# Supplementary material for: Genome-wide transcription start site profiling in biofilm-grown Burkholderia cenocepacia J2315
Source: BMC Genomics. 2015 Oct 13;16:775. doi: 10.1186/s12864-015-1993-3 (PMC4603805; doi:10.1186/s12864-015-1993-3)
Supplement: Additional file 1: Table S1. — Number of mapped reads per RNA sample. (XLSX 11 kb) [file 12864_2015_1993_MOESM1_ESM.xlsx]

## Sheet: Sheet1
	Sass et al. 2015	Genome-wide transcription start site profiling in biofilm-grown Burkholderia cenocepacia J2315
Table S1a: Number of mapped reads from differential RNA sequencing
		Total reads	Reads after quality trimming	Mapped reads	% mapped of total reads
	Biofilm 1 minus TEX	4140381	2525142	2451609	59.2
	Biofilm 1 plus TEX	4153658	4078696	4004228	96.4
	Biofilm 2 minus TEX	3537704	3228273	3130313	88.5
	Biofilm 2 plus TEX	4272148	4218886	4146640	97.1
Table S1b: Number of mapped reads from global RNA sequencing
		Total reads	Reads after quality trimming	Mapped reads	% mapped of total reads	% mapped sense to genes	% mapped antisense to genes
	Biofilm 1 R1	25527669	25525196	24523085	96.0647	94.5	0.051
	Biofilm 1 R2	25527669	25195230	24353235	95.3994	91.9	0.049
	Biofilm 2 R1	24125980	24135292	22791061	94.4669	92.6	0.064
	Biofilm 2 R2	24125980	23803601	22694826	94.068	90.9	0.061
	Biofilm 3 R1	34247207	34246205	32924146	96.1367	93.4	0.059
	Biofilm 3 R2	34247207	33936940	32854833	95.9343	91.7	0.056
