# Supplementary material for: Genome-wide transcription start site profiling in biofilm-grown Burkholderia cenocepacia J2315
Source: BMC Genomics. 2015 Oct 13;16:775. doi: 10.1186/s12864-015-1993-3 (PMC4603805; doi:10.1186/s12864-015-1993-3)
Supplement: Additional file 2: Table S2. — Transcription start sites identified by differential RNA sequencing and automated annotation. (XLSX 489 kb) [file 12864_2015_1993_MOESM2_ESM.xlsx]

## Sheet: Replicon 1
	Sass et al. 2015				Genome-wide transcription start site profiling in biofilm-grown Burkholderia cenocepacia J2315
Table S2. Transcription start sites identified by differential RNA sequencing and automated annotation
Replicon 1
thresholds: p-value = 0.001, noise = 2, merge reange = 5
	Position start	Position stop	Score	Strand	Attributes
	221	221	1000	+	ID=TSS_000001;NAME=TSS_000001;DIFF=620;PVAL=0
	341	341	411.8	+	ID=TSS_000002;NAME=TSS_000002;DIFF=13;PVAL=0.00021
	359	359	823.5	+	ID=TSS_000004;NAME=TSS_000004;DIFF=27;PVAL=0
	429	429	323.5	+	ID=TSS_000005;NAME=TSS_000005;DIFF=10;PVAL=0.00012
	477	477	323.5	+	ID=TSS_000006;NAME=TSS_000006;DIFF=10;PVAL=0.00012
	959	959	558.8	+	ID=TSS_000007;NAME=TSS_000007;DIFF=18;PVAL=0
	2219	2219	147.1	+	ID=TSS_000008;NAME=TSS_000008;DIFF=4;PVAL=0.00027
	2245	2245	294.1	+	ID=TSS_000009;NAME=TSS_000009;DIFF=9;PVAL=1.2e-07
	2373	2373	235.3	+	ID=TSS_000011;NAME=TSS_000011;DIFF=7;PVAL=2.3e-06
	3076	3076	558.8	+	ID=TSS_000012;NAME=TSS_000012;DIFF=18;PVAL=3.4e-15
	3109	3109	1000	+	ID=TSS_000014;NAME=TSS_000014;DIFF=86;PVAL=0
	3336	3336	264.7	+	ID=TSS_000015;NAME=TSS_000015;DIFF=8;PVAL=9.7e-06
	4843	4843	1000	+	ID=TSS_000017;NAME=TSS_000017;DIFF=35;PVAL=0
	6048	6048	558.8	+	ID=TSS_000018;NAME=TSS_000018;DIFF=18;PVAL=7.2e-12
	9169	9169	1000	+	ID=TSS_000020;NAME=TSS_000020;DIFF=712;PVAL=0
	9515	9515	294.1	+	ID=TSS_000021;NAME=TSS_000021;DIFF=9;PVAL=0.00063
	9530	9530	1000	+	ID=TSS_000022;NAME=TSS_000022;DIFF=84;PVAL=0
	11908	11908	117.6	+	ID=TSS_000023;NAME=TSS_000023;DIFF=3;PVAL=0.00078
	13423	13423	205.9	+	ID=TSS_000024;NAME=TSS_000024;DIFF=6;PVAL=0.00019
	13812	13812	205.9	+	ID=TSS_000025;NAME=TSS_000025;DIFF=6;PVAL=0.00083
	14037	14037	147.1	+	ID=TSS_000026;NAME=TSS_000026;DIFF=4;PVAL=0.00043
	16580	16580	176.5	+	ID=TSS_000027;NAME=TSS_000027;DIFF=5;PVAL=9.2e-05
	20581	20581	1000	+	ID=TSS_000029;NAME=TSS_000029;DIFF=1545;PVAL=0
	20899	20899	1000	+	ID=TSS_000030;NAME=TSS_000030;DIFF=230;PVAL=0
	26343	26343	352.9	+	ID=TSS_000031;NAME=TSS_000031;DIFF=11;PVAL=1.1e-08
	26936	26936	529.4	+	ID=TSS_000032;NAME=TSS_000032;DIFF=17;PVAL=1.8e-05
	28323	28323	558.8	+	ID=TSS_000033;NAME=TSS_000033;DIFF=18;PVAL=0
	28752	28752	264.7	+	ID=TSS_000034;NAME=TSS_000034;DIFF=8;PVAL=6.3e-06
	29313	29313	1000	+	ID=TSS_000035;NAME=TSS_000035;DIFF=47;PVAL=0
	29467	29467	852.9	+	ID=TSS_000037;NAME=TSS_000037;DIFF=28;PVAL=0
	31083	31083	147.1	+	ID=TSS_000038;NAME=TSS_000038;DIFF=4;PVAL=6.8e-05
	31529	31529	147.1	+	ID=TSS_000039;NAME=TSS_000039;DIFF=4;PVAL=7.8e-05
	33462	33462	205.9	+	ID=TSS_000040;NAME=TSS_000040;DIFF=6;PVAL=0.00021
	33880	33880	1000	+	ID=TSS_000041;NAME=TSS_000041;DIFF=44;PVAL=0
	33913	33913	264.7	+	ID=TSS_000042;NAME=TSS_000042;DIFF=8;PVAL=4e-06
	33982	33982	264.7	+	ID=TSS_000043;NAME=TSS_000043;DIFF=8;PVAL=0.00021
	34230	34230	441.2	+	ID=TSS_000044;NAME=TSS_000044;DIFF=14;PVAL=5e-10
	34428	34428	205.9	+	ID=TSS_000045;NAME=TSS_000045;DIFF=6;PVAL=0.0002
	34695	34695	235.3	+	ID=TSS_000046;NAME=TSS_000046;DIFF=7;PVAL=3.8e-05
	34728	34728	147.1	+	ID=TSS_000047;NAME=TSS_000047;DIFF=4;PVAL=0.00094
	34783	34783	176.5	+	ID=TSS_000048;NAME=TSS_000048;DIFF=5;PVAL=0.00094
	34955	34955	1000	+	ID=TSS_000049;NAME=TSS_000049;DIFF=49;PVAL=0
	35155	35155	294.1	+	ID=TSS_000050;NAME=TSS_000050;DIFF=9;PVAL=3.4e-06
	35977	35977	382.4	+	ID=TSS_000052;NAME=TSS_000052;DIFF=12;PVAL=7.2e-10
	36648	36648	147.1	+	ID=TSS_000054;NAME=TSS_000054;DIFF=4;PVAL=0.00035
	36767	36767	176.5	+	ID=TSS_000055;NAME=TSS_000055;DIFF=5;PVAL=0.00032
	36940	36940	441.2	+	ID=TSS_000056;NAME=TSS_000056;DIFF=14;PVAL=1.2e-10
	37215	37215	147.1	+	ID=TSS_000057;NAME=TSS_000057;DIFF=4;PVAL=0.00042
	37685	37685	235.3	+	ID=TSS_000059;NAME=TSS_000059;DIFF=7;PVAL=7.5e-06
	37770	37770	558.8	+	ID=TSS_000061;NAME=TSS_000061;DIFF=18;PVAL=4.1e-14
	37797	37797	235.3	+	ID=TSS_000062;NAME=TSS_000062;DIFF=7;PVAL=7.9e-06
	38493	38493	235.3	+	ID=TSS_000063;NAME=TSS_000063;DIFF=7;PVAL=1.1e-05
	38548	38548	500	+	ID=TSS_000065;NAME=TSS_000065;DIFF=16;PVAL=5.9e-14
	38711	38711	441.2	+	ID=TSS_000066;NAME=TSS_000066;DIFF=14;PVAL=1e-11
	39524	39524	147.1	+	ID=TSS_000067;NAME=TSS_000067;DIFF=4;PVAL=0.00036
	39877	39877	323.5	+	ID=TSS_000068;NAME=TSS_000068;DIFF=10;PVAL=3.8e-08
	40544	40544	205.9	+	ID=TSS_000069;NAME=TSS_000069;DIFF=6;PVAL=6.5e-05
	40792	40792	1000	+	ID=TSS_000071;NAME=TSS_000071;DIFF=113;PVAL=0
	42095	42095	205.9	+	ID=TSS_000072;NAME=TSS_000072;DIFF=6;PVAL=3.7e-05
	42302	42302	264.7	+	ID=TSS_000073;NAME=TSS_000073;DIFF=8;PVAL=4.3e-07
	42777	42777	676.5	+	ID=TSS_000074;NAME=TSS_000074;DIFF=22;PVAL=0
	43473	43473	735.3	+	ID=TSS_000075;NAME=TSS_000075;DIFF=24;PVAL=0
	43991	43991	323.5	+	ID=TSS_000076;NAME=TSS_000076;DIFF=10;PVAL=0.00011
	44295	44295	1000	+	ID=TSS_000077;NAME=TSS_000077;DIFF=214;PVAL=0
	45385	45385	617.6	+	ID=TSS_000079;NAME=TSS_000079;DIFF=20;PVAL=0
	48393	48393	352.9	+	ID=TSS_000080;NAME=TSS_000080;DIFF=11;PVAL=0.00019
	53621	53621	235.3	+	ID=TSS_000082;NAME=TSS_000082;DIFF=7;PVAL=0.00015
	53831	53831	529.4	+	ID=TSS_000083;NAME=TSS_000083;DIFF=17;PVAL=9.9e-06
	54058	54058	352.9	+	ID=TSS_000084;NAME=TSS_000084;DIFF=11;PVAL=0.00035
	54102	54102	1000	+	ID=TSS_000086;NAME=TSS_000086;DIFF=51;PVAL=0
	54611	54611	588.2	+	ID=TSS_000089;NAME=TSS_000089;DIFF=19;PVAL=3.7e-06
	54774	54774	911.8	+	ID=TSS_000090;NAME=TSS_000090;DIFF=30;PVAL=4.3e-11
	54896	54896	1000	+	ID=TSS_000091;NAME=TSS_000091;DIFF=358;PVAL=0
	54993	54993	1000	+	ID=TSS_000093;NAME=TSS_000093;DIFF=33;PVAL=3.6e-12
	55092	55092	1000	+	ID=TSS_000095;NAME=TSS_000095;DIFF=114;PVAL=0
	58167	58167	205.9	+	ID=TSS_000096;NAME=TSS_000096;DIFF=6;PVAL=0.00016
	58398	58398	1000	+	ID=TSS_000097;NAME=TSS_000097;DIFF=365;PVAL=0
	60738	60738	500	+	ID=TSS_000098;NAME=TSS_000098;DIFF=16;PVAL=1.7e-11
	60989	60989	1000	+	ID=TSS_000100;NAME=TSS_000100;DIFF=119;PVAL=0
	61823	61823	205.9	+	ID=TSS_000101;NAME=TSS_000101;DIFF=6;PVAL=7.5e-05
	61917	61917	176.5	+	ID=TSS_000103;NAME=TSS_000103;DIFF=5;PVAL=0.00055
	62542	62542	117.6	+	ID=TSS_000104;NAME=TSS_000104;DIFF=3;PVAL=0.00089
	65481	65481	1000	+	ID=TSS_000105;NAME=TSS_000105;DIFF=78;PVAL=0
	69623	69623	1000	+	ID=TSS_000107;NAME=TSS_000107;DIFF=287;PVAL=0
	69669	69669	1000	+	ID=TSS_000108;NAME=TSS_000108;DIFF=220;PVAL=0
	71341	71341	264.7	+	ID=TSS_000109;NAME=TSS_000109;DIFF=8;PVAL=7.6e-06
	71355	71355	470.6	+	ID=TSS_000110;NAME=TSS_000110;DIFF=15;PVAL=1.5e-10
	72568	72568	794.1	+	ID=TSS_000111;NAME=TSS_000111;DIFF=26;PVAL=0
	72695	72695	323.5	+	ID=TSS_000112;NAME=TSS_000112;DIFF=10;PVAL=1.5e-05
	73600	73600	117.6	+	ID=TSS_000113;NAME=TSS_000113;DIFF=3;PVAL=0.00075
	78638	78638	1000	+	ID=TSS_000114;NAME=TSS_000114;DIFF=757;PVAL=0
	78667	78667	235.3	+	ID=TSS_000116;NAME=TSS_000116;DIFF=7;PVAL=7.5e-05
	78734	78734	205.9	+	ID=TSS_000117;NAME=TSS_000117;DIFF=6;PVAL=0.0004
	79154	79154	941.2	+	ID=TSS_000118;NAME=TSS_000118;DIFF=31;PVAL=0
	79266	79266	235.3	+	ID=TSS_000119;NAME=TSS_000119;DIFF=7;PVAL=5.5e-05
	79304	79304	235.3	+	ID=TSS_000120;NAME=TSS_000120;DIFF=7;PVAL=4.8e-05
	79476	79476	470.6	+	ID=TSS_000121;NAME=TSS_000121;DIFF=15;PVAL=3e-11
	79865	79865	294.1	+	ID=TSS_000123;NAME=TSS_000123;DIFF=9;PVAL=3.8e-06
	80463	80463	558.8	+	ID=TSS_000124;NAME=TSS_000124;DIFF=18;PVAL=2.3e-14
	81123	81123	1000	+	ID=TSS_000125;NAME=TSS_000125;DIFF=66;PVAL=0
	81147	81147	470.6	+	ID=TSS_000126;NAME=TSS_000126;DIFF=15;PVAL=5.8e-11
	81360	81360	176.5	+	ID=TSS_000127;NAME=TSS_000127;DIFF=5;PVAL=0.00089
	82029	82029	176.5	+	ID=TSS_000128;NAME=TSS_000128;DIFF=5;PVAL=0.00049
	82330	82330	205.9	+	ID=TSS_000130;NAME=TSS_000130;DIFF=6;PVAL=4.4e-05
	82449	82449	176.5	+	ID=TSS_000131;NAME=TSS_000131;DIFF=5;PVAL=0.0004
	85215	85215	500	+	ID=TSS_000132;NAME=TSS_000132;DIFF=16;PVAL=4.5e-14
	86042	86042	470.6	+	ID=TSS_000133;NAME=TSS_000133;DIFF=15;PVAL=4.5e-11
	90798	90798	205.9	+	ID=TSS_000134;NAME=TSS_000134;DIFF=6;PVAL=1.3e-05
	96735	96735	147.1	+	ID=TSS_000135;NAME=TSS_000135;DIFF=4;PVAL=0
	96877	96877	1000	+	ID=TSS_000136;NAME=TSS_000136;DIFF=198;PVAL=0
	97421	97421	1000	+	ID=TSS_000138;NAME=TSS_000138;DIFF=39;PVAL=0
	100318	100318	1000	+	ID=TSS_000139;NAME=TSS_000139;DIFF=475;PVAL=0
	106049	106049	529.4	+	ID=TSS_000141;NAME=TSS_000141;DIFF=17;PVAL=1.8e-09
	107098	107098	764.7	+	ID=TSS_000142;NAME=TSS_000142;DIFF=25;PVAL=0
	108322	108322	441.2	+	ID=TSS_000143;NAME=TSS_000143;DIFF=14;PVAL=8.7e-09
	108753	108753	1000	+	ID=TSS_000144;NAME=TSS_000144;DIFF=41;PVAL=0
	112412	112412	411.8	+	ID=TSS_000146;NAME=TSS_000146;DIFF=13;PVAL=0.00034
	113389	113389	147.1	+	ID=TSS_000147;NAME=TSS_000147;DIFF=4;PVAL=0
	117605	117605	970.6	+	ID=TSS_000148;NAME=TSS_000148;DIFF=32;PVAL=0
	120941	120941	88.2	+	ID=TSS_000149;NAME=TSS_000149;DIFF=2;PVAL=0
	123374	123374	88.2	+	ID=TSS_000150;NAME=TSS_000150;DIFF=2;PVAL=0
	125374	125374	1000	+	ID=TSS_000152;NAME=TSS_000152;DIFF=117;PVAL=0
	127178	127178	1000	+	ID=TSS_000153;NAME=TSS_000153;DIFF=135;PVAL=0
	129157	129157	1000	+	ID=TSS_000156;NAME=TSS_000156;DIFF=109;PVAL=0
	129540	129540	264.7	+	ID=TSS_000157;NAME=TSS_000157;DIFF=8;PVAL=6.8e-05
	132941	132941	264.7	+	ID=TSS_000158;NAME=TSS_000158;DIFF=8;PVAL=1.1e-05
	135880	135880	235.3	+	ID=TSS_000159;NAME=TSS_000159;DIFF=7;PVAL=0.00074
	136810	136810	941.2	+	ID=TSS_000160;NAME=TSS_000160;DIFF=31;PVAL=0
	136979	136979	794.1	+	ID=TSS_000161;NAME=TSS_000161;DIFF=26;PVAL=4.1e-06
	136995	136995	1000	+	ID=TSS_000163;NAME=TSS_000163;DIFF=36;PVAL=0
	137018	137018	1000	+	ID=TSS_000164;NAME=TSS_000164;DIFF=92;PVAL=0
	137057	137057	1000	+	ID=TSS_000165;NAME=TSS_000165;DIFF=56;PVAL=0
	139405	139405	205.9	+	ID=TSS_000168;NAME=TSS_000168;DIFF=6;PVAL=0.00051
	141581	141581	823.5	+	ID=TSS_000170;NAME=TSS_000170;DIFF=27;PVAL=0
	142593	142593	1000	+	ID=TSS_000172;NAME=TSS_000172;DIFF=131;PVAL=0
	143151	143151	558.8	+	ID=TSS_000173;NAME=TSS_000173;DIFF=18;PVAL=0
	144494	144494	1000	+	ID=TSS_000174;NAME=TSS_000174;DIFF=100;PVAL=0
	144532	144532	588.2	+	ID=TSS_000176;NAME=TSS_000176;DIFF=19;PVAL=2.4e-06
	146443	146443	1000	+	ID=TSS_000178;NAME=TSS_000178;DIFF=43;PVAL=0
	146662	146662	1000	+	ID=TSS_000179;NAME=TSS_000179;DIFF=46;PVAL=0
	147870	147870	1000	+	ID=TSS_000180;NAME=TSS_000180;DIFF=162;PVAL=0
	156850	156850	117.6	+	ID=TSS_000181;NAME=TSS_000181;DIFF=3;PVAL=0.00092
	158357	158357	147.1	+	ID=TSS_000182;NAME=TSS_000182;DIFF=4;PVAL=0.00049
	159261	159261	1000	+	ID=TSS_000183;NAME=TSS_000183;DIFF=133;PVAL=0
	161244	161244	882.4	+	ID=TSS_000185;NAME=TSS_000185;DIFF=29;PVAL=0
	162170	162170	1000	+	ID=TSS_000188;NAME=TSS_000188;DIFF=268;PVAL=0
	164062	164062	147.1	+	ID=TSS_000189;NAME=TSS_000189;DIFF=4;PVAL=0.00011
	164922	164922	323.5	+	ID=TSS_000190;NAME=TSS_000190;DIFF=10;PVAL=3.8e-10
	169145	169145	1000	+	ID=TSS_000192;NAME=TSS_000192;DIFF=34;PVAL=0
	175794	175794	970.6	+	ID=TSS_000193;NAME=TSS_000193;DIFF=32;PVAL=0
	175808	175808	1000	+	ID=TSS_000194;NAME=TSS_000194;DIFF=39;PVAL=0
	177069	177069	764.7	+	ID=TSS_000196;NAME=TSS_000196;DIFF=25;PVAL=0
	178618	178618	1000	+	ID=TSS_000199;NAME=TSS_000199;DIFF=56;PVAL=0
	179460	179460	1000	+	ID=TSS_000200;NAME=TSS_000200;DIFF=88;PVAL=0
	179526	179526	794.1	+	ID=TSS_000201;NAME=TSS_000201;DIFF=26;PVAL=1.7e-06
	179582	179582	1000	+	ID=TSS_000202;NAME=TSS_000202;DIFF=1155;PVAL=0
	179612	179612	1000	+	ID=TSS_000203;NAME=TSS_000203;DIFF=43;PVAL=0
	180176	180176	1000	+	ID=TSS_000204;NAME=TSS_000204;DIFF=209;PVAL=0
	180567	180567	941.2	+	ID=TSS_000205;NAME=TSS_000205;DIFF=31;PVAL=0
	180961	180961	352.9	+	ID=TSS_000206;NAME=TSS_000206;DIFF=11;PVAL=7.9e-06
	182529	182529	147.1	+	ID=TSS_000207;NAME=TSS_000207;DIFF=4;PVAL=0.00091
	182615	182615	235.3	+	ID=TSS_000208;NAME=TSS_000208;DIFF=7;PVAL=8.2e-06
	183463	183463	1000	+	ID=TSS_000209;NAME=TSS_000209;DIFF=151;PVAL=0
	183639	183639	911.8	+	ID=TSS_000210;NAME=TSS_000210;DIFF=30;PVAL=0
	183655	183655	470.6	+	ID=TSS_000211;NAME=TSS_000211;DIFF=15;PVAL=4.8e-08
	183787	183787	588.2	+	ID=TSS_000212;NAME=TSS_000212;DIFF=19;PVAL=2.5e-12
	183859	183859	470.6	+	ID=TSS_000213;NAME=TSS_000213;DIFF=15;PVAL=1.6e-09
	184117	184117	441.2	+	ID=TSS_000217;NAME=TSS_000217;DIFF=14;PVAL=4.3e-10
	185643	185643	1000	+	ID=TSS_000218;NAME=TSS_000218;DIFF=46;PVAL=0
	186057	186057	1000	+	ID=TSS_000220;NAME=TSS_000220;DIFF=240;PVAL=0
	187125	187125	147.1	+	ID=TSS_000221;NAME=TSS_000221;DIFF=4;PVAL=0.00064
	188178	188178	1000	+	ID=TSS_000223;NAME=TSS_000223;DIFF=5126;PVAL=0
	188490	188490	558.8	+	ID=TSS_000224;NAME=TSS_000224;DIFF=18;PVAL=9e-05
	189810	189810	1000	+	ID=TSS_000225;NAME=TSS_000225;DIFF=180;PVAL=0
	190495	190495	500	+	ID=TSS_000227;NAME=TSS_000227;DIFF=16;PVAL=9.6e-06
	190572	190572	705.9	+	ID=TSS_000228;NAME=TSS_000228;DIFF=23;PVAL=1.1e-09
	190596	190596	1000	+	ID=TSS_000229;NAME=TSS_000229;DIFF=51;PVAL=0
	190642	190642	470.6	+	ID=TSS_000230;NAME=TSS_000230;DIFF=15;PVAL=2.8e-06
	190693	190693	1000	+	ID=TSS_000231;NAME=TSS_000231;DIFF=175;PVAL=0
	191490	191490	352.9	+	ID=TSS_000232;NAME=TSS_000232;DIFF=11;PVAL=0.00021
	191501	191501	764.7	+	ID=TSS_000233;NAME=TSS_000233;DIFF=25;PVAL=1.2e-11
	191526	191526	764.7	+	ID=TSS_000235;NAME=TSS_000235;DIFF=25;PVAL=8.6e-07
	192019	192019	1000	+	ID=TSS_000236;NAME=TSS_000236;DIFF=53;PVAL=0
	192924	192924	294.1	+	ID=TSS_000237;NAME=TSS_000237;DIFF=9;PVAL=1.4e-05
	196936	196936	1000	+	ID=TSS_000238;NAME=TSS_000238;DIFF=34;PVAL=0
	197430	197430	264.7	+	ID=TSS_000239;NAME=TSS_000239;DIFF=8;PVAL=0.00033
	198082	198082	1000	+	ID=TSS_000240;NAME=TSS_000240;DIFF=150;PVAL=0
	198558	198558	1000	+	ID=TSS_000241;NAME=TSS_000241;DIFF=111;PVAL=0
	198870	198870	352.9	+	ID=TSS_000242;NAME=TSS_000242;DIFF=11;PVAL=0.00051
	199431	199431	1000	+	ID=TSS_000244;NAME=TSS_000244;DIFF=91;PVAL=0
	200258	200258	470.6	+	ID=TSS_000245;NAME=TSS_000245;DIFF=15;PVAL=1.7e-05
	200735	200735	441.2	+	ID=TSS_000246;NAME=TSS_000246;DIFF=14;PVAL=4e-07
	202457	202457	558.8	+	ID=TSS_000247;NAME=TSS_000247;DIFF=18;PVAL=2e-05
	202569	202569	1000	+	ID=TSS_000248;NAME=TSS_000248;DIFF=469;PVAL=0
	202800	202800	823.5	+	ID=TSS_000249;NAME=TSS_000249;DIFF=27;PVAL=1.1e-05
	202918	202918	1000	+	ID=TSS_000251;NAME=TSS_000251;DIFF=142;PVAL=0
	204265	204265	1000	+	ID=TSS_000253;NAME=TSS_000253;DIFF=82;PVAL=0
	204380	204380	1000	+	ID=TSS_000254;NAME=TSS_000254;DIFF=54;PVAL=0
	209426	209426	852.9	+	ID=TSS_000255;NAME=TSS_000255;DIFF=28;PVAL=0
	212003	212003	88.2	+	ID=TSS_000256;NAME=TSS_000256;DIFF=2;PVAL=0
	214599	214599	88.2	+	ID=TSS_000257;NAME=TSS_000257;DIFF=2;PVAL=0
	215949	215949	1000	+	ID=TSS_000258;NAME=TSS_000258;DIFF=49;PVAL=0
	216322	216322	147.1	+	ID=TSS_000259;NAME=TSS_000259;DIFF=4;PVAL=0.00096
	217231	217231	1000	+	ID=TSS_000260;NAME=TSS_000260;DIFF=93;PVAL=0
	218164	218164	617.6	+	ID=TSS_000262;NAME=TSS_000262;DIFF=20;PVAL=0
	220277	220277	1000	+	ID=TSS_000263;NAME=TSS_000263;DIFF=69;PVAL=0
	221258	221258	705.9	+	ID=TSS_000264;NAME=TSS_000264;DIFF=23;PVAL=5.8e-09
	221314	221314	1000	+	ID=TSS_000266;NAME=TSS_000266;DIFF=2915;PVAL=0
	221597	221597	411.8	+	ID=TSS_000267;NAME=TSS_000267;DIFF=13;PVAL=6.5e-06
	222300	222300	147.1	+	ID=TSS_000268;NAME=TSS_000268;DIFF=4;PVAL=0.00038
	224368	224368	352.9	+	ID=TSS_000269;NAME=TSS_000269;DIFF=11;PVAL=1.9e-07
	228160	228160	500	+	ID=TSS_000270;NAME=TSS_000270;DIFF=16;PVAL=6.6e-10
	228496	228496	911.8	+	ID=TSS_000271;NAME=TSS_000271;DIFF=30;PVAL=0
	229258	229258	1000	+	ID=TSS_000272;NAME=TSS_000272;DIFF=147;PVAL=0
	229988	229988	235.3	+	ID=TSS_000274;NAME=TSS_000274;DIFF=7;PVAL=0.00019
	231037	231037	147.1	+	ID=TSS_000275;NAME=TSS_000275;DIFF=4;PVAL=0.00035
	233568	233568	147.1	+	ID=TSS_000276;NAME=TSS_000276;DIFF=4;PVAL=0
	235702	235702	1000	+	ID=TSS_000278;NAME=TSS_000278;DIFF=188;PVAL=0
	239288	239288	470.6	+	ID=TSS_000280;NAME=TSS_000280;DIFF=15;PVAL=4.4e-10
	241806	241806	88.2	+	ID=TSS_000281;NAME=TSS_000281;DIFF=2;PVAL=0
	243706	243706	205.9	+	ID=TSS_000282;NAME=TSS_000282;DIFF=6;PVAL=0.00032
	244442	244442	1000	+	ID=TSS_000283;NAME=TSS_000283;DIFF=159;PVAL=0
	245639	245639	911.8	+	ID=TSS_000284;NAME=TSS_000284;DIFF=30;PVAL=0
	245894	245894	1000	+	ID=TSS_000285;NAME=TSS_000285;DIFF=986;PVAL=0
	251528	251528	1000	+	ID=TSS_000288;NAME=TSS_000288;DIFF=102;PVAL=0
	252406	252406	588.2	+	ID=TSS_000289;NAME=TSS_000289;DIFF=19;PVAL=0
	253473	253473	1000	+	ID=TSS_000291;NAME=TSS_000291;DIFF=14744;PVAL=0
	254103	254103	1000	+	ID=TSS_000294;NAME=TSS_000294;DIFF=691;PVAL=0
	254285	254285	823.5	+	ID=TSS_000295;NAME=TSS_000295;DIFF=27;PVAL=0.00015
	254545	254545	823.5	+	ID=TSS_000296;NAME=TSS_000296;DIFF=27;PVAL=0
	254632	254632	647.1	+	ID=TSS_000297;NAME=TSS_000297;DIFF=21;PVAL=0.00075
	254735	254735	1000	+	ID=TSS_000298;NAME=TSS_000298;DIFF=62;PVAL=0
	254755	254755	1000	+	ID=TSS_000299;NAME=TSS_000299;DIFF=38;PVAL=0
	255308	255308	1000	+	ID=TSS_000300;NAME=TSS_000300;DIFF=98;PVAL=0
	255414	255414	1000	+	ID=TSS_000302;NAME=TSS_000302;DIFF=147;PVAL=0
	255541	255541	1000	+	ID=TSS_000303;NAME=TSS_000303;DIFF=35;PVAL=0
	255810	255810	1000	+	ID=TSS_000306;NAME=TSS_000306;DIFF=101;PVAL=0
	256139	256139	205.9	+	ID=TSS_000308;NAME=TSS_000308;DIFF=6;PVAL=0.00055
	256201	256201	235.3	+	ID=TSS_000309;NAME=TSS_000309;DIFF=7;PVAL=4.7e-05
	256636	256636	735.3	+	ID=TSS_000310;NAME=TSS_000310;DIFF=24;PVAL=5.5e-14
	256709	256709	294.1	+	ID=TSS_000311;NAME=TSS_000311;DIFF=9;PVAL=7.1e-06
	256941	256941	1000	+	ID=TSS_000312;NAME=TSS_000312;DIFF=48;PVAL=0
	257092	257092	323.5	+	ID=TSS_000314;NAME=TSS_000314;DIFF=10;PVAL=7.7e-07
	257292	257292	500	+	ID=TSS_000315;NAME=TSS_000315;DIFF=16;PVAL=8.8e-10
	257315	257315	176.5	+	ID=TSS_000316;NAME=TSS_000316;DIFF=5;PVAL=0.00084
	257443	257443	264.7	+	ID=TSS_000317;NAME=TSS_000317;DIFF=8;PVAL=2.4e-05
	257494	257494	176.5	+	ID=TSS_000318;NAME=TSS_000318;DIFF=5;PVAL=0.00073
	257632	257632	617.6	+	ID=TSS_000319;NAME=TSS_000319;DIFF=20;PVAL=1.2e-15
	257807	257807	617.6	+	ID=TSS_000320;NAME=TSS_000320;DIFF=20;PVAL=1.2e-15
	257887	257887	470.6	+	ID=TSS_000321;NAME=TSS_000321;DIFF=15;PVAL=3.2e-11
	258013	258013	147.1	+	ID=TSS_000322;NAME=TSS_000322;DIFF=4;PVAL=0.00051
	258069	258069	764.7	+	ID=TSS_000324;NAME=TSS_000324;DIFF=25;PVAL=0
	258227	258227	147.1	+	ID=TSS_000325;NAME=TSS_000325;DIFF=4;PVAL=0.00056
	258263	258263	176.5	+	ID=TSS_000326;NAME=TSS_000326;DIFF=5;PVAL=0.00056
	258270	258270	205.9	+	ID=TSS_000327;NAME=TSS_000327;DIFF=6;PVAL=0.00011
	258286	258286	205.9	+	ID=TSS_000328;NAME=TSS_000328;DIFF=6;PVAL=0.00056
	258521	258521	147.1	+	ID=TSS_000329;NAME=TSS_000329;DIFF=4;PVAL=0.00063
	258537	258537	176.5	+	ID=TSS_000330;NAME=TSS_000330;DIFF=5;PVAL=0.00063
	258555	258555	205.9	+	ID=TSS_000331;NAME=TSS_000331;DIFF=6;PVAL=0.00012
	258564	258564	264.7	+	ID=TSS_000332;NAME=TSS_000332;DIFF=8;PVAL=2.1e-05
	258689	258689	235.3	+	ID=TSS_000333;NAME=TSS_000333;DIFF=7;PVAL=2.4e-05
	258696	258696	205.9	+	ID=TSS_000334;NAME=TSS_000334;DIFF=6;PVAL=0.00075
	258861	258861	294.1	+	ID=TSS_000335;NAME=TSS_000335;DIFF=9;PVAL=0.00016
	259264	259264	411.8	+	ID=TSS_000336;NAME=TSS_000336;DIFF=13;PVAL=1.3e-09
	259512	259512	205.9	+	ID=TSS_000337;NAME=TSS_000337;DIFF=6;PVAL=9.5e-05
	259779	259779	205.9	+	ID=TSS_000338;NAME=TSS_000338;DIFF=6;PVAL=7e-05
	259851	259851	235.3	+	ID=TSS_000339;NAME=TSS_000339;DIFF=7;PVAL=5.9e-05
	261301	261301	205.9	+	ID=TSS_000340;NAME=TSS_000340;DIFF=6;PVAL=1.9e-05
	262024	262024	176.5	+	ID=TSS_000341;NAME=TSS_000341;DIFF=5;PVAL=0.00026
	262432	262432	147.1	+	ID=TSS_000342;NAME=TSS_000342;DIFF=4;PVAL=0.00024
	262441	262441	147.1	+	ID=TSS_000343;NAME=TSS_000343;DIFF=4;PVAL=0.00024
	262725	262725	176.5	+	ID=TSS_000344;NAME=TSS_000344;DIFF=5;PVAL=0.00023
	263565	263565	294.1	+	ID=TSS_000345;NAME=TSS_000345;DIFF=9;PVAL=2.9e-07
	263616	263616	147.1	+	ID=TSS_000346;NAME=TSS_000346;DIFF=4;PVAL=0.00036
	263640	263640	205.9	+	ID=TSS_000347;NAME=TSS_000347;DIFF=6;PVAL=4.1e-05
	263903	263903	176.5	+	ID=TSS_000348;NAME=TSS_000348;DIFF=5;PVAL=0.00038
	264112	264112	176.5	+	ID=TSS_000350;NAME=TSS_000350;DIFF=5;PVAL=0.00038
	264662	264662	147.1	+	ID=TSS_000351;NAME=TSS_000351;DIFF=4;PVAL=0.00024
	264732	264732	176.5	+	ID=TSS_000352;NAME=TSS_000352;DIFF=5;PVAL=0.00024
	265677	265677	176.5	+	ID=TSS_000353;NAME=TSS_000353;DIFF=5;PVAL=0.00038
	265861	265861	176.5	+	ID=TSS_000354;NAME=TSS_000354;DIFF=5;PVAL=0.00059
	265918	265918	147.1	+	ID=TSS_000355;NAME=TSS_000355;DIFF=4;PVAL=0.00074
	266504	266504	794.1	+	ID=TSS_000356;NAME=TSS_000356;DIFF=26;PVAL=0
	266697	266697	235.3	+	ID=TSS_000357;NAME=TSS_000357;DIFF=7;PVAL=0.0003
	267413	267413	264.7	+	ID=TSS_000358;NAME=TSS_000358;DIFF=8;PVAL=9.1e-07
	267673	267673	147.1	+	ID=TSS_000359;NAME=TSS_000359;DIFF=4;PVAL=0.00099
	267871	267871	705.9	+	ID=TSS_000361;NAME=TSS_000361;DIFF=23;PVAL=0
	270158	270158	470.6	+	ID=TSS_000362;NAME=TSS_000362;DIFF=15;PVAL=0.00066
	270424	270424	264.7	+	ID=TSS_000363;NAME=TSS_000363;DIFF=8;PVAL=0.00047
	270810	270810	558.8	+	ID=TSS_000364;NAME=TSS_000364;DIFF=18;PVAL=8.2e-14
	270819	270819	176.5	+	ID=TSS_000365;NAME=TSS_000365;DIFF=5;PVAL=0.00097
	271030	271030	323.5	+	ID=TSS_000367;NAME=TSS_000367;DIFF=10;PVAL=2.9e-07
	271218	271218	500	+	ID=TSS_000368;NAME=TSS_000368;DIFF=16;PVAL=8.9e-12
	271845	271845	147.1	+	ID=TSS_000369;NAME=TSS_000369;DIFF=4;PVAL=0.00056
	271962	271962	264.7	+	ID=TSS_000370;NAME=TSS_000370;DIFF=8;PVAL=6.6e-05
	272091	272091	176.5	+	ID=TSS_000371;NAME=TSS_000371;DIFF=5;PVAL=0.00048
	272403	272403	147.1	+	ID=TSS_000372;NAME=TSS_000372;DIFF=4;PVAL=0.00083
	272835	272835	264.7	+	ID=TSS_000373;NAME=TSS_000373;DIFF=8;PVAL=4.3e-05
	272890	272890	323.5	+	ID=TSS_000374;NAME=TSS_000374;DIFF=10;PVAL=6.9e-06
	273036	273036	352.9	+	ID=TSS_000375;NAME=TSS_000375;DIFF=11;PVAL=0.00026
	273324	273324	1000	+	ID=TSS_000377;NAME=TSS_000377;DIFF=457;PVAL=0
	273506	273506	823.5	+	ID=TSS_000378;NAME=TSS_000378;DIFF=27;PVAL=4.9e-12
	273666	273666	352.9	+	ID=TSS_000382;NAME=TSS_000382;DIFF=11;PVAL=0.00027
	273766	273766	823.5	+	ID=TSS_000383;NAME=TSS_000383;DIFF=27;PVAL=6.9e-12
	273853	273853	647.1	+	ID=TSS_000385;NAME=TSS_000385;DIFF=21;PVAL=2.5e-08
	273877	273877	529.4	+	ID=TSS_000386;NAME=TSS_000386;DIFF=17;PVAL=4.7e-06
	273956	273956	1000	+	ID=TSS_000387;NAME=TSS_000387;DIFF=62;PVAL=0
	273976	273976	1000	+	ID=TSS_000388;NAME=TSS_000388;DIFF=38;PVAL=0
	275200	275200	1000	+	ID=TSS_000389;NAME=TSS_000389;DIFF=100;PVAL=0
	275237	275237	1000	+	ID=TSS_000390;NAME=TSS_000390;DIFF=55;PVAL=0
	275694	275694	382.4	+	ID=TSS_000391;NAME=TSS_000391;DIFF=12;PVAL=8.6e-05
	275722	275722	294.1	+	ID=TSS_000392;NAME=TSS_000392;DIFF=9;PVAL=0.00061
	275820	275820	235.3	+	ID=TSS_000393;NAME=TSS_000393;DIFF=7;PVAL=0.00069
	276184	276184	352.9	+	ID=TSS_000394;NAME=TSS_000394;DIFF=11;PVAL=3.9e-08
	276345	276345	205.9	+	ID=TSS_000395;NAME=TSS_000395;DIFF=6;PVAL=0.00015
	276473	276473	352.9	+	ID=TSS_000397;NAME=TSS_000397;DIFF=11;PVAL=2.4e-08
	276622	276622	264.7	+	ID=TSS_000400;NAME=TSS_000400;DIFF=8;PVAL=2e-06
	276843	276843	176.5	+	ID=TSS_000402;NAME=TSS_000402;DIFF=5;PVAL=0.00092
	277376	277376	441.2	+	ID=TSS_000403;NAME=TSS_000403;DIFF=14;PVAL=1.7e-09
	277467	277467	235.3	+	ID=TSS_000404;NAME=TSS_000404;DIFF=7;PVAL=2.1e-05
	277547	277547	323.5	+	ID=TSS_000405;NAME=TSS_000405;DIFF=10;PVAL=2.5e-06
	277634	277634	205.9	+	ID=TSS_000407;NAME=TSS_000407;DIFF=6;PVAL=0.00015
	277812	277812	176.5	+	ID=TSS_000408;NAME=TSS_000408;DIFF=5;PVAL=0.00093
	277849	277849	911.8	+	ID=TSS_000409;NAME=TSS_000409;DIFF=30;PVAL=0
	277937	277937	176.5	+	ID=TSS_000413;NAME=TSS_000413;DIFF=5;PVAL=0.00084
	278020	278020	647.1	+	ID=TSS_000414;NAME=TSS_000414;DIFF=21;PVAL=0
	278228	278228	176.5	+	ID=TSS_000415;NAME=TSS_000415;DIFF=5;PVAL=0.00068
	278981	278981	235.3	+	ID=TSS_000416;NAME=TSS_000416;DIFF=7;PVAL=8.2e-06
	279088	279088	294.1	+	ID=TSS_000417;NAME=TSS_000417;DIFF=9;PVAL=7.8e-07
	280155	280155	1000	+	ID=TSS_000418;NAME=TSS_000418;DIFF=258;PVAL=0
	280692	280692	764.7	+	ID=TSS_000419;NAME=TSS_000419;DIFF=25;PVAL=0
	280725	280725	735.3	+	ID=TSS_000420;NAME=TSS_000420;DIFF=24;PVAL=0
	280854	280854	500	+	ID=TSS_000421;NAME=TSS_000421;DIFF=16;PVAL=1.7e-08
	280999	280999	264.7	+	ID=TSS_000422;NAME=TSS_000422;DIFF=8;PVAL=0.00016
	281136	281136	205.9	+	ID=TSS_000424;NAME=TSS_000424;DIFF=6;PVAL=0.0003
	281169	281169	205.9	+	ID=TSS_000425;NAME=TSS_000425;DIFF=6;PVAL=0.0003
	281284	281284	205.9	+	ID=TSS_000426;NAME=TSS_000426;DIFF=6;PVAL=0.00029
	281550	281550	264.7	+	ID=TSS_000427;NAME=TSS_000427;DIFF=8;PVAL=4.5e-05
	281799	281799	235.3	+	ID=TSS_000428;NAME=TSS_000428;DIFF=7;PVAL=0.00032
	281820	281820	294.1	+	ID=TSS_000430;NAME=TSS_000430;DIFF=9;PVAL=1.1e-05
	281894	281894	911.8	+	ID=TSS_000431;NAME=TSS_000431;DIFF=30;PVAL=0
	282173	282173	588.2	+	ID=TSS_000432;NAME=TSS_000432;DIFF=19;PVAL=2.3e-06
	282213	282213	205.9	+	ID=TSS_000433;NAME=TSS_000433;DIFF=6;PVAL=0.00041
	282295	282295	205.9	+	ID=TSS_000434;NAME=TSS_000434;DIFF=6;PVAL=0.00041
	282486	282486	441.2	+	ID=TSS_000435;NAME=TSS_000435;DIFF=14;PVAL=1.9e-09
	282533	282533	294.1	+	ID=TSS_000436;NAME=TSS_000436;DIFF=9;PVAL=6.8e-06
	282585	282585	294.1	+	ID=TSS_000437;NAME=TSS_000437;DIFF=9;PVAL=6.8e-06
	282722	282722	1000	+	ID=TSS_000438;NAME=TSS_000438;DIFF=59;PVAL=0
	283229	283229	176.5	+	ID=TSS_000440;NAME=TSS_000440;DIFF=5;PVAL=0.00054
	283258	283258	382.4	+	ID=TSS_000441;NAME=TSS_000441;DIFF=12;PVAL=1.4e-09
	283475	283475	323.5	+	ID=TSS_000442;NAME=TSS_000442;DIFF=10;PVAL=1.7e-07
	283724	283724	176.5	+	ID=TSS_000444;NAME=TSS_000444;DIFF=5;PVAL=0.00055
	283799	283799	323.5	+	ID=TSS_000445;NAME=TSS_000445;DIFF=10;PVAL=1.8e-07
	283956	283956	205.9	+	ID=TSS_000447;NAME=TSS_000447;DIFF=6;PVAL=0.00011
	283996	283996	147.1	+	ID=TSS_000448;NAME=TSS_000448;DIFF=4;PVAL=0.00063
	284358	284358	294.1	+	ID=TSS_000449;NAME=TSS_000449;DIFF=9;PVAL=4.2e-06
	284470	284470	1000	+	ID=TSS_000451;NAME=TSS_000451;DIFF=45;PVAL=0
	284696	284696	764.7	+	ID=TSS_000452;NAME=TSS_000452;DIFF=25;PVAL=0
	284734	284734	1000	+	ID=TSS_000454;NAME=TSS_000454;DIFF=74;PVAL=0
	285025	285025	352.9	+	ID=TSS_000455;NAME=TSS_000455;DIFF=11;PVAL=0.00022
	285189	285189	264.7	+	ID=TSS_000456;NAME=TSS_000456;DIFF=8;PVAL=7.3e-06
	285446	285446	558.8	+	ID=TSS_000458;NAME=TSS_000458;DIFF=18;PVAL=6e-12
	285695	285695	941.2	+	ID=TSS_000460;NAME=TSS_000460;DIFF=31;PVAL=0
	285714	285714	323.5	+	ID=TSS_000461;NAME=TSS_000461;DIFF=10;PVAL=0.00017
	285877	285877	235.3	+	ID=TSS_000462;NAME=TSS_000462;DIFF=7;PVAL=0.00023
	286014	286014	1000	+	ID=TSS_000463;NAME=TSS_000463;DIFF=185;PVAL=0
	286311	286311	470.6	+	ID=TSS_000465;NAME=TSS_000465;DIFF=15;PVAL=3.3e-09
	286460	286460	264.7	+	ID=TSS_000466;NAME=TSS_000466;DIFF=8;PVAL=3e-05
	286485	286485	205.9	+	ID=TSS_000467;NAME=TSS_000467;DIFF=6;PVAL=0.0007
	286495	286495	470.6	+	ID=TSS_000469;NAME=TSS_000469;DIFF=15;PVAL=1.9e-09
	286657	286657	294.1	+	ID=TSS_000470;NAME=TSS_000470;DIFF=9;PVAL=8.4e-05
	286743	286743	264.7	+	ID=TSS_000471;NAME=TSS_000471;DIFF=8;PVAL=1e-05
	286765	286765	382.4	+	ID=TSS_000472;NAME=TSS_000472;DIFF=12;PVAL=2.4e-08
	286992	286992	382.4	+	ID=TSS_000473;NAME=TSS_000473;DIFF=12;PVAL=1.4e-07
	287011	287011	205.9	+	ID=TSS_000474;NAME=TSS_000474;DIFF=6;PVAL=0.00025
	287510	287510	411.8	+	ID=TSS_000475;NAME=TSS_000475;DIFF=13;PVAL=1.7e-07
	287756	287756	1000	+	ID=TSS_000477;NAME=TSS_000477;DIFF=99;PVAL=0
	287990	287990	500	+	ID=TSS_000480;NAME=TSS_000480;DIFF=16;PVAL=7.3e-09
	288018	288018	1000	+	ID=TSS_000481;NAME=TSS_000481;DIFF=63;PVAL=0
	288261	288261	1000	+	ID=TSS_000484;NAME=TSS_000484;DIFF=56;PVAL=0
	288472	288472	352.9	+	ID=TSS_000485;NAME=TSS_000485;DIFF=11;PVAL=7.5e-05
	288684	288684	617.6	+	ID=TSS_000486;NAME=TSS_000486;DIFF=20;PVAL=3.1e-09
	288791	288791	1000	+	ID=TSS_000488;NAME=TSS_000488;DIFF=253;PVAL=0
	288841	288841	558.8	+	ID=TSS_000490;NAME=TSS_000490;DIFF=18;PVAL=3.3e-07
	288893	288893	1000	+	ID=TSS_000491;NAME=TSS_000491;DIFF=63;PVAL=0
	288995	288995	705.9	+	ID=TSS_000493;NAME=TSS_000493;DIFF=23;PVAL=2.3e-09
	289046	289046	1000	+	ID=TSS_000494;NAME=TSS_000494;DIFF=114;PVAL=0
	289054	289054	1000	+	ID=TSS_000495;NAME=TSS_000495;DIFF=35;PVAL=0
	289123	289123	470.6	+	ID=TSS_000497;NAME=TSS_000497;DIFF=15;PVAL=4.3e-06
	289183	289183	470.6	+	ID=TSS_000498;NAME=TSS_000498;DIFF=15;PVAL=4.3e-06
	289310	289310	1000	+	ID=TSS_000499;NAME=TSS_000499;DIFF=75;PVAL=0
	289382	289382	382.4	+	ID=TSS_000501;NAME=TSS_000501;DIFF=12;PVAL=0.00018
	289507	289507	735.3	+	ID=TSS_000503;NAME=TSS_000503;DIFF=24;PVAL=9.6e-12
	289811	289811	235.3	+	ID=TSS_000504;NAME=TSS_000504;DIFF=7;PVAL=0.00026
	292298	292298	500	+	ID=TSS_000505;NAME=TSS_000505;DIFF=16;PVAL=9.3e-10
	292949	292949	1000	+	ID=TSS_000507;NAME=TSS_000507;DIFF=1004;PVAL=0
	292987	292987	1000	+	ID=TSS_000511;NAME=TSS_000511;DIFF=406;PVAL=0
	293942	293942	1000	+	ID=TSS_000512;NAME=TSS_000512;DIFF=850;PVAL=0
	294021	294021	852.9	+	ID=TSS_000514;NAME=TSS_000514;DIFF=28;PVAL=0
	294675	294675	1000	+	ID=TSS_000515;NAME=TSS_000515;DIFF=75;PVAL=0
	297072	297072	588.2	+	ID=TSS_000517;NAME=TSS_000517;DIFF=19;PVAL=1.9e-05
	298003	298003	352.9	+	ID=TSS_000518;NAME=TSS_000518;DIFF=11;PVAL=5.3e-08
	298330	298330	352.9	+	ID=TSS_000519;NAME=TSS_000519;DIFF=11;PVAL=2.9e-07
	298376	298376	1000	+	ID=TSS_000520;NAME=TSS_000520;DIFF=56;PVAL=0
	300456	300456	735.3	+	ID=TSS_000522;NAME=TSS_000522;DIFF=24;PVAL=3.4e-05
	300512	300512	382.4	+	ID=TSS_000523;NAME=TSS_000523;DIFF=12;PVAL=2.9e-05
	300530	300530	1000	+	ID=TSS_000524;NAME=TSS_000524;DIFF=282;PVAL=0
	307400	307400	1000	+	ID=TSS_000525;NAME=TSS_000525;DIFF=37;PVAL=0
	307591	307591	1000	+	ID=TSS_000529;NAME=TSS_000529;DIFF=174;PVAL=0
	308759	308759	352.9	+	ID=TSS_000531;NAME=TSS_000531;DIFF=11;PVAL=2.5e-08
	309200	309200	323.5	+	ID=TSS_000532;NAME=TSS_000532;DIFF=10;PVAL=3.7e-06
	309239	309239	1000	+	ID=TSS_000533;NAME=TSS_000533;DIFF=49;PVAL=0
	309731	309731	176.5	+	ID=TSS_000534;NAME=TSS_000534;DIFF=5;PVAL=0.00061
	309762	309762	205.9	+	ID=TSS_000535;NAME=TSS_000535;DIFF=6;PVAL=6.3e-05
	313216	313216	352.9	+	ID=TSS_000536;NAME=TSS_000536;DIFF=11;PVAL=3.5e-11
	315852	315852	1000	+	ID=TSS_000537;NAME=TSS_000537;DIFF=243;PVAL=0
	316287	316287	1000	+	ID=TSS_000539;NAME=TSS_000539;DIFF=266;PVAL=0
	316493	316493	1000	+	ID=TSS_000540;NAME=TSS_000540;DIFF=43;PVAL=0
	316714	316714	1000	+	ID=TSS_000541;NAME=TSS_000541;DIFF=38;PVAL=0
	317647	317647	1000	+	ID=TSS_000542;NAME=TSS_000542;DIFF=257;PVAL=0
	318760	318760	294.1	+	ID=TSS_000544;NAME=TSS_000544;DIFF=9;PVAL=4.6e-08
	319423	319423	235.3	+	ID=TSS_000545;NAME=TSS_000545;DIFF=7;PVAL=1.3e-06
	320139	320139	147.1	+	ID=TSS_000546;NAME=TSS_000546;DIFF=4;PVAL=0.00015
	321523	321523	411.8	+	ID=TSS_000547;NAME=TSS_000547;DIFF=13;PVAL=5.3e-09
	322307	322307	764.7	+	ID=TSS_000549;NAME=TSS_000549;DIFF=25;PVAL=0
	323688	323688	705.9	+	ID=TSS_000550;NAME=TSS_000550;DIFF=23;PVAL=0
	324269	324269	1000	+	ID=TSS_000551;NAME=TSS_000551;DIFF=42;PVAL=0
	324345	324345	823.5	+	ID=TSS_000553;NAME=TSS_000553;DIFF=27;PVAL=5e-11
	334343	334343	117.6	+	ID=TSS_000554;NAME=TSS_000554;DIFF=3;PVAL=0.00068
	335413	335413	441.2	+	ID=TSS_000555;NAME=TSS_000555;DIFF=14;PVAL=0.0003
	335684	335684	1000	+	ID=TSS_000557;NAME=TSS_000557;DIFF=467;PVAL=0
	335749	335749	1000	+	ID=TSS_000558;NAME=TSS_000558;DIFF=519;PVAL=0
	336054	336054	735.3	+	ID=TSS_000561;NAME=TSS_000561;DIFF=24;PVAL=0
	336598	336598	1000	+	ID=TSS_000563;NAME=TSS_000563;DIFF=42;PVAL=0
	337114	337114	470.6	+	ID=TSS_000564;NAME=TSS_000564;DIFF=15;PVAL=9.2e-13
	337728	337728	294.1	+	ID=TSS_000565;NAME=TSS_000565;DIFF=9;PVAL=3.7e-06
	338138	338138	147.1	+	ID=TSS_000566;NAME=TSS_000566;DIFF=4;PVAL=0.00068
	339013	339013	1000	+	ID=TSS_000567;NAME=TSS_000567;DIFF=134;PVAL=0
	339023	339023	1000	+	ID=TSS_000568;NAME=TSS_000568;DIFF=193;PVAL=0
	340055	340055	1000	+	ID=TSS_000569;NAME=TSS_000569;DIFF=884;PVAL=0
	340596	340596	735.3	+	ID=TSS_000571;NAME=TSS_000571;DIFF=24;PVAL=0
	341122	341122	176.5	+	ID=TSS_000572;NAME=TSS_000572;DIFF=5;PVAL=0.00024
	341425	341425	147.1	+	ID=TSS_000573;NAME=TSS_000573;DIFF=4;PVAL=0.00018
	342256	342256	176.5	+	ID=TSS_000574;NAME=TSS_000574;DIFF=5;PVAL=0.00039
	342906	342906	441.2	+	ID=TSS_000576;NAME=TSS_000576;DIFF=14;PVAL=3.7e-13
	343565	343565	147.1	+	ID=TSS_000577;NAME=TSS_000577;DIFF=4;PVAL=0.00042
	344195	344195	411.8	+	ID=TSS_000578;NAME=TSS_000578;DIFF=13;PVAL=1.9e-07
	345670	345670	205.9	+	ID=TSS_000580;NAME=TSS_000580;DIFF=6;PVAL=4.9e-06
	346620	346620	1000	+	ID=TSS_000581;NAME=TSS_000581;DIFF=160;PVAL=0
	346901	346901	176.5	+	ID=TSS_000582;NAME=TSS_000582;DIFF=5;PVAL=0.0003
	347668	347668	323.5	+	ID=TSS_000583;NAME=TSS_000583;DIFF=10;PVAL=1.1e-07
	348680	348680	1000	+	ID=TSS_000584;NAME=TSS_000584;DIFF=61;PVAL=0
	348778	348778	1000	+	ID=TSS_000586;NAME=TSS_000586;DIFF=92;PVAL=0
	349652	349652	176.5	+	ID=TSS_000587;NAME=TSS_000587;DIFF=5;PVAL=0.00052
	349714	349714	264.7	+	ID=TSS_000588;NAME=TSS_000588;DIFF=8;PVAL=3.4e-07
	350662	350662	441.2	+	ID=TSS_000589;NAME=TSS_000589;DIFF=14;PVAL=5.2e-09
	351306	351306	1000	+	ID=TSS_000590;NAME=TSS_000590;DIFF=126;PVAL=0
	351337	351337	676.5	+	ID=TSS_000591;NAME=TSS_000591;DIFF=22;PVAL=8.2e-08
	351667	351667	1000	+	ID=TSS_000592;NAME=TSS_000592;DIFF=316;PVAL=0
	352787	352787	500	+	ID=TSS_000596;NAME=TSS_000596;DIFF=16;PVAL=7.8e-14
	353039	353039	205.9	+	ID=TSS_000597;NAME=TSS_000597;DIFF=6;PVAL=0.00099
	353149	353149	205.9	+	ID=TSS_000598;NAME=TSS_000598;DIFF=6;PVAL=0.00013
	353256	353256	1000	+	ID=TSS_000599;NAME=TSS_000599;DIFF=35;PVAL=0
	353401	353401	352.9	+	ID=TSS_000600;NAME=TSS_000600;DIFF=11;PVAL=1.1e-07
	354878	354878	1000	+	ID=TSS_000601;NAME=TSS_000601;DIFF=177;PVAL=0
	355144	355144	176.5	+	ID=TSS_000603;NAME=TSS_000603;DIFF=5;PVAL=0.00036
	356794	356794	352.9	+	ID=TSS_000604;NAME=TSS_000604;DIFF=11;PVAL=4.3e-09
	357003	357003	176.5	+	ID=TSS_000605;NAME=TSS_000605;DIFF=5;PVAL=0.00081
	357223	357223	588.2	+	ID=TSS_000606;NAME=TSS_000606;DIFF=19;PVAL=0
	358395	358395	1000	+	ID=TSS_000607;NAME=TSS_000607;DIFF=92;PVAL=0
	358435	358435	1000	+	ID=TSS_000609;NAME=TSS_000609;DIFF=48;PVAL=0
	358476	358476	294.1	+	ID=TSS_000610;NAME=TSS_000610;DIFF=9;PVAL=0.00072
	359130	359130	1000	+	ID=TSS_000611;NAME=TSS_000611;DIFF=79;PVAL=0
	360338	360338	1000	+	ID=TSS_000613;NAME=TSS_000613;DIFF=262;PVAL=0
	360361	360361	1000	+	ID=TSS_000616;NAME=TSS_000616;DIFF=111;PVAL=0
	360390	360390	1000	+	ID=TSS_000617;NAME=TSS_000617;DIFF=50;PVAL=0.00016
	361216	361216	470.6	+	ID=TSS_000618;NAME=TSS_000618;DIFF=15;PVAL=6.3e-09
	361915	361915	735.3	+	ID=TSS_000619;NAME=TSS_000619;DIFF=24;PVAL=1.1e-09
	362484	362484	1000	+	ID=TSS_000620;NAME=TSS_000620;DIFF=62;PVAL=0
	362530	362530	1000	+	ID=TSS_000621;NAME=TSS_000621;DIFF=42;PVAL=0
	363358	363358	352.9	+	ID=TSS_000622;NAME=TSS_000622;DIFF=11;PVAL=4.6e-08
	365165	365165	1000	+	ID=TSS_000623;NAME=TSS_000623;DIFF=161;PVAL=0
	365446	365446	1000	+	ID=TSS_000625;NAME=TSS_000625;DIFF=159;PVAL=0
	366153	366153	911.8	+	ID=TSS_000626;NAME=TSS_000626;DIFF=30;PVAL=0
	366164	366164	1000	+	ID=TSS_000627;NAME=TSS_000627;DIFF=455;PVAL=0
	367146	367146	147.1	+	ID=TSS_000629;NAME=TSS_000629;DIFF=4;PVAL=0.00016
	368130	368130	235.3	+	ID=TSS_000630;NAME=TSS_000630;DIFF=7;PVAL=2e-06
	369008	369008	176.5	+	ID=TSS_000631;NAME=TSS_000631;DIFF=5;PVAL=0.00099
	369028	369028	205.9	+	ID=TSS_000633;NAME=TSS_000633;DIFF=6;PVAL=0.00014
	369150	369150	470.6	+	ID=TSS_000634;NAME=TSS_000634;DIFF=15;PVAL=4.8e-12
	369220	369220	1000	+	ID=TSS_000635;NAME=TSS_000635;DIFF=34;PVAL=0
	369336	369336	264.7	+	ID=TSS_000636;NAME=TSS_000636;DIFF=8;PVAL=1.3e-06
	369516	369516	176.5	+	ID=TSS_000637;NAME=TSS_000637;DIFF=5;PVAL=0.0006
	375079	375079	176.5	+	ID=TSS_000638;NAME=TSS_000638;DIFF=5;PVAL=0.00045
	375235	375235	147.1	+	ID=TSS_000639;NAME=TSS_000639;DIFF=4;PVAL=0.00046
	377218	377218	176.5	+	ID=TSS_000640;NAME=TSS_000640;DIFF=5;PVAL=0.00014
	380305	380305	88.2	+	ID=TSS_000641;NAME=TSS_000641;DIFF=2;PVAL=0
	382487	382487	352.9	+	ID=TSS_000642;NAME=TSS_000642;DIFF=11;PVAL=2.1e-07
	383250	383250	323.5	+	ID=TSS_000643;NAME=TSS_000643;DIFF=10;PVAL=0.00065
	384088	384088	1000	+	ID=TSS_000646;NAME=TSS_000646;DIFF=1414;PVAL=0
	384660	384660	205.9	+	ID=TSS_000648;NAME=TSS_000648;DIFF=6;PVAL=0.00099
	385180	385180	205.9	+	ID=TSS_000649;NAME=TSS_000649;DIFF=6;PVAL=0.00026
	385238	385238	382.4	+	ID=TSS_000650;NAME=TSS_000650;DIFF=12;PVAL=1.5e-09
	386568	386568	323.5	+	ID=TSS_000652;NAME=TSS_000652;DIFF=10;PVAL=6e-09
	389163	389163	352.9	+	ID=TSS_000653;NAME=TSS_000653;DIFF=11;PVAL=3.2e-07
	389604	389604	735.3	+	ID=TSS_000654;NAME=TSS_000654;DIFF=24;PVAL=3.8e-06
	390625	390625	88.2	+	ID=TSS_000655;NAME=TSS_000655;DIFF=2;PVAL=0
	391542	391542	1000	+	ID=TSS_000657;NAME=TSS_000657;DIFF=87;PVAL=0
	392193	392193	1000	+	ID=TSS_000658;NAME=TSS_000658;DIFF=749;PVAL=0
	392649	392649	1000	+	ID=TSS_000659;NAME=TSS_000659;DIFF=202;PVAL=0
	393858	393858	1000	+	ID=TSS_000661;NAME=TSS_000661;DIFF=258;PVAL=0
	397755	397755	1000	+	ID=TSS_000662;NAME=TSS_000662;DIFF=273;PVAL=0
	398555	398555	558.8	+	ID=TSS_000664;NAME=TSS_000664;DIFF=18;PVAL=0
	398826	398826	294.1	+	ID=TSS_000665;NAME=TSS_000665;DIFF=9;PVAL=2.1e-07
	400247	400247	441.2	+	ID=TSS_000666;NAME=TSS_000666;DIFF=14;PVAL=0.00013
	400455	400455	1000	+	ID=TSS_000668;NAME=TSS_000668;DIFF=200;PVAL=0
	401618	401618	205.9	+	ID=TSS_000669;NAME=TSS_000669;DIFF=6;PVAL=8.2e-05
	402224	402224	1000	+	ID=TSS_000671;NAME=TSS_000671;DIFF=35;PVAL=0
	403959	403959	529.4	+	ID=TSS_000672;NAME=TSS_000672;DIFF=17;PVAL=1.2e-12
	405884	405884	176.5	+	ID=TSS_000673;NAME=TSS_000673;DIFF=5;PVAL=0.00073
	407635	407635	647.1	+	ID=TSS_000674;NAME=TSS_000674;DIFF=21;PVAL=4.1e-11
	408458	408458	1000	+	ID=TSS_000675;NAME=TSS_000675;DIFF=118;PVAL=0
	408738	408738	882.4	+	ID=TSS_000677;NAME=TSS_000677;DIFF=29;PVAL=0
	411372	411372	470.6	+	ID=TSS_000678;NAME=TSS_000678;DIFF=15;PVAL=1.7e-11
	415282	415282	1000	+	ID=TSS_000679;NAME=TSS_000679;DIFF=33;PVAL=0
	416718	416718	1000	+	ID=TSS_000680;NAME=TSS_000680;DIFF=72;PVAL=0
	417622	417622	205.9	+	ID=TSS_000681;NAME=TSS_000681;DIFF=6;PVAL=0.00042
	418930	418930	176.5	+	ID=TSS_000682;NAME=TSS_000682;DIFF=5;PVAL=0.00034
	421008	421008	117.6	+	ID=TSS_000683;NAME=TSS_000683;DIFF=3;PVAL=0
	421757	421757	1000	+	ID=TSS_000685;NAME=TSS_000685;DIFF=42;PVAL=0
	422349	422349	323.5	+	ID=TSS_000686;NAME=TSS_000686;DIFF=10;PVAL=4.8e-06
	422962	422962	470.6	+	ID=TSS_000687;NAME=TSS_000687;DIFF=15;PVAL=2.1e-05
	422985	422985	1000	+	ID=TSS_000688;NAME=TSS_000688;DIFF=485;PVAL=0
	423314	423314	352.9	+	ID=TSS_000690;NAME=TSS_000690;DIFF=11;PVAL=5.5e-06
	423758	423758	294.1	+	ID=TSS_000691;NAME=TSS_000691;DIFF=9;PVAL=3.2e-06
	423954	423954	147.1	+	ID=TSS_000692;NAME=TSS_000692;DIFF=4;PVAL=0.00052
	425897	425897	735.3	+	ID=TSS_000693;NAME=TSS_000693;DIFF=24;PVAL=0
	426544	426544	529.4	+	ID=TSS_000694;NAME=TSS_000694;DIFF=17;PVAL=6.9e-05
	426771	426771	352.9	+	ID=TSS_000695;NAME=TSS_000695;DIFF=11;PVAL=0.00048
	426815	426815	1000	+	ID=TSS_000697;NAME=TSS_000697;DIFF=51;PVAL=0
	427324	427324	588.2	+	ID=TSS_000700;NAME=TSS_000700;DIFF=19;PVAL=2.2e-06
	427487	427487	911.8	+	ID=TSS_000701;NAME=TSS_000701;DIFF=30;PVAL=1.7e-11
	427609	427609	1000	+	ID=TSS_000702;NAME=TSS_000702;DIFF=358;PVAL=0
	427706	427706	1000	+	ID=TSS_000704;NAME=TSS_000704;DIFF=33;PVAL=0
	427805	427805	1000	+	ID=TSS_000706;NAME=TSS_000706;DIFF=114;PVAL=0
	430304	430304	264.7	+	ID=TSS_000707;NAME=TSS_000707;DIFF=8;PVAL=0.00049
	431306	431306	323.5	+	ID=TSS_000708;NAME=TSS_000708;DIFF=10;PVAL=3.1e-05
	432675	432675	558.8	+	ID=TSS_000710;NAME=TSS_000710;DIFF=18;PVAL=1.3e-10
	433850	433850	264.7	+	ID=TSS_000711;NAME=TSS_000711;DIFF=8;PVAL=0.00016
	433922	433922	205.9	+	ID=TSS_000712;NAME=TSS_000712;DIFF=6;PVAL=0.00068
	435184	435184	1000	+	ID=TSS_000713;NAME=TSS_000713;DIFF=343;PVAL=0
	435409	435409	558.8	+	ID=TSS_000715;NAME=TSS_000715;DIFF=18;PVAL=0.00033
	435559	435559	1000	+	ID=TSS_000716;NAME=TSS_000716;DIFF=248;PVAL=0
	437840	437840	235.3	+	ID=TSS_000717;NAME=TSS_000717;DIFF=7;PVAL=0.0004
	437940	437940	352.9	+	ID=TSS_000718;NAME=TSS_000718;DIFF=11;PVAL=3.4e-05
	438630	438630	558.8	+	ID=TSS_000719;NAME=TSS_000719;DIFF=18;PVAL=0
	442949	442949	1000	+	ID=TSS_000721;NAME=TSS_000721;DIFF=322;PVAL=0
	443131	443131	1000	+	ID=TSS_000723;NAME=TSS_000723;DIFF=1251;PVAL=0
	443395	443395	617.6	+	ID=TSS_000724;NAME=TSS_000724;DIFF=20;PVAL=1.3e-05
	450302	450302	1000	+	ID=TSS_000726;NAME=TSS_000726;DIFF=63;PVAL=0
	450424	450424	1000	+	ID=TSS_000727;NAME=TSS_000727;DIFF=55;PVAL=0
	450565	450565	1000	+	ID=TSS_000728;NAME=TSS_000728;DIFF=1771;PVAL=0
	450732	450732	352.9	+	ID=TSS_000729;NAME=TSS_000729;DIFF=11;PVAL=8.3e-05
	450740	450740	441.2	+	ID=TSS_000730;NAME=TSS_000730;DIFF=14;PVAL=1.8e-05
	450752	450752	470.6	+	ID=TSS_000731;NAME=TSS_000731;DIFF=15;PVAL=6.5e-07
	450842	450842	1000	+	ID=TSS_000732;NAME=TSS_000732;DIFF=46;PVAL=0
	450948	450948	352.9	+	ID=TSS_000734;NAME=TSS_000734;DIFF=11;PVAL=0.00012
	450971	450971	441.2	+	ID=TSS_000735;NAME=TSS_000735;DIFF=14;PVAL=4.2e-06
	451350	451350	1000	+	ID=TSS_000736;NAME=TSS_000736;DIFF=111;PVAL=0
	451915	451915	558.8	+	ID=TSS_000737;NAME=TSS_000737;DIFF=18;PVAL=4.1e-11
	454179	454179	647.1	+	ID=TSS_000738;NAME=TSS_000738;DIFF=21;PVAL=6.3e-06
	454423	454423	1000	+	ID=TSS_000739;NAME=TSS_000739;DIFF=228;PVAL=0
	455228	455228	382.4	+	ID=TSS_000741;NAME=TSS_000741;DIFF=12;PVAL=2.4e-07
	455243	455243	529.4	+	ID=TSS_000742;NAME=TSS_000742;DIFF=17;PVAL=1.2e-11
	455897	455897	941.2	+	ID=TSS_000743;NAME=TSS_000743;DIFF=31;PVAL=0
	456213	456213	1000	+	ID=TSS_000744;NAME=TSS_000744;DIFF=37;PVAL=0
	456915	456915	1000	+	ID=TSS_000745;NAME=TSS_000745;DIFF=68;PVAL=0
	457802	457802	1000	+	ID=TSS_000747;NAME=TSS_000747;DIFF=227;PVAL=0
	458830	458830	1000	+	ID=TSS_000749;NAME=TSS_000749;DIFF=172;PVAL=0
	459374	459374	500	+	ID=TSS_000750;NAME=TSS_000750;DIFF=16;PVAL=3.3e-05
	459789	459789	794.1	+	ID=TSS_000751;NAME=TSS_000751;DIFF=26;PVAL=0
	461186	461186	1000	+	ID=TSS_000752;NAME=TSS_000752;DIFF=45;PVAL=0
	461215	461215	529.4	+	ID=TSS_000753;NAME=TSS_000753;DIFF=17;PVAL=6.4e-08
	462708	462708	205.9	+	ID=TSS_000754;NAME=TSS_000754;DIFF=6;PVAL=0.00029
	462855	462855	264.7	+	ID=TSS_000755;NAME=TSS_000755;DIFF=8;PVAL=4.6e-05
	464282	464282	1000	+	ID=TSS_000756;NAME=TSS_000756;DIFF=87;PVAL=0
	469306	469306	1000	+	ID=TSS_000757;NAME=TSS_000757;DIFF=61;PVAL=0
	469795	469795	382.4	+	ID=TSS_000758;NAME=TSS_000758;DIFF=12;PVAL=2.7e-05
	470113	470113	1000	+	ID=TSS_000759;NAME=TSS_000759;DIFF=84;PVAL=0
	470972	470972	176.5	+	ID=TSS_000760;NAME=TSS_000760;DIFF=5;PVAL=0.0002
	471246	471246	1000	+	ID=TSS_000761;NAME=TSS_000761;DIFF=87;PVAL=0
	472227	472227	558.8	+	ID=TSS_000762;NAME=TSS_000762;DIFF=18;PVAL=9.6e-15
	472746	472746	176.5	+	ID=TSS_000764;NAME=TSS_000764;DIFF=5;PVAL=0.00021
	476684	476684	470.6	+	ID=TSS_000765;NAME=TSS_000765;DIFF=15;PVAL=7.4e-11
	476892	476892	264.7	+	ID=TSS_000766;NAME=TSS_000766;DIFF=8;PVAL=0.00024
	477482	477482	1000	+	ID=TSS_000767;NAME=TSS_000767;DIFF=52;PVAL=0
	477734	477734	1000	+	ID=TSS_000768;NAME=TSS_000768;DIFF=43;PVAL=0
	477757	477757	1000	+	ID=TSS_000770;NAME=TSS_000770;DIFF=60;PVAL=0
	478325	478325	441.2	+	ID=TSS_000771;NAME=TSS_000771;DIFF=14;PVAL=7.3e-09
	479771	479771	1000	+	ID=TSS_000774;NAME=TSS_000774;DIFF=414;PVAL=0
	482221	482221	1000	+	ID=TSS_000776;NAME=TSS_000776;DIFF=102;PVAL=0
	483233	483233	117.6	+	ID=TSS_000777;NAME=TSS_000777;DIFF=3;PVAL=0.00021
	484606	484606	1000	+	ID=TSS_000779;NAME=TSS_000779;DIFF=162;PVAL=0
	486208	486208	176.5	+	ID=TSS_000780;NAME=TSS_000780;DIFF=5;PVAL=0.00065
	486248	486248	235.3	+	ID=TSS_000781;NAME=TSS_000781;DIFF=7;PVAL=5.3e-06
	487181	487181	117.6	+	ID=TSS_000782;NAME=TSS_000782;DIFF=3;PVAL=0.00073
	489952	489952	1000	+	ID=TSS_000783;NAME=TSS_000783;DIFF=2536;PVAL=0
	497587	497587	1000	+	ID=TSS_000786;NAME=TSS_000786;DIFF=55;PVAL=0
	498341	498341	323.5	+	ID=TSS_000787;NAME=TSS_000787;DIFF=10;PVAL=6.7e-06
	498935	498935	323.5	+	ID=TSS_000788;NAME=TSS_000788;DIFF=10;PVAL=9.9e-05
	503662	503662	88.2	+	ID=TSS_000789;NAME=TSS_000789;DIFF=2;PVAL=0
	505478	505478	235.3	+	ID=TSS_000790;NAME=TSS_000790;DIFF=7;PVAL=2.5e-05
	505827	505827	852.9	+	ID=TSS_000791;NAME=TSS_000791;DIFF=28;PVAL=8.4e-14
	506435	506435	264.7	+	ID=TSS_000792;NAME=TSS_000792;DIFF=8;PVAL=2.6e-05
	506472	506472	323.5	+	ID=TSS_000793;NAME=TSS_000793;DIFF=10;PVAL=2e-07
	506519	506519	382.4	+	ID=TSS_000794;NAME=TSS_000794;DIFF=12;PVAL=1.1e-08
	508131	508131	323.5	+	ID=TSS_000795;NAME=TSS_000795;DIFF=10;PVAL=6.3e-05
	508590	508590	1000	+	ID=TSS_000797;NAME=TSS_000797;DIFF=907;PVAL=0
	508758	508758	1000	+	ID=TSS_000799;NAME=TSS_000799;DIFF=71;PVAL=0
	508921	508921	529.4	+	ID=TSS_000800;NAME=TSS_000800;DIFF=17;PVAL=2.1e-09
	509005	509005	235.3	+	ID=TSS_000801;NAME=TSS_000801;DIFF=7;PVAL=0.00012
	509105	509105	323.5	+	ID=TSS_000802;NAME=TSS_000802;DIFF=10;PVAL=1.3e-05
	509312	509312	205.9	+	ID=TSS_000803;NAME=TSS_000803;DIFF=6;PVAL=0.00014
	509351	509351	147.1	+	ID=TSS_000804;NAME=TSS_000804;DIFF=4;PVAL=0.00074
	509359	509359	147.1	+	ID=TSS_000805;NAME=TSS_000805;DIFF=4;PVAL=0.00074
	512091	512091	382.4	+	ID=TSS_000806;NAME=TSS_000806;DIFF=12;PVAL=6.3e-09
	514359	514359	1000	+	ID=TSS_000808;NAME=TSS_000808;DIFF=119;PVAL=0
	514461	514461	882.4	+	ID=TSS_000809;NAME=TSS_000809;DIFF=29;PVAL=0
	516156	516156	1000	+	ID=TSS_000810;NAME=TSS_000810;DIFF=60;PVAL=0
	516874	516874	1000	+	ID=TSS_000814;NAME=TSS_000814;DIFF=54;PVAL=0
	517827	517827	411.8	+	ID=TSS_000817;NAME=TSS_000817;DIFF=13;PVAL=9.8e-09
	517915	517915	323.5	+	ID=TSS_000819;NAME=TSS_000819;DIFF=10;PVAL=0.0005
	519280	519280	1000	+	ID=TSS_000820;NAME=TSS_000820;DIFF=40;PVAL=0
	519889	519889	294.1	+	ID=TSS_000822;NAME=TSS_000822;DIFF=9;PVAL=3.5e-07
	519981	519981	147.1	+	ID=TSS_000823;NAME=TSS_000823;DIFF=4;PVAL=0.00041
	521978	521978	1000	+	ID=TSS_000825;NAME=TSS_000825;DIFF=42;PVAL=0
	522041	522041	794.1	+	ID=TSS_000827;NAME=TSS_000827;DIFF=26;PVAL=0
	524409	524409	235.3	+	ID=TSS_000828;NAME=TSS_000828;DIFF=7;PVAL=4.2e-07
	525614	525614	1000	+	ID=TSS_000829;NAME=TSS_000829;DIFF=116;PVAL=0
	526838	526838	441.2	+	ID=TSS_000830;NAME=TSS_000830;DIFF=14;PVAL=3.3e-10
	526915	526915	264.7	+	ID=TSS_000831;NAME=TSS_000831;DIFF=8;PVAL=8.2e-05
	533810	533810	1000	+	ID=TSS_000832;NAME=TSS_000832;DIFF=37;PVAL=0
	535067	535067	176.5	+	ID=TSS_000835;NAME=TSS_000835;DIFF=5;PVAL=7.9e-05
	537377	537377	1000	+	ID=TSS_000837;NAME=TSS_000837;DIFF=108;PVAL=0
	540273	540273	235.3	+	ID=TSS_000838;NAME=TSS_000838;DIFF=7;PVAL=9.7e-05
	542483	542483	176.5	+	ID=TSS_000839;NAME=TSS_000839;DIFF=5;PVAL=0.00041
	546730	546730	647.1	+	ID=TSS_000840;NAME=TSS_000840;DIFF=21;PVAL=0
	548569	548569	1000	+	ID=TSS_000841;NAME=TSS_000841;DIFF=48;PVAL=0
	548921	548921	1000	+	ID=TSS_000842;NAME=TSS_000842;DIFF=56;PVAL=0
	549996	549996	147.1	+	ID=TSS_000843;NAME=TSS_000843;DIFF=4;PVAL=0.00011
	553475	553475	1000	+	ID=TSS_000844;NAME=TSS_000844;DIFF=46;PVAL=0
	555032	555032	441.2	+	ID=TSS_000845;NAME=TSS_000845;DIFF=14;PVAL=9.4e-11
	560254	560254	1000	+	ID=TSS_000846;NAME=TSS_000846;DIFF=41;PVAL=0
	560499	560499	1000	+	ID=TSS_000848;NAME=TSS_000848;DIFF=15461;PVAL=0
	560876	560876	588.2	+	ID=TSS_000851;NAME=TSS_000851;DIFF=19;PVAL=1.8e-05
	561284	561284	235.3	+	ID=TSS_000852;NAME=TSS_000852;DIFF=7;PVAL=7.9e-05
	561697	561697	147.1	+	ID=TSS_000853;NAME=TSS_000853;DIFF=4;PVAL=0.00036
	562409	562409	205.9	+	ID=TSS_000854;NAME=TSS_000854;DIFF=6;PVAL=0.00037
	562614	562614	1000	+	ID=TSS_000855;NAME=TSS_000855;DIFF=832;PVAL=0
	563895	563895	1000	+	ID=TSS_000857;NAME=TSS_000857;DIFF=39;PVAL=0
	565279	565279	264.7	+	ID=TSS_000859;NAME=TSS_000859;DIFF=8;PVAL=5e-07
	565326	565326	147.1	+	ID=TSS_000860;NAME=TSS_000860;DIFF=4;PVAL=0.00016
	567150	567150	1000	+	ID=TSS_000861;NAME=TSS_000861;DIFF=859;PVAL=0
	567269	567269	1000	+	ID=TSS_000863;NAME=TSS_000863;DIFF=190;PVAL=0
	567629	567629	823.5	+	ID=TSS_000864;NAME=TSS_000864;DIFF=27;PVAL=0
	567967	567967	264.7	+	ID=TSS_000865;NAME=TSS_000865;DIFF=8;PVAL=1.7e-06
	570749	570749	205.9	+	ID=TSS_000866;NAME=TSS_000866;DIFF=6;PVAL=0.00019
	570821	570821	970.6	+	ID=TSS_000867;NAME=TSS_000867;DIFF=32;PVAL=0
	572892	572892	117.6	+	ID=TSS_000868;NAME=TSS_000868;DIFF=3;PVAL=0.00042
	576947	576947	176.5	+	ID=TSS_000869;NAME=TSS_000869;DIFF=5;PVAL=0.00053
	579438	579438	558.8	+	ID=TSS_000870;NAME=TSS_000870;DIFF=18;PVAL=2.1e-09
	579544	579544	735.3	+	ID=TSS_000872;NAME=TSS_000872;DIFF=24;PVAL=0
	582962	582962	1000	+	ID=TSS_000873;NAME=TSS_000873;DIFF=153;PVAL=0
	582988	582988	294.1	+	ID=TSS_000875;NAME=TSS_000875;DIFF=9;PVAL=0.00014
	588987	588987	823.5	+	ID=TSS_000876;NAME=TSS_000876;DIFF=27;PVAL=0
	592093	592093	1000	+	ID=TSS_000877;NAME=TSS_000877;DIFF=178;PVAL=0
	592281	592281	441.2	+	ID=TSS_000880;NAME=TSS_000880;DIFF=14;PVAL=7.2e-10
	593058	593058	205.9	+	ID=TSS_000881;NAME=TSS_000881;DIFF=6;PVAL=0.00063
	593260	593260	1000	+	ID=TSS_000883;NAME=TSS_000883;DIFF=154;PVAL=0
	594510	594510	1000	+	ID=TSS_000885;NAME=TSS_000885;DIFF=141;PVAL=0
	594858	594858	323.5	+	ID=TSS_000888;NAME=TSS_000888;DIFF=10;PVAL=1.6e-05
	594927	594927	294.1	+	ID=TSS_000890;NAME=TSS_000890;DIFF=9;PVAL=5.8e-05
	594996	594996	235.3	+	ID=TSS_000891;NAME=TSS_000891;DIFF=7;PVAL=0.00035
	596646	596646	1000	+	ID=TSS_000892;NAME=TSS_000892;DIFF=2016;PVAL=0
	598305	598305	323.5	+	ID=TSS_000894;NAME=TSS_000894;DIFF=10;PVAL=8.1e-09
	601153	601153	1000	+	ID=TSS_000895;NAME=TSS_000895;DIFF=45;PVAL=0
	602244	602244	294.1	+	ID=TSS_000896;NAME=TSS_000896;DIFF=9;PVAL=1.6e-08
	603652	603652	1000	+	ID=TSS_000897;NAME=TSS_000897;DIFF=591;PVAL=0
	603685	603685	1000	+	ID=TSS_000898;NAME=TSS_000898;DIFF=37;PVAL=4.5e-07
	603861	603861	1000	+	ID=TSS_000900;NAME=TSS_000900;DIFF=107;PVAL=0
	603934	603934	411.8	+	ID=TSS_000901;NAME=TSS_000901;DIFF=13;PVAL=0.00043
	606736	606736	1000	+	ID=TSS_000903;NAME=TSS_000903;DIFF=209;PVAL=0
	607946	607946	1000	+	ID=TSS_000905;NAME=TSS_000905;DIFF=225;PVAL=0
	620155	620155	735.3	+	ID=TSS_000906;NAME=TSS_000906;DIFF=24;PVAL=0
	621373	621373	235.3	+	ID=TSS_000907;NAME=TSS_000907;DIFF=7;PVAL=0.00044
	622602	622602	176.5	+	ID=TSS_000909;NAME=TSS_000909;DIFF=5;PVAL=0.00016
	624237	624237	176.5	+	ID=TSS_000910;NAME=TSS_000910;DIFF=5;PVAL=5.1e-05
	625973	625973	264.7	+	ID=TSS_000911;NAME=TSS_000911;DIFF=8;PVAL=0.00035
	626173	626173	235.3	+	ID=TSS_000912;NAME=TSS_000912;DIFF=7;PVAL=8.6e-05
	626335	626335	911.8	+	ID=TSS_000913;NAME=TSS_000913;DIFF=30;PVAL=0
	626350	626350	470.6	+	ID=TSS_000915;NAME=TSS_000915;DIFF=15;PVAL=4.2e-09
	626419	626419	529.4	+	ID=TSS_000918;NAME=TSS_000918;DIFF=17;PVAL=1.8e-12
	626626	626626	441.2	+	ID=TSS_000919;NAME=TSS_000919;DIFF=14;PVAL=9e-10
	627884	627884	294.1	+	ID=TSS_000920;NAME=TSS_000920;DIFF=9;PVAL=9e-06
	632659	632659	147.1	+	ID=TSS_000921;NAME=TSS_000921;DIFF=4;PVAL=0.00054
	635391	635391	205.9	+	ID=TSS_000922;NAME=TSS_000922;DIFF=6;PVAL=0.00018
	636605	636605	176.5	+	ID=TSS_000923;NAME=TSS_000923;DIFF=5;PVAL=1.6e-05
	638165	638165	558.8	+	ID=TSS_000924;NAME=TSS_000924;DIFF=18;PVAL=1e-08
	638630	638630	970.6	+	ID=TSS_000925;NAME=TSS_000925;DIFF=32;PVAL=0
	640084	640084	1000	+	ID=TSS_000926;NAME=TSS_000926;DIFF=72;PVAL=0
	640277	640277	411.8	+	ID=TSS_000927;NAME=TSS_000927;DIFF=13;PVAL=2.9e-06
	641395	641395	117.6	+	ID=TSS_000928;NAME=TSS_000928;DIFF=3;PVAL=0.00054
	642793	642793	411.8	+	ID=TSS_000929;NAME=TSS_000929;DIFF=13;PVAL=3.7e-07
	643545	643545	1000	+	ID=TSS_000930;NAME=TSS_000930;DIFF=59;PVAL=0
	643738	643738	705.9	+	ID=TSS_000931;NAME=TSS_000931;DIFF=23;PVAL=0
	643879	643879	88.2	+	ID=TSS_000932;NAME=TSS_000932;DIFF=2;PVAL=0
	657210	657210	1000	+	ID=TSS_000933;NAME=TSS_000933;DIFF=72;PVAL=0
	659909	659909	647.1	+	ID=TSS_000935;NAME=TSS_000935;DIFF=21;PVAL=0
	661993	661993	647.1	+	ID=TSS_000936;NAME=TSS_000936;DIFF=21;PVAL=7.6e-15
	668301	668301	1000	+	ID=TSS_000937;NAME=TSS_000937;DIFF=220;PVAL=0
	670946	670946	323.5	+	ID=TSS_000938;NAME=TSS_000938;DIFF=10;PVAL=2.4e-08
	673337	673337	235.3	+	ID=TSS_000939;NAME=TSS_000939;DIFF=7;PVAL=1.8e-06
	676984	676984	764.7	+	ID=TSS_000940;NAME=TSS_000940;DIFF=25;PVAL=0
	678134	678134	264.7	+	ID=TSS_000941;NAME=TSS_000941;DIFF=8;PVAL=5.7e-05
	679224	679224	941.2	+	ID=TSS_000943;NAME=TSS_000943;DIFF=31;PVAL=0
	679559	679559	852.9	+	ID=TSS_000944;NAME=TSS_000944;DIFF=28;PVAL=0
	679693	679693	970.6	+	ID=TSS_000945;NAME=TSS_000945;DIFF=32;PVAL=0
	680074	680074	205.9	+	ID=TSS_000946;NAME=TSS_000946;DIFF=6;PVAL=0.00038
	680135	680135	147.1	+	ID=TSS_000947;NAME=TSS_000947;DIFF=4;PVAL=0.00098
	680167	680167	205.9	+	ID=TSS_000948;NAME=TSS_000948;DIFF=6;PVAL=0.00013
	681293	681293	205.9	+	ID=TSS_000950;NAME=TSS_000950;DIFF=6;PVAL=0.00059
	681447	681447	1000	+	ID=TSS_000951;NAME=TSS_000951;DIFF=91;PVAL=0
	683949	683949	294.1	+	ID=TSS_000953;NAME=TSS_000953;DIFF=9;PVAL=2.7e-06
	684120	684120	500	+	ID=TSS_000954;NAME=TSS_000954;DIFF=16;PVAL=0
	687118	687118	352.9	+	ID=TSS_000955;NAME=TSS_000955;DIFF=11;PVAL=3.4e-05
	687152	687152	411.8	+	ID=TSS_000956;NAME=TSS_000956;DIFF=13;PVAL=6.8e-07
	691254	691254	205.9	+	ID=TSS_000957;NAME=TSS_000957;DIFF=6;PVAL=0
	693228	693228	88.2	+	ID=TSS_000958;NAME=TSS_000958;DIFF=2;PVAL=0
	695614	695614	88.2	+	ID=TSS_000959;NAME=TSS_000959;DIFF=2;PVAL=0
	697146	697146	382.4	+	ID=TSS_000960;NAME=TSS_000960;DIFF=12;PVAL=1.3e-09
	699084	699084	1000	+	ID=TSS_000961;NAME=TSS_000961;DIFF=49;PVAL=0
	700318	700318	1000	+	ID=TSS_000962;NAME=TSS_000962;DIFF=138;PVAL=0
	703871	703871	970.6	+	ID=TSS_000964;NAME=TSS_000964;DIFF=32;PVAL=0
	704521	704521	1000	+	ID=TSS_000965;NAME=TSS_000965;DIFF=1632;PVAL=0
	705438	705438	147.1	+	ID=TSS_000966;NAME=TSS_000966;DIFF=4;PVAL=0.00029
	705969	705969	147.1	+	ID=TSS_000967;NAME=TSS_000967;DIFF=4;PVAL=0.00036
	706471	706471	147.1	+	ID=TSS_000968;NAME=TSS_000968;DIFF=4;PVAL=0.00036
	711613	711613	382.4	+	ID=TSS_000969;NAME=TSS_000969;DIFF=12;PVAL=3.8e-07
	711735	711735	235.3	+	ID=TSS_000970;NAME=TSS_000970;DIFF=7;PVAL=0.00013
	720419	720419	823.5	+	ID=TSS_000971;NAME=TSS_000971;DIFF=27;PVAL=0
	720658	720658	1000	+	ID=TSS_000972;NAME=TSS_000972;DIFF=40;PVAL=0
	722146	722146	147.1	+	ID=TSS_000973;NAME=TSS_000973;DIFF=4;PVAL=0.00013
	729715	729715	264.7	+	ID=TSS_000974;NAME=TSS_000974;DIFF=8;PVAL=7.4e-08
	731666	731666	970.6	+	ID=TSS_000975;NAME=TSS_000975;DIFF=32;PVAL=0
	731990	731990	1000	+	ID=TSS_000976;NAME=TSS_000976;DIFF=42;PVAL=0
	741416	741416	588.2	+	ID=TSS_000977;NAME=TSS_000977;DIFF=19;PVAL=1.8e-15
	744564	744564	264.7	+	ID=TSS_000978;NAME=TSS_000978;DIFF=8;PVAL=0.0002
	745911	745911	147.1	+	ID=TSS_000979;NAME=TSS_000979;DIFF=4;PVAL=0.00043
	748726	748726	1000	+	ID=TSS_000982;NAME=TSS_000982;DIFF=261;PVAL=0
	749849	749849	294.1	+	ID=TSS_000983;NAME=TSS_000983;DIFF=9;PVAL=7e-08
	750319	750319	294.1	+	ID=TSS_000984;NAME=TSS_000984;DIFF=9;PVAL=3.4e-06
	750731	750731	1000	+	ID=TSS_000985;NAME=TSS_000985;DIFF=51;PVAL=0
	752915	752915	1000	+	ID=TSS_000986;NAME=TSS_000986;DIFF=125;PVAL=0
	753962	753962	323.5	+	ID=TSS_000988;NAME=TSS_000988;DIFF=10;PVAL=1.9e-05
	754148	754148	382.4	+	ID=TSS_000990;NAME=TSS_000990;DIFF=12;PVAL=5.6e-10
	754180	754180	147.1	+	ID=TSS_000991;NAME=TSS_000991;DIFF=4;PVAL=0.00074
	754209	754209	147.1	+	ID=TSS_000992;NAME=TSS_000992;DIFF=4;PVAL=0.00097
	754518	754518	323.5	+	ID=TSS_000993;NAME=TSS_000993;DIFF=10;PVAL=2.7e-08
	760258	760258	411.8	+	ID=TSS_000994;NAME=TSS_000994;DIFF=13;PVAL=9.1e-06
	762600	762600	235.3	+	ID=TSS_000995;NAME=TSS_000995;DIFF=7;PVAL=0.00012
	764656	764656	117.6	+	ID=TSS_000996;NAME=TSS_000996;DIFF=3;PVAL=0.00085
	765459	765459	1000	+	ID=TSS_000997;NAME=TSS_000997;DIFF=251;PVAL=0
	765784	765784	352.9	+	ID=TSS_000999;NAME=TSS_000999;DIFF=11;PVAL=7.8e-07
	766739	766739	294.1	+	ID=TSS_001000;NAME=TSS_001000;DIFF=9;PVAL=6.5e-05
	766805	766805	1000	+	ID=TSS_001001;NAME=TSS_001001;DIFF=427;PVAL=0
	766914	766914	1000	+	ID=TSS_001002;NAME=TSS_001002;DIFF=58;PVAL=0
	767994	767994	264.7	+	ID=TSS_001003;NAME=TSS_001003;DIFF=8;PVAL=3.4e-05
	768383	768383	1000	+	ID=TSS_001006;NAME=TSS_001006;DIFF=274;PVAL=0
	769313	769313	323.5	+	ID=TSS_001007;NAME=TSS_001007;DIFF=10;PVAL=6.2e-07
	769411	769411	176.5	+	ID=TSS_001009;NAME=TSS_001009;DIFF=5;PVAL=0.00045
	769690	769690	176.5	+	ID=TSS_001011;NAME=TSS_001011;DIFF=5;PVAL=0.00039
	770031	770031	235.3	+	ID=TSS_001012;NAME=TSS_001012;DIFF=7;PVAL=1.3e-05
	770627	770627	352.9	+	ID=TSS_001013;NAME=TSS_001013;DIFF=11;PVAL=4.6e-06
	770705	770705	558.8	+	ID=TSS_001014;NAME=TSS_001014;DIFF=18;PVAL=3.2e-06
	771145	771145	1000	+	ID=TSS_001015;NAME=TSS_001015;DIFF=58;PVAL=0
	771577	771577	1000	+	ID=TSS_001017;NAME=TSS_001017;DIFF=539;PVAL=0
	772006	772006	323.5	+	ID=TSS_001019;NAME=TSS_001019;DIFF=10;PVAL=8e-08
	772655	772655	294.1	+	ID=TSS_001020;NAME=TSS_001020;DIFF=9;PVAL=1e-06
	772915	772915	676.5	+	ID=TSS_001021;NAME=TSS_001021;DIFF=22;PVAL=0
	773110	773110	323.5	+	ID=TSS_001022;NAME=TSS_001022;DIFF=10;PVAL=4.4e-06
	775454	775454	176.5	+	ID=TSS_001023;NAME=TSS_001023;DIFF=5;PVAL=0.00031
	778955	778955	411.8	+	ID=TSS_001024;NAME=TSS_001024;DIFF=13;PVAL=3.6e-07
	779061	779061	823.5	+	ID=TSS_001025;NAME=TSS_001025;DIFF=27;PVAL=0
	781759	781759	176.5	+	ID=TSS_001026;NAME=TSS_001026;DIFF=5;PVAL=9.7e-05
	785736	785736	323.5	+	ID=TSS_001027;NAME=TSS_001027;DIFF=10;PVAL=8e-10
	787098	787098	1000	+	ID=TSS_001028;NAME=TSS_001028;DIFF=39;PVAL=0
	787134	787134	1000	+	ID=TSS_001029;NAME=TSS_001029;DIFF=79;PVAL=0
	788675	788675	1000	+	ID=TSS_001030;NAME=TSS_001030;DIFF=722;PVAL=0
	790567	790567	352.9	+	ID=TSS_001033;NAME=TSS_001033;DIFF=11;PVAL=9e-11
	792000	792000	147.1	+	ID=TSS_001034;NAME=TSS_001034;DIFF=4;PVAL=0.0005
	792807	792807	1000	+	ID=TSS_001035;NAME=TSS_001035;DIFF=93;PVAL=0
	795865	795865	88.2	+	ID=TSS_001037;NAME=TSS_001037;DIFF=2;PVAL=0
	798299	798299	1000	+	ID=TSS_001038;NAME=TSS_001038;DIFF=41;PVAL=0
	800702	800702	1000	+	ID=TSS_001039;NAME=TSS_001039;DIFF=224;PVAL=0
	801431	801431	705.9	+	ID=TSS_001040;NAME=TSS_001040;DIFF=23;PVAL=0
	801544	801544	1000	+	ID=TSS_001041;NAME=TSS_001041;DIFF=92;PVAL=0
	801804	801804	1000	+	ID=TSS_001043;NAME=TSS_001043;DIFF=176;PVAL=0
	801821	801821	1000	+	ID=TSS_001045;NAME=TSS_001045;DIFF=210;PVAL=0
	803168	803168	205.9	+	ID=TSS_001046;NAME=TSS_001046;DIFF=6;PVAL=0.00015
	804746	804746	1000	+	ID=TSS_001047;NAME=TSS_001047;DIFF=34;PVAL=0
	807217	807217	1000	+	ID=TSS_001049;NAME=TSS_001049;DIFF=119;PVAL=0
	807746	807746	176.5	+	ID=TSS_001050;NAME=TSS_001050;DIFF=5;PVAL=0.00063
	808047	808047	176.5	+	ID=TSS_001051;NAME=TSS_001051;DIFF=5;PVAL=0.00051
	808124	808124	147.1	+	ID=TSS_001052;NAME=TSS_001052;DIFF=4;PVAL=0.00044
	808237	808237	205.9	+	ID=TSS_001053;NAME=TSS_001053;DIFF=6;PVAL=4.1e-05
	808306	808306	176.5	+	ID=TSS_001054;NAME=TSS_001054;DIFF=5;PVAL=0.00034
	808739	808739	176.5	+	ID=TSS_001055;NAME=TSS_001055;DIFF=5;PVAL=0.00025
	809626	809626	1000	+	ID=TSS_001056;NAME=TSS_001056;DIFF=74;PVAL=0
	810523	810523	1000	+	ID=TSS_001057;NAME=TSS_001057;DIFF=56;PVAL=0
	811635	811635	1000	+	ID=TSS_001059;NAME=TSS_001059;DIFF=265;PVAL=0
	812775	812775	1000	+	ID=TSS_001064;NAME=TSS_001064;DIFF=448;PVAL=0
	813586	813586	1000	+	ID=TSS_001065;NAME=TSS_001065;DIFF=67;PVAL=0
	813803	813803	588.2	+	ID=TSS_001066;NAME=TSS_001066;DIFF=19;PVAL=1.7e-14
	815164	815164	176.5	+	ID=TSS_001067;NAME=TSS_001067;DIFF=5;PVAL=0.00029
	815188	815188	1000	+	ID=TSS_001068;NAME=TSS_001068;DIFF=142;PVAL=0
	815859	815859	147.1	+	ID=TSS_001069;NAME=TSS_001069;DIFF=4;PVAL=0.00054
	816334	816334	617.6	+	ID=TSS_001070;NAME=TSS_001070;DIFF=20;PVAL=1.5e-14
	816374	816374	294.1	+	ID=TSS_001071;NAME=TSS_001071;DIFF=9;PVAL=2e-06
	816665	816665	382.4	+	ID=TSS_001073;NAME=TSS_001073;DIFF=12;PVAL=9.8e-10
	817890	817890	794.1	+	ID=TSS_001075;NAME=TSS_001075;DIFF=26;PVAL=0
	817926	817926	205.9	+	ID=TSS_001076;NAME=TSS_001076;DIFF=6;PVAL=2.7e-05
	818955	818955	1000	+	ID=TSS_001077;NAME=TSS_001077;DIFF=39;PVAL=0
	819180	819180	1000	+	ID=TSS_001078;NAME=TSS_001078;DIFF=3355;PVAL=0
	819224	819224	1000	+	ID=TSS_001080;NAME=TSS_001080;DIFF=38;PVAL=0
	819516	819516	205.9	+	ID=TSS_001081;NAME=TSS_001081;DIFF=6;PVAL=0.00081
	820574	820574	176.5	+	ID=TSS_001082;NAME=TSS_001082;DIFF=5;PVAL=0.00022
	820612	820612	323.5	+	ID=TSS_001083;NAME=TSS_001083;DIFF=10;PVAL=2.9e-09
	821692	821692	1000	+	ID=TSS_001084;NAME=TSS_001084;DIFF=201;PVAL=0
	821782	821782	323.5	+	ID=TSS_001087;NAME=TSS_001087;DIFF=10;PVAL=1.9e-07
	825771	825771	1000	+	ID=TSS_001088;NAME=TSS_001088;DIFF=107;PVAL=0
	827258	827258	1000	+	ID=TSS_001090;NAME=TSS_001090;DIFF=98;PVAL=0
	827355	827355	382.4	+	ID=TSS_001093;NAME=TSS_001093;DIFF=12;PVAL=6e-06
	827368	827368	470.6	+	ID=TSS_001094;NAME=TSS_001094;DIFF=15;PVAL=1.5e-07
	828154	828154	176.5	+	ID=TSS_001095;NAME=TSS_001095;DIFF=5;PVAL=0.00067
	828239	828239	676.5	+	ID=TSS_001096;NAME=TSS_001096;DIFF=22;PVAL=0
	829084	829084	176.5	+	ID=TSS_001097;NAME=TSS_001097;DIFF=5;PVAL=0.00011
	830324	830324	1000	+	ID=TSS_001098;NAME=TSS_001098;DIFF=47;PVAL=0
	832288	832288	205.9	+	ID=TSS_001100;NAME=TSS_001100;DIFF=6;PVAL=8.4e-05
	832730	832730	470.6	+	ID=TSS_001101;NAME=TSS_001101;DIFF=15;PVAL=0
	834289	834289	205.9	+	ID=TSS_001102;NAME=TSS_001102;DIFF=6;PVAL=2.6e-06
	837014	837014	1000	+	ID=TSS_001103;NAME=TSS_001103;DIFF=56;PVAL=0
	837095	837095	1000	+	ID=TSS_001104;NAME=TSS_001104;DIFF=49;PVAL=1.7e-09
	838040	838040	323.5	+	ID=TSS_001106;NAME=TSS_001106;DIFF=10;PVAL=2e-06
	842687	842687	176.5	+	ID=TSS_001107;NAME=TSS_001107;DIFF=5;PVAL=0
	844241	844241	1000	+	ID=TSS_001108;NAME=TSS_001108;DIFF=34;PVAL=0.00015
	844296	844296	1000	+	ID=TSS_001110;NAME=TSS_001110;DIFF=431;PVAL=0
	845540	845540	1000	+	ID=TSS_001111;NAME=TSS_001111;DIFF=40;PVAL=2.6e-09
	845553	845553	1000	+	ID=TSS_001112;NAME=TSS_001112;DIFF=198;PVAL=0
	847522	847522	117.6	+	ID=TSS_001113;NAME=TSS_001113;DIFF=3;PVAL=0.00089
	851117	851117	147.1	+	ID=TSS_001114;NAME=TSS_001114;DIFF=4;PVAL=0.00023
	851591	851591	294.1	+	ID=TSS_001115;NAME=TSS_001115;DIFF=9;PVAL=2.8e-07
	851671	851671	264.7	+	ID=TSS_001116;NAME=TSS_001116;DIFF=8;PVAL=3.1e-06
	853003	853003	205.9	+	ID=TSS_001117;NAME=TSS_001117;DIFF=6;PVAL=0.00077
	855069	855069	382.4	+	ID=TSS_001118;NAME=TSS_001118;DIFF=12;PVAL=1e-10
	859172	859172	1000	+	ID=TSS_001119;NAME=TSS_001119;DIFF=45;PVAL=0
	859440	859440	1000	+	ID=TSS_001121;NAME=TSS_001121;DIFF=201;PVAL=0
	859682	859682	411.8	+	ID=TSS_001122;NAME=TSS_001122;DIFF=13;PVAL=0.00021
	861022	861022	1000	+	ID=TSS_001123;NAME=TSS_001123;DIFF=77;PVAL=0
	861625	861625	529.4	+	ID=TSS_001125;NAME=TSS_001125;DIFF=17;PVAL=3.1e-11
	863341	863341	323.5	+	ID=TSS_001127;NAME=TSS_001127;DIFF=10;PVAL=6.3e-08
	865323	865323	323.5	+	ID=TSS_001128;NAME=TSS_001128;DIFF=10;PVAL=2e-06
	866542	866542	441.2	+	ID=TSS_001129;NAME=TSS_001129;DIFF=14;PVAL=4.6e-08
	867449	867449	1000	+	ID=TSS_001130;NAME=TSS_001130;DIFF=62;PVAL=0
	868124	868124	1000	+	ID=TSS_001131;NAME=TSS_001131;DIFF=61;PVAL=0
	868326	868326	1000	+	ID=TSS_001132;NAME=TSS_001132;DIFF=117;PVAL=0
	868734	868734	176.5	+	ID=TSS_001133;NAME=TSS_001133;DIFF=5;PVAL=0.00078
	870919	870919	294.1	+	ID=TSS_001134;NAME=TSS_001134;DIFF=9;PVAL=8.6e-09
	872895	872895	1000	+	ID=TSS_001135;NAME=TSS_001135;DIFF=265;PVAL=0
	876345	876345	1000	+	ID=TSS_001137;NAME=TSS_001137;DIFF=42;PVAL=0
	879691	879691	176.5	+	ID=TSS_001138;NAME=TSS_001138;DIFF=5;PVAL=9.5e-05
	880572	880572	205.9	+	ID=TSS_001139;NAME=TSS_001139;DIFF=6;PVAL=0.00038
	881964	881964	558.8	+	ID=TSS_001141;NAME=TSS_001141;DIFF=18;PVAL=2.2e-07
	882322	882322	823.5	+	ID=TSS_001142;NAME=TSS_001142;DIFF=27;PVAL=0
	884464	884464	264.7	+	ID=TSS_001143;NAME=TSS_001143;DIFF=8;PVAL=0.00039
	889751	889751	205.9	+	ID=TSS_001144;NAME=TSS_001144;DIFF=6;PVAL=3.7e-05
	891708	891708	147.1	+	ID=TSS_001145;NAME=TSS_001145;DIFF=4;PVAL=0.00066
	893194	893194	264.7	+	ID=TSS_001146;NAME=TSS_001146;DIFF=8;PVAL=2e-05
	894017	894017	411.8	+	ID=TSS_001148;NAME=TSS_001148;DIFF=13;PVAL=6.1e-05
	894094	894094	1000	+	ID=TSS_001149;NAME=TSS_001149;DIFF=63;PVAL=0
	897155	897155	1000	+	ID=TSS_001150;NAME=TSS_001150;DIFF=37;PVAL=0
	897479	897479	1000	+	ID=TSS_001151;NAME=TSS_001151;DIFF=784;PVAL=0
	898610	898610	1000	+	ID=TSS_001153;NAME=TSS_001153;DIFF=53;PVAL=0
	898856	898856	1000	+	ID=TSS_001154;NAME=TSS_001154;DIFF=48;PVAL=0
	900880	900880	500	+	ID=TSS_001155;NAME=TSS_001155;DIFF=16;PVAL=0
	902058	902058	705.9	+	ID=TSS_001156;NAME=TSS_001156;DIFF=23;PVAL=0.00013
	903234	903234	205.9	+	ID=TSS_001157;NAME=TSS_001157;DIFF=6;PVAL=5e-05
	903838	903838	264.7	+	ID=TSS_001158;NAME=TSS_001158;DIFF=8;PVAL=2.9e-06
	916429	916429	176.5	+	ID=TSS_001159;NAME=TSS_001159;DIFF=5;PVAL=0.00074
	919045	919045	441.2	+	ID=TSS_001160;NAME=TSS_001160;DIFF=14;PVAL=8.8e-15
	920031	920031	1000	+	ID=TSS_001161;NAME=TSS_001161;DIFF=55;PVAL=0
	920882	920882	147.1	+	ID=TSS_001162;NAME=TSS_001162;DIFF=4;PVAL=0.00032
	928381	928381	441.2	+	ID=TSS_001163;NAME=TSS_001163;DIFF=14;PVAL=3.8e-10
	928994	928994	205.9	+	ID=TSS_001164;NAME=TSS_001164;DIFF=6;PVAL=0.00017
	930809	930809	1000	+	ID=TSS_001165;NAME=TSS_001165;DIFF=54;PVAL=0
	931355	931355	1000	+	ID=TSS_001166;NAME=TSS_001166;DIFF=411;PVAL=0
	933224	933224	1000	+	ID=TSS_001168;NAME=TSS_001168;DIFF=1630;PVAL=0
	933452	933452	911.8	+	ID=TSS_001171;NAME=TSS_001171;DIFF=30;PVAL=0
	934256	934256	264.7	+	ID=TSS_001172;NAME=TSS_001172;DIFF=8;PVAL=2.2e-05
	934698	934698	352.9	+	ID=TSS_001173;NAME=TSS_001173;DIFF=11;PVAL=2.8e-07
	935032	935032	1000	+	ID=TSS_001175;NAME=TSS_001175;DIFF=38;PVAL=0
	942333	942333	205.9	+	ID=TSS_001176;NAME=TSS_001176;DIFF=6;PVAL=0.00033
	943200	943200	1000	+	ID=TSS_001178;NAME=TSS_001178;DIFF=1873;PVAL=0
	944550	944550	970.6	+	ID=TSS_001183;NAME=TSS_001183;DIFF=32;PVAL=0
	944564	944564	147.1	+	ID=TSS_001184;NAME=TSS_001184;DIFF=4;PVAL=0.00026
	945763	945763	176.5	+	ID=TSS_001185;NAME=TSS_001185;DIFF=5;PVAL=6.4e-05
	946998	946998	176.5	+	ID=TSS_001186;NAME=TSS_001186;DIFF=5;PVAL=0.00024
	947521	947521	529.4	+	ID=TSS_001187;NAME=TSS_001187;DIFF=17;PVAL=5.1e-08
	947999	947999	1000	+	ID=TSS_001188;NAME=TSS_001188;DIFF=41;PVAL=0
	949038	949038	1000	+	ID=TSS_001189;NAME=TSS_001189;DIFF=63;PVAL=0
	949198	949198	1000	+	ID=TSS_001191;NAME=TSS_001191;DIFF=214;PVAL=0
	949220	949220	1000	+	ID=TSS_001193;NAME=TSS_001193;DIFF=561;PVAL=0
	950427	950427	588.2	+	ID=TSS_001194;NAME=TSS_001194;DIFF=19;PVAL=6.1e-12
	953391	953391	1000	+	ID=TSS_001196;NAME=TSS_001196;DIFF=190;PVAL=0
	954254	954254	1000	+	ID=TSS_001199;NAME=TSS_001199;DIFF=64;PVAL=0
	955372	955372	147.1	+	ID=TSS_001201;NAME=TSS_001201;DIFF=4;PVAL=0.00021
	955756	955756	382.4	+	ID=TSS_001202;NAME=TSS_001202;DIFF=12;PVAL=2.5e-11
	956465	956465	1000	+	ID=TSS_001203;NAME=TSS_001203;DIFF=66;PVAL=0
	958094	958094	382.4	+	ID=TSS_001205;NAME=TSS_001205;DIFF=12;PVAL=0.00085
	958124	958124	1000	+	ID=TSS_001207;NAME=TSS_001207;DIFF=167;PVAL=0
	958444	958444	1000	+	ID=TSS_001209;NAME=TSS_001209;DIFF=634;PVAL=0
	958595	958595	1000	+	ID=TSS_001210;NAME=TSS_001210;DIFF=33;PVAL=0
	959132	959132	470.6	+	ID=TSS_001211;NAME=TSS_001211;DIFF=15;PVAL=3.7e-10
	959317	959317	647.1	+	ID=TSS_001213;NAME=TSS_001213;DIFF=21;PVAL=0
	962743	962743	147.1	+	ID=TSS_001214;NAME=TSS_001214;DIFF=4;PVAL=0.00027
	966577	966577	647.1	+	ID=TSS_001215;NAME=TSS_001215;DIFF=21;PVAL=6.3e-11
	967634	967634	617.6	+	ID=TSS_001216;NAME=TSS_001216;DIFF=20;PVAL=6.2e-15
	968898	968898	147.1	+	ID=TSS_001217;NAME=TSS_001217;DIFF=4;PVAL=0.00023
	968944	968944	205.9	+	ID=TSS_001218;NAME=TSS_001218;DIFF=6;PVAL=2.3e-05
	971625	971625	1000	+	ID=TSS_001219;NAME=TSS_001219;DIFF=55;PVAL=0
	972155	972155	941.2	+	ID=TSS_001221;NAME=TSS_001221;DIFF=31;PVAL=0
	972162	972162	176.5	+	ID=TSS_001222;NAME=TSS_001222;DIFF=5;PVAL=0.00064
	973254	973254	264.7	+	ID=TSS_001223;NAME=TSS_001223;DIFF=8;PVAL=3.6e-08
	973946	973946	1000	+	ID=TSS_001225;NAME=TSS_001225;DIFF=142;PVAL=0
	975259	975259	176.5	+	ID=TSS_001227;NAME=TSS_001227;DIFF=5;PVAL=0.00012
	978830	978830	1000	+	ID=TSS_001229;NAME=TSS_001229;DIFF=219;PVAL=0
	985027	985027	1000	+	ID=TSS_001231;NAME=TSS_001231;DIFF=34;PVAL=0
	987611	987611	235.3	+	ID=TSS_001232;NAME=TSS_001232;DIFF=7;PVAL=5.1e-06
	989223	989223	294.1	+	ID=TSS_001233;NAME=TSS_001233;DIFF=9;PVAL=0.00042
	991781	991781	264.7	+	ID=TSS_001234;NAME=TSS_001234;DIFF=8;PVAL=1e-05
	993941	993941	1000	+	ID=TSS_001235;NAME=TSS_001235;DIFF=34;PVAL=0
	996516	996516	470.6	+	ID=TSS_001236;NAME=TSS_001236;DIFF=15;PVAL=3e-09
	996552	996552	1000	+	ID=TSS_001237;NAME=TSS_001237;DIFF=430;PVAL=0
	997479	997479	323.5	+	ID=TSS_001238;NAME=TSS_001238;DIFF=10;PVAL=2.2e-05
	997525	997525	382.4	+	ID=TSS_001239;NAME=TSS_001239;DIFF=12;PVAL=3.5e-06
	997586	997586	235.3	+	ID=TSS_001240;NAME=TSS_001240;DIFF=7;PVAL=0.00093
	997636	997636	735.3	+	ID=TSS_001242;NAME=TSS_001242;DIFF=24;PVAL=0
	997662	997662	352.9	+	ID=TSS_001244;NAME=TSS_001244;DIFF=11;PVAL=2.7e-05
	1001285	1001285	117.6	+	ID=TSS_001245;NAME=TSS_001245;DIFF=3;PVAL=0
	1004618	1004618	88.2	+	ID=TSS_001246;NAME=TSS_001246;DIFF=2;PVAL=0
	1010545	1010545	1000	+	ID=TSS_001247;NAME=TSS_001247;DIFF=341;PVAL=0
	1012471	1012471	1000	+	ID=TSS_001249;NAME=TSS_001249;DIFF=47;PVAL=0
	1014335	1014335	705.9	+	ID=TSS_001250;NAME=TSS_001250;DIFF=23;PVAL=0
	1014374	1014374	1000	+	ID=TSS_001251;NAME=TSS_001251;DIFF=317;PVAL=0
	1015354	1015354	1000	+	ID=TSS_001252;NAME=TSS_001252;DIFF=41;PVAL=0
	1015737	1015737	147.1	+	ID=TSS_001254;NAME=TSS_001254;DIFF=4;PVAL=0.00022
	1017524	1017524	1000	+	ID=TSS_001256;NAME=TSS_001256;DIFF=127;PVAL=0
	1019639	1019639	441.2	+	ID=TSS_001258;NAME=TSS_001258;DIFF=14;PVAL=8e-10
	1019770	1019770	205.9	+	ID=TSS_001259;NAME=TSS_001259;DIFF=6;PVAL=0.00026
	1022263	1022263	1000	+	ID=TSS_001261;NAME=TSS_001261;DIFF=180;PVAL=0
	1023438	1023438	205.9	+	ID=TSS_001262;NAME=TSS_001262;DIFF=6;PVAL=5.1e-05
	1028136	1028136	352.9	+	ID=TSS_001263;NAME=TSS_001263;DIFF=11;PVAL=1.1e-06
	1028546	1028546	1000	+	ID=TSS_001264;NAME=TSS_001264;DIFF=369;PVAL=0
	1031232	1031232	1000	+	ID=TSS_001265;NAME=TSS_001265;DIFF=103;PVAL=0
	1032536	1032536	1000	+	ID=TSS_001268;NAME=TSS_001268;DIFF=50;PVAL=0
	1032547	1032547	794.1	+	ID=TSS_001272;NAME=TSS_001272;DIFF=26;PVAL=5.7e-09
	1033375	1033375	1000	+	ID=TSS_001273;NAME=TSS_001273;DIFF=47;PVAL=0
	1034711	1034711	323.5	+	ID=TSS_001275;NAME=TSS_001275;DIFF=10;PVAL=1.7e-07
	1035915	1035915	1000	+	ID=TSS_001276;NAME=TSS_001276;DIFF=213;PVAL=0
	1035924	1035924	1000	+	ID=TSS_001277;NAME=TSS_001277;DIFF=68;PVAL=0
	1036461	1036461	617.6	+	ID=TSS_001278;NAME=TSS_001278;DIFF=20;PVAL=2.4e-07
	1037065	1037065	264.7	+	ID=TSS_001279;NAME=TSS_001279;DIFF=8;PVAL=0.00076
	1040935	1040935	1000	+	ID=TSS_001280;NAME=TSS_001280;DIFF=696;PVAL=0
	1041074	1041074	1000	+	ID=TSS_001281;NAME=TSS_001281;DIFF=381;PVAL=0
	1041721	1041721	382.4	+	ID=TSS_001282;NAME=TSS_001282;DIFF=12;PVAL=3.2e-07
	1042034	1042034	176.5	+	ID=TSS_001283;NAME=TSS_001283;DIFF=5;PVAL=0.00089
	1042079	1042079	205.9	+	ID=TSS_001284;NAME=TSS_001284;DIFF=6;PVAL=0.00011
	1042111	1042111	823.5	+	ID=TSS_001285;NAME=TSS_001285;DIFF=27;PVAL=0
	1043185	1043185	1000	+	ID=TSS_001287;NAME=TSS_001287;DIFF=2756;PVAL=0
	1043891	1043891	323.5	+	ID=TSS_001289;NAME=TSS_001289;DIFF=10;PVAL=6.4e-08
	1044460	1044460	176.5	+	ID=TSS_001290;NAME=TSS_001290;DIFF=5;PVAL=0.00029
	1044926	1044926	176.5	+	ID=TSS_001291;NAME=TSS_001291;DIFF=5;PVAL=0.00054
	1045349	1045349	205.9	+	ID=TSS_001292;NAME=TSS_001292;DIFF=6;PVAL=0.00016
	1045701	1045701	205.9	+	ID=TSS_001293;NAME=TSS_001293;DIFF=6;PVAL=0.00027
	1046070	1046070	1000	+	ID=TSS_001294;NAME=TSS_001294;DIFF=182;PVAL=0
	1047692	1047692	352.9	+	ID=TSS_001296;NAME=TSS_001296;DIFF=11;PVAL=5.3e-08
	1050570	1050570	176.5	+	ID=TSS_001297;NAME=TSS_001297;DIFF=5;PVAL=0.00013
	1051261	1051261	323.5	+	ID=TSS_001298;NAME=TSS_001298;DIFF=10;PVAL=2.5e-07
	1058324	1058324	588.2	+	ID=TSS_001299;NAME=TSS_001299;DIFF=19;PVAL=2.5e-13
	1060527	1060527	205.9	+	ID=TSS_001300;NAME=TSS_001300;DIFF=6;PVAL=0.00033
	1060581	1060581	1000	+	ID=TSS_001302;NAME=TSS_001302;DIFF=1196;PVAL=0
	1060926	1060926	147.1	+	ID=TSS_001303;NAME=TSS_001303;DIFF=4;PVAL=0.00065
	1062334	1062334	147.1	+	ID=TSS_001304;NAME=TSS_001304;DIFF=4;PVAL=0.00012
	1064487	1064487	147.1	+	ID=TSS_001305;NAME=TSS_001305;DIFF=4;PVAL=0.00042
	1066093	1066093	235.3	+	ID=TSS_001306;NAME=TSS_001306;DIFF=7;PVAL=3.6e-05
	1072340	1072340	441.2	+	ID=TSS_001307;NAME=TSS_001307;DIFF=14;PVAL=1.7e-08
	1073237	1073237	1000	+	ID=TSS_001308;NAME=TSS_001308;DIFF=830;PVAL=0
	1073949	1073949	1000	+	ID=TSS_001312;NAME=TSS_001312;DIFF=49;PVAL=0
	1074086	1074086	1000	+	ID=TSS_001314;NAME=TSS_001314;DIFF=137;PVAL=0
	1075344	1075344	1000	+	ID=TSS_001316;NAME=TSS_001316;DIFF=460;PVAL=0
	1075894	1075894	323.5	+	ID=TSS_001318;NAME=TSS_001318;DIFF=10;PVAL=4.2e-05
	1076072	1076072	617.6	+	ID=TSS_001319;NAME=TSS_001319;DIFF=20;PVAL=0
	1076185	1076185	352.9	+	ID=TSS_001320;NAME=TSS_001320;DIFF=11;PVAL=8.2e-08
	1076408	1076408	147.1	+	ID=TSS_001322;NAME=TSS_001322;DIFF=4;PVAL=0.00062
	1076604	1076604	147.1	+	ID=TSS_001323;NAME=TSS_001323;DIFF=4;PVAL=0.00047
	1078760	1078760	1000	+	ID=TSS_001324;NAME=TSS_001324;DIFF=265;PVAL=0
	1078928	1078928	705.9	+	ID=TSS_001325;NAME=TSS_001325;DIFF=23;PVAL=5.8e-06
	1078937	1078937	647.1	+	ID=TSS_001326;NAME=TSS_001326;DIFF=21;PVAL=2.3e-06
	1078993	1078993	1000	+	ID=TSS_001327;NAME=TSS_001327;DIFF=46;PVAL=0
	1079114	1079114	1000	+	ID=TSS_001328;NAME=TSS_001328;DIFF=1852;PVAL=0
	1079274	1079274	970.6	+	ID=TSS_001329;NAME=TSS_001329;DIFF=32;PVAL=0
	1079609	1079609	264.7	+	ID=TSS_001330;NAME=TSS_001330;DIFF=8;PVAL=3.4e-05
	1079937	1079937	264.7	+	ID=TSS_001331;NAME=TSS_001331;DIFF=8;PVAL=6.5e-06
	1080280	1080280	676.5	+	ID=TSS_001332;NAME=TSS_001332;DIFF=22;PVAL=0
	1080357	1080357	176.5	+	ID=TSS_001333;NAME=TSS_001333;DIFF=5;PVAL=0.00092
	1080607	1080607	235.3	+	ID=TSS_001334;NAME=TSS_001334;DIFF=7;PVAL=5.7e-06
	1080708	1080708	147.1	+	ID=TSS_001335;NAME=TSS_001335;DIFF=4;PVAL=0.00037
	1080799	1080799	176.5	+	ID=TSS_001336;NAME=TSS_001336;DIFF=5;PVAL=0.00037
	1081108	1081108	147.1	+	ID=TSS_001337;NAME=TSS_001337;DIFF=4;PVAL=0.00024
	1081595	1081595	176.5	+	ID=TSS_001338;NAME=TSS_001338;DIFF=5;PVAL=0.00043
	1081710	1081710	176.5	+	ID=TSS_001339;NAME=TSS_001339;DIFF=5;PVAL=0.00055
	1082053	1082053	205.9	+	ID=TSS_001340;NAME=TSS_001340;DIFF=6;PVAL=8.8e-05
	1082660	1082660	1000	+	ID=TSS_001342;NAME=TSS_001342;DIFF=81;PVAL=0
	1083011	1083011	1000	+	ID=TSS_001343;NAME=TSS_001343;DIFF=65;PVAL=0
	1083430	1083430	1000	+	ID=TSS_001344;NAME=TSS_001344;DIFF=93;PVAL=0
	1083526	1083526	1000	+	ID=TSS_001346;NAME=TSS_001346;DIFF=76;PVAL=0
	1083542	1083542	1000	+	ID=TSS_001349;NAME=TSS_001349;DIFF=65;PVAL=0
	1083773	1083773	264.7	+	ID=TSS_001350;NAME=TSS_001350;DIFF=8;PVAL=4.6e-05
	1084801	1084801	264.7	+	ID=TSS_001351;NAME=TSS_001351;DIFF=8;PVAL=0.00046
	1085683	1085683	1000	+	ID=TSS_001352;NAME=TSS_001352;DIFF=7331;PVAL=0
	1085778	1085778	1000	+	ID=TSS_001354;NAME=TSS_001354;DIFF=33;PVAL=0
	1085912	1085912	1000	+	ID=TSS_001356;NAME=TSS_001356;DIFF=41;PVAL=0
	1085989	1085989	1000	+	ID=TSS_001357;NAME=TSS_001357;DIFF=41;PVAL=0
	1086741	1086741	1000	+	ID=TSS_001358;NAME=TSS_001358;DIFF=47;PVAL=0
	1086776	1086776	205.9	+	ID=TSS_001359;NAME=TSS_001359;DIFF=6;PVAL=0.00012
	1087637	1087637	529.4	+	ID=TSS_001361;NAME=TSS_001361;DIFF=17;PVAL=4.9e-10
	1087687	1087687	1000	+	ID=TSS_001364;NAME=TSS_001364;DIFF=646;PVAL=0
	1087818	1087818	823.5	+	ID=TSS_001366;NAME=TSS_001366;DIFF=27;PVAL=0
	1087854	1087854	235.3	+	ID=TSS_001368;NAME=TSS_001368;DIFF=7;PVAL=0.00045
	1088017	1088017	235.3	+	ID=TSS_001369;NAME=TSS_001369;DIFF=7;PVAL=0.00014
	1088726	1088726	176.5	+	ID=TSS_001370;NAME=TSS_001370;DIFF=5;PVAL=0.00047
	1089562	1089562	1000	+	ID=TSS_001371;NAME=TSS_001371;DIFF=74;PVAL=0
	1089570	1089570	352.9	+	ID=TSS_001373;NAME=TSS_001373;DIFF=11;PVAL=9.5e-07
	1089585	1089585	205.9	+	ID=TSS_001374;NAME=TSS_001374;DIFF=6;PVAL=0.00032
	1089650	1089650	882.4	+	ID=TSS_001375;NAME=TSS_001375;DIFF=29;PVAL=0
	1089711	1089711	323.5	+	ID=TSS_001376;NAME=TSS_001376;DIFF=10;PVAL=6e-06
	1090628	1090628	147.1	+	ID=TSS_001377;NAME=TSS_001377;DIFF=4;PVAL=0.00067
	1090931	1090931	735.3	+	ID=TSS_001378;NAME=TSS_001378;DIFF=24;PVAL=0
	1091469	1091469	1000	+	ID=TSS_001379;NAME=TSS_001379;DIFF=54;PVAL=0
	1091477	1091477	205.9	+	ID=TSS_001380;NAME=TSS_001380;DIFF=6;PVAL=0.00022
	1091806	1091806	558.8	+	ID=TSS_001381;NAME=TSS_001381;DIFF=18;PVAL=5.2e-14
	1092041	1092041	147.1	+	ID=TSS_001382;NAME=TSS_001382;DIFF=4;PVAL=0.00066
	1092160	1092160	176.5	+	ID=TSS_001383;NAME=TSS_001383;DIFF=5;PVAL=0.00065
	1092212	1092212	323.5	+	ID=TSS_001384;NAME=TSS_001384;DIFF=10;PVAL=1.4e-06
	1092488	1092488	1000	+	ID=TSS_001386;NAME=TSS_001386;DIFF=1230;PVAL=0
	1092766	1092766	176.5	+	ID=TSS_001388;NAME=TSS_001388;DIFF=5;PVAL=0.00045
	1092788	1092788	147.1	+	ID=TSS_001389;NAME=TSS_001389;DIFF=4;PVAL=0.00045
	1093726	1093726	147.1	+	ID=TSS_001390;NAME=TSS_001390;DIFF=4;PVAL=0.00019
	1093826	1093826	147.1	+	ID=TSS_001391;NAME=TSS_001391;DIFF=4;PVAL=0.00023
	1094593	1094593	1000	+	ID=TSS_001392;NAME=TSS_001392;DIFF=50;PVAL=0
	1094748	1094748	264.7	+	ID=TSS_001394;NAME=TSS_001394;DIFF=8;PVAL=1.5e-06
	1095007	1095007	176.5	+	ID=TSS_001395;NAME=TSS_001395;DIFF=5;PVAL=0.00059
	1095394	1095394	264.7	+	ID=TSS_001396;NAME=TSS_001396;DIFF=8;PVAL=2.1e-05
	1096990	1096990	147.1	+	ID=TSS_001397;NAME=TSS_001397;DIFF=4;PVAL=0.00019
	1097052	1097052	176.5	+	ID=TSS_001398;NAME=TSS_001398;DIFF=5;PVAL=0.00022
	1097784	1097784	147.1	+	ID=TSS_001399;NAME=TSS_001399;DIFF=4;PVAL=0.0003
	1099887	1099887	352.9	+	ID=TSS_001400;NAME=TSS_001400;DIFF=11;PVAL=3.1e-05
	1099940	1099940	264.7	+	ID=TSS_001401;NAME=TSS_001401;DIFF=8;PVAL=0.00026
	1101584	1101584	1000	+	ID=TSS_001402;NAME=TSS_001402;DIFF=189;PVAL=0
	1102043	1102043	1000	+	ID=TSS_001403;NAME=TSS_001403;DIFF=815;PVAL=0
	1102166	1102166	500	+	ID=TSS_001405;NAME=TSS_001405;DIFF=16;PVAL=3.8e-06
	1102210	1102210	470.6	+	ID=TSS_001406;NAME=TSS_001406;DIFF=15;PVAL=1.1e-06
	1102525	1102525	1000	+	ID=TSS_001407;NAME=TSS_001407;DIFF=98;PVAL=0
	1102718	1102718	1000	+	ID=TSS_001408;NAME=TSS_001408;DIFF=42;PVAL=0
	1104912	1104912	941.2	+	ID=TSS_001410;NAME=TSS_001410;DIFF=31;PVAL=0
	1106138	1106138	1000	+	ID=TSS_001411;NAME=TSS_001411;DIFF=117;PVAL=0
	1106175	1106175	1000	+	ID=TSS_001412;NAME=TSS_001412;DIFF=219;PVAL=0
	1106637	1106637	1000	+	ID=TSS_001416;NAME=TSS_001416;DIFF=196;PVAL=0
	1107156	1107156	1000	+	ID=TSS_001418;NAME=TSS_001418;DIFF=95;PVAL=0
	1107292	1107292	676.5	+	ID=TSS_001419;NAME=TSS_001419;DIFF=22;PVAL=1.3e-07
	1107447	1107447	1000	+	ID=TSS_001420;NAME=TSS_001420;DIFF=40;PVAL=0
	1108437	1108437	735.3	+	ID=TSS_001421;NAME=TSS_001421;DIFF=24;PVAL=0
	1108626	1108626	823.5	+	ID=TSS_001422;NAME=TSS_001422;DIFF=27;PVAL=0
	1108832	1108832	264.7	+	ID=TSS_001423;NAME=TSS_001423;DIFF=8;PVAL=0.00012
	1109166	1109166	235.3	+	ID=TSS_001424;NAME=TSS_001424;DIFF=7;PVAL=0.00031
	1110639	1110639	617.6	+	ID=TSS_001425;NAME=TSS_001425;DIFF=20;PVAL=2.6e-14
	1110905	1110905	205.9	+	ID=TSS_001426;NAME=TSS_001426;DIFF=6;PVAL=0.00026
	1111487	1111487	147.1	+	ID=TSS_001427;NAME=TSS_001427;DIFF=4;PVAL=0.00066
	1111974	1111974	1000	+	ID=TSS_001429;NAME=TSS_001429;DIFF=78;PVAL=0
	1112651	1112651	352.9	+	ID=TSS_001430;NAME=TSS_001430;DIFF=11;PVAL=2.6e-05
	1112674	1112674	1000	+	ID=TSS_001431;NAME=TSS_001431;DIFF=815;PVAL=0
	1112797	1112797	500	+	ID=TSS_001433;NAME=TSS_001433;DIFF=16;PVAL=4.5e-09
	1112841	1112841	470.6	+	ID=TSS_001434;NAME=TSS_001434;DIFF=15;PVAL=2.1e-09
	1113350	1113350	1000	+	ID=TSS_001435;NAME=TSS_001435;DIFF=42;PVAL=0
	1115815	1115815	852.9	+	ID=TSS_001438;NAME=TSS_001438;DIFF=28;PVAL=1.9e-14
	1117318	1117318	205.9	+	ID=TSS_001439;NAME=TSS_001439;DIFF=6;PVAL=2.7e-05
	1118557	1118557	1000	+	ID=TSS_001440;NAME=TSS_001440;DIFF=52;PVAL=0
	1119677	1119677	205.9	+	ID=TSS_001441;NAME=TSS_001441;DIFF=6;PVAL=1.4e-05
	1120729	1120729	411.8	+	ID=TSS_001442;NAME=TSS_001442;DIFF=13;PVAL=1.2e-06
	1120872	1120872	529.4	+	ID=TSS_001443;NAME=TSS_001443;DIFF=17;PVAL=1.9e-05
	1121099	1121099	352.9	+	ID=TSS_001444;NAME=TSS_001444;DIFF=11;PVAL=0.00037
	1121143	1121143	1000	+	ID=TSS_001446;NAME=TSS_001446;DIFF=51;PVAL=0
	1121652	1121652	588.2	+	ID=TSS_001449;NAME=TSS_001449;DIFF=19;PVAL=1.1e-06
	1121815	1121815	911.8	+	ID=TSS_001450;NAME=TSS_001450;DIFF=30;PVAL=4.3e-11
	1121937	1121937	1000	+	ID=TSS_001451;NAME=TSS_001451;DIFF=358;PVAL=0
	1122034	1122034	1000	+	ID=TSS_001453;NAME=TSS_001453;DIFF=33;PVAL=0
	1122133	1122133	1000	+	ID=TSS_001455;NAME=TSS_001455;DIFF=114;PVAL=0
	1124112	1124112	441.2	+	ID=TSS_001456;NAME=TSS_001456;DIFF=14;PVAL=0.00079
	1124263	1124263	1000	+	ID=TSS_001458;NAME=TSS_001458;DIFF=1375;PVAL=0
	1124402	1124402	1000	+	ID=TSS_001461;NAME=TSS_001461;DIFF=80;PVAL=0
	1124451	1124451	1000	+	ID=TSS_001463;NAME=TSS_001463;DIFF=100;PVAL=0
	1124486	1124486	411.8	+	ID=TSS_001465;NAME=TSS_001465;DIFF=13;PVAL=0.00084
	1124518	1124518	470.6	+	ID=TSS_001466;NAME=TSS_001466;DIFF=15;PVAL=2.7e-05
	1125473	1125473	147.1	+	ID=TSS_001467;NAME=TSS_001467;DIFF=4;PVAL=0.00053
	1125840	1125840	235.3	+	ID=TSS_001468;NAME=TSS_001468;DIFF=7;PVAL=6.1e-05
	1125924	1125924	1000	+	ID=TSS_001469;NAME=TSS_001469;DIFF=40;PVAL=0
	1126933	1126933	147.1	+	ID=TSS_001470;NAME=TSS_001470;DIFF=4;PVAL=8.6e-05
	1128829	1128829	1000	+	ID=TSS_001472;NAME=TSS_001472;DIFF=53;PVAL=0
	1129037	1129037	1000	+	ID=TSS_001473;NAME=TSS_001473;DIFF=3513;PVAL=0
	1129076	1129076	882.4	+	ID=TSS_001475;NAME=TSS_001475;DIFF=29;PVAL=0
	1129327	1129327	205.9	+	ID=TSS_001477;NAME=TSS_001477;DIFF=6;PVAL=0.00047
	1131821	1131821	88.2	+	ID=TSS_001478;NAME=TSS_001478;DIFF=2;PVAL=0
	1134922	1134922	970.6	+	ID=TSS_001480;NAME=TSS_001480;DIFF=32;PVAL=0
	1135770	1135770	147.1	+	ID=TSS_001481;NAME=TSS_001481;DIFF=4;PVAL=4.7e-05
	1137359	1137359	1000	+	ID=TSS_001483;NAME=TSS_001483;DIFF=38;PVAL=0
	1137469	1137469	1000	+	ID=TSS_001485;NAME=TSS_001485;DIFF=123;PVAL=0
	1142463	1142463	1000	+	ID=TSS_001486;NAME=TSS_001486;DIFF=79;PVAL=0
	1143356	1143356	1000	+	ID=TSS_001487;NAME=TSS_001487;DIFF=36;PVAL=0
	1143461	1143461	911.8	+	ID=TSS_001488;NAME=TSS_001488;DIFF=30;PVAL=0
	1144027	1144027	264.7	+	ID=TSS_001489;NAME=TSS_001489;DIFF=8;PVAL=0.00019
	1144109	1144109	382.4	+	ID=TSS_001490;NAME=TSS_001490;DIFF=12;PVAL=2.1e-06
	1144747	1144747	588.2	+	ID=TSS_001491;NAME=TSS_001491;DIFF=19;PVAL=5.3e-09
	1145480	1145480	235.3	+	ID=TSS_001493;NAME=TSS_001493;DIFF=7;PVAL=2.6e-06
	1145719	1145719	147.1	+	ID=TSS_001494;NAME=TSS_001494;DIFF=4;PVAL=0.00033
	1146232	1146232	147.1	+	ID=TSS_001495;NAME=TSS_001495;DIFF=4;PVAL=0.0004
	1146544	1146544	941.2	+	ID=TSS_001496;NAME=TSS_001496;DIFF=31;PVAL=0
	1146981	1146981	705.9	+	ID=TSS_001498;NAME=TSS_001498;DIFF=23;PVAL=0
	1147555	1147555	1000	+	ID=TSS_001499;NAME=TSS_001499;DIFF=81;PVAL=0
	1147661	1147661	1000	+	ID=TSS_001500;NAME=TSS_001500;DIFF=43;PVAL=0
	1148503	1148503	176.5	+	ID=TSS_001501;NAME=TSS_001501;DIFF=5;PVAL=0.00011
	1150288	1150288	382.4	+	ID=TSS_001502;NAME=TSS_001502;DIFF=12;PVAL=3.4e-10
	1155170	1155170	1000	+	ID=TSS_001503;NAME=TSS_001503;DIFF=161;PVAL=0
	1155244	1155244	1000	+	ID=TSS_001505;NAME=TSS_001505;DIFF=180;PVAL=0
	1155315	1155315	1000	+	ID=TSS_001506;NAME=TSS_001506;DIFF=175;PVAL=0
	1155942	1155942	264.7	+	ID=TSS_001507;NAME=TSS_001507;DIFF=8;PVAL=4.7e-05
	1156477	1156477	411.8	+	ID=TSS_001508;NAME=TSS_001508;DIFF=13;PVAL=1.6e-07
	1157229	1157229	1000	+	ID=TSS_001509;NAME=TSS_001509;DIFF=59;PVAL=0
	1157337	1157337	352.9	+	ID=TSS_001510;NAME=TSS_001510;DIFF=11;PVAL=0.00015
	1157422	1157422	705.9	+	ID=TSS_001511;NAME=TSS_001511;DIFF=23;PVAL=4.5e-12
	1160710	1160710	1000	+	ID=TSS_001512;NAME=TSS_001512;DIFF=66;PVAL=0
	1162522	1162522	1000	+	ID=TSS_001514;NAME=TSS_001514;DIFF=45;PVAL=0
	1162722	1162722	382.4	+	ID=TSS_001515;NAME=TSS_001515;DIFF=12;PVAL=3.6e-07
	1168517	1168517	617.6	+	ID=TSS_001516;NAME=TSS_001516;DIFF=20;PVAL=0
	1172872	1172872	264.7	+	ID=TSS_001517;NAME=TSS_001517;DIFF=8;PVAL=4.3e-05
	1178593	1178593	264.7	+	ID=TSS_001518;NAME=TSS_001518;DIFF=8;PVAL=0.00041
	1179458	1179458	1000	+	ID=TSS_001519;NAME=TSS_001519;DIFF=195;PVAL=0
	1179516	1179516	1000	+	ID=TSS_001520;NAME=TSS_001520;DIFF=173;PVAL=0
	1179525	1179525	705.9	+	ID=TSS_001521;NAME=TSS_001521;DIFF=23;PVAL=3.5e-05
	1179680	1179680	1000	+	ID=TSS_001522;NAME=TSS_001522;DIFF=566;PVAL=0
	1179858	1179858	1000	+	ID=TSS_001525;NAME=TSS_001525;DIFF=45;PVAL=0
	1180730	1180730	676.5	+	ID=TSS_001526;NAME=TSS_001526;DIFF=22;PVAL=0
	1181132	1181132	382.4	+	ID=TSS_001527;NAME=TSS_001527;DIFF=12;PVAL=3.3e-12
	1182102	1182102	147.1	+	ID=TSS_001528;NAME=TSS_001528;DIFF=4;PVAL=0.00013
	1184153	1184153	852.9	+	ID=TSS_001529;NAME=TSS_001529;DIFF=28;PVAL=4.9e-12
	1184667	1184667	588.2	+	ID=TSS_001530;NAME=TSS_001530;DIFF=19;PVAL=1.6e-08
	1186194	1186194	411.8	+	ID=TSS_001531;NAME=TSS_001531;DIFF=13;PVAL=3.1e-05
	1190443	1190443	382.4	+	ID=TSS_001533;NAME=TSS_001533;DIFF=12;PVAL=0.0002
	1190893	1190893	235.3	+	ID=TSS_001534;NAME=TSS_001534;DIFF=7;PVAL=1.7e-05
	1193453	1193453	352.9	+	ID=TSS_001535;NAME=TSS_001535;DIFF=11;PVAL=2.1e-07
	1194876	1194876	1000	+	ID=TSS_001536;NAME=TSS_001536;DIFF=41;PVAL=0
	1198058	1198058	147.1	+	ID=TSS_001537;NAME=TSS_001537;DIFF=4;PVAL=2e-05
	1200279	1200279	147.1	+	ID=TSS_001538;NAME=TSS_001538;DIFF=4;PVAL=0.00012
	1207900	1207900	176.5	+	ID=TSS_001539;NAME=TSS_001539;DIFF=5;PVAL=0
	1208288	1208288	823.5	+	ID=TSS_001541;NAME=TSS_001541;DIFF=27;PVAL=0
	1213654	1213654	235.3	+	ID=TSS_001542;NAME=TSS_001542;DIFF=7;PVAL=3.9e-07
	1217087	1217087	176.5	+	ID=TSS_001543;NAME=TSS_001543;DIFF=5;PVAL=0.00046
	1222563	1222563	1000	+	ID=TSS_001545;NAME=TSS_001545;DIFF=274;PVAL=0
	1222961	1222961	1000	+	ID=TSS_001548;NAME=TSS_001548;DIFF=49;PVAL=0
	1224499	1224499	205.9	+	ID=TSS_001549;NAME=TSS_001549;DIFF=6;PVAL=0.00065
	1225162	1225162	558.8	+	ID=TSS_001550;NAME=TSS_001550;DIFF=18;PVAL=7.2e-09
	1226108	1226108	1000	+	ID=TSS_001551;NAME=TSS_001551;DIFF=52;PVAL=0
	1226224	1226224	588.2	+	ID=TSS_001552;NAME=TSS_001552;DIFF=19;PVAL=0.00025
	1227025	1227025	470.6	+	ID=TSS_001553;NAME=TSS_001553;DIFF=15;PVAL=6.6e-06
	1228513	1228513	529.4	+	ID=TSS_001554;NAME=TSS_001554;DIFF=17;PVAL=0.00082
	1228546	1228546	617.6	+	ID=TSS_001555;NAME=TSS_001555;DIFF=20;PVAL=9.3e-05
	1229449	1229449	911.8	+	ID=TSS_001556;NAME=TSS_001556;DIFF=30;PVAL=0
	1230093	1230093	264.7	+	ID=TSS_001557;NAME=TSS_001557;DIFF=8;PVAL=0.00087
	1230293	1230293	235.3	+	ID=TSS_001558;NAME=TSS_001558;DIFF=7;PVAL=0.00013
	1230455	1230455	911.8	+	ID=TSS_001559;NAME=TSS_001559;DIFF=30;PVAL=0
	1230470	1230470	470.6	+	ID=TSS_001561;NAME=TSS_001561;DIFF=15;PVAL=9.2e-09
	1230539	1230539	529.4	+	ID=TSS_001564;NAME=TSS_001564;DIFF=17;PVAL=5.3e-12
	1230746	1230746	441.2	+	ID=TSS_001565;NAME=TSS_001565;DIFF=14;PVAL=2.4e-09
	1231214	1231214	1000	+	ID=TSS_001566;NAME=TSS_001566;DIFF=45;PVAL=0
	1231880	1231880	1000	+	ID=TSS_001567;NAME=TSS_001567;DIFF=398;PVAL=0
	1233232	1233232	1000	+	ID=TSS_001570;NAME=TSS_001570;DIFF=169;PVAL=0
	1233954	1233954	1000	+	ID=TSS_001571;NAME=TSS_001571;DIFF=43;PVAL=0
	1233971	1233971	823.5	+	ID=TSS_001572;NAME=TSS_001572;DIFF=27;PVAL=3.2e-09
	1234066	1234066	1000	+	ID=TSS_001573;NAME=TSS_001573;DIFF=38;PVAL=1.1e-14
	1234605	1234605	794.1	+	ID=TSS_001574;NAME=TSS_001574;DIFF=26;PVAL=0
	1234930	1234930	705.9	+	ID=TSS_001575;NAME=TSS_001575;DIFF=23;PVAL=3.5e-12
	1235654	1235654	1000	+	ID=TSS_001578;NAME=TSS_001578;DIFF=400;PVAL=0
	1235871	1235871	235.3	+	ID=TSS_001579;NAME=TSS_001579;DIFF=7;PVAL=0.00024
	1236033	1236033	911.8	+	ID=TSS_001580;NAME=TSS_001580;DIFF=30;PVAL=0
	1236048	1236048	470.6	+	ID=TSS_001582;NAME=TSS_001582;DIFF=15;PVAL=1.7e-08
	1236117	1236117	529.4	+	ID=TSS_001585;NAME=TSS_001585;DIFF=17;PVAL=1.5e-11
	1236324	1236324	441.2	+	ID=TSS_001586;NAME=TSS_001586;DIFF=14;PVAL=7.3e-09
	1236662	1236662	264.7	+	ID=TSS_001587;NAME=TSS_001587;DIFF=8;PVAL=0.00025
	1237073	1237073	1000	+	ID=TSS_001588;NAME=TSS_001588;DIFF=126;PVAL=0
	1239347	1239347	470.6	+	ID=TSS_001590;NAME=TSS_001590;DIFF=15;PVAL=0.00052
	1239469	1239469	411.8	+	ID=TSS_001591;NAME=TSS_001591;DIFF=13;PVAL=0.00038
	1240657	1240657	588.2	+	ID=TSS_001592;NAME=TSS_001592;DIFF=19;PVAL=8.1e-07
	1241206	1241206	1000	+	ID=TSS_001593;NAME=TSS_001593;DIFF=559;PVAL=0
	1241228	1241228	1000	+	ID=TSS_001594;NAME=TSS_001594;DIFF=200;PVAL=0
	1241708	1241708	1000	+	ID=TSS_001595;NAME=TSS_001595;DIFF=565;PVAL=0
	1241883	1241883	1000	+	ID=TSS_001596;NAME=TSS_001596;DIFF=58;PVAL=0
	1242073	1242073	1000	+	ID=TSS_001598;NAME=TSS_001598;DIFF=57;PVAL=0
	1242170	1242170	1000	+	ID=TSS_001600;NAME=TSS_001600;DIFF=114;PVAL=0
	1242290	1242290	1000	+	ID=TSS_001601;NAME=TSS_001601;DIFF=91;PVAL=0
	1242601	1242601	1000	+	ID=TSS_001603;NAME=TSS_001603;DIFF=67;PVAL=0
	1243747	1243747	235.3	+	ID=TSS_001604;NAME=TSS_001604;DIFF=7;PVAL=0.00047
	1243963	1243963	1000	+	ID=TSS_001605;NAME=TSS_001605;DIFF=45;PVAL=0
	1246441	1246441	411.8	+	ID=TSS_001606;NAME=TSS_001606;DIFF=13;PVAL=2.5e-06
	1246752	1246752	500	+	ID=TSS_001607;NAME=TSS_001607;DIFF=16;PVAL=2.1e-06
	1247615	1247615	676.5	+	ID=TSS_001608;NAME=TSS_001608;DIFF=22;PVAL=2.5e-11
	1248543	1248543	205.9	+	ID=TSS_001609;NAME=TSS_001609;DIFF=6;PVAL=0.00012
	1249107	1249107	205.9	+	ID=TSS_001610;NAME=TSS_001610;DIFF=6;PVAL=6e-05
	1252029	1252029	1000	+	ID=TSS_001611;NAME=TSS_001611;DIFF=69;PVAL=0
	1254482	1254482	264.7	+	ID=TSS_001613;NAME=TSS_001613;DIFF=8;PVAL=0.00036
	1256930	1256930	323.5	+	ID=TSS_001614;NAME=TSS_001614;DIFF=10;PVAL=4.8e-05
	1265545	1265545	882.4	+	ID=TSS_001615;NAME=TSS_001615;DIFF=29;PVAL=1.7e-14
	1266666	1266666	1000	+	ID=TSS_001616;NAME=TSS_001616;DIFF=42;PVAL=0
	1267152	1267152	1000	+	ID=TSS_001617;NAME=TSS_001617;DIFF=84;PVAL=0
	1267233	1267233	1000	+	ID=TSS_001618;NAME=TSS_001618;DIFF=77;PVAL=0
	1267953	1267953	1000	+	ID=TSS_001620;NAME=TSS_001620;DIFF=749;PVAL=0
	1269168	1269168	941.2	+	ID=TSS_001621;NAME=TSS_001621;DIFF=31;PVAL=0
	1269750	1269750	1000	+	ID=TSS_001623;NAME=TSS_001623;DIFF=42;PVAL=0
	1270426	1270426	1000	+	ID=TSS_001624;NAME=TSS_001624;DIFF=100;PVAL=0
	1271588	1271588	352.9	+	ID=TSS_001625;NAME=TSS_001625;DIFF=11;PVAL=8.2e-07
	1272183	1272183	235.3	+	ID=TSS_001626;NAME=TSS_001626;DIFF=7;PVAL=2.8e-05
	1272943	1272943	558.8	+	ID=TSS_001627;NAME=TSS_001627;DIFF=18;PVAL=0
	1273206	1273206	1000	+	ID=TSS_001628;NAME=TSS_001628;DIFF=38;PVAL=0
	1273680	1273680	382.4	+	ID=TSS_001629;NAME=TSS_001629;DIFF=12;PVAL=1.5e-05
	1275415	1275415	176.5	+	ID=TSS_001630;NAME=TSS_001630;DIFF=5;PVAL=0.00025
	1275675	1275675	588.2	+	ID=TSS_001631;NAME=TSS_001631;DIFF=19;PVAL=0
	1276734	1276734	235.3	+	ID=TSS_001632;NAME=TSS_001632;DIFF=7;PVAL=1.2e-05
	1277177	1277177	382.4	+	ID=TSS_001633;NAME=TSS_001633;DIFF=12;PVAL=1e-07
	1277192	1277192	529.4	+	ID=TSS_001634;NAME=TSS_001634;DIFF=17;PVAL=3.4e-12
	1277846	1277846	941.2	+	ID=TSS_001635;NAME=TSS_001635;DIFF=31;PVAL=0
	1278162	1278162	1000	+	ID=TSS_001636;NAME=TSS_001636;DIFF=37;PVAL=0
	1278799	1278799	1000	+	ID=TSS_001637;NAME=TSS_001637;DIFF=115;PVAL=0
	1279007	1279007	794.1	+	ID=TSS_001638;NAME=TSS_001638;DIFF=26;PVAL=0
	1280042	1280042	294.1	+	ID=TSS_001639;NAME=TSS_001639;DIFF=9;PVAL=3e-05
	1282784	1282784	1000	+	ID=TSS_001640;NAME=TSS_001640;DIFF=104;PVAL=0
	1282883	1282883	764.7	+	ID=TSS_001641;NAME=TSS_001641;DIFF=25;PVAL=0
	1284378	1284378	264.7	+	ID=TSS_001642;NAME=TSS_001642;DIFF=8;PVAL=0.00067
	1285354	1285354	441.2	+	ID=TSS_001643;NAME=TSS_001643;DIFF=14;PVAL=3.7e-09
	1286786	1286786	676.5	+	ID=TSS_001645;NAME=TSS_001645;DIFF=22;PVAL=1.5e-07
	1287766	1287766	1000	+	ID=TSS_001646;NAME=TSS_001646;DIFF=64;PVAL=0
	1288703	1288703	352.9	+	ID=TSS_001647;NAME=TSS_001647;DIFF=11;PVAL=0.00023
	1289300	1289300	1000	+	ID=TSS_001648;NAME=TSS_001648;DIFF=54;PVAL=0
	1289845	1289845	294.1	+	ID=TSS_001649;NAME=TSS_001649;DIFF=9;PVAL=0.00073
	1290625	1290625	1000	+	ID=TSS_001650;NAME=TSS_001650;DIFF=42;PVAL=0
	1290711	1290711	235.3	+	ID=TSS_001651;NAME=TSS_001651;DIFF=7;PVAL=0.00089
	1291916	1291916	294.1	+	ID=TSS_001652;NAME=TSS_001652;DIFF=9;PVAL=9.5e-05
	1292687	1292687	1000	+	ID=TSS_001653;NAME=TSS_001653;DIFF=124;PVAL=0
	1292987	1292987	382.4	+	ID=TSS_001654;NAME=TSS_001654;DIFF=12;PVAL=0.00024
	1293373	1293373	1000	+	ID=TSS_001655;NAME=TSS_001655;DIFF=82;PVAL=0
	1293609	1293609	294.1	+	ID=TSS_001656;NAME=TSS_001656;DIFF=9;PVAL=1.5e-06
	1294779	1294779	470.6	+	ID=TSS_001657;NAME=TSS_001657;DIFF=15;PVAL=1.7e-09
	1295424	1295424	1000	+	ID=TSS_001658;NAME=TSS_001658;DIFF=280;PVAL=0
	1295572	1295572	558.8	+	ID=TSS_001659;NAME=TSS_001659;DIFF=18;PVAL=1.1e-09
	1295787	1295787	352.9	+	ID=TSS_001660;NAME=TSS_001660;DIFF=11;PVAL=2.3e-06
	1296261	1296261	235.3	+	ID=TSS_001661;NAME=TSS_001661;DIFF=7;PVAL=0.00025
	1297638	1297638	1000	+	ID=TSS_001662;NAME=TSS_001662;DIFF=36;PVAL=0
	1298217	1298217	617.6	+	ID=TSS_001664;NAME=TSS_001664;DIFF=20;PVAL=2.2e-07
	1298462	1298462	1000	+	ID=TSS_001666;NAME=TSS_001666;DIFF=43;PVAL=0
	1298628	1298628	911.8	+	ID=TSS_001668;NAME=TSS_001668;DIFF=30;PVAL=1.8e-14
	1298757	1298757	382.4	+	ID=TSS_001669;NAME=TSS_001669;DIFF=12;PVAL=0.00022
	1299332	1299332	441.2	+	ID=TSS_001671;NAME=TSS_001671;DIFF=14;PVAL=3.6e-06
	1299892	1299892	735.3	+	ID=TSS_001672;NAME=TSS_001672;DIFF=24;PVAL=2.5e-14
	1300036	1300036	382.4	+	ID=TSS_001673;NAME=TSS_001673;DIFF=12;PVAL=4.7e-06
	1303442	1303442	1000	+	ID=TSS_001675;NAME=TSS_001675;DIFF=103;PVAL=0
	1303666	1303666	529.4	+	ID=TSS_001676;NAME=TSS_001676;DIFF=17;PVAL=9e-06
	1303975	1303975	411.8	+	ID=TSS_001677;NAME=TSS_001677;DIFF=13;PVAL=2.8e-06
	1304809	1304809	352.9	+	ID=TSS_001678;NAME=TSS_001678;DIFF=11;PVAL=4.3e-07
	1305578	1305578	235.3	+	ID=TSS_001679;NAME=TSS_001679;DIFF=7;PVAL=0.00034
	1306988	1306988	235.3	+	ID=TSS_001680;NAME=TSS_001680;DIFF=7;PVAL=0.00058
	1307409	1307409	941.2	+	ID=TSS_001681;NAME=TSS_001681;DIFF=31;PVAL=0
	1307690	1307690	470.6	+	ID=TSS_001682;NAME=TSS_001682;DIFF=15;PVAL=0.00069
	1307787	1307787	1000	+	ID=TSS_001684;NAME=TSS_001684;DIFF=36;PVAL=0
	1308328	1308328	294.1	+	ID=TSS_001685;NAME=TSS_001685;DIFF=9;PVAL=0.00043
	1309474	1309474	470.6	+	ID=TSS_001686;NAME=TSS_001686;DIFF=15;PVAL=5.2e-09
	1310482	1310482	352.9	+	ID=TSS_001687;NAME=TSS_001687;DIFF=11;PVAL=0.00016
	1311263	1311263	588.2	+	ID=TSS_001688;NAME=TSS_001688;DIFF=19;PVAL=2.5e-07
	1311645	1311645	500	+	ID=TSS_001689;NAME=TSS_001689;DIFF=16;PVAL=1.1e-06
	1312468	1312468	588.2	+	ID=TSS_001690;NAME=TSS_001690;DIFF=19;PVAL=6.8e-09
	1313659	1313659	588.2	+	ID=TSS_001691;NAME=TSS_001691;DIFF=19;PVAL=9.1e-10
	1314726	1314726	558.8	+	ID=TSS_001692;NAME=TSS_001692;DIFF=18;PVAL=5.2e-09
	1315070	1315070	1000	+	ID=TSS_001693;NAME=TSS_001693;DIFF=623;PVAL=0
	1315703	1315703	176.5	+	ID=TSS_001694;NAME=TSS_001694;DIFF=5;PVAL=0.00088
	1317732	1317732	294.1	+	ID=TSS_001695;NAME=TSS_001695;DIFF=9;PVAL=0.0005
	1317937	1317937	323.5	+	ID=TSS_001696;NAME=TSS_001696;DIFF=10;PVAL=1.3e-05
	1319373	1319373	1000	+	ID=TSS_001697;NAME=TSS_001697;DIFF=135;PVAL=0
	1319388	1319388	1000	+	ID=TSS_001699;NAME=TSS_001699;DIFF=43;PVAL=0
	1320360	1320360	1000	+	ID=TSS_001702;NAME=TSS_001702;DIFF=241;PVAL=0
	1321382	1321382	1000	+	ID=TSS_001703;NAME=TSS_001703;DIFF=33;PVAL=0
	1321458	1321458	235.3	+	ID=TSS_001704;NAME=TSS_001704;DIFF=7;PVAL=0.00017
	1321467	1321467	941.2	+	ID=TSS_001705;NAME=TSS_001705;DIFF=31;PVAL=0
	1323634	1323634	176.5	+	ID=TSS_001706;NAME=TSS_001706;DIFF=5;PVAL=0.00024
	1323967	1323967	264.7	+	ID=TSS_001707;NAME=TSS_001707;DIFF=8;PVAL=1.2e-06
	1326725	1326725	411.8	+	ID=TSS_001708;NAME=TSS_001708;DIFF=13;PVAL=6.8e-11
	1328437	1328437	882.4	+	ID=TSS_001709;NAME=TSS_001709;DIFF=29;PVAL=4.5e-05
	1331397	1331397	735.3	+	ID=TSS_001711;NAME=TSS_001711;DIFF=24;PVAL=0
	1335070	1335070	147.1	+	ID=TSS_001712;NAME=TSS_001712;DIFF=4;PVAL=0.00089
	1344531	1344531	470.6	+	ID=TSS_001713;NAME=TSS_001713;DIFF=15;PVAL=3e-12
	1346894	1346894	470.6	+	ID=TSS_001714;NAME=TSS_001714;DIFF=15;PVAL=1.3e-05
	1352130	1352130	117.6	+	ID=TSS_001715;NAME=TSS_001715;DIFF=3;PVAL=0.00061
	1357543	1357543	176.5	+	ID=TSS_001716;NAME=TSS_001716;DIFF=5;PVAL=0.00033
	1359610	1359610	1000	+	ID=TSS_001719;NAME=TSS_001719;DIFF=329;PVAL=0
	1360967	1360967	147.1	+	ID=TSS_001720;NAME=TSS_001720;DIFF=4;PVAL=0.00051
	1361301	1361301	176.5	+	ID=TSS_001721;NAME=TSS_001721;DIFF=5;PVAL=0.00024
	1362734	1362734	264.7	+	ID=TSS_001722;NAME=TSS_001722;DIFF=8;PVAL=4.3e-06
	1364353	1364353	382.4	+	ID=TSS_001723;NAME=TSS_001723;DIFF=12;PVAL=4.8e-09
	1365167	1365167	1000	+	ID=TSS_001724;NAME=TSS_001724;DIFF=658;PVAL=0
	1365899	1365899	382.4	+	ID=TSS_001726;NAME=TSS_001726;DIFF=12;PVAL=9.8e-08
	1366137	1366137	1000	+	ID=TSS_001728;NAME=TSS_001728;DIFF=1223;PVAL=0
	1366355	1366355	529.4	+	ID=TSS_001730;NAME=TSS_001730;DIFF=17;PVAL=2.9e-13
	1366659	1366659	147.1	+	ID=TSS_001731;NAME=TSS_001731;DIFF=4;PVAL=0.00049
	1366674	1366674	176.5	+	ID=TSS_001732;NAME=TSS_001732;DIFF=5;PVAL=0.00049
	1367809	1367809	323.5	+	ID=TSS_001733;NAME=TSS_001733;DIFF=10;PVAL=6.6e-05
	1367973	1367973	617.6	+	ID=TSS_001734;NAME=TSS_001734;DIFF=20;PVAL=0
	1368878	1368878	352.9	+	ID=TSS_001735;NAME=TSS_001735;DIFF=11;PVAL=5.5e-05
	1369270	1369270	1000	+	ID=TSS_001740;NAME=TSS_001740;DIFF=82;PVAL=0
	1371413	1371413	147.1	+	ID=TSS_001741;NAME=TSS_001741;DIFF=4;PVAL=0.00018
	1372096	1372096	852.9	+	ID=TSS_001742;NAME=TSS_001742;DIFF=28;PVAL=0
	1372564	1372564	176.5	+	ID=TSS_001744;NAME=TSS_001744;DIFF=5;PVAL=0.0006
	1372830	1372830	176.5	+	ID=TSS_001745;NAME=TSS_001745;DIFF=5;PVAL=0.00052
	1373360	1373360	205.9	+	ID=TSS_001746;NAME=TSS_001746;DIFF=6;PVAL=2.7e-05
	1374641	1374641	1000	+	ID=TSS_001747;NAME=TSS_001747;DIFF=266;PVAL=0
	1374663	1374663	1000	+	ID=TSS_001750;NAME=TSS_001750;DIFF=124;PVAL=0
	1376398	1376398	1000	+	ID=TSS_001751;NAME=TSS_001751;DIFF=163;PVAL=0
	1376915	1376915	1000	+	ID=TSS_001753;NAME=TSS_001753;DIFF=1793;PVAL=0
	1377271	1377271	1000	+	ID=TSS_001755;NAME=TSS_001755;DIFF=547;PVAL=0
	1377342	1377342	617.6	+	ID=TSS_001756;NAME=TSS_001756;DIFF=20;PVAL=2.1e-06
	1377416	1377416	941.2	+	ID=TSS_001757;NAME=TSS_001757;DIFF=31;PVAL=0
	1377430	1377430	735.3	+	ID=TSS_001758;NAME=TSS_001758;DIFF=24;PVAL=0
	1378341	1378341	529.4	+	ID=TSS_001760;NAME=TSS_001760;DIFF=17;PVAL=1.4e-12
	1378924	1378924	852.9	+	ID=TSS_001761;NAME=TSS_001761;DIFF=28;PVAL=0
	1381982	1381982	558.8	+	ID=TSS_001764;NAME=TSS_001764;DIFF=18;PVAL=1.5e-12
	1383069	1383069	352.9	+	ID=TSS_001765;NAME=TSS_001765;DIFF=11;PVAL=2.3e-10
	1390600	1390600	1000	+	ID=TSS_001766;NAME=TSS_001766;DIFF=78;PVAL=0
	1390939	1390939	558.8	+	ID=TSS_001767;NAME=TSS_001767;DIFF=18;PVAL=5.2e-05
	1390960	1390960	382.4	+	ID=TSS_001769;NAME=TSS_001769;DIFF=12;PVAL=0.00074
	1391082	1391082	1000	+	ID=TSS_001770;NAME=TSS_001770;DIFF=46;PVAL=0
	1393249	1393249	411.8	+	ID=TSS_001773;NAME=TSS_001773;DIFF=13;PVAL=2.2e-07
	1394201	1394201	1000	+	ID=TSS_001775;NAME=TSS_001775;DIFF=63;PVAL=0
	1394394	1394394	470.6	+	ID=TSS_001777;NAME=TSS_001777;DIFF=15;PVAL=1.9e-10
	1395534	1395534	529.4	+	ID=TSS_001779;NAME=TSS_001779;DIFF=17;PVAL=3.6e-11
	1399314	1399314	264.7	+	ID=TSS_001780;NAME=TSS_001780;DIFF=8;PVAL=0.00034
	1401463	1401463	441.2	+	ID=TSS_001781;NAME=TSS_001781;DIFF=14;PVAL=3.2e-05
	1401577	1401577	647.1	+	ID=TSS_001782;NAME=TSS_001782;DIFF=21;PVAL=1.2e-06
	1401846	1401846	1000	+	ID=TSS_001783;NAME=TSS_001783;DIFF=35;PVAL=0
	1402699	1402699	1000	+	ID=TSS_001785;NAME=TSS_001785;DIFF=669;PVAL=0
	1402846	1402846	1000	+	ID=TSS_001786;NAME=TSS_001786;DIFF=63;PVAL=0
	1402931	1402931	1000	+	ID=TSS_001787;NAME=TSS_001787;DIFF=39;PVAL=0
	1403442	1403442	1000	+	ID=TSS_001788;NAME=TSS_001788;DIFF=75;PVAL=0
	1403922	1403922	500	+	ID=TSS_001790;NAME=TSS_001790;DIFF=16;PVAL=6.2e-05
	1404006	1404006	852.9	+	ID=TSS_001791;NAME=TSS_001791;DIFF=28;PVAL=7.5e-12
	1404178	1404178	617.6	+	ID=TSS_001792;NAME=TSS_001792;DIFF=20;PVAL=1.6e-08
	1405596	1405596	470.6	+	ID=TSS_001793;NAME=TSS_001793;DIFF=15;PVAL=7.8e-07
	1405985	1405985	529.4	+	ID=TSS_001794;NAME=TSS_001794;DIFF=17;PVAL=7.5e-06
	1406222	1406222	1000	+	ID=TSS_001796;NAME=TSS_001796;DIFF=34;PVAL=0
	1406450	1406450	1000	+	ID=TSS_001797;NAME=TSS_001797;DIFF=85;PVAL=0
	1406710	1406710	441.2	+	ID=TSS_001798;NAME=TSS_001798;DIFF=14;PVAL=8.3e-05
	1407071	1407071	323.5	+	ID=TSS_001799;NAME=TSS_001799;DIFF=10;PVAL=6.3e-05
	1407149	1407149	1000	+	ID=TSS_001800;NAME=TSS_001800;DIFF=142;PVAL=0
	1408295	1408295	323.5	+	ID=TSS_001801;NAME=TSS_001801;DIFF=10;PVAL=8.6e-07
	1409335	1409335	441.2	+	ID=TSS_001802;NAME=TSS_001802;DIFF=14;PVAL=4.8e-10
	1410012	1410012	1000	+	ID=TSS_001803;NAME=TSS_001803;DIFF=235;PVAL=0
	1410215	1410215	323.5	+	ID=TSS_001804;NAME=TSS_001804;DIFF=10;PVAL=2.9e-06
	1410696	1410696	294.1	+	ID=TSS_001805;NAME=TSS_001805;DIFF=9;PVAL=1.4e-05
	1411373	1411373	147.1	+	ID=TSS_001806;NAME=TSS_001806;DIFF=4;PVAL=0.00081
	1412018	1412018	1000	+	ID=TSS_001808;NAME=TSS_001808;DIFF=142;PVAL=0
	1413005	1413005	764.7	+	ID=TSS_001809;NAME=TSS_001809;DIFF=25;PVAL=1.8e-08
	1413117	1413117	1000	+	ID=TSS_001811;NAME=TSS_001811;DIFF=37;PVAL=0
	1413576	1413576	470.6	+	ID=TSS_001812;NAME=TSS_001812;DIFF=15;PVAL=4.1e-09
	1413809	1413809	205.9	+	ID=TSS_001814;NAME=TSS_001814;DIFF=6;PVAL=0.00077
	1414141	1414141	294.1	+	ID=TSS_001815;NAME=TSS_001815;DIFF=9;PVAL=9.4e-06
	1414448	1414448	205.9	+	ID=TSS_001817;NAME=TSS_001817;DIFF=6;PVAL=0.00053
	1414793	1414793	529.4	+	ID=TSS_001818;NAME=TSS_001818;DIFF=17;PVAL=1.1e-12
	1415866	1415866	147.1	+	ID=TSS_001819;NAME=TSS_001819;DIFF=4;PVAL=0.00026
	1416447	1416447	205.9	+	ID=TSS_001820;NAME=TSS_001820;DIFF=6;PVAL=0.00058
	1417173	1417173	382.4	+	ID=TSS_001821;NAME=TSS_001821;DIFF=12;PVAL=7.5e-08
	1417188	1417188	529.4	+	ID=TSS_001822;NAME=TSS_001822;DIFF=17;PVAL=2.2e-12
	1417842	1417842	941.2	+	ID=TSS_001823;NAME=TSS_001823;DIFF=31;PVAL=0
	1418158	1418158	1000	+	ID=TSS_001824;NAME=TSS_001824;DIFF=37;PVAL=0
	1419054	1419054	235.3	+	ID=TSS_001825;NAME=TSS_001825;DIFF=7;PVAL=0.00057
	1419664	1419664	235.3	+	ID=TSS_001826;NAME=TSS_001826;DIFF=7;PVAL=0.00058
	1420674	1420674	647.1	+	ID=TSS_001828;NAME=TSS_001828;DIFF=21;PVAL=5.8e-12
	1421046	1421046	382.4	+	ID=TSS_001829;NAME=TSS_001829;DIFF=12;PVAL=0.00057
	1421681	1421681	1000	+	ID=TSS_001832;NAME=TSS_001832;DIFF=135;PVAL=0
	1422255	1422255	500	+	ID=TSS_001833;NAME=TSS_001833;DIFF=16;PVAL=1.7e-08
	1422825	1422825	323.5	+	ID=TSS_001834;NAME=TSS_001834;DIFF=10;PVAL=3.6e-06
	1423722	1423722	382.4	+	ID=TSS_001835;NAME=TSS_001835;DIFF=12;PVAL=0.00056
	1423885	1423885	1000	+	ID=TSS_001836;NAME=TSS_001836;DIFF=45;PVAL=0
	1423906	1423906	1000	+	ID=TSS_001837;NAME=TSS_001837;DIFF=33;PVAL=0
	1424577	1424577	411.8	+	ID=TSS_001838;NAME=TSS_001838;DIFF=13;PVAL=0.0002
	1425256	1425256	852.9	+	ID=TSS_001840;NAME=TSS_001840;DIFF=28;PVAL=0
	1425722	1425722	382.4	+	ID=TSS_001841;NAME=TSS_001841;DIFF=12;PVAL=3.5e-06
	1425737	1425737	529.4	+	ID=TSS_001842;NAME=TSS_001842;DIFF=17;PVAL=6.6e-10
	1426391	1426391	941.2	+	ID=TSS_001843;NAME=TSS_001843;DIFF=31;PVAL=0
	1426707	1426707	1000	+	ID=TSS_001844;NAME=TSS_001844;DIFF=37;PVAL=0
	1428555	1428555	1000	+	ID=TSS_001845;NAME=TSS_001845;DIFF=47;PVAL=0
	1429968	1429968	205.9	+	ID=TSS_001846;NAME=TSS_001846;DIFF=6;PVAL=0.00076
	1431334	1431334	176.5	+	ID=TSS_001847;NAME=TSS_001847;DIFF=5;PVAL=0.00066
	1432464	1432464	529.4	+	ID=TSS_001848;NAME=TSS_001848;DIFF=17;PVAL=1.3e-06
	1432840	1432840	558.8	+	ID=TSS_001849;NAME=TSS_001849;DIFF=18;PVAL=8.1e-05
	1433117	1433117	1000	+	ID=TSS_001850;NAME=TSS_001850;DIFF=84;PVAL=0
	1433173	1433173	1000	+	ID=TSS_001851;NAME=TSS_001851;DIFF=105;PVAL=0
	1433246	1433246	1000	+	ID=TSS_001852;NAME=TSS_001852;DIFF=43;PVAL=0
	1434267	1434267	1000	+	ID=TSS_001853;NAME=TSS_001853;DIFF=68;PVAL=0
	1434635	1434635	1000	+	ID=TSS_001855;NAME=TSS_001855;DIFF=43;PVAL=0
	1435126	1435126	1000	+	ID=TSS_001857;NAME=TSS_001857;DIFF=118;PVAL=0
	1435266	1435266	1000	+	ID=TSS_001858;NAME=TSS_001858;DIFF=42;PVAL=0
	1435395	1435395	441.2	+	ID=TSS_001859;NAME=TSS_001859;DIFF=14;PVAL=0.0002
	1435916	1435916	1000	+	ID=TSS_001861;NAME=TSS_001861;DIFF=43;PVAL=0
	1436329	1436329	323.5	+	ID=TSS_001862;NAME=TSS_001862;DIFF=10;PVAL=0.00015
	1437741	1437741	1000	+	ID=TSS_001863;NAME=TSS_001863;DIFF=240;PVAL=0
	1437794	1437794	352.9	+	ID=TSS_001864;NAME=TSS_001864;DIFF=11;PVAL=0.00039
	1437924	1437924	382.4	+	ID=TSS_001865;NAME=TSS_001865;DIFF=12;PVAL=2.6e-05
	1439672	1439672	529.4	+	ID=TSS_001867;NAME=TSS_001867;DIFF=17;PVAL=3.2e-06
	1441667	1441667	88.2	+	ID=TSS_001868;NAME=TSS_001868;DIFF=2;PVAL=7.7e-05
	1442266	1442266	88.2	+	ID=TSS_001869;NAME=TSS_001869;DIFF=2;PVAL=0.00021
	1443488	1443488	117.6	+	ID=TSS_001870;NAME=TSS_001870;DIFF=3;PVAL=0.00089
	1447323	1447323	1000	+	ID=TSS_001871;NAME=TSS_001871;DIFF=37;PVAL=0
	1448338	1448338	1000	+	ID=TSS_001872;NAME=TSS_001872;DIFF=34;PVAL=0
	1450729	1450729	147.1	+	ID=TSS_001873;NAME=TSS_001873;DIFF=4;PVAL=0.00015
	1454433	1454433	117.6	+	ID=TSS_001874;NAME=TSS_001874;DIFF=3;PVAL=0
	1455693	1455693	529.4	+	ID=TSS_001875;NAME=TSS_001875;DIFF=17;PVAL=3.2e-10
	1457999	1457999	500	+	ID=TSS_001876;NAME=TSS_001876;DIFF=16;PVAL=0
	1459581	1459581	794.1	+	ID=TSS_001877;NAME=TSS_001877;DIFF=26;PVAL=0
	1462797	1462797	117.6	+	ID=TSS_001879;NAME=TSS_001879;DIFF=3;PVAL=0
	1469706	1469706	235.3	+	ID=TSS_001880;NAME=TSS_001880;DIFF=7;PVAL=0.00017
	1471123	1471123	1000	+	ID=TSS_001881;NAME=TSS_001881;DIFF=162;PVAL=0
	1473252	1473252	352.9	+	ID=TSS_001883;NAME=TSS_001883;DIFF=11;PVAL=4.5e-07
	1484322	1484322	1000	+	ID=TSS_001887;NAME=TSS_001887;DIFF=2997;PVAL=0
	1486606	1486606	352.9	+	ID=TSS_001889;NAME=TSS_001889;DIFF=11;PVAL=1.1e-08
	1492454	1492454	235.3	+	ID=TSS_001890;NAME=TSS_001890;DIFF=7;PVAL=3e-06
	1493865	1493865	147.1	+	ID=TSS_001891;NAME=TSS_001891;DIFF=4;PVAL=0.00084
	1494210	1494210	1000	+	ID=TSS_001892;NAME=TSS_001892;DIFF=45;PVAL=0
	1494294	1494294	588.2	+	ID=TSS_001893;NAME=TSS_001893;DIFF=19;PVAL=7.3e-13
	1495457	1495457	558.8	+	ID=TSS_001894;NAME=TSS_001894;DIFF=18;PVAL=0
	1495666	1495666	1000	+	ID=TSS_001896;NAME=TSS_001896;DIFF=36;PVAL=0
	1499312	1499312	970.6	+	ID=TSS_001897;NAME=TSS_001897;DIFF=32;PVAL=0
	1499746	1499746	147.1	+	ID=TSS_001899;NAME=TSS_001899;DIFF=4;PVAL=0.00054
	1501019	1501019	264.7	+	ID=TSS_001900;NAME=TSS_001900;DIFF=8;PVAL=1.1e-07
	1501764	1501764	294.1	+	ID=TSS_001901;NAME=TSS_001901;DIFF=9;PVAL=7.9e-09
	1504266	1504266	558.8	+	ID=TSS_001903;NAME=TSS_001903;DIFF=18;PVAL=2.5e-11
	1504995	1504995	323.5	+	ID=TSS_001904;NAME=TSS_001904;DIFF=10;PVAL=1.1e-07
	1506284	1506284	500	+	ID=TSS_001905;NAME=TSS_001905;DIFF=16;PVAL=1.7e-07
	1510854	1510854	205.9	+	ID=TSS_001906;NAME=TSS_001906;DIFF=6;PVAL=0.00021
	1512215	1512215	529.4	+	ID=TSS_001907;NAME=TSS_001907;DIFF=17;PVAL=1.2e-14
	1514403	1514403	1000	+	ID=TSS_001909;NAME=TSS_001909;DIFF=59;PVAL=0
	1522383	1522383	1000	+	ID=TSS_001911;NAME=TSS_001911;DIFF=526;PVAL=0
	1522598	1522598	794.1	+	ID=TSS_001913;NAME=TSS_001913;DIFF=26;PVAL=0
	1527428	1527428	323.5	+	ID=TSS_001914;NAME=TSS_001914;DIFF=10;PVAL=2.7e-05
	1527649	1527649	588.2	+	ID=TSS_001916;NAME=TSS_001916;DIFF=19;PVAL=3.6e-08
	1534884	1534884	117.6	+	ID=TSS_001918;NAME=TSS_001918;DIFF=3;PVAL=0.00091
	1546059	1546059	764.7	+	ID=TSS_001919;NAME=TSS_001919;DIFF=25;PVAL=0
	1549520	1549520	1000	+	ID=TSS_001920;NAME=TSS_001920;DIFF=52;PVAL=0
	1556915	1556915	1000	+	ID=TSS_001923;NAME=TSS_001923;DIFF=87;PVAL=0
	1558893	1558893	205.9	+	ID=TSS_001924;NAME=TSS_001924;DIFF=6;PVAL=0.00017
	1559829	1559829	588.2	+	ID=TSS_001925;NAME=TSS_001925;DIFF=19;PVAL=1.5e-08
	1559896	1559896	1000	+	ID=TSS_001926;NAME=TSS_001926;DIFF=478;PVAL=0
	1560177	1560177	500	+	ID=TSS_001928;NAME=TSS_001928;DIFF=16;PVAL=1.2e-08
	1560313	1560313	735.3	+	ID=TSS_001929;NAME=TSS_001929;DIFF=24;PVAL=0
	1562317	1562317	1000	+	ID=TSS_001932;NAME=TSS_001932;DIFF=144;PVAL=0
	1564291	1564291	176.5	+	ID=TSS_001935;NAME=TSS_001935;DIFF=5;PVAL=0.00039
	1566152	1566152	352.9	+	ID=TSS_001936;NAME=TSS_001936;DIFF=11;PVAL=6.5e-12
	1567728	1567728	117.6	+	ID=TSS_001937;NAME=TSS_001937;DIFF=3;PVAL=0.00057
	1568405	1568405	705.9	+	ID=TSS_001938;NAME=TSS_001938;DIFF=23;PVAL=0
	1572433	1572433	470.6	+	ID=TSS_001939;NAME=TSS_001939;DIFF=15;PVAL=3.2e-14
	1579916	1579916	676.5	+	ID=TSS_001940;NAME=TSS_001940;DIFF=22;PVAL=0
	1587976	1587976	1000	+	ID=TSS_001942;NAME=TSS_001942;DIFF=46;PVAL=0
	1591730	1591730	1000	+	ID=TSS_001943;NAME=TSS_001943;DIFF=856;PVAL=0
	1592188	1592188	1000	+	ID=TSS_001945;NAME=TSS_001945;DIFF=182;PVAL=0
	1592295	1592295	264.7	+	ID=TSS_001946;NAME=TSS_001946;DIFF=8;PVAL=0.00066
	1592810	1592810	1000	+	ID=TSS_001947;NAME=TSS_001947;DIFF=393;PVAL=0
	1593083	1593083	294.1	+	ID=TSS_001948;NAME=TSS_001948;DIFF=9;PVAL=2.1e-06
	1593221	1593221	235.3	+	ID=TSS_001949;NAME=TSS_001949;DIFF=7;PVAL=9.2e-06
	1593297	1593297	147.1	+	ID=TSS_001950;NAME=TSS_001950;DIFF=4;PVAL=0.00069
	1593635	1593635	294.1	+	ID=TSS_001951;NAME=TSS_001951;DIFF=9;PVAL=2.9e-07
	1593795	1593795	176.5	+	ID=TSS_001952;NAME=TSS_001952;DIFF=5;PVAL=0.00036
	1595427	1595427	235.3	+	ID=TSS_001953;NAME=TSS_001953;DIFF=7;PVAL=1.1e-06
	1597188	1597188	1000	+	ID=TSS_001954;NAME=TSS_001954;DIFF=101;PVAL=0
	1598593	1598593	264.7	+	ID=TSS_001956;NAME=TSS_001956;DIFF=8;PVAL=1.9e-05
	1598930	1598930	352.9	+	ID=TSS_001957;NAME=TSS_001957;DIFF=11;PVAL=3.3e-06
	1599108	1599108	823.5	+	ID=TSS_001958;NAME=TSS_001958;DIFF=27;PVAL=0
	1600849	1600849	441.2	+	ID=TSS_001959;NAME=TSS_001959;DIFF=14;PVAL=6.8e-08
	1602052	1602052	294.1	+	ID=TSS_001960;NAME=TSS_001960;DIFF=9;PVAL=5.6e-05
	1602184	1602184	1000	+	ID=TSS_001961;NAME=TSS_001961;DIFF=36;PVAL=0
	1606776	1606776	235.3	+	ID=TSS_001962;NAME=TSS_001962;DIFF=7;PVAL=2.1e-05
	1607259	1607259	88.2	+	ID=TSS_001963;NAME=TSS_001963;DIFF=2;PVAL=0
	1609883	1609883	205.9	+	ID=TSS_001964;NAME=TSS_001964;DIFF=6;PVAL=0.00045
	1613771	1613771	1000	+	ID=TSS_001965;NAME=TSS_001965;DIFF=64;PVAL=0
	1613796	1613796	1000	+	ID=TSS_001967;NAME=TSS_001967;DIFF=107;PVAL=0
	1614847	1614847	1000	+	ID=TSS_001970;NAME=TSS_001970;DIFF=1339;PVAL=0
	1615046	1615046	294.1	+	ID=TSS_001971;NAME=TSS_001971;DIFF=9;PVAL=0.00021
	1615347	1615347	1000	+	ID=TSS_001972;NAME=TSS_001972;DIFF=36;PVAL=0
	1618470	1618470	1000	+	ID=TSS_001973;NAME=TSS_001973;DIFF=82;PVAL=0
	1620174	1620174	264.7	+	ID=TSS_001975;NAME=TSS_001975;DIFF=8;PVAL=1.9e-05
	1620450	1620450	1000	+	ID=TSS_001976;NAME=TSS_001976;DIFF=232;PVAL=0
	1620525	1620525	323.5	+	ID=TSS_001977;NAME=TSS_001977;DIFF=10;PVAL=1e-06
	1620543	1620543	205.9	+	ID=TSS_001978;NAME=TSS_001978;DIFF=6;PVAL=0.00033
	1620560	1620560	294.1	+	ID=TSS_001979;NAME=TSS_001979;DIFF=9;PVAL=7.9e-06
	1621360	1621360	235.3	+	ID=TSS_001980;NAME=TSS_001980;DIFF=7;PVAL=1.2e-05
	1623083	1623083	1000	+	ID=TSS_001982;NAME=TSS_001982;DIFF=1541;PVAL=0
	1624544	1624544	205.9	+	ID=TSS_001984;NAME=TSS_001984;DIFF=6;PVAL=1.6e-05
	1626128	1626128	1000	+	ID=TSS_001985;NAME=TSS_001985;DIFF=322;PVAL=0
	1626690	1626690	176.5	+	ID=TSS_001987;NAME=TSS_001987;DIFF=5;PVAL=0.00018
	1627326	1627326	147.1	+	ID=TSS_001988;NAME=TSS_001988;DIFF=4;PVAL=0.00014
	1628295	1628295	1000	+	ID=TSS_001989;NAME=TSS_001989;DIFF=77;PVAL=0
	1628372	1628372	1000	+	ID=TSS_001990;NAME=TSS_001990;DIFF=113;PVAL=0
	1628997	1628997	294.1	+	ID=TSS_001991;NAME=TSS_001991;DIFF=9;PVAL=3.9e-06
	1629226	1629226	147.1	+	ID=TSS_001992;NAME=TSS_001992;DIFF=4;PVAL=0.00051
	1630677	1630677	294.1	+	ID=TSS_001993;NAME=TSS_001993;DIFF=9;PVAL=5.2e-06
	1630997	1630997	264.7	+	ID=TSS_001994;NAME=TSS_001994;DIFF=8;PVAL=5.4e-06
	1632254	1632254	1000	+	ID=TSS_001996;NAME=TSS_001996;DIFF=63;PVAL=0
	1633301	1633301	1000	+	ID=TSS_001997;NAME=TSS_001997;DIFF=434;PVAL=0
	1633454	1633454	147.1	+	ID=TSS_001998;NAME=TSS_001998;DIFF=4;PVAL=0.00051
	1633624	1633624	147.1	+	ID=TSS_001999;NAME=TSS_001999;DIFF=4;PVAL=0.00066
	1634271	1634271	588.2	+	ID=TSS_002000;NAME=TSS_002000;DIFF=19;PVAL=0
	1634842	1634842	470.6	+	ID=TSS_002002;NAME=TSS_002002;DIFF=15;PVAL=1.1e-09
	1635665	1635665	205.9	+	ID=TSS_002003;NAME=TSS_002003;DIFF=6;PVAL=1.5e-05
	1637193	1637193	1000	+	ID=TSS_002004;NAME=TSS_002004;DIFF=87;PVAL=0
	1637416	1637416	911.8	+	ID=TSS_002005;NAME=TSS_002005;DIFF=30;PVAL=0
	1637451	1637451	647.1	+	ID=TSS_002006;NAME=TSS_002006;DIFF=21;PVAL=0
	1639153	1639153	1000	+	ID=TSS_002009;NAME=TSS_002009;DIFF=1846;PVAL=0
	1639237	1639237	352.9	+	ID=TSS_002012;NAME=TSS_002012;DIFF=11;PVAL=2.7e-05
	1639363	1639363	941.2	+	ID=TSS_002013;NAME=TSS_002013;DIFF=31;PVAL=0
	1639403	1639403	1000	+	ID=TSS_002014;NAME=TSS_002014;DIFF=54;PVAL=0
	1639618	1639618	294.1	+	ID=TSS_002015;NAME=TSS_002015;DIFF=9;PVAL=0.00039
	1639932	1639932	970.6	+	ID=TSS_002016;NAME=TSS_002016;DIFF=32;PVAL=0
	1639992	1639992	1000	+	ID=TSS_002018;NAME=TSS_002018;DIFF=45;PVAL=0
	1640000	1640000	411.8	+	ID=TSS_002019;NAME=TSS_002019;DIFF=13;PVAL=1.3e-06
	1640053	1640053	529.4	+	ID=TSS_002020;NAME=TSS_002020;DIFF=17;PVAL=3.6e-09
	1640070	1640070	1000	+	ID=TSS_002021;NAME=TSS_002021;DIFF=268;PVAL=0
	1640078	1640078	323.5	+	ID=TSS_002022;NAME=TSS_002022;DIFF=10;PVAL=0.00023
	1640189	1640189	676.5	+	ID=TSS_002023;NAME=TSS_002023;DIFF=22;PVAL=1.1e-13
	1640316	1640316	588.2	+	ID=TSS_002024;NAME=TSS_002024;DIFF=19;PVAL=3.9e-11
	1640346	1640346	558.8	+	ID=TSS_002025;NAME=TSS_002025;DIFF=18;PVAL=3.9e-11
	1640634	1640634	294.1	+	ID=TSS_002026;NAME=TSS_002026;DIFF=9;PVAL=2.3e-05
	1640679	1640679	1000	+	ID=TSS_002027;NAME=TSS_002027;DIFF=36;PVAL=0
	1641859	1641859	205.9	+	ID=TSS_002028;NAME=TSS_002028;DIFF=6;PVAL=7.2e-06
	1644203	1644203	1000	+	ID=TSS_002032;NAME=TSS_002032;DIFF=228;PVAL=0
	1644770	1644770	941.2	+	ID=TSS_002033;NAME=TSS_002033;DIFF=31;PVAL=0
	1645782	1645782	500	+	ID=TSS_002034;NAME=TSS_002034;DIFF=16;PVAL=2.2e-07
	1645837	1645837	1000	+	ID=TSS_002036;NAME=TSS_002036;DIFF=150;PVAL=0
	1646013	1646013	911.8	+	ID=TSS_002040;NAME=TSS_002040;DIFF=30;PVAL=0
	1646291	1646291	382.4	+	ID=TSS_002043;NAME=TSS_002043;DIFF=12;PVAL=1.8e-05
	1648232	1648232	1000	+	ID=TSS_002045;NAME=TSS_002045;DIFF=65;PVAL=0
	1649536	1649536	294.1	+	ID=TSS_002046;NAME=TSS_002046;DIFF=9;PVAL=0.00082
	1651263	1651263	1000	+	ID=TSS_002049;NAME=TSS_002049;DIFF=387;PVAL=0
	1651376	1651376	823.5	+	ID=TSS_002051;NAME=TSS_002051;DIFF=27;PVAL=0
	1651744	1651744	235.3	+	ID=TSS_002052;NAME=TSS_002052;DIFF=7;PVAL=0.00027
	1653020	1653020	147.1	+	ID=TSS_002053;NAME=TSS_002053;DIFF=4;PVAL=0.00069
	1653030	1653030	1000	+	ID=TSS_002054;NAME=TSS_002054;DIFF=89;PVAL=0
	1654517	1654517	1000	+	ID=TSS_002056;NAME=TSS_002056;DIFF=3163;PVAL=0
	1655012	1655012	1000	+	ID=TSS_002061;NAME=TSS_002061;DIFF=327;PVAL=0
	1655560	1655560	411.8	+	ID=TSS_002062;NAME=TSS_002062;DIFF=13;PVAL=7e-07
	1656009	1656009	941.2	+	ID=TSS_002066;NAME=TSS_002066;DIFF=31;PVAL=0
	1656909	1656909	1000	+	ID=TSS_002067;NAME=TSS_002067;DIFF=44;PVAL=0
	1657890	1657890	558.8	+	ID=TSS_002069;NAME=TSS_002069;DIFF=18;PVAL=0
	1660105	1660105	294.1	+	ID=TSS_002071;NAME=TSS_002071;DIFF=9;PVAL=3e-05
	1661403	1661403	1000	+	ID=TSS_002072;NAME=TSS_002072;DIFF=41;PVAL=0
	1661413	1661413	382.4	+	ID=TSS_002074;NAME=TSS_002074;DIFF=12;PVAL=2.9e-09
	1662332	1662332	352.9	+	ID=TSS_002075;NAME=TSS_002075;DIFF=11;PVAL=1.1e-07
	1662490	1662490	1000	+	ID=TSS_002077;NAME=TSS_002077;DIFF=1584;PVAL=0
	1662509	1662509	411.8	+	ID=TSS_002080;NAME=TSS_002080;DIFF=13;PVAL=1.7e-08
	1662636	1662636	323.5	+	ID=TSS_002081;NAME=TSS_002081;DIFF=10;PVAL=1.4e-06
	1662657	1662657	411.8	+	ID=TSS_002082;NAME=TSS_002082;DIFF=13;PVAL=1.8e-08
	1662669	1662669	323.5	+	ID=TSS_002083;NAME=TSS_002083;DIFF=10;PVAL=1.1e-05
	1662855	1662855	382.4	+	ID=TSS_002084;NAME=TSS_002084;DIFF=12;PVAL=1e-06
	1662889	1662889	205.9	+	ID=TSS_002085;NAME=TSS_002085;DIFF=6;PVAL=0.00033
	1662997	1662997	352.9	+	ID=TSS_002086;NAME=TSS_002086;DIFF=11;PVAL=8.1e-07
	1663153	1663153	294.1	+	ID=TSS_002087;NAME=TSS_002087;DIFF=9;PVAL=3.1e-05
	1663665	1663665	441.2	+	ID=TSS_002088;NAME=TSS_002088;DIFF=14;PVAL=4.5e-06
	1663970	1663970	1000	+	ID=TSS_002090;NAME=TSS_002090;DIFF=11502;PVAL=0
	1663989	1663989	470.6	+	ID=TSS_002092;NAME=TSS_002092;DIFF=15;PVAL=6e-05
	1664002	1664002	500	+	ID=TSS_002093;NAME=TSS_002093;DIFF=16;PVAL=2.6e-06
	1664487	1664487	294.1	+	ID=TSS_002094;NAME=TSS_002094;DIFF=9;PVAL=0.00014
	1664563	1664563	382.4	+	ID=TSS_002095;NAME=TSS_002095;DIFF=12;PVAL=1.6e-06
	1664738	1664738	235.3	+	ID=TSS_002096;NAME=TSS_002096;DIFF=7;PVAL=7.7e-05
	1664893	1664893	617.6	+	ID=TSS_002097;NAME=TSS_002097;DIFF=20;PVAL=1.1e-14
	1664933	1664933	147.1	+	ID=TSS_002099;NAME=TSS_002099;DIFF=4;PVAL=0.00098
	1665067	1665067	176.5	+	ID=TSS_002100;NAME=TSS_002100;DIFF=5;PVAL=0.00089
	1665172	1665172	147.1	+	ID=TSS_002101;NAME=TSS_002101;DIFF=4;PVAL=0.00081
	1665521	1665521	294.1	+	ID=TSS_002102;NAME=TSS_002102;DIFF=9;PVAL=5.3e-07
	1666274	1666274	176.5	+	ID=TSS_002103;NAME=TSS_002103;DIFF=5;PVAL=0.00066
	1666465	1666465	264.7	+	ID=TSS_002104;NAME=TSS_002104;DIFF=8;PVAL=1.5e-06
	1666804	1666804	294.1	+	ID=TSS_002105;NAME=TSS_002105;DIFF=9;PVAL=2.6e-06
	1666811	1666811	264.7	+	ID=TSS_002106;NAME=TSS_002106;DIFF=8;PVAL=2.6e-06
	1666871	1666871	735.3	+	ID=TSS_002107;NAME=TSS_002107;DIFF=24;PVAL=0
	1667075	1667075	147.1	+	ID=TSS_002108;NAME=TSS_002108;DIFF=4;PVAL=0.00091
	1667236	1667236	147.1	+	ID=TSS_002109;NAME=TSS_002109;DIFF=4;PVAL=0.00077
	1667306	1667306	205.9	+	ID=TSS_002110;NAME=TSS_002110;DIFF=6;PVAL=8.6e-05
	1668097	1668097	294.1	+	ID=TSS_002111;NAME=TSS_002111;DIFF=9;PVAL=9.3e-08
	1668163	1668163	147.1	+	ID=TSS_002112;NAME=TSS_002112;DIFF=4;PVAL=0.0002
	1668482	1668482	147.1	+	ID=TSS_002113;NAME=TSS_002113;DIFF=4;PVAL=0.0003
	1674360	1674360	1000	+	ID=TSS_002114;NAME=TSS_002114;DIFF=191;PVAL=0
	1675133	1675133	441.2	+	ID=TSS_002117;NAME=TSS_002117;DIFF=14;PVAL=3.5e-10
	1675159	1675159	205.9	+	ID=TSS_002118;NAME=TSS_002118;DIFF=6;PVAL=0.00026
	1675195	1675195	264.7	+	ID=TSS_002119;NAME=TSS_002119;DIFF=8;PVAL=4.5e-06
	1675923	1675923	441.2	+	ID=TSS_002120;NAME=TSS_002120;DIFF=14;PVAL=2.3e-08
	1676458	1676458	1000	+	ID=TSS_002121;NAME=TSS_002121;DIFF=797;PVAL=0
	1676590	1676590	617.6	+	ID=TSS_002123;NAME=TSS_002123;DIFF=20;PVAL=6.4e-07
	1676667	1676667	1000	+	ID=TSS_002124;NAME=TSS_002124;DIFF=33;PVAL=0
	1676676	1676676	382.4	+	ID=TSS_002126;NAME=TSS_002126;DIFF=12;PVAL=0.00013
	1676755	1676755	1000	+	ID=TSS_002127;NAME=TSS_002127;DIFF=51;PVAL=0
	1677248	1677248	205.9	+	ID=TSS_002128;NAME=TSS_002128;DIFF=6;PVAL=0.00027
	1679089	1679089	1000	+	ID=TSS_002129;NAME=TSS_002129;DIFF=66;PVAL=0
	1679391	1679391	205.9	+	ID=TSS_002130;NAME=TSS_002130;DIFF=6;PVAL=4.4e-05
	1679611	1679611	617.6	+	ID=TSS_002131;NAME=TSS_002131;DIFF=20;PVAL=6.6e-12
	1681883	1681883	147.1	+	ID=TSS_002132;NAME=TSS_002132;DIFF=4;PVAL=0.00047
	1683666	1683666	764.7	+	ID=TSS_002133;NAME=TSS_002133;DIFF=25;PVAL=2.1e-06
	1683690	1683690	1000	+	ID=TSS_002134;NAME=TSS_002134;DIFF=46;PVAL=5.1e-07
	1683699	1683699	882.4	+	ID=TSS_002135;NAME=TSS_002135;DIFF=29;PVAL=1.2e-09
	1683868	1683868	970.6	+	ID=TSS_002136;NAME=TSS_002136;DIFF=32;PVAL=7.1e-11
	1683958	1683958	1000	+	ID=TSS_002138;NAME=TSS_002138;DIFF=243;PVAL=0
	1688127	1688127	176.5	+	ID=TSS_002139;NAME=TSS_002139;DIFF=5;PVAL=0.00019
	1690202	1690202	1000	+	ID=TSS_002140;NAME=TSS_002140;DIFF=156;PVAL=0
	1690281	1690281	1000	+	ID=TSS_002142;NAME=TSS_002142;DIFF=189;PVAL=0
	1690395	1690395	1000	+	ID=TSS_002143;NAME=TSS_002143;DIFF=755;PVAL=0
	1690517	1690517	1000	+	ID=TSS_002144;NAME=TSS_002144;DIFF=37;PVAL=4.7e-05
	1690677	1690677	411.8	+	ID=TSS_002145;NAME=TSS_002145;DIFF=13;PVAL=0.00035
	1694209	1694209	441.2	+	ID=TSS_002146;NAME=TSS_002146;DIFF=14;PVAL=4.8e-12
	1695402	1695402	294.1	+	ID=TSS_002147;NAME=TSS_002147;DIFF=9;PVAL=1.9e-08
	1698722	1698722	147.1	+	ID=TSS_002148;NAME=TSS_002148;DIFF=4;PVAL=0.00011
	1703214	1703214	441.2	+	ID=TSS_002149;NAME=TSS_002149;DIFF=14;PVAL=3.8e-07
	1703270	1703270	352.9	+	ID=TSS_002150;NAME=TSS_002150;DIFF=11;PVAL=3.8e-07
	1704860	1704860	1000	+	ID=TSS_002151;NAME=TSS_002151;DIFF=87;PVAL=0
	1705742	1705742	205.9	+	ID=TSS_002152;NAME=TSS_002152;DIFF=6;PVAL=6.9e-05
	1706988	1706988	147.1	+	ID=TSS_002153;NAME=TSS_002153;DIFF=4;PVAL=0
	1708975	1708975	764.7	+	ID=TSS_002154;NAME=TSS_002154;DIFF=25;PVAL=0
	1710545	1710545	235.3	+	ID=TSS_002155;NAME=TSS_002155;DIFF=7;PVAL=0.0002
	1711251	1711251	441.2	+	ID=TSS_002156;NAME=TSS_002156;DIFF=14;PVAL=4.1e-11
	1712139	1712139	88.2	+	ID=TSS_002157;NAME=TSS_002157;DIFF=2;PVAL=0
	1719024	1719024	264.7	+	ID=TSS_002158;NAME=TSS_002158;DIFF=8;PVAL=1.5e-05
	1720095	1720095	764.7	+	ID=TSS_002160;NAME=TSS_002160;DIFF=25;PVAL=2.7e-13
	1720689	1720689	382.4	+	ID=TSS_002161;NAME=TSS_002161;DIFF=12;PVAL=1.3e-06
	1721918	1721918	1000	+	ID=TSS_002164;NAME=TSS_002164;DIFF=46;PVAL=0
	1722346	1722346	176.5	+	ID=TSS_002166;NAME=TSS_002166;DIFF=5;PVAL=0.00096
	1722846	1722846	147.1	+	ID=TSS_002167;NAME=TSS_002167;DIFF=4;PVAL=0.00015
	1724808	1724808	205.9	+	ID=TSS_002168;NAME=TSS_002168;DIFF=6;PVAL=5.8e-05
	1726421	1726421	1000	+	ID=TSS_002169;NAME=TSS_002169;DIFF=166;PVAL=0
	1726507	1726507	205.9	+	ID=TSS_002170;NAME=TSS_002170;DIFF=6;PVAL=0.00012
	1726967	1726967	411.8	+	ID=TSS_002171;NAME=TSS_002171;DIFF=13;PVAL=5.8e-09
	1727280	1727280	235.3	+	ID=TSS_002172;NAME=TSS_002172;DIFF=7;PVAL=5.2e-05
	1728200	1728200	941.2	+	ID=TSS_002173;NAME=TSS_002173;DIFF=31;PVAL=0
	1731712	1731712	558.8	+	ID=TSS_002174;NAME=TSS_002174;DIFF=18;PVAL=0.0002
	1732092	1732092	1000	+	ID=TSS_002175;NAME=TSS_002175;DIFF=103;PVAL=0
	1734960	1734960	235.3	+	ID=TSS_002176;NAME=TSS_002176;DIFF=7;PVAL=0.00072
	1735145	1735145	500	+	ID=TSS_002177;NAME=TSS_002177;DIFF=16;PVAL=1.1e-09
	1746298	1746298	352.9	+	ID=TSS_002178;NAME=TSS_002178;DIFF=11;PVAL=8.8e-07
	1746718	1746718	352.9	+	ID=TSS_002179;NAME=TSS_002179;DIFF=11;PVAL=3.3e-08
	1755504	1755504	88.2	+	ID=TSS_002180;NAME=TSS_002180;DIFF=2;PVAL=0
	1757485	1757485	1000	+	ID=TSS_002181;NAME=TSS_002181;DIFF=142;PVAL=0
	1758220	1758220	1000	+	ID=TSS_002182;NAME=TSS_002182;DIFF=46;PVAL=0
	1758256	1758256	1000	+	ID=TSS_002184;NAME=TSS_002184;DIFF=89;PVAL=0
	1758868	1758868	352.9	+	ID=TSS_002185;NAME=TSS_002185;DIFF=11;PVAL=2.9e-06
	1758887	1758887	941.2	+	ID=TSS_002186;NAME=TSS_002186;DIFF=31;PVAL=0
	1762482	1762482	294.1	+	ID=TSS_002187;NAME=TSS_002187;DIFF=9;PVAL=0.00064
	1763205	1763205	235.3	+	ID=TSS_002188;NAME=TSS_002188;DIFF=7;PVAL=0.00013
	1770562	1770562	382.4	+	ID=TSS_002189;NAME=TSS_002189;DIFF=12;PVAL=1.3e-06
	1770834	1770834	352.9	+	ID=TSS_002190;NAME=TSS_002190;DIFF=11;PVAL=2.9e-05
	1771959	1771959	382.4	+	ID=TSS_002191;NAME=TSS_002191;DIFF=12;PVAL=1.1e-05
	1772158	1772158	382.4	+	ID=TSS_002193;NAME=TSS_002193;DIFF=12;PVAL=2e-06
	1772326	1772326	1000	+	ID=TSS_002194;NAME=TSS_002194;DIFF=41;PVAL=0
	1773098	1773098	294.1	+	ID=TSS_002195;NAME=TSS_002195;DIFF=9;PVAL=5.7e-06
	1773126	1773126	529.4	+	ID=TSS_002196;NAME=TSS_002196;DIFF=17;PVAL=1.2e-11
	1775069	1775069	794.1	+	ID=TSS_002197;NAME=TSS_002197;DIFF=26;PVAL=0
	1775175	1775175	1000	+	ID=TSS_002198;NAME=TSS_002198;DIFF=256;PVAL=0
	1777125	1777125	117.6	+	ID=TSS_002202;NAME=TSS_002202;DIFF=3;PVAL=0.00075
	1778674	1778674	1000	+	ID=TSS_002205;NAME=TSS_002205;DIFF=994;PVAL=0
	1779239	1779239	1000	+	ID=TSS_002207;NAME=TSS_002207;DIFF=315;PVAL=0
	1781387	1781387	1000	+	ID=TSS_002211;NAME=TSS_002211;DIFF=46;PVAL=0
	1781771	1781771	323.5	+	ID=TSS_002212;NAME=TSS_002212;DIFF=10;PVAL=4.2e-07
	1782730	1782730	294.1	+	ID=TSS_002213;NAME=TSS_002213;DIFF=9;PVAL=0.00042
	1783296	1783296	588.2	+	ID=TSS_002214;NAME=TSS_002214;DIFF=19;PVAL=1.6e-06
	1783332	1783332	1000	+	ID=TSS_002216;NAME=TSS_002216;DIFF=58;PVAL=0
	1783637	1783637	441.2	+	ID=TSS_002217;NAME=TSS_002217;DIFF=14;PVAL=5.5e-07
	1784782	1784782	1000	+	ID=TSS_002219;NAME=TSS_002219;DIFF=53;PVAL=0
	1786888	1786888	264.7	+	ID=TSS_002220;NAME=TSS_002220;DIFF=8;PVAL=7.8e-05
	1790265	1790265	1000	+	ID=TSS_002221;NAME=TSS_002221;DIFF=77;PVAL=0
	1790314	1790314	294.1	+	ID=TSS_002222;NAME=TSS_002222;DIFF=9;PVAL=0.00013
	1791939	1791939	176.5	+	ID=TSS_002223;NAME=TSS_002223;DIFF=5;PVAL=0.00062
	1795286	1795286	1000	+	ID=TSS_002224;NAME=TSS_002224;DIFF=534;PVAL=0
	1796002	1796002	176.5	+	ID=TSS_002227;NAME=TSS_002227;DIFF=5;PVAL=0.00084
	1797269	1797269	176.5	+	ID=TSS_002228;NAME=TSS_002228;DIFF=5;PVAL=9.4e-05
	1797894	1797894	205.9	+	ID=TSS_002229;NAME=TSS_002229;DIFF=6;PVAL=0.0003
	1798106	1798106	147.1	+	ID=TSS_002230;NAME=TSS_002230;DIFF=4;PVAL=0.00034
	1798352	1798352	176.5	+	ID=TSS_002231;NAME=TSS_002231;DIFF=5;PVAL=0.00028
	1799934	1799934	1000	+	ID=TSS_002232;NAME=TSS_002232;DIFF=137;PVAL=0
	1800146	1800146	764.7	+	ID=TSS_002234;NAME=TSS_002234;DIFF=25;PVAL=4e-07
	1800601	1800601	235.3	+	ID=TSS_002235;NAME=TSS_002235;DIFF=7;PVAL=2e-05
	1802052	1802052	941.2	+	ID=TSS_002236;NAME=TSS_002236;DIFF=31;PVAL=0
	1802750	1802750	1000	+	ID=TSS_002237;NAME=TSS_002237;DIFF=63;PVAL=0
	1802778	1802778	500	+	ID=TSS_002238;NAME=TSS_002238;DIFF=16;PVAL=1.1e-09
	1802862	1802862	470.6	+	ID=TSS_002239;NAME=TSS_002239;DIFF=15;PVAL=2e-10
	1803873	1803873	235.3	+	ID=TSS_002240;NAME=TSS_002240;DIFF=7;PVAL=1.1e-06
	1805612	1805612	470.6	+	ID=TSS_002241;NAME=TSS_002241;DIFF=15;PVAL=6.9e-13
	1807429	1807429	558.8	+	ID=TSS_002242;NAME=TSS_002242;DIFF=18;PVAL=0
	1808380	1808380	1000	+	ID=TSS_002244;NAME=TSS_002244;DIFF=45;PVAL=0
	1809591	1809591	264.7	+	ID=TSS_002245;NAME=TSS_002245;DIFF=8;PVAL=0.00058
	1809613	1809613	176.5	+	ID=TSS_002246;NAME=TSS_002246;DIFF=5;PVAL=0.00056
	1809762	1809762	264.7	+	ID=TSS_002247;NAME=TSS_002247;DIFF=8;PVAL=1.7e-07
	1811991	1811991	1000	+	ID=TSS_002248;NAME=TSS_002248;DIFF=172;PVAL=0
	1815064	1815064	205.9	+	ID=TSS_002249;NAME=TSS_002249;DIFF=6;PVAL=1.5e-05
	1815539	1815539	235.3	+	ID=TSS_002250;NAME=TSS_002250;DIFF=7;PVAL=7e-05
	1817032	1817032	1000	+	ID=TSS_002251;NAME=TSS_002251;DIFF=34;PVAL=0
	1817537	1817537	1000	+	ID=TSS_002252;NAME=TSS_002252;DIFF=45;PVAL=0
	1817691	1817691	970.6	+	ID=TSS_002254;NAME=TSS_002254;DIFF=32;PVAL=0
	1817775	1817775	264.7	+	ID=TSS_002255;NAME=TSS_002255;DIFF=8;PVAL=1.2e-05
	1818262	1818262	235.3	+	ID=TSS_002256;NAME=TSS_002256;DIFF=7;PVAL=0.00012
	1818401	1818401	1000	+	ID=TSS_002257;NAME=TSS_002257;DIFF=143;PVAL=0
	1818423	1818423	235.3	+	ID=TSS_002258;NAME=TSS_002258;DIFF=7;PVAL=0.00056
	1818466	1818466	352.9	+	ID=TSS_002259;NAME=TSS_002259;DIFF=11;PVAL=3.6e-06
	1818844	1818844	411.8	+	ID=TSS_002260;NAME=TSS_002260;DIFF=13;PVAL=1e-05
	1818884	1818884	1000	+	ID=TSS_002261;NAME=TSS_002261;DIFF=52;PVAL=0
	1819072	1819072	1000	+	ID=TSS_002263;NAME=TSS_002263;DIFF=144;PVAL=0
	1819094	1819094	1000	+	ID=TSS_002264;NAME=TSS_002264;DIFF=43;PVAL=0
	1819221	1819221	382.4	+	ID=TSS_002265;NAME=TSS_002265;DIFF=12;PVAL=7.7e-06
	1820054	1820054	1000	+	ID=TSS_002268;NAME=TSS_002268;DIFF=132;PVAL=0
	1820926	1820926	235.3	+	ID=TSS_002269;NAME=TSS_002269;DIFF=7;PVAL=1.2e-05
	1821265	1821265	647.1	+	ID=TSS_002270;NAME=TSS_002270;DIFF=21;PVAL=0
	1821294	1821294	235.3	+	ID=TSS_002271;NAME=TSS_002271;DIFF=7;PVAL=0.00011
	1821832	1821832	294.1	+	ID=TSS_002272;NAME=TSS_002272;DIFF=9;PVAL=4.7e-07
	1822512	1822512	147.1	+	ID=TSS_002273;NAME=TSS_002273;DIFF=4;PVAL=0.00024
	1823634	1823634	1000	+	ID=TSS_002274;NAME=TSS_002274;DIFF=326;PVAL=0
	1823807	1823807	1000	+	ID=TSS_002276;NAME=TSS_002276;DIFF=37;PVAL=0
	1828774	1828774	1000	+	ID=TSS_002280;NAME=TSS_002280;DIFF=95;PVAL=0
	1830486	1830486	147.1	+	ID=TSS_002281;NAME=TSS_002281;DIFF=4;PVAL=0.00016
	1832165	1832165	205.9	+	ID=TSS_002282;NAME=TSS_002282;DIFF=6;PVAL=1.3e-05
	1832602	1832602	176.5	+	ID=TSS_002283;NAME=TSS_002283;DIFF=5;PVAL=0.00041
	1835145	1835145	382.4	+	ID=TSS_002285;NAME=TSS_002285;DIFF=12;PVAL=1.2e-06
	1835418	1835418	1000	+	ID=TSS_002287;NAME=TSS_002287;DIFF=69;PVAL=0
	1843400	1843400	1000	+	ID=TSS_002289;NAME=TSS_002289;DIFF=34;PVAL=0
	1846230	1846230	411.8	+	ID=TSS_002290;NAME=TSS_002290;DIFF=13;PVAL=6.4e-09
	1846428	1846428	470.6	+	ID=TSS_002291;NAME=TSS_002291;DIFF=15;PVAL=1.5e-08
	1847153	1847153	617.6	+	ID=TSS_002292;NAME=TSS_002292;DIFF=20;PVAL=0
	1853346	1853346	176.5	+	ID=TSS_002293;NAME=TSS_002293;DIFF=5;PVAL=0.00013
	1854106	1854106	147.1	+	ID=TSS_002294;NAME=TSS_002294;DIFF=4;PVAL=0.00037
	1872442	1872442	117.6	+	ID=TSS_002295;NAME=TSS_002295;DIFF=3;PVAL=0.00085
	1876564	1876564	411.8	+	ID=TSS_002296;NAME=TSS_002296;DIFF=13;PVAL=1.7e-11
	1876953	1876953	176.5	+	ID=TSS_002297;NAME=TSS_002297;DIFF=5;PVAL=0.00024
	1878245	1878245	1000	+	ID=TSS_002298;NAME=TSS_002298;DIFF=41;PVAL=0
	1878351	1878351	147.1	+	ID=TSS_002299;NAME=TSS_002299;DIFF=4;PVAL=0.0002
	1878589	1878589	176.5	+	ID=TSS_002300;NAME=TSS_002300;DIFF=5;PVAL=0.00015
	1884736	1884736	294.1	+	ID=TSS_002301;NAME=TSS_002301;DIFF=9;PVAL=3.7e-05
	1892010	1892010	1000	+	ID=TSS_002302;NAME=TSS_002302;DIFF=35;PVAL=0
	1892552	1892552	911.8	+	ID=TSS_002303;NAME=TSS_002303;DIFF=30;PVAL=0
	1897238	1897238	147.1	+	ID=TSS_002305;NAME=TSS_002305;DIFF=4;PVAL=0.00044
	1898366	1898366	1000	+	ID=TSS_002306;NAME=TSS_002306;DIFF=227;PVAL=0
	1902837	1902837	352.9	+	ID=TSS_002309;NAME=TSS_002309;DIFF=11;PVAL=8.9e-10
	1905879	1905879	323.5	+	ID=TSS_002310;NAME=TSS_002310;DIFF=10;PVAL=1.6e-12
	1911181	1911181	558.8	+	ID=TSS_002311;NAME=TSS_002311;DIFF=18;PVAL=3e-13
	1923344	1923344	1000	+	ID=TSS_002312;NAME=TSS_002312;DIFF=65;PVAL=0
	1925362	1925362	176.5	+	ID=TSS_002313;NAME=TSS_002313;DIFF=5;PVAL=0.001
	1927630	1927630	470.6	+	ID=TSS_002314;NAME=TSS_002314;DIFF=15;PVAL=0.00018
	1928410	1928410	705.9	+	ID=TSS_002315;NAME=TSS_002315;DIFF=23;PVAL=0
	1931969	1931969	1000	+	ID=TSS_002316;NAME=TSS_002316;DIFF=34;PVAL=0
	1932662	1932662	382.4	+	ID=TSS_002317;NAME=TSS_002317;DIFF=12;PVAL=1.1e-06
	1933621	1933621	1000	+	ID=TSS_002320;NAME=TSS_002320;DIFF=85;PVAL=0
	1934770	1934770	382.4	+	ID=TSS_002321;NAME=TSS_002321;DIFF=12;PVAL=2.6e-12
	1937064	1937064	764.7	+	ID=TSS_002322;NAME=TSS_002322;DIFF=25;PVAL=0
	1939339	1939339	1000	+	ID=TSS_002323;NAME=TSS_002323;DIFF=42;PVAL=0
	1942713	1942713	1000	+	ID=TSS_002324;NAME=TSS_002324;DIFF=78;PVAL=0
	1946071	1946071	117.6	+	ID=TSS_002327;NAME=TSS_002327;DIFF=3;PVAL=0
	1950661	1950661	617.6	+	ID=TSS_002328;NAME=TSS_002328;DIFF=20;PVAL=0
	1951185	1951185	235.3	+	ID=TSS_002329;NAME=TSS_002329;DIFF=7;PVAL=0.00015
	1957394	1957394	352.9	+	ID=TSS_002330;NAME=TSS_002330;DIFF=11;PVAL=5.2e-06
	1958460	1958460	176.5	+	ID=TSS_002331;NAME=TSS_002331;DIFF=5;PVAL=0.00013
	1959605	1959605	617.6	+	ID=TSS_002332;NAME=TSS_002332;DIFF=20;PVAL=0
	1962883	1962883	88.2	+	ID=TSS_002333;NAME=TSS_002333;DIFF=2;PVAL=0
	1966220	1966220	147.1	+	ID=TSS_002334;NAME=TSS_002334;DIFF=4;PVAL=0
	1968155	1968155	323.5	+	ID=TSS_002335;NAME=TSS_002335;DIFF=10;PVAL=0
	1969895	1969895	235.3	+	ID=TSS_002336;NAME=TSS_002336;DIFF=7;PVAL=0.00057
	1970203	1970203	588.2	+	ID=TSS_002337;NAME=TSS_002337;DIFF=19;PVAL=6.9e-13
	1972509	1972509	1000	+	ID=TSS_002338;NAME=TSS_002338;DIFF=40;PVAL=0
	1973395	1973395	264.7	+	ID=TSS_002339;NAME=TSS_002339;DIFF=8;PVAL=0.00069
	1978222	1978222	235.3	+	ID=TSS_002340;NAME=TSS_002340;DIFF=7;PVAL=0
	1979958	1979958	970.6	+	ID=TSS_002341;NAME=TSS_002341;DIFF=32;PVAL=0
	1980008	1980008	647.1	+	ID=TSS_002342;NAME=TSS_002342;DIFF=21;PVAL=0
	1981376	1981376	176.5	+	ID=TSS_002343;NAME=TSS_002343;DIFF=5;PVAL=0.00092
	1981498	1981498	1000	+	ID=TSS_002344;NAME=TSS_002344;DIFF=34;PVAL=0
	1981510	1981510	235.3	+	ID=TSS_002345;NAME=TSS_002345;DIFF=7;PVAL=6.7e-06
	1982689	1982689	323.5	+	ID=TSS_002347;NAME=TSS_002347;DIFF=10;PVAL=2.7e-07
	1983677	1983677	205.9	+	ID=TSS_002348;NAME=TSS_002348;DIFF=6;PVAL=0.00031
	1984599	1984599	500	+	ID=TSS_002349;NAME=TSS_002349;DIFF=16;PVAL=2.3e-11
	1985258	1985258	264.7	+	ID=TSS_002350;NAME=TSS_002350;DIFF=8;PVAL=1.1e-06
	1985343	1985343	794.1	+	ID=TSS_002351;NAME=TSS_002351;DIFF=26;PVAL=0
	1993716	1993716	1000	+	ID=TSS_002353;NAME=TSS_002353;DIFF=55;PVAL=0
	1994906	1994906	411.8	+	ID=TSS_002354;NAME=TSS_002354;DIFF=13;PVAL=2.8e-12
	2003426	2003426	1000	+	ID=TSS_002355;NAME=TSS_002355;DIFF=102;PVAL=0
	2003434	2003434	1000	+	ID=TSS_002356;NAME=TSS_002356;DIFF=43;PVAL=0
	2004132	2004132	441.2	+	ID=TSS_002357;NAME=TSS_002357;DIFF=14;PVAL=1e-08
	2005496	2005496	147.1	+	ID=TSS_002358;NAME=TSS_002358;DIFF=4;PVAL=0.00012
	2007831	2007831	1000	+	ID=TSS_002359;NAME=TSS_002359;DIFF=446;PVAL=0
	2008111	2008111	235.3	+	ID=TSS_002361;NAME=TSS_002361;DIFF=7;PVAL=3.4e-05
	2009169	2009169	147.1	+	ID=TSS_002362;NAME=TSS_002362;DIFF=4;PVAL=9.8e-05
	2012128	2012128	235.3	+	ID=TSS_002363;NAME=TSS_002363;DIFF=7;PVAL=4.3e-06
	2016685	2016685	411.8	+	ID=TSS_002364;NAME=TSS_002364;DIFF=13;PVAL=0.00014
	2017019	2017019	647.1	+	ID=TSS_002365;NAME=TSS_002365;DIFF=21;PVAL=2.3e-06
	2024406	2024406	1000	+	ID=TSS_002366;NAME=TSS_002366;DIFF=2771;PVAL=0
	2025653	2025653	176.5	+	ID=TSS_002368;NAME=TSS_002368;DIFF=5;PVAL=6.9e-05
	2027778	2027778	882.4	+	ID=TSS_002370;NAME=TSS_002370;DIFF=29;PVAL=2.1e-11
	2032369	2032369	147.1	+	ID=TSS_002371;NAME=TSS_002371;DIFF=4;PVAL=0.00019
	2035210	2035210	500	+	ID=TSS_002372;NAME=TSS_002372;DIFF=16;PVAL=0
	2036157	2036157	235.3	+	ID=TSS_002373;NAME=TSS_002373;DIFF=7;PVAL=6.8e-07
	2041284	2041284	205.9	+	ID=TSS_002374;NAME=TSS_002374;DIFF=6;PVAL=0.00028
	2043644	2043644	235.3	+	ID=TSS_002375;NAME=TSS_002375;DIFF=7;PVAL=4.3e-05
	2048875	2048875	441.2	+	ID=TSS_002376;NAME=TSS_002376;DIFF=14;PVAL=3.5e-08
	2050665	2050665	382.4	+	ID=TSS_002377;NAME=TSS_002377;DIFF=12;PVAL=1.3e-08
	2051793	2051793	882.4	+	ID=TSS_002378;NAME=TSS_002378;DIFF=29;PVAL=0
	2051874	2051874	264.7	+	ID=TSS_002379;NAME=TSS_002379;DIFF=8;PVAL=0.00024
	2052168	2052168	235.3	+	ID=TSS_002380;NAME=TSS_002380;DIFF=7;PVAL=0.00015
	2053580	2053580	500	+	ID=TSS_002381;NAME=TSS_002381;DIFF=16;PVAL=2.7e-08
	2055164	2055164	205.9	+	ID=TSS_002382;NAME=TSS_002382;DIFF=6;PVAL=3.1e-06
	2058427	2058427	558.8	+	ID=TSS_002383;NAME=TSS_002383;DIFF=18;PVAL=3.7e-07
	2058604	2058604	1000	+	ID=TSS_002385;NAME=TSS_002385;DIFF=243;PVAL=0
	2058930	2058930	676.5	+	ID=TSS_002387;NAME=TSS_002387;DIFF=22;PVAL=0
	2061756	2061756	205.9	+	ID=TSS_002388;NAME=TSS_002388;DIFF=6;PVAL=0.00025
	2062509	2062509	264.7	+	ID=TSS_002389;NAME=TSS_002389;DIFF=8;PVAL=0.00055
	2067321	2067321	235.3	+	ID=TSS_002390;NAME=TSS_002390;DIFF=7;PVAL=0.00044
	2069154	2069154	294.1	+	ID=TSS_002391;NAME=TSS_002391;DIFF=9;PVAL=6.3e-05
	2069318	2069318	382.4	+	ID=TSS_002392;NAME=TSS_002392;DIFF=12;PVAL=1.5e-06
	2070738	2070738	970.6	+	ID=TSS_002393;NAME=TSS_002393;DIFF=32;PVAL=0
	2070964	2070964	352.9	+	ID=TSS_002394;NAME=TSS_002394;DIFF=11;PVAL=1.5e-05
	2073592	2073592	852.9	+	ID=TSS_002395;NAME=TSS_002395;DIFF=28;PVAL=0
	2075708	2075708	147.1	+	ID=TSS_002396;NAME=TSS_002396;DIFF=4;PVAL=0.00068
	2079739	2079739	352.9	+	ID=TSS_002397;NAME=TSS_002397;DIFF=11;PVAL=6.5e-06
	2082949	2082949	323.5	+	ID=TSS_002398;NAME=TSS_002398;DIFF=10;PVAL=2.1e-08
	2084122	2084122	941.2	+	ID=TSS_002399;NAME=TSS_002399;DIFF=31;PVAL=1.3e-07
	2084143	2084143	1000	+	ID=TSS_002401;NAME=TSS_002401;DIFF=191;PVAL=0
	2084179	2084179	470.6	+	ID=TSS_002403;NAME=TSS_002403;DIFF=15;PVAL=8.5e-05
	2084233	2084233	1000	+	ID=TSS_002404;NAME=TSS_002404;DIFF=251;PVAL=0
	2084419	2084419	441.2	+	ID=TSS_002407;NAME=TSS_002407;DIFF=14;PVAL=1.5e-06
	2084649	2084649	676.5	+	ID=TSS_002409;NAME=TSS_002409;DIFF=22;PVAL=0
	2084815	2084815	411.8	+	ID=TSS_002410;NAME=TSS_002410;DIFF=13;PVAL=1.2e-07
	2086240	2086240	676.5	+	ID=TSS_002411;NAME=TSS_002411;DIFF=22;PVAL=0
	2089676	2089676	352.9	+	ID=TSS_002412;NAME=TSS_002412;DIFF=11;PVAL=1.8e-07
	2095974	2095974	352.9	+	ID=TSS_002413;NAME=TSS_002413;DIFF=11;PVAL=2.4e-05
	2096207	2096207	1000	+	ID=TSS_002414;NAME=TSS_002414;DIFF=122;PVAL=0
	2097133	2097133	970.6	+	ID=TSS_002415;NAME=TSS_002415;DIFF=32;PVAL=4.7e-09
	2097189	2097189	705.9	+	ID=TSS_002416;NAME=TSS_002416;DIFF=23;PVAL=3e-06
	2097322	2097322	1000	+	ID=TSS_002417;NAME=TSS_002417;DIFF=3631;PVAL=0
	2097413	2097413	1000	+	ID=TSS_002420;NAME=TSS_002420;DIFF=128;PVAL=0
	2097990	2097990	1000	+	ID=TSS_002423;NAME=TSS_002423;DIFF=2724;PVAL=0
	2098206	2098206	235.3	+	ID=TSS_002424;NAME=TSS_002424;DIFF=7;PVAL=9.6e-05
	2099010	2099010	1000	+	ID=TSS_002425;NAME=TSS_002425;DIFF=114;PVAL=0
	2099449	2099449	882.4	+	ID=TSS_002426;NAME=TSS_002426;DIFF=29;PVAL=0
	2100844	2100844	205.9	+	ID=TSS_002427;NAME=TSS_002427;DIFF=6;PVAL=7.7e-05
	2101544	2101544	441.2	+	ID=TSS_002428;NAME=TSS_002428;DIFF=14;PVAL=1.9e-08
	2102443	2102443	1000	+	ID=TSS_002429;NAME=TSS_002429;DIFF=1292;PVAL=0
	2102492	2102492	1000	+	ID=TSS_002431;NAME=TSS_002431;DIFF=49;PVAL=0
	2111302	2111302	88.2	+	ID=TSS_002433;NAME=TSS_002433;DIFF=2;PVAL=0
	2115816	2115816	1000	+	ID=TSS_002435;NAME=TSS_002435;DIFF=140;PVAL=0
	2117079	2117079	852.9	+	ID=TSS_002437;NAME=TSS_002437;DIFF=28;PVAL=0
	2117139	2117139	235.3	+	ID=TSS_002438;NAME=TSS_002438;DIFF=7;PVAL=4.3e-05
	2120545	2120545	1000	+	ID=TSS_002439;NAME=TSS_002439;DIFF=46;PVAL=0
	2120599	2120599	235.3	+	ID=TSS_002440;NAME=TSS_002440;DIFF=7;PVAL=0.00012
	2125134	2125134	264.7	+	ID=TSS_002441;NAME=TSS_002441;DIFF=8;PVAL=1.1e-07
	2126570	2126570	470.6	+	ID=TSS_002443;NAME=TSS_002443;DIFF=15;PVAL=0.00012
	2127464	2127464	205.9	+	ID=TSS_002444;NAME=TSS_002444;DIFF=6;PVAL=0.0003
	2127800	2127800	1000	+	ID=TSS_002445;NAME=TSS_002445;DIFF=41;PVAL=0
	2128527	2128527	117.6	+	ID=TSS_002446;NAME=TSS_002446;DIFF=3;PVAL=0.00075
	2129496	2129496	411.8	+	ID=TSS_002447;NAME=TSS_002447;DIFF=13;PVAL=3.4e-12
	2130259	2130259	323.5	+	ID=TSS_002448;NAME=TSS_002448;DIFF=10;PVAL=2.2e-06
	2130430	2130430	205.9	+	ID=TSS_002449;NAME=TSS_002449;DIFF=6;PVAL=0.00025
	2130579	2130579	294.1	+	ID=TSS_002450;NAME=TSS_002450;DIFF=9;PVAL=2.5e-06
	2130674	2130674	235.3	+	ID=TSS_002451;NAME=TSS_002451;DIFF=7;PVAL=2e-05
	2131879	2131879	264.7	+	ID=TSS_002452;NAME=TSS_002452;DIFF=8;PVAL=1.2e-07
	2133648	2133648	1000	+	ID=TSS_002454;NAME=TSS_002454;DIFF=1026;PVAL=0
	2134218	2134218	647.1	+	ID=TSS_002457;NAME=TSS_002457;DIFF=21;PVAL=1.9e-09
	2134524	2134524	1000	+	ID=TSS_002458;NAME=TSS_002458;DIFF=50;PVAL=0
	2134547	2134547	264.7	+	ID=TSS_002459;NAME=TSS_002459;DIFF=8;PVAL=1.2e-05
	2134580	2134580	352.9	+	ID=TSS_002460;NAME=TSS_002460;DIFF=11;PVAL=1.5e-07
	2134935	2134935	264.7	+	ID=TSS_002461;NAME=TSS_002461;DIFF=8;PVAL=3.5e-06
	2135685	2135685	1000	+	ID=TSS_002462;NAME=TSS_002462;DIFF=65;PVAL=0
	2135829	2135829	235.3	+	ID=TSS_002464;NAME=TSS_002464;DIFF=7;PVAL=0.00045
	2136157	2136157	235.3	+	ID=TSS_002465;NAME=TSS_002465;DIFF=7;PVAL=0.00069
	2136329	2136329	1000	+	ID=TSS_002467;NAME=TSS_002467;DIFF=486;PVAL=0
	2136337	2136337	970.6	+	ID=TSS_002468;NAME=TSS_002468;DIFF=32;PVAL=3.9e-14
	2136504	2136504	323.5	+	ID=TSS_002469;NAME=TSS_002469;DIFF=10;PVAL=7.9e-06
	2136578	2136578	352.9	+	ID=TSS_002470;NAME=TSS_002470;DIFF=11;PVAL=1.4e-06
	2137423	2137423	205.9	+	ID=TSS_002471;NAME=TSS_002471;DIFF=6;PVAL=0.00021
	2137555	2137555	1000	+	ID=TSS_002472;NAME=TSS_002472;DIFF=58;PVAL=0
	2138488	2138488	441.2	+	ID=TSS_002474;NAME=TSS_002474;DIFF=14;PVAL=1.1e-09
	2138594	2138594	1000	+	ID=TSS_002476;NAME=TSS_002476;DIFF=43;PVAL=0
	2138634	2138634	382.4	+	ID=TSS_002477;NAME=TSS_002477;DIFF=12;PVAL=1.7e-07
	2140751	2140751	382.4	+	ID=TSS_002478;NAME=TSS_002478;DIFF=12;PVAL=5.7e-08
	2141621	2141621	1000	+	ID=TSS_002480;NAME=TSS_002480;DIFF=1320;PVAL=0
	2143678	2143678	235.3	+	ID=TSS_002481;NAME=TSS_002481;DIFF=7;PVAL=0.00047
	2151563	2151563	294.1	+	ID=TSS_002482;NAME=TSS_002482;DIFF=9;PVAL=1.7e-05
	2151618	2151618	1000	+	ID=TSS_002483;NAME=TSS_002483;DIFF=1648;PVAL=0
	2151717	2151717	382.4	+	ID=TSS_002484;NAME=TSS_002484;DIFF=12;PVAL=2e-07
	2151739	2151739	235.3	+	ID=TSS_002485;NAME=TSS_002485;DIFF=7;PVAL=8.6e-05
	2151843	2151843	235.3	+	ID=TSS_002486;NAME=TSS_002486;DIFF=7;PVAL=5.9e-05
	2153462	2153462	1000	+	ID=TSS_002487;NAME=TSS_002487;DIFF=60;PVAL=0
	2153503	2153503	1000	+	ID=TSS_002488;NAME=TSS_002488;DIFF=242;PVAL=0
	2153911	2153911	1000	+	ID=TSS_002490;NAME=TSS_002490;DIFF=100;PVAL=0
	2154058	2154058	1000	+	ID=TSS_002491;NAME=TSS_002491;DIFF=597;PVAL=0
	2154783	2154783	705.9	+	ID=TSS_002492;NAME=TSS_002492;DIFF=23;PVAL=0
	2155309	2155309	147.1	+	ID=TSS_002493;NAME=TSS_002493;DIFF=4;PVAL=0.00056
	2155409	2155409	205.9	+	ID=TSS_002494;NAME=TSS_002494;DIFF=6;PVAL=5.1e-05
	2157726	2157726	264.7	+	ID=TSS_002495;NAME=TSS_002495;DIFF=8;PVAL=4.7e-09
	2164260	2164260	1000	+	ID=TSS_002496;NAME=TSS_002496;DIFF=572;PVAL=0
	2166868	2166868	147.1	+	ID=TSS_002498;NAME=TSS_002498;DIFF=4;PVAL=2.3e-05
	2169460	2169460	764.7	+	ID=TSS_002499;NAME=TSS_002499;DIFF=25;PVAL=6.9e-06
	2169648	2169648	1000	+	ID=TSS_002500;NAME=TSS_002500;DIFF=80;PVAL=0
	2170589	2170589	823.5	+	ID=TSS_002502;NAME=TSS_002502;DIFF=27;PVAL=8.7e-09
	2170919	2170919	1000	+	ID=TSS_002504;NAME=TSS_002504;DIFF=152;PVAL=0
	2176276	2176276	529.4	+	ID=TSS_002505;NAME=TSS_002505;DIFF=17;PVAL=0
	2181157	2181157	1000	+	ID=TSS_002506;NAME=TSS_002506;DIFF=207;PVAL=0
	2182570	2182570	1000	+	ID=TSS_002508;NAME=TSS_002508;DIFF=110;PVAL=0
	2183201	2183201	941.2	+	ID=TSS_002509;NAME=TSS_002509;DIFF=31;PVAL=0
	2183603	2183603	323.5	+	ID=TSS_002512;NAME=TSS_002512;DIFF=10;PVAL=1.2e-06
	2184110	2184110	647.1	+	ID=TSS_002513;NAME=TSS_002513;DIFF=21;PVAL=0
	2186172	2186172	176.5	+	ID=TSS_002514;NAME=TSS_002514;DIFF=5;PVAL=8.7e-05
	2190040	2190040	441.2	+	ID=TSS_002515;NAME=TSS_002515;DIFF=14;PVAL=0.00024
	2191331	2191331	411.8	+	ID=TSS_002516;NAME=TSS_002516;DIFF=13;PVAL=5.2e-12
	2193024	2193024	1000	+	ID=TSS_002517;NAME=TSS_002517;DIFF=57;PVAL=0
	2195349	2195349	500	+	ID=TSS_002519;NAME=TSS_002519;DIFF=16;PVAL=0
	2196220	2196220	1000	+	ID=TSS_002520;NAME=TSS_002520;DIFF=117;PVAL=0
	2198663	2198663	617.6	+	ID=TSS_002521;NAME=TSS_002521;DIFF=20;PVAL=6.9e-09
	2198864	2198864	235.3	+	ID=TSS_002522;NAME=TSS_002522;DIFF=7;PVAL=0.00087
	2199818	2199818	323.5	+	ID=TSS_002523;NAME=TSS_002523;DIFF=10;PVAL=5.1e-07
	2200903	2200903	264.7	+	ID=TSS_002524;NAME=TSS_002524;DIFF=8;PVAL=6.7e-06
	2201597	2201597	1000	+	ID=TSS_002525;NAME=TSS_002525;DIFF=33;PVAL=0
	2205205	2205205	411.8	+	ID=TSS_002526;NAME=TSS_002526;DIFF=13;PVAL=1.2e-05
	2205508	2205508	1000	+	ID=TSS_002528;NAME=TSS_002528;DIFF=37;PVAL=0
	2206722	2206722	1000	+	ID=TSS_002530;NAME=TSS_002530;DIFF=375;PVAL=0
	2211929	2211929	470.6	+	ID=TSS_002531;NAME=TSS_002531;DIFF=15;PVAL=3.4e-08
	2213449	2213449	1000	+	ID=TSS_002534;NAME=TSS_002534;DIFF=76;PVAL=0
	2214570	2214570	529.4	+	ID=TSS_002537;NAME=TSS_002537;DIFF=17;PVAL=3.9e-07
	2218881	2218881	1000	+	ID=TSS_002539;NAME=TSS_002539;DIFF=97;PVAL=0
	2218945	2218945	1000	+	ID=TSS_002541;NAME=TSS_002541;DIFF=666;PVAL=0
	2219899	2219899	1000	+	ID=TSS_002543;NAME=TSS_002543;DIFF=91;PVAL=0
	2220078	2220078	235.3	+	ID=TSS_002547;NAME=TSS_002547;DIFF=7;PVAL=4e-06
	2221112	2221112	794.1	+	ID=TSS_002548;NAME=TSS_002548;DIFF=26;PVAL=4.1e-13
	2221188	2221188	1000	+	ID=TSS_002549;NAME=TSS_002549;DIFF=267;PVAL=0
	2221292	2221292	1000	+	ID=TSS_002550;NAME=TSS_002550;DIFF=91;PVAL=0
	2221406	2221406	1000	+	ID=TSS_002551;NAME=TSS_002551;DIFF=91;PVAL=0
	2223817	2223817	1000	+	ID=TSS_002553;NAME=TSS_002553;DIFF=82;PVAL=0
	2227428	2227428	1000	+	ID=TSS_002556;NAME=TSS_002556;DIFF=270;PVAL=0
	2233169	2233169	558.8	+	ID=TSS_002557;NAME=TSS_002557;DIFF=18;PVAL=4.9e-07
	2233180	2233180	1000	+	ID=TSS_002558;NAME=TSS_002558;DIFF=180;PVAL=0
	2233301	2233301	1000	+	ID=TSS_002559;NAME=TSS_002559;DIFF=76;PVAL=0
	2233417	2233417	323.5	+	ID=TSS_002560;NAME=TSS_002560;DIFF=10;PVAL=0.00029
	2235481	2235481	1000	+	ID=TSS_002561;NAME=TSS_002561;DIFF=527;PVAL=0
	2236142	2236142	1000	+	ID=TSS_002562;NAME=TSS_002562;DIFF=2282;PVAL=0
	2236259	2236259	1000	+	ID=TSS_002565;NAME=TSS_002565;DIFF=1264;PVAL=0
	2236366	2236366	882.4	+	ID=TSS_002566;NAME=TSS_002566;DIFF=29;PVAL=0
	2237802	2237802	823.5	+	ID=TSS_002567;NAME=TSS_002567;DIFF=27;PVAL=0
	2238261	2238261	823.5	+	ID=TSS_002568;NAME=TSS_002568;DIFF=27;PVAL=0
	2241092	2241092	1000	+	ID=TSS_002569;NAME=TSS_002569;DIFF=437;PVAL=0
	2241135	2241135	1000	+	ID=TSS_002570;NAME=TSS_002570;DIFF=107;PVAL=0
	2245733	2245733	1000	+	ID=TSS_002572;NAME=TSS_002572;DIFF=40;PVAL=0
	2249588	2249588	117.6	+	ID=TSS_002573;NAME=TSS_002573;DIFF=3;PVAL=0
	2250808	2250808	88.2	+	ID=TSS_002574;NAME=TSS_002574;DIFF=2;PVAL=0
	2253768	2253768	117.6	+	ID=TSS_002575;NAME=TSS_002575;DIFF=3;PVAL=0
	2257457	2257457	529.4	+	ID=TSS_002576;NAME=TSS_002576;DIFF=17;PVAL=0
	2264087	2264087	88.2	+	ID=TSS_002577;NAME=TSS_002577;DIFF=2;PVAL=0
	2264804	2264804	1000	+	ID=TSS_002578;NAME=TSS_002578;DIFF=48;PVAL=0
	2267365	2267365	147.1	+	ID=TSS_002580;NAME=TSS_002580;DIFF=4;PVAL=0.00099
	2267589	2267589	558.8	+	ID=TSS_002582;NAME=TSS_002582;DIFF=18;PVAL=4e-12
	2268909	2268909	117.6	+	ID=TSS_002583;NAME=TSS_002583;DIFF=3;PVAL=0.00098
	2274212	2274212	500	+	ID=TSS_002584;NAME=TSS_002584;DIFF=16;PVAL=2.3e-10
	2276343	2276343	1000	+	ID=TSS_002586;NAME=TSS_002586;DIFF=186;PVAL=0
	2278159	2278159	1000	+	ID=TSS_002589;NAME=TSS_002589;DIFF=269;PVAL=0
	2278663	2278663	529.4	+	ID=TSS_002591;NAME=TSS_002591;DIFF=17;PVAL=0
	2283082	2283082	1000	+	ID=TSS_002592;NAME=TSS_002592;DIFF=178;PVAL=0
	2287464	2287464	1000	+	ID=TSS_002594;NAME=TSS_002594;DIFF=208;PVAL=0
	2287502	2287502	647.1	+	ID=TSS_002596;NAME=TSS_002596;DIFF=21;PVAL=6e-05
	2289239	2289239	441.2	+	ID=TSS_002597;NAME=TSS_002597;DIFF=14;PVAL=2.1e-10
	2291380	2291380	352.9	+	ID=TSS_002598;NAME=TSS_002598;DIFF=11;PVAL=1.3e-06
[truncated: 4,813 more rows]

## Sheet: Replicon 2
	Sass et al. 2015				Genome-wide transcription start site profiling in biofilm-grown Burkholderia cenocepacia J2315
Table S2. Transcription start sites identified by differential RNA sequencing and automated annotation
Replicon 2
thresholds: p-value = 0.001, noise = 2, merge reange = 5
	Position start	Position stop	Score	Strand	Attributes
	170	170	1000	+	ID=TSS_000001;NAME=TSS_000001;DIFF=70;PVAL=0
	750	750	222.2	+	ID=TSS_000002;NAME=TSS_000002;DIFF=8;PVAL=2.5e-06
	1071	1071	194.4	+	ID=TSS_000003;NAME=TSS_000003;DIFF=7;PVAL=1.1e-05
	1556	1556	916.7	+	ID=TSS_000005;NAME=TSS_000005;DIFF=33;PVAL=0
	2022	2022	361.1	+	ID=TSS_000007;NAME=TSS_000007;DIFF=13;PVAL=1.3e-05
	2518	2518	1000	+	ID=TSS_000008;NAME=TSS_000008;DIFF=37;PVAL=0
	3013	3013	444.4	+	ID=TSS_000010;NAME=TSS_000010;DIFF=16;PVAL=1.6e-10
	3445	3445	138.9	+	ID=TSS_000012;NAME=TSS_000012;DIFF=5;PVAL=0.00063
	5389	5389	138.9	+	ID=TSS_000013;NAME=TSS_000013;DIFF=5;PVAL=9.9e-05
	6827	6827	1000	+	ID=TSS_000016;NAME=TSS_000016;DIFF=273;PVAL=0
	6919	6919	1000	+	ID=TSS_000017;NAME=TSS_000017;DIFF=43;PVAL=0
	7052	7052	1000	+	ID=TSS_000018;NAME=TSS_000018;DIFF=124;PVAL=0
	7526	7526	472.2	+	ID=TSS_000019;NAME=TSS_000019;DIFF=17;PVAL=0
	9133	9133	138.9	+	ID=TSS_000020;NAME=TSS_000020;DIFF=5;PVAL=0.00014
	10449	10449	416.7	+	ID=TSS_000021;NAME=TSS_000021;DIFF=15;PVAL=5.8e-06
	11149	11149	694.4	+	ID=TSS_000022;NAME=TSS_000022;DIFF=25;PVAL=1.1e-12
	11217	11217	805.6	+	ID=TSS_000023;NAME=TSS_000023;DIFF=29;PVAL=0
	13642	13642	250	+	ID=TSS_000024;NAME=TSS_000024;DIFF=9;PVAL=4.2e-07
	14979	14979	888.9	+	ID=TSS_000025;NAME=TSS_000025;DIFF=32;PVAL=0
	24571	24571	194.4	+	ID=TSS_000026;NAME=TSS_000026;DIFF=7;PVAL=0.00014
	27812	27812	1000	+	ID=TSS_000028;NAME=TSS_000028;DIFF=91;PVAL=0
	27859	27859	1000	+	ID=TSS_000030;NAME=TSS_000030;DIFF=159;PVAL=0
	31693	31693	138.9	+	ID=TSS_000032;NAME=TSS_000032;DIFF=5;PVAL=2e-05
	33728	33728	138.9	+	ID=TSS_000033;NAME=TSS_000033;DIFF=5;PVAL=0.00022
	35609	35609	222.2	+	ID=TSS_000034;NAME=TSS_000034;DIFF=8;PVAL=1.9e-05
	41214	41214	1000	+	ID=TSS_000035;NAME=TSS_000035;DIFF=62;PVAL=0
	47590	47590	1000	+	ID=TSS_000036;NAME=TSS_000036;DIFF=81;PVAL=0
	51136	51136	222.2	+	ID=TSS_000038;NAME=TSS_000038;DIFF=8;PVAL=6.7e-05
	52737	52737	138.9	+	ID=TSS_000039;NAME=TSS_000039;DIFF=5;PVAL=0.00048
	54286	54286	333.3	+	ID=TSS_000040;NAME=TSS_000040;DIFF=12;PVAL=9.8e-09
	57727	57727	1000	+	ID=TSS_000043;NAME=TSS_000043;DIFF=1569;PVAL=0
	58159	58159	972.2	+	ID=TSS_000045;NAME=TSS_000045;DIFF=35;PVAL=0
	60101	60101	1000	+	ID=TSS_000046;NAME=TSS_000046;DIFF=98;PVAL=0
	61842	61842	472.2	+	ID=TSS_000047;NAME=TSS_000047;DIFF=17;PVAL=3.5e-10
	64707	64707	1000	+	ID=TSS_000048;NAME=TSS_000048;DIFF=189;PVAL=0
	70177	70177	277.8	+	ID=TSS_000049;NAME=TSS_000049;DIFF=10;PVAL=1.1e-06
	71120	71120	1000	+	ID=TSS_000050;NAME=TSS_000050;DIFF=62;PVAL=0
	71288	71288	611.1	+	ID=TSS_000051;NAME=TSS_000051;DIFF=22;PVAL=1.9e-05
	71930	71930	861.1	+	ID=TSS_000052;NAME=TSS_000052;DIFF=31;PVAL=0
	72159	72159	444.4	+	ID=TSS_000053;NAME=TSS_000053;DIFF=16;PVAL=3.5e-09
	73836	73836	416.7	+	ID=TSS_000054;NAME=TSS_000054;DIFF=15;PVAL=1.2e-08
	75503	75503	1000	+	ID=TSS_000055;NAME=TSS_000055;DIFF=156;PVAL=0
	76957	76957	361.1	+	ID=TSS_000056;NAME=TSS_000056;DIFF=13;PVAL=1.9e-08
	78032	78032	277.8	+	ID=TSS_000057;NAME=TSS_000057;DIFF=10;PVAL=4.8e-07
	80281	80281	361.1	+	ID=TSS_000058;NAME=TSS_000058;DIFF=13;PVAL=4.3e-05
	83249	83249	277.8	+	ID=TSS_000059;NAME=TSS_000059;DIFF=10;PVAL=0.00014
	83603	83603	388.9	+	ID=TSS_000060;NAME=TSS_000060;DIFF=14;PVAL=1.1e-05
	83791	83791	861.1	+	ID=TSS_000061;NAME=TSS_000061;DIFF=31;PVAL=0
	90862	90862	611.1	+	ID=TSS_000062;NAME=TSS_000062;DIFF=22;PVAL=0
	92127	92127	527.8	+	ID=TSS_000063;NAME=TSS_000063;DIFF=19;PVAL=0
	94522	94522	583.3	+	ID=TSS_000064;NAME=TSS_000064;DIFF=21;PVAL=4.4e-08
	94550	94550	1000	+	ID=TSS_000065;NAME=TSS_000065;DIFF=51;PVAL=0
	97239	97239	388.9	+	ID=TSS_000066;NAME=TSS_000066;DIFF=14;PVAL=5.9e-11
	115248	115248	500	+	ID=TSS_000067;NAME=TSS_000067;DIFF=18;PVAL=1.8e-09
	119044	119044	194.4	+	ID=TSS_000068;NAME=TSS_000068;DIFF=7;PVAL=1.5e-06
	131994	131994	55.6	+	ID=TSS_000069;NAME=TSS_000069;DIFF=2;PVAL=0
	137585	137585	55.6	+	ID=TSS_000070;NAME=TSS_000070;DIFF=2;PVAL=0
	143500	143500	55.6	+	ID=TSS_000071;NAME=TSS_000071;DIFF=2;PVAL=0
	145839	145839	1000	+	ID=TSS_000072;NAME=TSS_000072;DIFF=134;PVAL=0
	158201	158201	833.3	+	ID=TSS_000073;NAME=TSS_000073;DIFF=30;PVAL=0
	162877	162877	527.8	+	ID=TSS_000074;NAME=TSS_000074;DIFF=19;PVAL=3.3e-12
	171834	171834	1000	+	ID=TSS_000075;NAME=TSS_000075;DIFF=60;PVAL=0
	172448	172448	1000	+	ID=TSS_000076;NAME=TSS_000076;DIFF=66;PVAL=0
	173204	173204	1000	+	ID=TSS_000077;NAME=TSS_000077;DIFF=37;PVAL=0
	174234	174234	555.6	+	ID=TSS_000078;NAME=TSS_000078;DIFF=20;PVAL=3e-06
	174347	174347	555.6	+	ID=TSS_000079;NAME=TSS_000079;DIFF=20;PVAL=1e-05
	174492	174492	416.7	+	ID=TSS_000080;NAME=TSS_000080;DIFF=15;PVAL=0.00016
	174769	174769	944.4	+	ID=TSS_000081;NAME=TSS_000081;DIFF=34;PVAL=0
	174780	174780	583.3	+	ID=TSS_000082;NAME=TSS_000082;DIFF=21;PVAL=4.1e-06
	175326	175326	277.8	+	ID=TSS_000083;NAME=TSS_000083;DIFF=10;PVAL=1.3e-06
	176704	176704	416.7	+	ID=TSS_000084;NAME=TSS_000084;DIFF=15;PVAL=5.3e-07
	177095	177095	972.2	+	ID=TSS_000085;NAME=TSS_000085;DIFF=35;PVAL=0
	181253	181253	444.4	+	ID=TSS_000086;NAME=TSS_000086;DIFF=16;PVAL=5.1e-12
	182526	182526	194.4	+	ID=TSS_000088;NAME=TSS_000088;DIFF=7;PVAL=6.1e-05
	184932	184932	55.6	+	ID=TSS_000089;NAME=TSS_000089;DIFF=2;PVAL=0
	186487	186487	194.4	+	ID=TSS_000090;NAME=TSS_000090;DIFF=7;PVAL=0.00079
	187652	187652	861.1	+	ID=TSS_000091;NAME=TSS_000091;DIFF=31;PVAL=3.1e-10
	189787	189787	305.6	+	ID=TSS_000092;NAME=TSS_000092;DIFF=11;PVAL=3.5e-07
	193408	193408	1000	+	ID=TSS_000094;NAME=TSS_000094;DIFF=54;PVAL=0
	198053	198053	361.1	+	ID=TSS_000095;NAME=TSS_000095;DIFF=13;PVAL=9.7e-10
	202788	202788	1000	+	ID=TSS_000096;NAME=TSS_000096;DIFF=44;PVAL=0
	207341	207341	138.9	+	ID=TSS_000097;NAME=TSS_000097;DIFF=5;PVAL=0.00037
	211249	211249	1000	+	ID=TSS_000099;NAME=TSS_000099;DIFF=86;PVAL=0
	217617	217617	1000	+	ID=TSS_000101;NAME=TSS_000101;DIFF=1240;PVAL=0
	220447	220447	388.9	+	ID=TSS_000102;NAME=TSS_000102;DIFF=14;PVAL=2.6e-07
	244535	244535	333.3	+	ID=TSS_000104;NAME=TSS_000104;DIFF=12;PVAL=1.2e-06
	247550	247550	222.2	+	ID=TSS_000105;NAME=TSS_000105;DIFF=8;PVAL=1e-07
	249630	249630	611.1	+	ID=TSS_000106;NAME=TSS_000106;DIFF=22;PVAL=0
	250179	250179	55.6	+	ID=TSS_000107;NAME=TSS_000107;DIFF=2;PVAL=0
	255376	255376	1000	+	ID=TSS_000109;NAME=TSS_000109;DIFF=51;PVAL=0
	255421	255421	666.7	+	ID=TSS_000111;NAME=TSS_000111;DIFF=24;PVAL=1.4e-09
	256328	256328	583.3	+	ID=TSS_000112;NAME=TSS_000112;DIFF=21;PVAL=1.8e-06
	259787	259787	222.2	+	ID=TSS_000114;NAME=TSS_000114;DIFF=8;PVAL=0.00082
	260330	260330	500	+	ID=TSS_000115;NAME=TSS_000115;DIFF=18;PVAL=3.1e-06
	264632	264632	55.6	+	ID=TSS_000116;NAME=TSS_000116;DIFF=2;PVAL=0
	269056	269056	500	+	ID=TSS_000117;NAME=TSS_000117;DIFF=18;PVAL=1.3e-11
	269967	269967	277.8	+	ID=TSS_000118;NAME=TSS_000118;DIFF=10;PVAL=0.00031
	270700	270700	111.1	+	ID=TSS_000119;NAME=TSS_000119;DIFF=4;PVAL=0.00085
	271857	271857	55.6	+	ID=TSS_000120;NAME=TSS_000120;DIFF=2;PVAL=0
	273791	273791	55.6	+	ID=TSS_000121;NAME=TSS_000121;DIFF=2;PVAL=0
	276836	276836	55.6	+	ID=TSS_000122;NAME=TSS_000122;DIFF=2;PVAL=0
	278935	278935	222.2	+	ID=TSS_000123;NAME=TSS_000123;DIFF=8;PVAL=4.5e-05
	279943	279943	1000	+	ID=TSS_000124;NAME=TSS_000124;DIFF=60;PVAL=0
	280073	280073	694.4	+	ID=TSS_000126;NAME=TSS_000126;DIFF=25;PVAL=2.4e-08
	280861	280861	444.4	+	ID=TSS_000128;NAME=TSS_000128;DIFF=16;PVAL=3.7e-05
	281139	281139	1000	+	ID=TSS_000129;NAME=TSS_000129;DIFF=41;PVAL=0
	281183	281183	555.6	+	ID=TSS_000130;NAME=TSS_000130;DIFF=20;PVAL=0.00049
	281199	281199	444.4	+	ID=TSS_000131;NAME=TSS_000131;DIFF=16;PVAL=0.00049
	281356	281356	1000	+	ID=TSS_000132;NAME=TSS_000132;DIFF=85;PVAL=0
	281585	281585	1000	+	ID=TSS_000134;NAME=TSS_000134;DIFF=156;PVAL=0
	284678	284678	305.6	+	ID=TSS_000135;NAME=TSS_000135;DIFF=11;PVAL=2e-07
	288176	288176	138.9	+	ID=TSS_000136;NAME=TSS_000136;DIFF=5;PVAL=8.2e-05
	290334	290334	722.2	+	ID=TSS_000137;NAME=TSS_000137;DIFF=26;PVAL=0
	291032	291032	1000	+	ID=TSS_000138;NAME=TSS_000138;DIFF=108;PVAL=0
	291781	291781	333.3	+	ID=TSS_000139;NAME=TSS_000139;DIFF=12;PVAL=2.8e-06
	293216	293216	250	+	ID=TSS_000141;NAME=TSS_000141;DIFF=9;PVAL=5e-07
	295540	295540	361.1	+	ID=TSS_000142;NAME=TSS_000142;DIFF=13;PVAL=0.00016
	295790	295790	694.4	+	ID=TSS_000143;NAME=TSS_000143;DIFF=25;PVAL=1.6e-11
	296773	296773	972.2	+	ID=TSS_000145;NAME=TSS_000145;DIFF=35;PVAL=4.7e-13
	297476	297476	1000	+	ID=TSS_000146;NAME=TSS_000146;DIFF=40;PVAL=0
	297607	297607	444.4	+	ID=TSS_000148;NAME=TSS_000148;DIFF=16;PVAL=8.4e-05
	299592	299592	250	+	ID=TSS_000149;NAME=TSS_000149;DIFF=9;PVAL=0.00054
	302037	302037	666.7	+	ID=TSS_000150;NAME=TSS_000150;DIFF=24;PVAL=3.8e-07
	302092	302092	861.1	+	ID=TSS_000151;NAME=TSS_000151;DIFF=31;PVAL=3.9e-10
	302239	302239	1000	+	ID=TSS_000152;NAME=TSS_000152;DIFF=38;PVAL=0
	303059	303059	1000	+	ID=TSS_000153;NAME=TSS_000153;DIFF=70;PVAL=0
	303155	303155	694.4	+	ID=TSS_000155;NAME=TSS_000155;DIFF=25;PVAL=0
	303695	303695	500	+	ID=TSS_000156;NAME=TSS_000156;DIFF=18;PVAL=3.2e-06
	303891	303891	1000	+	ID=TSS_000157;NAME=TSS_000157;DIFF=667;PVAL=0
	303912	303912	472.2	+	ID=TSS_000159;NAME=TSS_000159;DIFF=17;PVAL=5.7e-07
	304082	304082	1000	+	ID=TSS_000161;NAME=TSS_000161;DIFF=67;PVAL=0
	304634	304634	1000	+	ID=TSS_000163;NAME=TSS_000163;DIFF=159;PVAL=0
	306278	306278	472.2	+	ID=TSS_000165;NAME=TSS_000165;DIFF=17;PVAL=1.3e-06
	307658	307658	500	+	ID=TSS_000166;NAME=TSS_000166;DIFF=18;PVAL=2.6e-11
	308644	308644	1000	+	ID=TSS_000167;NAME=TSS_000167;DIFF=50;PVAL=0
	309507	309507	333.3	+	ID=TSS_000168;NAME=TSS_000168;DIFF=12;PVAL=4.6e-07
	311456	311456	250	+	ID=TSS_000169;NAME=TSS_000169;DIFF=9;PVAL=0.00054
	312511	312511	1000	+	ID=TSS_000171;NAME=TSS_000171;DIFF=115;PVAL=0
	312889	312889	638.9	+	ID=TSS_000173;NAME=TSS_000173;DIFF=23;PVAL=4.1e-09
	312940	312940	972.2	+	ID=TSS_000176;NAME=TSS_000176;DIFF=35;PVAL=0
	314541	314541	555.6	+	ID=TSS_000177;NAME=TSS_000177;DIFF=20;PVAL=1.4e-10
	321118	321118	722.2	+	ID=TSS_000178;NAME=TSS_000178;DIFF=26;PVAL=2.7e-09
	321339	321339	1000	+	ID=TSS_000179;NAME=TSS_000179;DIFF=40;PVAL=0
	321404	321404	1000	+	ID=TSS_000180;NAME=TSS_000180;DIFF=308;PVAL=0
	321483	321483	1000	+	ID=TSS_000181;NAME=TSS_000181;DIFF=39;PVAL=2.8e-14
	322490	322490	444.4	+	ID=TSS_000182;NAME=TSS_000182;DIFF=16;PVAL=5.6e-10
	323790	323790	1000	+	ID=TSS_000183;NAME=TSS_000183;DIFF=39;PVAL=0
	324761	324761	222.2	+	ID=TSS_000184;NAME=TSS_000184;DIFF=8;PVAL=1.1e-06
	325375	325375	166.7	+	ID=TSS_000185;NAME=TSS_000185;DIFF=6;PVAL=0.00013
	325779	325779	1000	+	ID=TSS_000186;NAME=TSS_000186;DIFF=82;PVAL=0
	326297	326297	1000	+	ID=TSS_000189;NAME=TSS_000189;DIFF=199;PVAL=0
	326528	326528	888.9	+	ID=TSS_000190;NAME=TSS_000190;DIFF=32;PVAL=0
	327331	327331	1000	+	ID=TSS_000191;NAME=TSS_000191;DIFF=127;PVAL=0
	327360	327360	305.6	+	ID=TSS_000193;NAME=TSS_000193;DIFF=11;PVAL=2.7e-05
	328205	328205	500	+	ID=TSS_000194;NAME=TSS_000194;DIFF=18;PVAL=2.9e-09
	328980	328980	305.6	+	ID=TSS_000195;NAME=TSS_000195;DIFF=11;PVAL=0.00031
	329220	329220	1000	+	ID=TSS_000196;NAME=TSS_000196;DIFF=60;PVAL=0
	329950	329950	972.2	+	ID=TSS_000198;NAME=TSS_000198;DIFF=35;PVAL=0
	330949	330949	166.7	+	ID=TSS_000199;NAME=TSS_000199;DIFF=6;PVAL=5.1e-05
	331447	331447	1000	+	ID=TSS_000200;NAME=TSS_000200;DIFF=153;PVAL=0
	332192	332192	694.4	+	ID=TSS_000202;NAME=TSS_000202;DIFF=25;PVAL=0
	333720	333720	1000	+	ID=TSS_000205;NAME=TSS_000205;DIFF=202;PVAL=0
	337174	337174	1000	+	ID=TSS_000206;NAME=TSS_000206;DIFF=127;PVAL=0
	337309	337309	1000	+	ID=TSS_000208;NAME=TSS_000208;DIFF=50;PVAL=0
	338636	338636	722.2	+	ID=TSS_000209;NAME=TSS_000209;DIFF=26;PVAL=6.8e-10
	338672	338672	1000	+	ID=TSS_000210;NAME=TSS_000210;DIFF=54;PVAL=0
	339801	339801	1000	+	ID=TSS_000213;NAME=TSS_000213;DIFF=40;PVAL=0
	340388	340388	1000	+	ID=TSS_000215;NAME=TSS_000215;DIFF=37;PVAL=0
	340423	340423	1000	+	ID=TSS_000216;NAME=TSS_000216;DIFF=38;PVAL=0
	342298	342298	1000	+	ID=TSS_000217;NAME=TSS_000217;DIFF=63;PVAL=0
	344691	344691	750	+	ID=TSS_000219;NAME=TSS_000219;DIFF=27;PVAL=2.8e-09
	346445	346445	1000	+	ID=TSS_000220;NAME=TSS_000220;DIFF=81;PVAL=0
	347050	347050	166.7	+	ID=TSS_000221;NAME=TSS_000221;DIFF=6;PVAL=3e-05
	350942	350942	138.9	+	ID=TSS_000222;NAME=TSS_000222;DIFF=5;PVAL=0.00025
	351938	351938	166.7	+	ID=TSS_000223;NAME=TSS_000223;DIFF=6;PVAL=2e-05
	353478	353478	250	+	ID=TSS_000224;NAME=TSS_000224;DIFF=9;PVAL=9.9e-06
	357813	357813	55.6	+	ID=TSS_000225;NAME=TSS_000225;DIFF=2;PVAL=0
	360717	360717	166.7	+	ID=TSS_000226;NAME=TSS_000226;DIFF=6;PVAL=4.3e-05
	365903	365903	472.2	+	ID=TSS_000227;NAME=TSS_000227;DIFF=17;PVAL=0
	367007	367007	1000	+	ID=TSS_000228;NAME=TSS_000228;DIFF=36;PVAL=0
	372126	372126	166.7	+	ID=TSS_000229;NAME=TSS_000229;DIFF=6;PVAL=6.5e-07
	373818	373818	527.8	+	ID=TSS_000230;NAME=TSS_000230;DIFF=19;PVAL=0
	377191	377191	250	+	ID=TSS_000231;NAME=TSS_000231;DIFF=9;PVAL=8.8e-05
	377701	377701	1000	+	ID=TSS_000232;NAME=TSS_000232;DIFF=59;PVAL=0
	378536	378536	444.4	+	ID=TSS_000233;NAME=TSS_000233;DIFF=16;PVAL=1.1e-09
	379532	379532	1000	+	ID=TSS_000234;NAME=TSS_000234;DIFF=115;PVAL=0
	383919	383919	527.8	+	ID=TSS_000235;NAME=TSS_000235;DIFF=19;PVAL=5.2e-08
	385938	385938	777.8	+	ID=TSS_000236;NAME=TSS_000236;DIFF=28;PVAL=9.3e-08
	390616	390616	777.8	+	ID=TSS_000238;NAME=TSS_000238;DIFF=28;PVAL=0
	392965	392965	305.6	+	ID=TSS_000239;NAME=TSS_000239;DIFF=11;PVAL=1.7e-05
	393086	393086	416.7	+	ID=TSS_000240;NAME=TSS_000240;DIFF=15;PVAL=1e-07
	394802	394802	250	+	ID=TSS_000241;NAME=TSS_000241;DIFF=9;PVAL=5.4e-05
	395231	395231	250	+	ID=TSS_000242;NAME=TSS_000242;DIFF=9;PVAL=0.00061
	395373	395373	1000	+	ID=TSS_000243;NAME=TSS_000243;DIFF=82;PVAL=0
	400200	400200	777.8	+	ID=TSS_000244;NAME=TSS_000244;DIFF=28;PVAL=4.6e-09
	400450	400450	1000	+	ID=TSS_000246;NAME=TSS_000246;DIFF=142;PVAL=0
	401196	401196	305.6	+	ID=TSS_000247;NAME=TSS_000247;DIFF=11;PVAL=3.4e-06
	401692	401692	444.4	+	ID=TSS_000248;NAME=TSS_000248;DIFF=16;PVAL=8.4e-08
	402096	402096	1000	+	ID=TSS_000249;NAME=TSS_000249;DIFF=110;PVAL=0
	402351	402351	1000	+	ID=TSS_000251;NAME=TSS_000251;DIFF=267;PVAL=0
	402715	402715	472.2	+	ID=TSS_000252;NAME=TSS_000252;DIFF=17;PVAL=3.6e-06
	402932	402932	1000	+	ID=TSS_000253;NAME=TSS_000253;DIFF=85;PVAL=0
	404286	404286	638.9	+	ID=TSS_000254;NAME=TSS_000254;DIFF=23;PVAL=0
	404496	404496	1000	+	ID=TSS_000256;NAME=TSS_000256;DIFF=46;PVAL=0
	406089	406089	55.6	+	ID=TSS_000257;NAME=TSS_000257;DIFF=2;PVAL=0
	407362	407362	138.9	+	ID=TSS_000258;NAME=TSS_000258;DIFF=5;PVAL=0.00079
	408423	408423	361.1	+	ID=TSS_000259;NAME=TSS_000259;DIFF=13;PVAL=3.3e-11
	411164	411164	500	+	ID=TSS_000260;NAME=TSS_000260;DIFF=18;PVAL=5.3e-12
	412468	412468	444.4	+	ID=TSS_000261;NAME=TSS_000261;DIFF=16;PVAL=0
	413125	413125	138.9	+	ID=TSS_000262;NAME=TSS_000262;DIFF=5;PVAL=0.00013
	418657	418657	305.6	+	ID=TSS_000263;NAME=TSS_000263;DIFF=11;PVAL=0.00031
	421063	421063	527.8	+	ID=TSS_000264;NAME=TSS_000264;DIFF=19;PVAL=0
	422241	422241	1000	+	ID=TSS_000265;NAME=TSS_000265;DIFF=88;PVAL=0
	423088	423088	972.2	+	ID=TSS_000266;NAME=TSS_000266;DIFF=35;PVAL=0
	428279	428279	1000	+	ID=TSS_000268;NAME=TSS_000268;DIFF=122;PVAL=0
	429089	429089	416.7	+	ID=TSS_000270;NAME=TSS_000270;DIFF=15;PVAL=1.2e-11
	430710	430710	277.8	+	ID=TSS_000271;NAME=TSS_000271;DIFF=10;PVAL=1.5e-09
	432584	432584	1000	+	ID=TSS_000273;NAME=TSS_000273;DIFF=584;PVAL=0
	435443	435443	472.2	+	ID=TSS_000274;NAME=TSS_000274;DIFF=17;PVAL=1.5e-06
	435509	435509	722.2	+	ID=TSS_000275;NAME=TSS_000275;DIFF=26;PVAL=1.2e-12
	437487	437487	1000	+	ID=TSS_000276;NAME=TSS_000276;DIFF=59;PVAL=0
	437514	437514	916.7	+	ID=TSS_000277;NAME=TSS_000277;DIFF=33;PVAL=0
	438951	438951	333.3	+	ID=TSS_000278;NAME=TSS_000278;DIFF=12;PVAL=1.3e-11
	446453	446453	1000	+	ID=TSS_000279;NAME=TSS_000279;DIFF=169;PVAL=0
	448511	448511	1000	+	ID=TSS_000281;NAME=TSS_000281;DIFF=58;PVAL=0
	451998	451998	722.2	+	ID=TSS_000282;NAME=TSS_000282;DIFF=26;PVAL=0
	453131	453131	361.1	+	ID=TSS_000283;NAME=TSS_000283;DIFF=13;PVAL=1.8e-06
	458120	458120	222.2	+	ID=TSS_000285;NAME=TSS_000285;DIFF=8;PVAL=0
	461752	461752	55.6	+	ID=TSS_000286;NAME=TSS_000286;DIFF=2;PVAL=0
	464400	464400	555.6	+	ID=TSS_000287;NAME=TSS_000287;DIFF=20;PVAL=3e-12
	470448	470448	55.6	+	ID=TSS_000288;NAME=TSS_000288;DIFF=2;PVAL=0
	477268	477268	194.4	+	ID=TSS_000289;NAME=TSS_000289;DIFF=7;PVAL=0
	477978	477978	361.1	+	ID=TSS_000290;NAME=TSS_000290;DIFF=13;PVAL=2.8e-09
	486002	486002	1000	+	ID=TSS_000292;NAME=TSS_000292;DIFF=293;PVAL=0
	487980	487980	55.6	+	ID=TSS_000294;NAME=TSS_000294;DIFF=2;PVAL=0
	492722	492722	1000	+	ID=TSS_000295;NAME=TSS_000295;DIFF=54;PVAL=0
	494341	494341	1000	+	ID=TSS_000298;NAME=TSS_000298;DIFF=48;PVAL=0
	495912	495912	444.4	+	ID=TSS_000299;NAME=TSS_000299;DIFF=16;PVAL=6.6e-13
	499417	499417	27.8	+	ID=TSS_000300;NAME=TSS_000300;DIFF=1;PVAL=0
	507015	507015	527.8	+	ID=TSS_000301;NAME=TSS_000301;DIFF=19;PVAL=4.8e-13
	514450	514450	666.7	+	ID=TSS_000304;NAME=TSS_000304;DIFF=24;PVAL=1.2e-10
	515505	515505	305.6	+	ID=TSS_000305;NAME=TSS_000305;DIFF=11;PVAL=2.9e-07
	517494	517494	555.6	+	ID=TSS_000306;NAME=TSS_000306;DIFF=20;PVAL=0
	519808	519808	194.4	+	ID=TSS_000307;NAME=TSS_000307;DIFF=7;PVAL=1.5e-06
	520896	520896	1000	+	ID=TSS_000308;NAME=TSS_000308;DIFF=93;PVAL=0
	528639	528639	1000	+	ID=TSS_000309;NAME=TSS_000309;DIFF=283;PVAL=0
	528659	528659	1000	+	ID=TSS_000310;NAME=TSS_000310;DIFF=222;PVAL=0
	529381	529381	444.4	+	ID=TSS_000311;NAME=TSS_000311;DIFF=16;PVAL=5.5e-08
	530121	530121	1000	+	ID=TSS_000312;NAME=TSS_000312;DIFF=397;PVAL=0
	532528	532528	277.8	+	ID=TSS_000314;NAME=TSS_000314;DIFF=10;PVAL=1.6e-06
	533864	533864	388.9	+	ID=TSS_000315;NAME=TSS_000315;DIFF=14;PVAL=1.2e-07
	539802	539802	666.7	+	ID=TSS_000316;NAME=TSS_000316;DIFF=24;PVAL=1.5e-11
	542465	542465	750	+	ID=TSS_000318;NAME=TSS_000318;DIFF=27;PVAL=0
	544202	544202	250	+	ID=TSS_000319;NAME=TSS_000319;DIFF=9;PVAL=0.00041
	547952	547952	27.8	+	ID=TSS_000320;NAME=TSS_000320;DIFF=1;PVAL=0
	549406	549406	583.3	+	ID=TSS_000321;NAME=TSS_000321;DIFF=21;PVAL=3.3e-08
	549442	549442	1000	+	ID=TSS_000322;NAME=TSS_000322;DIFF=62;PVAL=0
	550293	550293	1000	+	ID=TSS_000323;NAME=TSS_000323;DIFF=290;PVAL=0
	553277	553277	1000	+	ID=TSS_000325;NAME=TSS_000325;DIFF=84;PVAL=0
	553392	553392	1000	+	ID=TSS_000326;NAME=TSS_000326;DIFF=124;PVAL=0
	556053	556053	1000	+	ID=TSS_000329;NAME=TSS_000329;DIFF=91;PVAL=0
	558902	558902	888.9	+	ID=TSS_000330;NAME=TSS_000330;DIFF=32;PVAL=0
	560188	560188	1000	+	ID=TSS_000331;NAME=TSS_000331;DIFF=44;PVAL=0
	561887	561887	611.1	+	ID=TSS_000332;NAME=TSS_000332;DIFF=22;PVAL=0
	562399	562399	805.6	+	ID=TSS_000333;NAME=TSS_000333;DIFF=29;PVAL=0
	565295	565295	166.7	+	ID=TSS_000334;NAME=TSS_000334;DIFF=6;PVAL=0.0002
	566985	566985	1000	+	ID=TSS_000335;NAME=TSS_000335;DIFF=111;PVAL=0
	568246	568246	194.4	+	ID=TSS_000336;NAME=TSS_000336;DIFF=7;PVAL=1.6e-06
	568519	568519	250	+	ID=TSS_000337;NAME=TSS_000337;DIFF=9;PVAL=8.6e-06
	569005	569005	222.2	+	ID=TSS_000338;NAME=TSS_000338;DIFF=8;PVAL=7.2e-05
	570490	570490	1000	+	ID=TSS_000340;NAME=TSS_000340;DIFF=134;PVAL=0
	571301	571301	194.4	+	ID=TSS_000341;NAME=TSS_000341;DIFF=7;PVAL=0.00057
	572661	572661	83.3	+	ID=TSS_000343;NAME=TSS_000343;DIFF=3;PVAL=0
	573365	573365	1000	+	ID=TSS_000344;NAME=TSS_000344;DIFF=82;PVAL=0
	575122	575122	1000	+	ID=TSS_000346;NAME=TSS_000346;DIFF=307;PVAL=0
	575411	575411	1000	+	ID=TSS_000351;NAME=TSS_000351;DIFF=51;PVAL=0
	575888	575888	500	+	ID=TSS_000352;NAME=TSS_000352;DIFF=18;PVAL=0.00018
	575905	575905	444.4	+	ID=TSS_000353;NAME=TSS_000353;DIFF=16;PVAL=5.9e-05
	576236	576236	333.3	+	ID=TSS_000354;NAME=TSS_000354;DIFF=12;PVAL=0.00034
	576718	576718	1000	+	ID=TSS_000356;NAME=TSS_000356;DIFF=285;PVAL=0
	577217	577217	583.3	+	ID=TSS_000358;NAME=TSS_000358;DIFF=21;PVAL=2.9e-10
	577589	577589	333.3	+	ID=TSS_000359;NAME=TSS_000359;DIFF=12;PVAL=0.00017
	578224	578224	1000	+	ID=TSS_000362;NAME=TSS_000362;DIFF=135;PVAL=0
	578798	578798	1000	+	ID=TSS_000363;NAME=TSS_000363;DIFF=78;PVAL=0
	579344	579344	1000	+	ID=TSS_000364;NAME=TSS_000364;DIFF=50;PVAL=0
	579355	579355	666.7	+	ID=TSS_000366;NAME=TSS_000366;DIFF=24;PVAL=3.7e-06
	580467	580467	222.2	+	ID=TSS_000367;NAME=TSS_000367;DIFF=8;PVAL=0.0002
	582774	582774	222.2	+	ID=TSS_000368;NAME=TSS_000368;DIFF=8;PVAL=9.2e-05
	584387	584387	1000	+	ID=TSS_000369;NAME=TSS_000369;DIFF=586;PVAL=0
	586206	586206	305.6	+	ID=TSS_000370;NAME=TSS_000370;DIFF=11;PVAL=2.1e-07
	586933	586933	388.9	+	ID=TSS_000371;NAME=TSS_000371;DIFF=14;PVAL=8.8e-08
	588790	588790	27.8	+	ID=TSS_000372;NAME=TSS_000372;DIFF=1;PVAL=0
	594859	594859	666.7	+	ID=TSS_000373;NAME=TSS_000373;DIFF=24;PVAL=0
	596879	596879	277.8	+	ID=TSS_000374;NAME=TSS_000374;DIFF=10;PVAL=0.00044
	597140	597140	416.7	+	ID=TSS_000375;NAME=TSS_000375;DIFF=15;PVAL=3.7e-07
	603562	603562	388.9	+	ID=TSS_000376;NAME=TSS_000376;DIFF=14;PVAL=1.8e-08
	607984	607984	250	+	ID=TSS_000377;NAME=TSS_000377;DIFF=9;PVAL=0.00073
	610884	610884	1000	+	ID=TSS_000378;NAME=TSS_000378;DIFF=50;PVAL=0
	615578	615578	111.1	+	ID=TSS_000379;NAME=TSS_000379;DIFF=4;PVAL=0
	618624	618624	55.6	+	ID=TSS_000380;NAME=TSS_000380;DIFF=2;PVAL=0
	620197	620197	527.8	+	ID=TSS_000381;NAME=TSS_000381;DIFF=19;PVAL=3e-12
	626551	626551	1000	+	ID=TSS_000382;NAME=TSS_000382;DIFF=57;PVAL=0
	627705	627705	1000	+	ID=TSS_000383;NAME=TSS_000383;DIFF=43;PVAL=0
	628140	628140	250	+	ID=TSS_000385;NAME=TSS_000385;DIFF=9;PVAL=4e-05
	629143	629143	722.2	+	ID=TSS_000386;NAME=TSS_000386;DIFF=26;PVAL=0
	630047	630047	694.4	+	ID=TSS_000387;NAME=TSS_000387;DIFF=25;PVAL=0
	634935	634935	1000	+	ID=TSS_000388;NAME=TSS_000388;DIFF=109;PVAL=0
	638394	638394	111.1	+	ID=TSS_000389;NAME=TSS_000389;DIFF=4;PVAL=0.00073
	643719	643719	1000	+	ID=TSS_000392;NAME=TSS_000392;DIFF=60;PVAL=1.4e-11
	643824	643824	638.9	+	ID=TSS_000393;NAME=TSS_000393;DIFF=23;PVAL=0
	647402	647402	805.6	+	ID=TSS_000395;NAME=TSS_000395;DIFF=29;PVAL=0
	649513	649513	222.2	+	ID=TSS_000396;NAME=TSS_000396;DIFF=8;PVAL=2.4e-08
	655567	655567	55.6	+	ID=TSS_000397;NAME=TSS_000397;DIFF=2;PVAL=0
	658806	658806	166.7	+	ID=TSS_000398;NAME=TSS_000398;DIFF=6;PVAL=0.00093
	662591	662591	55.6	+	ID=TSS_000399;NAME=TSS_000399;DIFF=2;PVAL=0
	666339	666339	138.9	+	ID=TSS_000400;NAME=TSS_000400;DIFF=5;PVAL=0.00016
	670325	670325	83.3	+	ID=TSS_000401;NAME=TSS_000401;DIFF=3;PVAL=0.00051
	671750	671750	277.8	+	ID=TSS_000402;NAME=TSS_000402;DIFF=10;PVAL=2.1e-08
	674081	674081	1000	+	ID=TSS_000403;NAME=TSS_000403;DIFF=187;PVAL=0
	678303	678303	361.1	+	ID=TSS_000404;NAME=TSS_000404;DIFF=13;PVAL=8.9e-05
	678557	678557	1000	+	ID=TSS_000405;NAME=TSS_000405;DIFF=48;PVAL=0
	682519	682519	472.2	+	ID=TSS_000407;NAME=TSS_000407;DIFF=17;PVAL=8.8e-11
	683879	683879	861.1	+	ID=TSS_000408;NAME=TSS_000408;DIFF=31;PVAL=0
	684606	684606	527.8	+	ID=TSS_000410;NAME=TSS_000410;DIFF=19;PVAL=6e-06
	684683	684683	1000	+	ID=TSS_000412;NAME=TSS_000412;DIFF=329;PVAL=0
	688673	688673	416.7	+	ID=TSS_000413;NAME=TSS_000413;DIFF=15;PVAL=6.3e-09
	690279	690279	1000	+	ID=TSS_000415;NAME=TSS_000415;DIFF=65;PVAL=0
	693382	693382	1000	+	ID=TSS_000417;NAME=TSS_000417;DIFF=221;PVAL=0
	694447	694447	444.4	+	ID=TSS_000418;NAME=TSS_000418;DIFF=16;PVAL=4.2e-13
	696815	696815	472.2	+	ID=TSS_000419;NAME=TSS_000419;DIFF=17;PVAL=2.8e-12
	699633	699633	1000	+	ID=TSS_000420;NAME=TSS_000420;DIFF=68;PVAL=0
	702094	702094	277.8	+	ID=TSS_000421;NAME=TSS_000421;DIFF=10;PVAL=5.9e-06
	703171	703171	750	+	ID=TSS_000422;NAME=TSS_000422;DIFF=27;PVAL=0
	703668	703668	527.8	+	ID=TSS_000423;NAME=TSS_000423;DIFF=19;PVAL=0
	704787	704787	138.9	+	ID=TSS_000424;NAME=TSS_000424;DIFF=5;PVAL=0.00028
	706489	706489	1000	+	ID=TSS_000426;NAME=TSS_000426;DIFF=71;PVAL=0
	707911	707911	305.6	+	ID=TSS_000427;NAME=TSS_000427;DIFF=11;PVAL=1.6e-08
	708606	708606	666.7	+	ID=TSS_000429;NAME=TSS_000429;DIFF=24;PVAL=7.6e-14
	712126	712126	138.9	+	ID=TSS_000430;NAME=TSS_000430;DIFF=5;PVAL=2.8e-05
	713692	713692	1000	+	ID=TSS_000431;NAME=TSS_000431;DIFF=90;PVAL=0
	717714	717714	1000	+	ID=TSS_000433;NAME=TSS_000433;DIFF=85;PVAL=0
	725028	725028	27.8	+	ID=TSS_000435;NAME=TSS_000435;DIFF=1;PVAL=0
	727692	727692	55.6	+	ID=TSS_000436;NAME=TSS_000436;DIFF=2;PVAL=0
	747161	747161	55.6	+	ID=TSS_000437;NAME=TSS_000437;DIFF=2;PVAL=0
	751208	751208	1000	+	ID=TSS_000438;NAME=TSS_000438;DIFF=82;PVAL=0
	752652	752652	555.6	+	ID=TSS_000439;NAME=TSS_000439;DIFF=20;PVAL=0
	758495	758495	1000	+	ID=TSS_000440;NAME=TSS_000440;DIFF=202;PVAL=0
	761254	761254	222.2	+	ID=TSS_000443;NAME=TSS_000443;DIFF=8;PVAL=2.2e-06
	772387	772387	55.6	+	ID=TSS_000444;NAME=TSS_000444;DIFF=2;PVAL=0
	776792	776792	583.3	+	ID=TSS_000445;NAME=TSS_000445;DIFF=21;PVAL=0
	777617	777617	55.6	+	ID=TSS_000446;NAME=TSS_000446;DIFF=2;PVAL=0
	779707	779707	638.9	+	ID=TSS_000447;NAME=TSS_000447;DIFF=23;PVAL=0
	780134	780134	527.8	+	ID=TSS_000449;NAME=TSS_000449;DIFF=19;PVAL=2.2e-08
	782723	782723	361.1	+	ID=TSS_000450;NAME=TSS_000450;DIFF=13;PVAL=5.1e-09
	783203	783203	194.4	+	ID=TSS_000451;NAME=TSS_000451;DIFF=7;PVAL=3.8e-05
	785066	785066	444.4	+	ID=TSS_000453;NAME=TSS_000453;DIFF=16;PVAL=7.9e-13
	792304	792304	1000	+	ID=TSS_000454;NAME=TSS_000454;DIFF=69;PVAL=0
	793581	793581	166.7	+	ID=TSS_000456;NAME=TSS_000456;DIFF=6;PVAL=1.8e-06
	796833	796833	333.3	+	ID=TSS_000457;NAME=TSS_000457;DIFF=12;PVAL=2.7e-08
	800260	800260	1000	+	ID=TSS_000458;NAME=TSS_000458;DIFF=94;PVAL=0
	806169	806169	555.6	+	ID=TSS_000459;NAME=TSS_000459;DIFF=20;PVAL=0
	806789	806789	166.7	+	ID=TSS_000460;NAME=TSS_000460;DIFF=6;PVAL=3.8e-05
	807703	807703	194.4	+	ID=TSS_000461;NAME=TSS_000461;DIFF=7;PVAL=0.00024
	808007	808007	194.4	+	ID=TSS_000462;NAME=TSS_000462;DIFF=7;PVAL=0.00099
	810663	810663	1000	+	ID=TSS_000464;NAME=TSS_000464;DIFF=261;PVAL=0
	822561	822561	305.6	+	ID=TSS_000466;NAME=TSS_000466;DIFF=11;PVAL=3.3e-07
	824350	824350	500	+	ID=TSS_000467;NAME=TSS_000467;DIFF=18;PVAL=1.9e-12
	826068	826068	1000	+	ID=TSS_000468;NAME=TSS_000468;DIFF=95;PVAL=0
	826075	826075	1000	+	ID=TSS_000469;NAME=TSS_000469;DIFF=50;PVAL=4.1e-11
	826989	826989	166.7	+	ID=TSS_000470;NAME=TSS_000470;DIFF=6;PVAL=2e-05
	828873	828873	166.7	+	ID=TSS_000471;NAME=TSS_000471;DIFF=6;PVAL=0.00014
	830021	830021	1000	+	ID=TSS_000472;NAME=TSS_000472;DIFF=95;PVAL=0
	830455	830455	472.2	+	ID=TSS_000473;NAME=TSS_000473;DIFF=17;PVAL=4.8e-12
	831873	831873	888.9	+	ID=TSS_000474;NAME=TSS_000474;DIFF=32;PVAL=5.6e-14
	833921	833921	166.7	+	ID=TSS_000475;NAME=TSS_000475;DIFF=6;PVAL=9.9e-05
	834008	834008	166.7	+	ID=TSS_000476;NAME=TSS_000476;DIFF=6;PVAL=9.1e-05
	834866	834866	166.7	+	ID=TSS_000477;NAME=TSS_000477;DIFF=6;PVAL=2.9e-05
	839167	839167	27.8	+	ID=TSS_000478;NAME=TSS_000478;DIFF=1;PVAL=0
	839254	839254	1000	+	ID=TSS_000479;NAME=TSS_000479;DIFF=219;PVAL=0
	840282	840282	250	+	ID=TSS_000480;NAME=TSS_000480;DIFF=9;PVAL=2.4e-08
	840402	840402	138.9	+	ID=TSS_000481;NAME=TSS_000481;DIFF=5;PVAL=0.00024
	841235	841235	222.2	+	ID=TSS_000482;NAME=TSS_000482;DIFF=8;PVAL=0.00026
	846557	846557	1000	+	ID=TSS_000483;NAME=TSS_000483;DIFF=67;PVAL=0
	852956	852956	500	+	ID=TSS_000484;NAME=TSS_000484;DIFF=18;PVAL=1.7e-08
	853209	853209	1000	+	ID=TSS_000485;NAME=TSS_000485;DIFF=57;PVAL=0
	854472	854472	444.4	+	ID=TSS_000486;NAME=TSS_000486;DIFF=16;PVAL=4.7e-08
	862637	862637	916.7	+	ID=TSS_000487;NAME=TSS_000487;DIFF=33;PVAL=9.6e-10
	862748	862748	1000	+	ID=TSS_000488;NAME=TSS_000488;DIFF=52;PVAL=0
	864775	864775	1000	+	ID=TSS_000489;NAME=TSS_000489;DIFF=260;PVAL=0
	865002	865002	1000	+	ID=TSS_000490;NAME=TSS_000490;DIFF=183;PVAL=0
	865541	865541	1000	+	ID=TSS_000492;NAME=TSS_000492;DIFF=351;PVAL=0
	865857	865857	722.2	+	ID=TSS_000493;NAME=TSS_000493;DIFF=26;PVAL=9.6e-05
	866056	866056	1000	+	ID=TSS_000494;NAME=TSS_000494;DIFF=50;PVAL=0
	866165	866165	472.2	+	ID=TSS_000495;NAME=TSS_000495;DIFF=17;PVAL=0.00023
	866403	866403	1000	+	ID=TSS_000496;NAME=TSS_000496;DIFF=66;PVAL=0
	866905	866905	166.7	+	ID=TSS_000497;NAME=TSS_000497;DIFF=6;PVAL=7.2e-05
	868043	868043	305.6	+	ID=TSS_000498;NAME=TSS_000498;DIFF=11;PVAL=0.00059
	870018	870018	638.9	+	ID=TSS_000499;NAME=TSS_000499;DIFF=23;PVAL=0
	871888	871888	888.9	+	ID=TSS_000500;NAME=TSS_000500;DIFF=32;PVAL=0
	872018	872018	555.6	+	ID=TSS_000501;NAME=TSS_000501;DIFF=20;PVAL=0
	878428	878428	1000	+	ID=TSS_000502;NAME=TSS_000502;DIFF=59;PVAL=0
	879007	879007	194.4	+	ID=TSS_000503;NAME=TSS_000503;DIFF=7;PVAL=0.00094
	880075	880075	166.7	+	ID=TSS_000504;NAME=TSS_000504;DIFF=6;PVAL=5.3e-06
	884625	884625	55.6	+	ID=TSS_000505;NAME=TSS_000505;DIFF=2;PVAL=0
	885667	885667	305.6	+	ID=TSS_000506;NAME=TSS_000506;DIFF=11;PVAL=8.8e-07
	887223	887223	388.9	+	ID=TSS_000507;NAME=TSS_000507;DIFF=14;PVAL=1e-05
	889058	889058	777.8	+	ID=TSS_000508;NAME=TSS_000508;DIFF=28;PVAL=4.7e-08
	896971	896971	1000	+	ID=TSS_000510;NAME=TSS_000510;DIFF=59;PVAL=0
	899111	899111	611.1	+	ID=TSS_000512;NAME=TSS_000512;DIFF=22;PVAL=2.8e-12
	899252	899252	222.2	+	ID=TSS_000513;NAME=TSS_000513;DIFF=8;PVAL=5.3e-05
	899362	899362	388.9	+	ID=TSS_000515;NAME=TSS_000515;DIFF=14;PVAL=1.1e-09
	903447	903447	222.2	+	ID=TSS_000516;NAME=TSS_000516;DIFF=8;PVAL=1.5e-06
	904562	904562	722.2	+	ID=TSS_000518;NAME=TSS_000518;DIFF=26;PVAL=0.00036
	904592	904592	277.8	+	ID=TSS_000519;NAME=TSS_000519;DIFF=10;PVAL=1.1e-05
	908680	908680	166.7	+	ID=TSS_000520;NAME=TSS_000520;DIFF=6;PVAL=4.2e-06
	913759	913759	1000	+	ID=TSS_000521;NAME=TSS_000521;DIFF=1581;PVAL=0
	917290	917290	83.3	+	ID=TSS_000524;NAME=TSS_000524;DIFF=3;PVAL=0
	919660	919660	305.6	+	ID=TSS_000525;NAME=TSS_000525;DIFF=11;PVAL=3.1e-06
	922461	922461	250	+	ID=TSS_000526;NAME=TSS_000526;DIFF=9;PVAL=1.2e-05
	923620	923620	1000	+	ID=TSS_000527;NAME=TSS_000527;DIFF=44;PVAL=0
	925018	925018	1000	+	ID=TSS_000529;NAME=TSS_000529;DIFF=182;PVAL=0
	925926	925926	138.9	+	ID=TSS_000530;NAME=TSS_000530;DIFF=5;PVAL=0.00041
	928058	928058	222.2	+	ID=TSS_000531;NAME=TSS_000531;DIFF=8;PVAL=0.00013
	928081	928081	166.7	+	ID=TSS_000532;NAME=TSS_000532;DIFF=6;PVAL=0.00096
	931271	931271	55.6	+	ID=TSS_000533;NAME=TSS_000533;DIFF=2;PVAL=0
	933224	933224	250	+	ID=TSS_000534;NAME=TSS_000534;DIFF=9;PVAL=1.4e-07
	939226	939226	722.2	+	ID=TSS_000535;NAME=TSS_000535;DIFF=26;PVAL=1e-12
	939269	939269	1000	+	ID=TSS_000536;NAME=TSS_000536;DIFF=101;PVAL=0
	940500	940500	166.7	+	ID=TSS_000538;NAME=TSS_000538;DIFF=6;PVAL=1.2e-05
	942089	942089	333.3	+	ID=TSS_000539;NAME=TSS_000539;DIFF=12;PVAL=1.6e-08
	958900	958900	138.9	+	ID=TSS_000540;NAME=TSS_000540;DIFF=5;PVAL=0.00028
	960214	960214	83.3	+	ID=TSS_000541;NAME=TSS_000541;DIFF=3;PVAL=0.00046
	961281	961281	83.3	+	ID=TSS_000542;NAME=TSS_000542;DIFF=3;PVAL=0.00044
	962047	962047	666.7	+	ID=TSS_000543;NAME=TSS_000543;DIFF=24;PVAL=0
	970478	970478	1000	+	ID=TSS_000546;NAME=TSS_000546;DIFF=122;PVAL=0
	970573	970573	916.7	+	ID=TSS_000547;NAME=TSS_000547;DIFF=33;PVAL=0
	975154	975154	166.7	+	ID=TSS_000548;NAME=TSS_000548;DIFF=6;PVAL=0.00048
	977554	977554	1000	+	ID=TSS_000549;NAME=TSS_000549;DIFF=354;PVAL=0
	979270	979270	611.1	+	ID=TSS_000551;NAME=TSS_000551;DIFF=22;PVAL=0
	983431	983431	1000	+	ID=TSS_000553;NAME=TSS_000553;DIFF=101;PVAL=0
	983462	983462	1000	+	ID=TSS_000554;NAME=TSS_000554;DIFF=82;PVAL=0
	983571	983571	1000	+	ID=TSS_000555;NAME=TSS_000555;DIFF=292;PVAL=0
	985542	985542	388.9	+	ID=TSS_000556;NAME=TSS_000556;DIFF=14;PVAL=5e-09
	988738	988738	1000	+	ID=TSS_000557;NAME=TSS_000557;DIFF=137;PVAL=0
	989623	989623	166.7	+	ID=TSS_000559;NAME=TSS_000559;DIFF=6;PVAL=3e-05
	989946	989946	166.7	+	ID=TSS_000560;NAME=TSS_000560;DIFF=6;PVAL=2.4e-05
	991121	991121	194.4	+	ID=TSS_000561;NAME=TSS_000561;DIFF=7;PVAL=4.7e-05
	991730	991730	1000	+	ID=TSS_000562;NAME=TSS_000562;DIFF=49;PVAL=0
	991740	991740	1000	+	ID=TSS_000563;NAME=TSS_000563;DIFF=462;PVAL=0
	992015	992015	333.3	+	ID=TSS_000565;NAME=TSS_000565;DIFF=12;PVAL=2.7e-05
	992374	992374	277.8	+	ID=TSS_000566;NAME=TSS_000566;DIFF=10;PVAL=8e-06
	993423	993423	305.6	+	ID=TSS_000567;NAME=TSS_000567;DIFF=11;PVAL=3.7e-09
	994587	994587	694.4	+	ID=TSS_000568;NAME=TSS_000568;DIFF=25;PVAL=0
	994672	994672	166.7	+	ID=TSS_000569;NAME=TSS_000569;DIFF=6;PVAL=0.00014
	994691	994691	250	+	ID=TSS_000571;NAME=TSS_000571;DIFF=9;PVAL=1.5e-06
	996384	996384	166.7	+	ID=TSS_000572;NAME=TSS_000572;DIFF=6;PVAL=0.00046
	997043	997043	194.4	+	ID=TSS_000573;NAME=TSS_000573;DIFF=7;PVAL=5.3e-07
	998293	998293	1000	+	ID=TSS_000574;NAME=TSS_000574;DIFF=50;PVAL=0
	998963	998963	1000	+	ID=TSS_000575;NAME=TSS_000575;DIFF=55;PVAL=0
	999028	999028	416.7	+	ID=TSS_000576;NAME=TSS_000576;DIFF=15;PVAL=0.00044
	999689	999689	1000	+	ID=TSS_000577;NAME=TSS_000577;DIFF=224;PVAL=0
	999767	999767	1000	+	ID=TSS_000580;NAME=TSS_000580;DIFF=491;PVAL=0
	999866	999866	555.6	+	ID=TSS_000581;NAME=TSS_000581;DIFF=20;PVAL=0
	1001047	1001047	1000	+	ID=TSS_000582;NAME=TSS_000582;DIFF=176;PVAL=0
	1001471	1001471	194.4	+	ID=TSS_000584;NAME=TSS_000584;DIFF=7;PVAL=1.5e-06
	1002808	1002808	1000	+	ID=TSS_000585;NAME=TSS_000585;DIFF=541;PVAL=0
	1002962	1002962	1000	+	ID=TSS_000588;NAME=TSS_000588;DIFF=192;PVAL=0
	1003877	1003877	166.7	+	ID=TSS_000589;NAME=TSS_000589;DIFF=6;PVAL=1.6e-05
	1006753	1006753	1000	+	ID=TSS_000590;NAME=TSS_000590;DIFF=107;PVAL=0
	1007414	1007414	416.7	+	ID=TSS_000593;NAME=TSS_000593;DIFF=15;PVAL=3.6e-09
	1007844	1007844	416.7	+	ID=TSS_000595;NAME=TSS_000595;DIFF=15;PVAL=2.5e-10
	1009070	1009070	1000	+	ID=TSS_000596;NAME=TSS_000596;DIFF=953;PVAL=0
	1009354	1009354	1000	+	ID=TSS_000597;NAME=TSS_000597;DIFF=602;PVAL=0
	1010257	1010257	194.4	+	ID=TSS_000600;NAME=TSS_000600;DIFF=7;PVAL=9.7e-05
	1010944	1010944	722.2	+	ID=TSS_000601;NAME=TSS_000601;DIFF=26;PVAL=0
	1011467	1011467	222.2	+	ID=TSS_000602;NAME=TSS_000602;DIFF=8;PVAL=6.3e-05
	1011836	1011836	555.6	+	ID=TSS_000603;NAME=TSS_000603;DIFF=20;PVAL=9.2e-11
	1011903	1011903	1000	+	ID=TSS_000605;NAME=TSS_000605;DIFF=100;PVAL=0
	1015435	1015435	1000	+	ID=TSS_000607;NAME=TSS_000607;DIFF=45;PVAL=0
	1023076	1023076	138.9	+	ID=TSS_000609;NAME=TSS_000609;DIFF=5;PVAL=0.00046
	1026218	1026218	305.6	+	ID=TSS_000610;NAME=TSS_000610;DIFF=11;PVAL=1.3e-08
	1027695	1027695	1000	+	ID=TSS_000611;NAME=TSS_000611;DIFF=61;PVAL=0
	1028511	1028511	416.7	+	ID=TSS_000612;NAME=TSS_000612;DIFF=15;PVAL=3.7e-12
	1034455	1034455	444.4	+	ID=TSS_000613;NAME=TSS_000613;DIFF=16;PVAL=3.2e-11
	1042542	1042542	1000	+	ID=TSS_000615;NAME=TSS_000615;DIFF=49;PVAL=0
	1044064	1044064	194.4	+	ID=TSS_000616;NAME=TSS_000616;DIFF=7;PVAL=0.0003
	1044155	1044155	1000	+	ID=TSS_000618;NAME=TSS_000618;DIFF=3501;PVAL=0
	1044509	1044509	222.2	+	ID=TSS_000620;NAME=TSS_000620;DIFF=8;PVAL=0.00022
	1044577	1044577	388.9	+	ID=TSS_000621;NAME=TSS_000621;DIFF=14;PVAL=5.6e-08
	1045238	1045238	1000	+	ID=TSS_000622;NAME=TSS_000622;DIFF=39;PVAL=0
	1047005	1047005	166.7	+	ID=TSS_000625;NAME=TSS_000625;DIFF=6;PVAL=0.00037
	1047730	1047730	472.2	+	ID=TSS_000626;NAME=TSS_000626;DIFF=17;PVAL=4.8e-13
	1048570	1048570	55.6	+	ID=TSS_000627;NAME=TSS_000627;DIFF=2;PVAL=0
	1050483	1050483	1000	+	ID=TSS_000630;NAME=TSS_000630;DIFF=57;PVAL=0
	1057098	1057098	138.9	+	ID=TSS_000631;NAME=TSS_000631;DIFF=5;PVAL=5.2e-05
	1062648	1062648	527.8	+	ID=TSS_000632;NAME=TSS_000632;DIFF=19;PVAL=0
	1062916	1062916	1000	+	ID=TSS_000633;NAME=TSS_000633;DIFF=188;PVAL=0
	1064085	1064085	111.1	+	ID=TSS_000634;NAME=TSS_000634;DIFF=4;PVAL=0.00058
	1069006	1069006	583.3	+	ID=TSS_000635;NAME=TSS_000635;DIFF=21;PVAL=0
	1070507	1070507	388.9	+	ID=TSS_000636;NAME=TSS_000636;DIFF=14;PVAL=4.6e-10
	1071547	1071547	194.4	+	ID=TSS_000637;NAME=TSS_000637;DIFF=7;PVAL=0.00082
	1071786	1071786	1000	+	ID=TSS_000638;NAME=TSS_000638;DIFF=77;PVAL=0
	1072742	1072742	1000	+	ID=TSS_000639;NAME=TSS_000639;DIFF=235;PVAL=0
	1072764	1072764	1000	+	ID=TSS_000641;NAME=TSS_000641;DIFF=864;PVAL=0
	1073192	1073192	777.8	+	ID=TSS_000642;NAME=TSS_000642;DIFF=28;PVAL=0
	1073632	1073632	166.7	+	ID=TSS_000644;NAME=TSS_000644;DIFF=6;PVAL=9.7e-05
	1074958	1074958	138.9	+	ID=TSS_000645;NAME=TSS_000645;DIFF=5;PVAL=0.00023
	1075403	1075403	277.8	+	ID=TSS_000646;NAME=TSS_000646;DIFF=10;PVAL=1.7e-08
	1075469	1075469	138.9	+	ID=TSS_000647;NAME=TSS_000647;DIFF=5;PVAL=0.00033
	1075724	1075724	166.7	+	ID=TSS_000648;NAME=TSS_000648;DIFF=6;PVAL=4.8e-05
	1075751	1075751	138.9	+	ID=TSS_000649;NAME=TSS_000649;DIFF=5;PVAL=0.00042
	1075860	1075860	138.9	+	ID=TSS_000650;NAME=TSS_000650;DIFF=5;PVAL=0.00042
	1076901	1076901	138.9	+	ID=TSS_000651;NAME=TSS_000651;DIFF=5;PVAL=0.00088
	1076958	1076958	444.4	+	ID=TSS_000652;NAME=TSS_000652;DIFF=16;PVAL=1.5e-12
	1077037	1077037	638.9	+	ID=TSS_000653;NAME=TSS_000653;DIFF=23;PVAL=0
	1077095	1077095	194.4	+	ID=TSS_000654;NAME=TSS_000654;DIFF=7;PVAL=0.00013
	1077579	1077579	333.3	+	ID=TSS_000655;NAME=TSS_000655;DIFF=12;PVAL=1.4e-08
	1078823	1078823	527.8	+	ID=TSS_000656;NAME=TSS_000656;DIFF=19;PVAL=3.4e-12
	1081606	1081606	166.7	+	ID=TSS_000657;NAME=TSS_000657;DIFF=6;PVAL=1.2e-05
	1083004	1083004	583.3	+	ID=TSS_000658;NAME=TSS_000658;DIFF=21;PVAL=2.6e-10
	1084349	1084349	194.4	+	ID=TSS_000660;NAME=TSS_000660;DIFF=7;PVAL=3.1e-05
	1085488	1085488	805.6	+	ID=TSS_000661;NAME=TSS_000661;DIFF=29;PVAL=0
	1087406	1087406	1000	+	ID=TSS_000663;NAME=TSS_000663;DIFF=93;PVAL=0
	1087750	1087750	305.6	+	ID=TSS_000664;NAME=TSS_000664;DIFF=11;PVAL=2.4e-08
	1088312	1088312	166.7	+	ID=TSS_000665;NAME=TSS_000665;DIFF=6;PVAL=3.4e-05
	1090983	1090983	1000	+	ID=TSS_000668;NAME=TSS_000668;DIFF=7151;PVAL=0
	1091065	1091065	888.9	+	ID=TSS_000673;NAME=TSS_000673;DIFF=32;PVAL=0
	1091095	1091095	250	+	ID=TSS_000674;NAME=TSS_000674;DIFF=9;PVAL=0.00016
	1091115	1091115	250	+	ID=TSS_000675;NAME=TSS_000675;DIFF=9;PVAL=0.00011
	1091188	1091188	333.3	+	ID=TSS_000676;NAME=TSS_000676;DIFF=12;PVAL=2.2e-05
	1091352	1091352	388.9	+	ID=TSS_000677;NAME=TSS_000677;DIFF=14;PVAL=1e-06
	1092627	1092627	83.3	+	ID=TSS_000678;NAME=TSS_000678;DIFF=3;PVAL=0.00017
	1093855	1093855	500	+	ID=TSS_000679;NAME=TSS_000679;DIFF=18;PVAL=6.9e-09
	1094340	1094340	1000	+	ID=TSS_000681;NAME=TSS_000681;DIFF=58;PVAL=0
	1096767	1096767	166.7	+	ID=TSS_000682;NAME=TSS_000682;DIFF=6;PVAL=0.00026
	1097083	1097083	1000	+	ID=TSS_000683;NAME=TSS_000683;DIFF=45;PVAL=0
	1097804	1097804	1000	+	ID=TSS_000686;NAME=TSS_000686;DIFF=3495;PVAL=0
	1100653	1100653	138.9	+	ID=TSS_000689;NAME=TSS_000689;DIFF=5;PVAL=0.00024
	1100889	1100889	250	+	ID=TSS_000690;NAME=TSS_000690;DIFF=9;PVAL=3.3e-05
	1101178	1101178	138.9	+	ID=TSS_000691;NAME=TSS_000691;DIFF=5;PVAL=0.00029
	1102069	1102069	111.1	+	ID=TSS_000692;NAME=TSS_000692;DIFF=4;PVAL=0.00087
	1103129	1103129	361.1	+	ID=TSS_000693;NAME=TSS_000693;DIFF=13;PVAL=0.00052
	1103392	1103392	1000	+	ID=TSS_000696;NAME=TSS_000696;DIFF=1801;PVAL=0
	1104204	1104204	777.8	+	ID=TSS_000697;NAME=TSS_000697;DIFF=28;PVAL=3.4e-13
	1104243	1104243	1000	+	ID=TSS_000698;NAME=TSS_000698;DIFF=54;PVAL=0
	1104357	1104357	1000	+	ID=TSS_000700;NAME=TSS_000700;DIFF=479;PVAL=0
	1104783	1104783	166.7	+	ID=TSS_000701;NAME=TSS_000701;DIFF=6;PVAL=0.00044
	1104868	1104868	194.4	+	ID=TSS_000702;NAME=TSS_000702;DIFF=7;PVAL=0.00027
	1107896	1107896	444.4	+	ID=TSS_000703;NAME=TSS_000703;DIFF=16;PVAL=9.5e-14
	1107981	1107981	138.9	+	ID=TSS_000704;NAME=TSS_000704;DIFF=5;PVAL=0.0009
	1108717	1108717	305.6	+	ID=TSS_000705;NAME=TSS_000705;DIFF=11;PVAL=5.3e-06
	1109362	1109362	638.9	+	ID=TSS_000706;NAME=TSS_000706;DIFF=23;PVAL=1.3e-11
	1109568	1109568	1000	+	ID=TSS_000707;NAME=TSS_000707;DIFF=105;PVAL=0
	1109576	1109576	1000	+	ID=TSS_000708;NAME=TSS_000708;DIFF=45;PVAL=0
	1109609	1109609	250	+	ID=TSS_000709;NAME=TSS_000709;DIFF=9;PVAL=0.00074
	1110404	1110404	1000	+	ID=TSS_000710;NAME=TSS_000710;DIFF=43;PVAL=0
	1110801	1110801	166.7	+	ID=TSS_000711;NAME=TSS_000711;DIFF=6;PVAL=0.00016
	1112199	1112199	1000	+	ID=TSS_000712;NAME=TSS_000712;DIFF=111;PVAL=0
	1112718	1112718	333.3	+	ID=TSS_000713;NAME=TSS_000713;DIFF=12;PVAL=7.3e-11
	1114676	1114676	166.7	+	ID=TSS_000714;NAME=TSS_000714;DIFF=6;PVAL=4.1e-05
	1117047	1117047	1000	+	ID=TSS_000715;NAME=TSS_000715;DIFF=44;PVAL=0
	1121446	1121446	27.8	+	ID=TSS_000716;NAME=TSS_000716;DIFF=1;PVAL=0
	1122632	1122632	805.6	+	ID=TSS_000717;NAME=TSS_000717;DIFF=29;PVAL=0
	1122702	1122702	1000	+	ID=TSS_000720;NAME=TSS_000720;DIFF=190;PVAL=0
	1125189	1125189	55.6	+	ID=TSS_000721;NAME=TSS_000721;DIFF=2;PVAL=0
	1125693	1125693	1000	+	ID=TSS_000725;NAME=TSS_000725;DIFF=142;PVAL=0
	1126163	1126163	222.2	+	ID=TSS_000726;NAME=TSS_000726;DIFF=8;PVAL=0.00022
	1128574	1128574	750	+	ID=TSS_000727;NAME=TSS_000727;DIFF=27;PVAL=3.3e-13
	1128858	1128858	305.6	+	ID=TSS_000728;NAME=TSS_000728;DIFF=11;PVAL=0.00011
	1130962	1130962	305.6	+	ID=TSS_000729;NAME=TSS_000729;DIFF=11;PVAL=5.6e-05
	1133296	1133296	166.7	+	ID=TSS_000730;NAME=TSS_000730;DIFF=6;PVAL=2.6e-05
	1134059	1134059	194.4	+	ID=TSS_000731;NAME=TSS_000731;DIFF=7;PVAL=1.6e-06
	1134342	1134342	194.4	+	ID=TSS_000732;NAME=TSS_000732;DIFF=7;PVAL=9.6e-07
	1135302	1135302	1000	+	ID=TSS_000733;NAME=TSS_000733;DIFF=179;PVAL=0
	1139989	1139989	1000	+	ID=TSS_000738;NAME=TSS_000738;DIFF=916;PVAL=0
	1140182	1140182	277.8	+	ID=TSS_000739;NAME=TSS_000739;DIFF=10;PVAL=0.00099
	1140283	1140283	277.8	+	ID=TSS_000740;NAME=TSS_000740;DIFF=10;PVAL=0.0005
	1140521	1140521	666.7	+	ID=TSS_000741;NAME=TSS_000741;DIFF=24;PVAL=5.6e-13
	1140820	1140820	305.6	+	ID=TSS_000742;NAME=TSS_000742;DIFF=11;PVAL=2.5e-05
	1140963	1140963	222.2	+	ID=TSS_000743;NAME=TSS_000743;DIFF=8;PVAL=0.00041
	1142422	1142422	1000	+	ID=TSS_000744;NAME=TSS_000744;DIFF=68;PVAL=0
	1150074	1150074	555.6	+	ID=TSS_000746;NAME=TSS_000746;DIFF=20;PVAL=4.8e-10
	1150829	1150829	1000	+	ID=TSS_000747;NAME=TSS_000747;DIFF=64;PVAL=0
	1151628	1151628	361.1	+	ID=TSS_000748;NAME=TSS_000748;DIFF=13;PVAL=1.2e-07
	1152532	1152532	333.3	+	ID=TSS_000749;NAME=TSS_000749;DIFF=12;PVAL=9.8e-05
	1152835	1152835	1000	+	ID=TSS_000750;NAME=TSS_000750;DIFF=70;PVAL=0
	1153125	1153125	1000	+	ID=TSS_000751;NAME=TSS_000751;DIFF=439;PVAL=0
	1153418	1153418	1000	+	ID=TSS_000752;NAME=TSS_000752;DIFF=470;PVAL=0
	1153789	1153789	333.3	+	ID=TSS_000753;NAME=TSS_000753;DIFF=12;PVAL=1.7e-05
	1154066	1154066	250	+	ID=TSS_000754;NAME=TSS_000754;DIFF=9;PVAL=0.00014
	1154644	1154644	1000	+	ID=TSS_000755;NAME=TSS_000755;DIFF=514;PVAL=0
	1154856	1154856	1000	+	ID=TSS_000756;NAME=TSS_000756;DIFF=51;PVAL=0
	1155043	1155043	1000	+	ID=TSS_000757;NAME=TSS_000757;DIFF=287;PVAL=0
	1155298	1155298	972.2	+	ID=TSS_000758;NAME=TSS_000758;DIFF=35;PVAL=0
	1159280	1159280	277.8	+	ID=TSS_000759;NAME=TSS_000759;DIFF=10;PVAL=2.6e-06
	1159899	1159899	1000	+	ID=TSS_000761;NAME=TSS_000761;DIFF=240;PVAL=0
	1167092	1167092	555.6	+	ID=TSS_000762;NAME=TSS_000762;DIFF=20;PVAL=1.3e-10
	1167517	1167517	1000	+	ID=TSS_000763;NAME=TSS_000763;DIFF=122;PVAL=0
	1167582	1167582	250	+	ID=TSS_000764;NAME=TSS_000764;DIFF=9;PVAL=3.5e-05
	1169453	1169453	27.8	+	ID=TSS_000765;NAME=TSS_000765;DIFF=1;PVAL=0
	1174826	1174826	1000	+	ID=TSS_000766;NAME=TSS_000766;DIFF=42;PVAL=0
	1175033	1175033	1000	+	ID=TSS_000768;NAME=TSS_000768;DIFF=150;PVAL=0
	1175458	1175458	1000	+	ID=TSS_000771;NAME=TSS_000771;DIFF=564;PVAL=0
	1175685	1175685	1000	+	ID=TSS_000772;NAME=TSS_000772;DIFF=65;PVAL=0
	1176139	1176139	444.4	+	ID=TSS_000773;NAME=TSS_000773;DIFF=16;PVAL=4.5e-09
	1181511	1181511	194.4	+	ID=TSS_000774;NAME=TSS_000774;DIFF=7;PVAL=0.00081
	1181635	1181635	444.4	+	ID=TSS_000775;NAME=TSS_000775;DIFF=16;PVAL=1e-08
	1186400	1186400	166.7	+	ID=TSS_000776;NAME=TSS_000776;DIFF=6;PVAL=0.0009
	1186850	1186850	555.6	+	ID=TSS_000777;NAME=TSS_000777;DIFF=20;PVAL=5.9e-06
	1187120	1187120	1000	+	ID=TSS_000779;NAME=TSS_000779;DIFF=303;PVAL=0
	1191541	1191541	1000	+	ID=TSS_000781;NAME=TSS_000781;DIFF=64;PVAL=0
	1194874	1194874	55.6	+	ID=TSS_000783;NAME=TSS_000783;DIFF=2;PVAL=0
	1197691	1197691	333.3	+	ID=TSS_000784;NAME=TSS_000784;DIFF=12;PVAL=5.3e-06
	1198729	1198729	250	+	ID=TSS_000785;NAME=TSS_000785;DIFF=9;PVAL=2.6e-08
	1201030	1201030	722.2	+	ID=TSS_000786;NAME=TSS_000786;DIFF=26;PVAL=0
	1203868	1203868	1000	+	ID=TSS_000788;NAME=TSS_000788;DIFF=635;PVAL=0
	1203945	1203945	333.3	+	ID=TSS_000789;NAME=TSS_000789;DIFF=12;PVAL=2.2e-05
	1206444	1206444	194.4	+	ID=TSS_000790;NAME=TSS_000790;DIFF=7;PVAL=6.9e-07
	1207343	1207343	138.9	+	ID=TSS_000791;NAME=TSS_000791;DIFF=5;PVAL=0.00034
	1207956	1207956	166.7	+	ID=TSS_000792;NAME=TSS_000792;DIFF=6;PVAL=1.4e-05
	1213991	1213991	1000	+	ID=TSS_000793;NAME=TSS_000793;DIFF=103;PVAL=0
	1216924	1216924	55.6	+	ID=TSS_000794;NAME=TSS_000794;DIFF=2;PVAL=0
	1224274	1224274	416.7	+	ID=TSS_000795;NAME=TSS_000795;DIFF=15;PVAL=1.4e-05
	1226907	1226907	861.1	+	ID=TSS_000796;NAME=TSS_000796;DIFF=31;PVAL=0
	1231057	1231057	1000	+	ID=TSS_000797;NAME=TSS_000797;DIFF=55;PVAL=0
	1233533	1233533	83.3	+	ID=TSS_000798;NAME=TSS_000798;DIFF=3;PVAL=0
	1236586	1236586	111.1	+	ID=TSS_000799;NAME=TSS_000799;DIFF=4;PVAL=0
	1238990	1238990	1000	+	ID=TSS_000800;NAME=TSS_000800;DIFF=68;PVAL=0
	1242285	1242285	55.6	+	ID=TSS_000801;NAME=TSS_000801;DIFF=2;PVAL=0
	1254463	1254463	111.1	+	ID=TSS_000802;NAME=TSS_000802;DIFF=4;PVAL=0.00096
	1255121	1255121	111.1	+	ID=TSS_000803;NAME=TSS_000803;DIFF=4;PVAL=0.00091
	1258508	1258508	166.7	+	ID=TSS_000804;NAME=TSS_000804;DIFF=6;PVAL=0.00079
	1263354	1263354	83.3	+	ID=TSS_000805;NAME=TSS_000805;DIFF=3;PVAL=0.00096
	1264371	1264371	111.1	+	ID=TSS_000806;NAME=TSS_000806;DIFF=4;PVAL=0.00027
	1267472	1267472	277.8	+	ID=TSS_000807;NAME=TSS_000807;DIFF=10;PVAL=8.6e-07
	1268404	1268404	583.3	+	ID=TSS_000808;NAME=TSS_000808;DIFF=21;PVAL=0
	1269965	1269965	416.7	+	ID=TSS_000809;NAME=TSS_000809;DIFF=15;PVAL=7.1e-12
	1274412	1274412	138.9	+	ID=TSS_000810;NAME=TSS_000810;DIFF=5;PVAL=4.1e-05
	1279305	1279305	416.7	+	ID=TSS_000811;NAME=TSS_000811;DIFF=15;PVAL=5.5e-09
	1293890	1293890	500	+	ID=TSS_000812;NAME=TSS_000812;DIFF=18;PVAL=2.6e-09
	1297066	1297066	194.4	+	ID=TSS_000813;NAME=TSS_000813;DIFF=7;PVAL=6.1e-05
	1298359	1298359	1000	+	ID=TSS_000814;NAME=TSS_000814;DIFF=437;PVAL=0
	1298423	1298423	166.7	+	ID=TSS_000816;NAME=TSS_000816;DIFF=6;PVAL=0.00089
	1300600	1300600	1000	+	ID=TSS_000817;NAME=TSS_000817;DIFF=79;PVAL=0
	1304644	1304644	1000	+	ID=TSS_000820;NAME=TSS_000820;DIFF=44;PVAL=0
	1305111	1305111	1000	+	ID=TSS_000822;NAME=TSS_000822;DIFF=150;PVAL=0
	1305314	1305314	500	+	ID=TSS_000824;NAME=TSS_000824;DIFF=18;PVAL=4.2e-06
	1309428	1309428	55.6	+	ID=TSS_000825;NAME=TSS_000825;DIFF=2;PVAL=0
	1310863	1310863	1000	+	ID=TSS_000826;NAME=TSS_000826;DIFF=132;PVAL=0
	1314803	1314803	1000	+	ID=TSS_000827;NAME=TSS_000827;DIFF=38;PVAL=0
	1316279	1316279	277.8	+	ID=TSS_000828;NAME=TSS_000828;DIFF=10;PVAL=3.2e-06
	1317882	1317882	194.4	+	ID=TSS_000829;NAME=TSS_000829;DIFF=7;PVAL=0.00023
	1322923	1322923	1000	+	ID=TSS_000830;NAME=TSS_000830;DIFF=75;PVAL=0
	1326422	1326422	138.9	+	ID=TSS_000831;NAME=TSS_000831;DIFF=5;PVAL=0.00025
	1328368	1328368	1000	+	ID=TSS_000832;NAME=TSS_000832;DIFF=3474;PVAL=0
	1330917	1330917	55.6	+	ID=TSS_000835;NAME=TSS_000835;DIFF=2;PVAL=0
	1333105	1333105	138.9	+	ID=TSS_000836;NAME=TSS_000836;DIFF=5;PVAL=0.00015
	1338808	1338808	55.6	+	ID=TSS_000837;NAME=TSS_000837;DIFF=2;PVAL=0
	1339574	1339574	83.3	+	ID=TSS_000838;NAME=TSS_000838;DIFF=3;PVAL=0
	1343879	1343879	166.7	+	ID=TSS_000839;NAME=TSS_000839;DIFF=6;PVAL=0
	1344023	1344023	750	+	ID=TSS_000840;NAME=TSS_000840;DIFF=27;PVAL=3.9e-12
	1345678	1345678	194.4	+	ID=TSS_000841;NAME=TSS_000841;DIFF=7;PVAL=0
	1349022	1349022	333.3	+	ID=TSS_000842;NAME=TSS_000842;DIFF=12;PVAL=4.6e-10
	1350036	1350036	55.6	+	ID=TSS_000843;NAME=TSS_000843;DIFF=2;PVAL=0
	1351389	1351389	222.2	+	ID=TSS_000844;NAME=TSS_000844;DIFF=8;PVAL=2.2e-05
	1361340	1361340	611.1	+	ID=TSS_000845;NAME=TSS_000845;DIFF=22;PVAL=0
	1362031	1362031	194.4	+	ID=TSS_000846;NAME=TSS_000846;DIFF=7;PVAL=1.7e-06
	1365743	1365743	1000	+	ID=TSS_000847;NAME=TSS_000847;DIFF=452;PVAL=0
	1372048	1372048	166.7	+	ID=TSS_000848;NAME=TSS_000848;DIFF=6;PVAL=0.0004
	1373193	1373193	277.8	+	ID=TSS_000849;NAME=TSS_000849;DIFF=10;PVAL=2.1e-05
	1373439	1373439	500	+	ID=TSS_000850;NAME=TSS_000850;DIFF=18;PVAL=2e-11
	1373686	1373686	1000	+	ID=TSS_000851;NAME=TSS_000851;DIFF=4661;PVAL=0
	1373925	1373925	138.9	+	ID=TSS_000852;NAME=TSS_000852;DIFF=5;PVAL=0.00067
	1374156	1374156	194.4	+	ID=TSS_000853;NAME=TSS_000853;DIFF=7;PVAL=4.9e-05
	1375267	1375267	250	+	ID=TSS_000854;NAME=TSS_000854;DIFF=9;PVAL=2.7e-07
	1375512	1375512	166.7	+	ID=TSS_000855;NAME=TSS_000855;DIFF=6;PVAL=4.9e-05
	1376639	1376639	305.6	+	ID=TSS_000856;NAME=TSS_000856;DIFF=11;PVAL=2.8e-05
	1376662	1376662	1000	+	ID=TSS_000857;NAME=TSS_000857;DIFF=815;PVAL=0
	1376785	1376785	444.4	+	ID=TSS_000859;NAME=TSS_000859;DIFF=16;PVAL=1.1e-07
	1376829	1376829	416.7	+	ID=TSS_000860;NAME=TSS_000860;DIFF=15;PVAL=1.1e-07
	1377144	1377144	1000	+	ID=TSS_000861;NAME=TSS_000861;DIFF=98;PVAL=0
	1377337	1377337	1000	+	ID=TSS_000862;NAME=TSS_000862;DIFF=42;PVAL=0
	1378176	1378176	777.8	+	ID=TSS_000863;NAME=TSS_000863;DIFF=28;PVAL=0
	1378972	1378972	138.9	+	ID=TSS_000864;NAME=TSS_000864;DIFF=5;PVAL=0.00022
	1380416	1380416	305.6	+	ID=TSS_000865;NAME=TSS_000865;DIFF=11;PVAL=2e-11
	1384402	1384402	388.9	+	ID=TSS_000866;NAME=TSS_000866;DIFF=14;PVAL=3.2e-11
	1384435	1384435	194.4	+	ID=TSS_000867;NAME=TSS_000867;DIFF=7;PVAL=3.3e-06
	1386274	1386274	166.7	+	ID=TSS_000868;NAME=TSS_000868;DIFF=6;PVAL=0.00081
	1393103	1393103	972.2	+	ID=TSS_000869;NAME=TSS_000869;DIFF=35;PVAL=0
	1404373	1404373	55.6	+	ID=TSS_000870;NAME=TSS_000870;DIFF=2;PVAL=0
	1405396	1405396	1000	+	ID=TSS_000871;NAME=TSS_000871;DIFF=155;PVAL=0
	1416997	1416997	111.1	+	ID=TSS_000872;NAME=TSS_000872;DIFF=4;PVAL=0
	1417092	1417092	277.8	+	ID=TSS_000873;NAME=TSS_000873;DIFF=10;PVAL=9.1e-05
	1418091	1418091	27.8	+	ID=TSS_000874;NAME=TSS_000874;DIFF=1;PVAL=0
	1419414	1419414	1000	+	ID=TSS_000875;NAME=TSS_000875;DIFF=96;PVAL=0
	1424893	1424893	138.9	+	ID=TSS_000876;NAME=TSS_000876;DIFF=5;PVAL=0.00019
	1428911	1428911	805.6	+	ID=TSS_000878;NAME=TSS_000878;DIFF=29;PVAL=0
	1428948	1428948	444.4	+	ID=TSS_000879;NAME=TSS_000879;DIFF=16;PVAL=4.7e-08
	1429995	1429995	333.3	+	ID=TSS_000880;NAME=TSS_000880;DIFF=12;PVAL=8.4e-11
	1432452	1432452	333.3	+	ID=TSS_000881;NAME=TSS_000881;DIFF=12;PVAL=6.7e-06
	1433265	1433265	444.4	+	ID=TSS_000882;NAME=TSS_000882;DIFF=16;PVAL=1.9e-11
	1434405	1434405	1000	+	ID=TSS_000883;NAME=TSS_000883;DIFF=75;PVAL=0
	1434792	1434792	722.2	+	ID=TSS_000884;NAME=TSS_000884;DIFF=26;PVAL=0
	1438621	1438621	55.6	+	ID=TSS_000885;NAME=TSS_000885;DIFF=2;PVAL=0
	1440226	1440226	55.6	+	ID=TSS_000886;NAME=TSS_000886;DIFF=2;PVAL=0
	1442166	1442166	1000	+	ID=TSS_000888;NAME=TSS_000888;DIFF=155;PVAL=0
	1444083	1444083	277.8	+	ID=TSS_000889;NAME=TSS_000889;DIFF=10;PVAL=0.00066
	1448208	1448208	55.6	+	ID=TSS_000891;NAME=TSS_000891;DIFF=2;PVAL=0
	1451726	1451726	305.6	+	ID=TSS_000892;NAME=TSS_000892;DIFF=11;PVAL=1.2e-05
	1458679	1458679	1000	+	ID=TSS_000894;NAME=TSS_000894;DIFF=657;PVAL=0
	1459664	1459664	194.4	+	ID=TSS_000896;NAME=TSS_000896;DIFF=7;PVAL=0.00014
	1459820	1459820	166.7	+	ID=TSS_000897;NAME=TSS_000897;DIFF=6;PVAL=0.00041
	1459937	1459937	222.2	+	ID=TSS_000898;NAME=TSS_000898;DIFF=8;PVAL=6.4e-05
	1464981	1464981	222.2	+	ID=TSS_000899;NAME=TSS_000899;DIFF=8;PVAL=0.00023
	1467092	1467092	194.4	+	ID=TSS_000900;NAME=TSS_000900;DIFF=7;PVAL=5.6e-05
	1468802	1468802	333.3	+	ID=TSS_000901;NAME=TSS_000901;DIFF=12;PVAL=1.1e-05
	1469823	1469823	27.8	+	ID=TSS_000902;NAME=TSS_000902;DIFF=1;PVAL=0
	1472263	1472263	805.6	+	ID=TSS_000903;NAME=TSS_000903;DIFF=29;PVAL=7.4e-10
	1473408	1473408	194.4	+	ID=TSS_000904;NAME=TSS_000904;DIFF=7;PVAL=0.00067
	1474329	1474329	388.9	+	ID=TSS_000905;NAME=TSS_000905;DIFF=14;PVAL=9.9e-10
	1475987	1475987	472.2	+	ID=TSS_000906;NAME=TSS_000906;DIFF=17;PVAL=8.2e-10
	1479286	1479286	500	+	ID=TSS_000907;NAME=TSS_000907;DIFF=18;PVAL=6.4e-06
	1479626	1479626	527.8	+	ID=TSS_000908;NAME=TSS_000908;DIFF=19;PVAL=9.3e-05
	1479737	1479737	1000	+	ID=TSS_000909;NAME=TSS_000909;DIFF=185;PVAL=0
	1483832	1483832	305.6	+	ID=TSS_000911;NAME=TSS_000911;DIFF=11;PVAL=0.00025
	1484060	1484060	333.3	+	ID=TSS_000912;NAME=TSS_000912;DIFF=12;PVAL=0.00011
	1485549	1485549	1000	+	ID=TSS_000913;NAME=TSS_000913;DIFF=65;PVAL=0
	1486383	1486383	194.4	+	ID=TSS_000914;NAME=TSS_000914;DIFF=7;PVAL=1.1e-05
	1489284	1489284	1000	+	ID=TSS_000915;NAME=TSS_000915;DIFF=81;PVAL=0
	1489390	1489390	1000	+	ID=TSS_000916;NAME=TSS_000916;DIFF=50;PVAL=0
	1498828	1498828	250	+	ID=TSS_000917;NAME=TSS_000917;DIFF=9;PVAL=0.00036
	1501094	1501094	111.1	+	ID=TSS_000918;NAME=TSS_000918;DIFF=4;PVAL=0
	1501481	1501481	972.2	+	ID=TSS_000919;NAME=TSS_000919;DIFF=35;PVAL=0
	1503006	1503006	250	+	ID=TSS_000920;NAME=TSS_000920;DIFF=9;PVAL=5.6e-07
	1505095	1505095	194.4	+	ID=TSS_000921;NAME=TSS_000921;DIFF=7;PVAL=2.7e-05
	1505310	1505310	361.1	+	ID=TSS_000923;NAME=TSS_000923;DIFF=13;PVAL=1.3e-06
	1506178	1506178	555.6	+	ID=TSS_000924;NAME=TSS_000924;DIFF=20;PVAL=0
	1510646	1510646	1000	+	ID=TSS_000926;NAME=TSS_000926;DIFF=231;PVAL=0
	1515177	1515177	83.3	+	ID=TSS_000927;NAME=TSS_000927;DIFF=3;PVAL=0
	1516725	1516725	500	+	ID=TSS_000928;NAME=TSS_000928;DIFF=18;PVAL=4e-07
	1519403	1519403	305.6	+	ID=TSS_000930;NAME=TSS_000930;DIFF=11;PVAL=7.6e-05
	1522503	1522503	861.1	+	ID=TSS_000931;NAME=TSS_000931;DIFF=31;PVAL=0
	1527707	1527707	55.6	+	ID=TSS_000932;NAME=TSS_000932;DIFF=2;PVAL=0
	1531695	1531695	55.6	+	ID=TSS_000933;NAME=TSS_000933;DIFF=2;PVAL=0
	1532150	1532150	194.4	+	ID=TSS_000934;NAME=TSS_000934;DIFF=7;PVAL=0.00014
	1539814	1539814	83.3	+	ID=TSS_000935;NAME=TSS_000935;DIFF=3;PVAL=0.00075
	1543731	1543731	1000	+	ID=TSS_000936;NAME=TSS_000936;DIFF=95;PVAL=0
	1544119	1544119	277.8	+	ID=TSS_000937;NAME=TSS_000937;DIFF=10;PVAL=0.00017
	1545515	1545515	694.4	+	ID=TSS_000938;NAME=TSS_000938;DIFF=25;PVAL=0
	1546798	1546798	194.4	+	ID=TSS_000939;NAME=TSS_000939;DIFF=7;PVAL=1.7e-05
	1554475	1554475	611.1	+	ID=TSS_000940;NAME=TSS_000940;DIFF=22;PVAL=5.3e-10
	1554622	1554622	1000	+	ID=TSS_000941;NAME=TSS_000941;DIFF=178;PVAL=0
	1555699	1555699	1000	+	ID=TSS_000942;NAME=TSS_000942;DIFF=45;PVAL=0
	1558594	1558594	1000	+	ID=TSS_000944;NAME=TSS_000944;DIFF=83;PVAL=0
	1562878	1562878	1000	+	ID=TSS_000945;NAME=TSS_000945;DIFF=79;PVAL=0
	1563868	1563868	638.9	+	ID=TSS_000947;NAME=TSS_000947;DIFF=23;PVAL=9.8e-12
	1563933	1563933	1000	+	ID=TSS_000948;NAME=TSS_000948;DIFF=362;PVAL=0
	1565219	1565219	527.8	+	ID=TSS_000950;NAME=TSS_000950;DIFF=19;PVAL=1.2e-07
	1565365	1565365	944.4	+	ID=TSS_000951;NAME=TSS_000951;DIFF=34;PVAL=0
	1565434	1565434	277.8	+	ID=TSS_000952;NAME=TSS_000952;DIFF=10;PVAL=0.0001
	1567446	1567446	194.4	+	ID=TSS_000953;NAME=TSS_000953;DIFF=7;PVAL=6e-07
	1568756	1568756	1000	+	ID=TSS_000955;NAME=TSS_000955;DIFF=2016;PVAL=0
	1569032	1569032	750	+	ID=TSS_000958;NAME=TSS_000958;DIFF=27;PVAL=0
	1571591	1571591	583.3	+	ID=TSS_000959;NAME=TSS_000959;DIFF=21;PVAL=0
	1572768	1572768	1000	+	ID=TSS_000960;NAME=TSS_000960;DIFF=351;PVAL=0
	1588541	1588541	250	+	ID=TSS_000962;NAME=TSS_000962;DIFF=9;PVAL=7.6e-05
	1590101	1590101	1000	+	ID=TSS_000963;NAME=TSS_000963;DIFF=51;PVAL=0
	1590172	1590172	333.3	+	ID=TSS_000964;NAME=TSS_000964;DIFF=12;PVAL=1.5e-05
	1593200	1593200	972.2	+	ID=TSS_000965;NAME=TSS_000965;DIFF=35;PVAL=0
	1594717	1594717	166.7	+	ID=TSS_000966;NAME=TSS_000966;DIFF=6;PVAL=3e-05
	1596149	1596149	305.6	+	ID=TSS_000967;NAME=TSS_000967;DIFF=11;PVAL=1e-06
	1597989	1597989	305.6	+	ID=TSS_000968;NAME=TSS_000968;DIFF=11;PVAL=0.00056
	1599127	1599127	1000	+	ID=TSS_000970;NAME=TSS_000970;DIFF=68;PVAL=0
	1601069	1601069	1000	+	ID=TSS_000971;NAME=TSS_000971;DIFF=120;PVAL=0
	1612670	1612670	55.6	+	ID=TSS_000972;NAME=TSS_000972;DIFF=2;PVAL=0
	1614031	1614031	83.3	+	ID=TSS_000973;NAME=TSS_000973;DIFF=3;PVAL=0
	1614681	1614681	55.6	+	ID=TSS_000974;NAME=TSS_000974;DIFF=2;PVAL=0
	1616699	1616699	55.6	+	ID=TSS_000975;NAME=TSS_000975;DIFF=2;PVAL=0
	1618111	1618111	1000	+	ID=TSS_000978;NAME=TSS_000978;DIFF=977;PVAL=0
	1618152	1618152	416.7	+	ID=TSS_000980;NAME=TSS_000980;DIFF=15;PVAL=1.8e-05
	1619343	1619343	138.9	+	ID=TSS_000981;NAME=TSS_000981;DIFF=5;PVAL=0.00013
	1621139	1621139	1000	+	ID=TSS_000982;NAME=TSS_000982;DIFF=146;PVAL=0
	1624095	1624095	972.2	+	ID=TSS_000984;NAME=TSS_000984;DIFF=35;PVAL=0
	1625420	1625420	277.8	+	ID=TSS_000985;NAME=TSS_000985;DIFF=10;PVAL=1.1e-09
	1628016	1628016	250	+	ID=TSS_000986;NAME=TSS_000986;DIFF=9;PVAL=4.2e-06
	1629842	1629842	1000	+	ID=TSS_000987;NAME=TSS_000987;DIFF=83;PVAL=0
	1630254	1630254	222.2	+	ID=TSS_000988;NAME=TSS_000988;DIFF=8;PVAL=0.00033
	1631839	1631839	1000	+	ID=TSS_000989;NAME=TSS_000989;DIFF=211;PVAL=0
	1632082	1632082	250	+	ID=TSS_000990;NAME=TSS_000990;DIFF=9;PVAL=1.5e-06
	1635649	1635649	1000	+	ID=TSS_000991;NAME=TSS_000991;DIFF=282;PVAL=0
	1635698	1635698	1000	+	ID=TSS_000994;NAME=TSS_000994;DIFF=689;PVAL=0
	1636996	1636996	194.4	+	ID=TSS_000995;NAME=TSS_000995;DIFF=7;PVAL=0.00027
	1637350	1637350	222.2	+	ID=TSS_000997;NAME=TSS_000997;DIFF=8;PVAL=0.00092
	1640563	1640563	1000	+	ID=TSS_000999;NAME=TSS_000999;DIFF=56;PVAL=0
	1641529	1641529	194.4	+	ID=TSS_001000;NAME=TSS_001000;DIFF=7;PVAL=0.00097
	1642015	1642015	1000	+	ID=TSS_001002;NAME=TSS_001002;DIFF=109;PVAL=0
	1643496	1643496	1000	+	ID=TSS_001006;NAME=TSS_001006;DIFF=87;PVAL=0
	1645050	1645050	1000	+	ID=TSS_001007;NAME=TSS_001007;DIFF=44;PVAL=0
	1645203	1645203	1000	+	ID=TSS_001008;NAME=TSS_001008;DIFF=526;PVAL=0
	1645573	1645573	1000	+	ID=TSS_001010;NAME=TSS_001010;DIFF=206;PVAL=0
	1645863	1645863	416.7	+	ID=TSS_001011;NAME=TSS_001011;DIFF=15;PVAL=3.8e-05
	1645883	1645883	277.8	+	ID=TSS_001012;NAME=TSS_001012;DIFF=10;PVAL=0.00017
	1647882	1647882	944.4	+	ID=TSS_001013;NAME=TSS_001013;DIFF=34;PVAL=0
	1650074	1650074	222.2	+	ID=TSS_001014;NAME=TSS_001014;DIFF=8;PVAL=4.8e-07
	1652489	1652489	1000	+	ID=TSS_001016;NAME=TSS_001016;DIFF=75;PVAL=0
	1656183	1656183	1000	+	ID=TSS_001017;NAME=TSS_001017;DIFF=2234;PVAL=0
	1656242	1656242	250	+	ID=TSS_001020;NAME=TSS_001020;DIFF=9;PVAL=6.5e-06
	1656586	1656586	166.7	+	ID=TSS_001021;NAME=TSS_001021;DIFF=6;PVAL=0.00039
	1656847	1656847	305.6	+	ID=TSS_001022;NAME=TSS_001022;DIFF=11;PVAL=1.5e-06
	1657041	1657041	305.6	+	ID=TSS_001023;NAME=TSS_001023;DIFF=11;PVAL=5e-08
	1658012	1658012	222.2	+	ID=TSS_001024;NAME=TSS_001024;DIFF=8;PVAL=0.0004
	1660078	1660078	1000	+	ID=TSS_001025;NAME=TSS_001025;DIFF=71;PVAL=0
	1661816	1661816	1000	+	ID=TSS_001027;NAME=TSS_001027;DIFF=167;PVAL=0
	1662296	1662296	222.2	+	ID=TSS_001028;NAME=TSS_001028;DIFF=8;PVAL=1.9e-05
	1663047	1663047	1000	+	ID=TSS_001029;NAME=TSS_001029;DIFF=43;PVAL=0
	1664841	1664841	305.6	+	ID=TSS_001030;NAME=TSS_001030;DIFF=11;PVAL=2.2e-07
	1665995	1665995	1000	+	ID=TSS_001032;NAME=TSS_001032;DIFF=255;PVAL=0
	1666149	1666149	722.2	+	ID=TSS_001033;NAME=TSS_001033;DIFF=26;PVAL=1.9e-12
	1666188	1666188	166.7	+	ID=TSS_001034;NAME=TSS_001034;DIFF=6;PVAL=0.00099
	1666834	1666834	1000	+	ID=TSS_001038;NAME=TSS_001038;DIFF=69;PVAL=0
	1667102	1667102	750	+	ID=TSS_001040;NAME=TSS_001040;DIFF=27;PVAL=0
	1673232	1673232	1000	+	ID=TSS_001041;NAME=TSS_001041;DIFF=58;PVAL=0
	1677644	1677644	1000	+	ID=TSS_001042;NAME=TSS_001042;DIFF=39;PVAL=2.8e-07
	1678700	1678700	1000	+	ID=TSS_001043;NAME=TSS_001043;DIFF=87;PVAL=0
	1678723	1678723	555.6	+	ID=TSS_001046;NAME=TSS_001046;DIFF=20;PVAL=6.4e-08
	1680638	1680638	83.3	+	ID=TSS_001047;NAME=TSS_001047;DIFF=3;PVAL=0.00064
	1683776	1683776	250	+	ID=TSS_001048;NAME=TSS_001048;DIFF=9;PVAL=0.00068
	1684127	1684127	638.9	+	ID=TSS_001049;NAME=TSS_001049;DIFF=23;PVAL=1.8e-09
	1684199	1684199	527.8	+	ID=TSS_001050;NAME=TSS_001050;DIFF=19;PVAL=1.4e-08
	1686203	1686203	1000	+	ID=TSS_001051;NAME=TSS_001051;DIFF=85;PVAL=0
	1689297	1689297	500	+	ID=TSS_001052;NAME=TSS_001052;DIFF=18;PVAL=0
	1697174	1697174	138.9	+	ID=TSS_001053;NAME=TSS_001053;DIFF=5;PVAL=0.0009
	1705033	1705033	1000	+	ID=TSS_001054;NAME=TSS_001054;DIFF=733;PVAL=0
	1706922	1706922	583.3	+	ID=TSS_001058;NAME=TSS_001058;DIFF=21;PVAL=0
	1707023	1707023	833.3	+	ID=TSS_001059;NAME=TSS_001059;DIFF=30;PVAL=0
	1711185	1711185	444.4	+	ID=TSS_001061;NAME=TSS_001061;DIFF=16;PVAL=2.8e-14
	1713734	1713734	500	+	ID=TSS_001062;NAME=TSS_001062;DIFF=18;PVAL=1.6e-11
	1714082	1714082	444.4	+	ID=TSS_001063;NAME=TSS_001063;DIFF=16;PVAL=1.2e-07
	1715045	1715045	333.3	+	ID=TSS_001064;NAME=TSS_001064;DIFF=12;PVAL=4.2e-05
	1716956	1716956	55.6	+	ID=TSS_001065;NAME=TSS_001065;DIFF=2;PVAL=0
	1718396	1718396	1000	+	ID=TSS_001066;NAME=TSS_001066;DIFF=83;PVAL=0
	1722078	1722078	1000	+	ID=TSS_001067;NAME=TSS_001067;DIFF=100;PVAL=0
	1722139	1722139	944.4	+	ID=TSS_001068;NAME=TSS_001068;DIFF=34;PVAL=0
	1722817	1722817	1000	+	ID=TSS_001069;NAME=TSS_001069;DIFF=3681;PVAL=0
	1722930	1722930	194.4	+	ID=TSS_001070;NAME=TSS_001070;DIFF=7;PVAL=0.00015
	1722946	1722946	361.1	+	ID=TSS_001071;NAME=TSS_001071;DIFF=13;PVAL=4.9e-08
	1723258	1723258	250	+	ID=TSS_001072;NAME=TSS_001072;DIFF=9;PVAL=1.2e-06
	1723894	1723894	250	+	ID=TSS_001073;NAME=TSS_001073;DIFF=9;PVAL=4.1e-07
	1724005	1724005	138.9	+	ID=TSS_001074;NAME=TSS_001074;DIFF=5;PVAL=0.00042
	1728081	1728081	250	+	ID=TSS_001075;NAME=TSS_001075;DIFF=9;PVAL=2.1e-06
	1728363	1728363	1000	+	ID=TSS_001077;NAME=TSS_001077;DIFF=639;PVAL=0
	1730744	1730744	1000	+	ID=TSS_001078;NAME=TSS_001078;DIFF=286;PVAL=0
	1732161	1732161	472.2	+	ID=TSS_001080;NAME=TSS_001080;DIFF=17;PVAL=3.6e-12
	1733149	1733149	305.6	+	ID=TSS_001081;NAME=TSS_001081;DIFF=11;PVAL=5.9e-06
	1741065	1741065	83.3	+	ID=TSS_001082;NAME=TSS_001082;DIFF=3;PVAL=0
	1742060	1742060	55.6	+	ID=TSS_001083;NAME=TSS_001083;DIFF=2;PVAL=0
	1744661	1744661	1000	+	ID=TSS_001084;NAME=TSS_001084;DIFF=39;PVAL=0
	1745486	1745486	805.6	+	ID=TSS_001086;NAME=TSS_001086;DIFF=29;PVAL=0
	1747732	1747732	111.1	+	ID=TSS_001087;NAME=TSS_001087;DIFF=4;PVAL=0.00041
	1750087	1750087	222.2	+	ID=TSS_001088;NAME=TSS_001088;DIFF=8;PVAL=7.3e-08
	1751044	1751044	277.8	+	ID=TSS_001089;NAME=TSS_001089;DIFF=10;PVAL=0.00012
	1753355	1753355	1000	+	ID=TSS_001091;NAME=TSS_001091;DIFF=818;PVAL=0
	1753537	1753537	305.6	+	ID=TSS_001094;NAME=TSS_001094;DIFF=11;PVAL=4e-08
	1757471	1757471	1000	+	ID=TSS_001095;NAME=TSS_001095;DIFF=52;PVAL=0
	1757946	1757946	194.4	+	ID=TSS_001096;NAME=TSS_001096;DIFF=7;PVAL=1.1e-05
	1759040	1759040	222.2	+	ID=TSS_001097;NAME=TSS_001097;DIFF=8;PVAL=6.5e-07
	1767496	1767496	388.9	+	ID=TSS_001098;NAME=TSS_001098;DIFF=14;PVAL=2.1e-10
	1767667	1767667	111.1	+	ID=TSS_001099;NAME=TSS_001099;DIFF=4;PVAL=0
	1776817	1776817	1000	+	ID=TSS_001100;NAME=TSS_001100;DIFF=146;PVAL=0
	1780122	1780122	1000	+	ID=TSS_001101;NAME=TSS_001101;DIFF=93;PVAL=0
	1780775	1780775	833.3	+	ID=TSS_001102;NAME=TSS_001102;DIFF=30;PVAL=0
	1785334	1785334	277.8	+	ID=TSS_001104;NAME=TSS_001104;DIFF=10;PVAL=1e-07
	1788096	1788096	250	+	ID=TSS_001105;NAME=TSS_001105;DIFF=9;PVAL=0.00046
	1802492	1802492	138.9	+	ID=TSS_001106;NAME=TSS_001106;DIFF=5;PVAL=0.00033
	1804480	1804480	333.3	+	ID=TSS_001107;NAME=TSS_001107;DIFF=12;PVAL=7.9e-06
	1810928	1810928	83.3	+	ID=TSS_001108;NAME=TSS_001108;DIFF=3;PVAL=0
	1811773	1811773	55.6	+	ID=TSS_001109;NAME=TSS_001109;DIFF=2;PVAL=0
	1812990	1812990	83.3	+	ID=TSS_001110;NAME=TSS_001110;DIFF=3;PVAL=0
	1814474	1814474	527.8	+	ID=TSS_001111;NAME=TSS_001111;DIFF=19;PVAL=0
	1816190	1816190	55.6	+	ID=TSS_001112;NAME=TSS_001112;DIFF=2;PVAL=0.00015
	1823499	1823499	1000	+	ID=TSS_001116;NAME=TSS_001116;DIFF=433;PVAL=0
	1824999	1824999	83.3	+	ID=TSS_001117;NAME=TSS_001117;DIFF=3;PVAL=0.00043
	1828842	1828842	55.6	+	ID=TSS_001118;NAME=TSS_001118;DIFF=2;PVAL=0
	1830819	1830819	250	+	ID=TSS_001119;NAME=TSS_001119;DIFF=9;PVAL=5.8e-06
	1834660	1834660	194.4	+	ID=TSS_001120;NAME=TSS_001120;DIFF=7;PVAL=7.6e-05
	1838312	1838312	277.8	+	ID=TSS_001121;NAME=TSS_001121;DIFF=10;PVAL=7.5e-07
	1840196	1840196	1000	+	ID=TSS_001122;NAME=TSS_001122;DIFF=79;PVAL=0
	1847086	1847086	83.3	+	ID=TSS_001124;NAME=TSS_001124;DIFF=3;PVAL=0.00081
	1849289	1849289	388.9	+	ID=TSS_001125;NAME=TSS_001125;DIFF=14;PVAL=1.4e-07
	1849570	1849570	305.6	+	ID=TSS_001126;NAME=TSS_001126;DIFF=11;PVAL=1.4e-08
	1851117	1851117	972.2	+	ID=TSS_001127;NAME=TSS_001127;DIFF=35;PVAL=0
	1852200	1852200	1000	+	ID=TSS_001128;NAME=TSS_001128;DIFF=72;PVAL=0
	1853262	1853262	888.9	+	ID=TSS_001130;NAME=TSS_001130;DIFF=32;PVAL=0
	1853660	1853660	1000	+	ID=TSS_001131;NAME=TSS_001131;DIFF=226;PVAL=0
	1853981	1853981	444.4	+	ID=TSS_001132;NAME=TSS_001132;DIFF=16;PVAL=3.3e-07
	1854135	1854135	1000	+	ID=TSS_001133;NAME=TSS_001133;DIFF=3354;PVAL=0
	1854191	1854191	638.9	+	ID=TSS_001138;NAME=TSS_001138;DIFF=23;PVAL=1.2e-10
	1862720	1862720	1000	+	ID=TSS_001139;NAME=TSS_001139;DIFF=55;PVAL=0
	1869652	1869652	833.3	+	ID=TSS_001140;NAME=TSS_001140;DIFF=30;PVAL=0
	1869814	1869814	361.1	+	ID=TSS_001141;NAME=TSS_001141;DIFF=13;PVAL=2.5e-07
	1878909	1878909	55.6	+	ID=TSS_001142;NAME=TSS_001142;DIFF=2;PVAL=0
	1879909	1879909	83.3	+	ID=TSS_001143;NAME=TSS_001143;DIFF=3;PVAL=0
	1885201	1885201	722.2	+	ID=TSS_001144;NAME=TSS_001144;DIFF=26;PVAL=0
	1886238	1886238	555.6	+	ID=TSS_001145;NAME=TSS_001145;DIFF=20;PVAL=0
	1886578	1886578	83.3	+	ID=TSS_001146;NAME=TSS_001146;DIFF=3;PVAL=0.00078
	1888787	1888787	222.2	+	ID=TSS_001147;NAME=TSS_001147;DIFF=8;PVAL=0
	1895051	1895051	166.7	+	ID=TSS_001148;NAME=TSS_001148;DIFF=6;PVAL=0.00073
	1895102	1895102	1000	+	ID=TSS_001149;NAME=TSS_001149;DIFF=48;PVAL=0
	1896360	1896360	83.3	+	ID=TSS_001150;NAME=TSS_001150;DIFF=3;PVAL=0.00075
	1898287	1898287	1000	+	ID=TSS_001151;NAME=TSS_001151;DIFF=117;PVAL=0
	1902888	1902888	1000	+	ID=TSS_001153;NAME=TSS_001153;DIFF=244;PVAL=0
	1903672	1903672	194.4	+	ID=TSS_001154;NAME=TSS_001154;DIFF=7;PVAL=0.00012
	1910498	1910498	1000	+	ID=TSS_001155;NAME=TSS_001155;DIFF=59;PVAL=0
	1910522	1910522	1000	+	ID=TSS_001156;NAME=TSS_001156;DIFF=71;PVAL=0
	1911031	1911031	194.4	+	ID=TSS_001157;NAME=TSS_001157;DIFF=7;PVAL=0.00017
	1924259	1924259	527.8	+	ID=TSS_001158;NAME=TSS_001158;DIFF=19;PVAL=2e-12
	1926935	1926935	1000	+	ID=TSS_001159;NAME=TSS_001159;DIFF=141;PVAL=0
	1927374	1927374	1000	+	ID=TSS_001160;NAME=TSS_001160;DIFF=523;PVAL=0
	1927662	1927662	777.8	+	ID=TSS_001161;NAME=TSS_001161;DIFF=28;PVAL=0
	1927819	1927819	583.3	+	ID=TSS_001162;NAME=TSS_001162;DIFF=21;PVAL=0
	1929655	1929655	55.6	+	ID=TSS_001163;NAME=TSS_001163;DIFF=2;PVAL=0
	1931609	1931609	1000	+	ID=TSS_001164;NAME=TSS_001164;DIFF=85;PVAL=0
	1932271	1932271	444.4	+	ID=TSS_001166;NAME=TSS_001166;DIFF=16;PVAL=5.7e-07
	1936037	1936037	361.1	+	ID=TSS_001167;NAME=TSS_001167;DIFF=13;PVAL=5.1e-07
	1937419	1937419	194.4	+	ID=TSS_001168;NAME=TSS_001168;DIFF=7;PVAL=0.00013
	1946531	1946531	1000	+	ID=TSS_001170;NAME=TSS_001170;DIFF=867;PVAL=0
	1946966	1946966	750	+	ID=TSS_001171;NAME=TSS_001171;DIFF=27;PVAL=0
	1949322	1949322	444.4	+	ID=TSS_001172;NAME=TSS_001172;DIFF=16;PVAL=4.2e-08
	1949448	1949448	1000	+	ID=TSS_001174;NAME=TSS_001174;DIFF=194;PVAL=0
	1950103	1950103	194.4	+	ID=TSS_001176;NAME=TSS_001176;DIFF=7;PVAL=1.6e-06
	1953292	1953292	1000	+	ID=TSS_001177;NAME=TSS_001177;DIFF=304;PVAL=0
	1958406	1958406	1000	+	ID=TSS_001180;NAME=TSS_001180;DIFF=413;PVAL=0
	1963239	1963239	27.8	+	ID=TSS_001181;NAME=TSS_001181;DIFF=1;PVAL=0
	1964666	1964666	250	+	ID=TSS_001182;NAME=TSS_001182;DIFF=9;PVAL=1.9e-06
	1966335	1966335	194.4	+	ID=TSS_001183;NAME=TSS_001183;DIFF=7;PVAL=2.2e-06
	1967577	1967577	1000	+	ID=TSS_001184;NAME=TSS_001184;DIFF=145;PVAL=0
	1970856	1970856	83.3	+	ID=TSS_001185;NAME=TSS_001185;DIFF=3;PVAL=0.00047
	1976086	1976086	1000	+	ID=TSS_001187;NAME=TSS_001187;DIFF=99;PVAL=0
	1978343	1978343	1000	+	ID=TSS_001190;NAME=TSS_001190;DIFF=59;PVAL=0
	1982085	1982085	305.6	+	ID=TSS_001191;NAME=TSS_001191;DIFF=11;PVAL=0.00048
	1984467	1984467	250	+	ID=TSS_001192;NAME=TSS_001192;DIFF=9;PVAL=0.00029
	1987399	1987399	1000	+	ID=TSS_001194;NAME=TSS_001194;DIFF=92;PVAL=0
	1991427	1991427	722.2	+	ID=TSS_001195;NAME=TSS_001195;DIFF=26;PVAL=3.1e-15
	1991888	1991888	416.7	+	ID=TSS_001196;NAME=TSS_001196;DIFF=15;PVAL=4e-09
	1992177	1992177	972.2	+	ID=TSS_001197;NAME=TSS_001197;DIFF=35;PVAL=0
	1992684	1992684	222.2	+	ID=TSS_001198;NAME=TSS_001198;DIFF=8;PVAL=2.2e-05
	1992970	1992970	361.1	+	ID=TSS_001200;NAME=TSS_001200;DIFF=13;PVAL=6.7e-08
	1993404	1993404	222.2	+	ID=TSS_001201;NAME=TSS_001201;DIFF=8;PVAL=0.00032
	1993649	1993649	416.7	+	ID=TSS_001202;NAME=TSS_001202;DIFF=15;PVAL=2.3e-08
	1998059	1998059	194.4	+	ID=TSS_001203;NAME=TSS_001203;DIFF=7;PVAL=1.9e-06
	1999021	1999021	305.6	+	ID=TSS_001204;NAME=TSS_001204;DIFF=11;PVAL=2.4e-10
	2003442	2003442	361.1	+	ID=TSS_001205;NAME=TSS_001205;DIFF=13;PVAL=9.9e-09
	2005869	2005869	555.6	+	ID=TSS_001206;NAME=TSS_001206;DIFF=20;PVAL=0
	2012162	2012162	166.7	+	ID=TSS_001207;NAME=TSS_001207;DIFF=6;PVAL=0.00058
	2012948	2012948	555.6	+	ID=TSS_001208;NAME=TSS_001208;DIFF=20;PVAL=3e-11
	2013580	2013580	250	+	ID=TSS_001209;NAME=TSS_001209;DIFF=9;PVAL=7.3e-05
	2017530	2017530	1000	+	ID=TSS_001211;NAME=TSS_001211;DIFF=115;PVAL=0
	2018150	2018150	388.9	+	ID=TSS_001212;NAME=TSS_001212;DIFF=14;PVAL=2.9e-07
	2019124	2019124	1000	+	ID=TSS_001213;NAME=TSS_001213;DIFF=90;PVAL=0
	2019360	2019360	1000	+	ID=TSS_001215;NAME=TSS_001215;DIFF=901;PVAL=0
	2020397	2020397	1000	+	ID=TSS_001217;NAME=TSS_001217;DIFF=88;PVAL=0
	2020773	2020773	138.9	+	ID=TSS_001218;NAME=TSS_001218;DIFF=5;PVAL=0.00028
	2022603	2022603	194.4	+	ID=TSS_001219;NAME=TSS_001219;DIFF=7;PVAL=9e-07
	2027600	2027600	1000	+	ID=TSS_001220;NAME=TSS_001220;DIFF=70;PVAL=0
	2028195	2028195	1000	+	ID=TSS_001221;NAME=TSS_001221;DIFF=50;PVAL=0
	2029367	2029367	1000	+	ID=TSS_001222;NAME=TSS_001222;DIFF=52;PVAL=0
	2029379	2029379	1000	+	ID=TSS_001223;NAME=TSS_001223;DIFF=50;PVAL=0
	2029415	2029415	1000	+	ID=TSS_001224;NAME=TSS_001224;DIFF=49;PVAL=0
	2029505	2029505	1000	+	ID=TSS_001227;NAME=TSS_001227;DIFF=68;PVAL=0
	2029570	2029570	944.4	+	ID=TSS_001228;NAME=TSS_001228;DIFF=34;PVAL=8.5e-05
	2029606	2029606	1000	+	ID=TSS_001231;NAME=TSS_001231;DIFF=386;PVAL=0
	2029643	2029643	722.2	+	ID=TSS_001234;NAME=TSS_001234;DIFF=26;PVAL=0.00074
	2029668	2029668	1000	+	ID=TSS_001235;NAME=TSS_001235;DIFF=86;PVAL=0
	2029726	2029726	1000	+	ID=TSS_001237;NAME=TSS_001237;DIFF=54;PVAL=0
	2029752	2029752	1000	+	ID=TSS_001238;NAME=TSS_001238;DIFF=44;PVAL=0
	2029804	2029804	472.2	+	ID=TSS_001239;NAME=TSS_001239;DIFF=17;PVAL=0.0001
	2030561	2030561	527.8	+	ID=TSS_001240;NAME=TSS_001240;DIFF=19;PVAL=2.6e-10
	2030637	2030637	277.8	+	ID=TSS_001241;NAME=TSS_001241;DIFF=10;PVAL=6.2e-06
	2030844	2030844	666.7	+	ID=TSS_001242;NAME=TSS_001242;DIFF=24;PVAL=2.4e-14
	2031365	2031365	583.3	+	ID=TSS_001244;NAME=TSS_001244;DIFF=21;PVAL=0
	2032438	2032438	1000	+	ID=TSS_001246;NAME=TSS_001246;DIFF=43;PVAL=0
	2032654	2032654	166.7	+	ID=TSS_001247;NAME=TSS_001247;DIFF=6;PVAL=5.7e-05
	2037439	2037439	361.1	+	ID=TSS_001248;NAME=TSS_001248;DIFF=13;PVAL=8.3e-11
	2038859	2038859	166.7	+	ID=TSS_001249;NAME=TSS_001249;DIFF=6;PVAL=0.00052
	2039511	2039511	1000	+	ID=TSS_001252;NAME=TSS_001252;DIFF=338;PVAL=0
	2043407	2043407	166.7	+	ID=TSS_001253;NAME=TSS_001253;DIFF=6;PVAL=6.1e-07
	2045754	2045754	83.3	+	ID=TSS_001254;NAME=TSS_001254;DIFF=3;PVAL=0
	2046421	2046421	55.6	+	ID=TSS_001255;NAME=TSS_001255;DIFF=2;PVAL=0
	2047333	2047333	55.6	+	ID=TSS_001256;NAME=TSS_001256;DIFF=2;PVAL=0
	2049593	2049593	222.2	+	ID=TSS_001257;NAME=TSS_001257;DIFF=8;PVAL=0.00011
	2049705	2049705	1000	+	ID=TSS_001258;NAME=TSS_001258;DIFF=6707;PVAL=0
	2049763	2049763	1000	+	ID=TSS_001261;NAME=TSS_001261;DIFF=43;PVAL=0
	2050074	2050074	305.6	+	ID=TSS_001262;NAME=TSS_001262;DIFF=11;PVAL=3.4e-05
	2050180	2050180	250	+	ID=TSS_001263;NAME=TSS_001263;DIFF=9;PVAL=2.4e-05
	2050241	2050241	833.3	+	ID=TSS_001264;NAME=TSS_001264;DIFF=30;PVAL=0
	2050393	2050393	166.7	+	ID=TSS_001265;NAME=TSS_001265;DIFF=6;PVAL=0.0003
	2050625	2050625	944.4	+	ID=TSS_001266;NAME=TSS_001266;DIFF=34;PVAL=0
	2050737	2050737	166.7	+	ID=TSS_001267;NAME=TSS_001267;DIFF=6;PVAL=0.00071
	2054794	2054794	83.3	+	ID=TSS_001268;NAME=TSS_001268;DIFF=3;PVAL=0.00065
	2056895	2056895	916.7	+	ID=TSS_001269;NAME=TSS_001269;DIFF=33;PVAL=4.6e-12
	2057101	2057101	1000	+	ID=TSS_001271;NAME=TSS_001271;DIFF=58;PVAL=0
	2057691	2057691	1000	+	ID=TSS_001272;NAME=TSS_001272;DIFF=187;PVAL=0
	2061575	2061575	1000	+	ID=TSS_001273;NAME=TSS_001273;DIFF=61;PVAL=0
	2073738	2073738	1000	+	ID=TSS_001274;NAME=TSS_001274;DIFF=56;PVAL=0
	2079478	2079478	1000	+	ID=TSS_001275;NAME=TSS_001275;DIFF=49;PVAL=0
	2080689	2080689	222.2	+	ID=TSS_001276;NAME=TSS_001276;DIFF=8;PVAL=5.9e-06
	2087494	2087494	1000	+	ID=TSS_001277;NAME=TSS_001277;DIFF=185;PVAL=0
	2088156	2088156	1000	+	ID=TSS_001278;NAME=TSS_001278;DIFF=283;PVAL=0
	2089715	2089715	1000	+	ID=TSS_001280;NAME=TSS_001280;DIFF=766;PVAL=0
	2090379	2090379	1000	+	ID=TSS_001281;NAME=TSS_001281;DIFF=87;PVAL=0
	2091838	2091838	638.9	+	ID=TSS_001282;NAME=TSS_001282;DIFF=23;PVAL=1.4e-10
	2092194	2092194	1000	+	ID=TSS_001285;NAME=TSS_001285;DIFF=851;PVAL=0
	2092773	2092773	1000	+	ID=TSS_001287;NAME=TSS_001287;DIFF=52;PVAL=0
	2095698	2095698	305.6	+	ID=TSS_001288;NAME=TSS_001288;DIFF=11;PVAL=0.00023
	2099552	2099552	527.8	+	ID=TSS_001289;NAME=TSS_001289;DIFF=19;PVAL=1.7e-09
	2100518	2100518	694.4	+	ID=TSS_001290;NAME=TSS_001290;DIFF=25;PVAL=2e-07
	2100528	2100528	1000	+	ID=TSS_001291;NAME=TSS_001291;DIFF=284;PVAL=0
	2105756	2105756	305.6	+	ID=TSS_001292;NAME=TSS_001292;DIFF=11;PVAL=0
	2106515	2106515	277.8	+	ID=TSS_001293;NAME=TSS_001293;DIFF=10;PVAL=0.00013
	2110642	2110642	1000	+	ID=TSS_001294;NAME=TSS_001294;DIFF=46;PVAL=0
	2114448	2114448	55.6	+	ID=TSS_001295;NAME=TSS_001295;DIFF=2;PVAL=0
	2120025	2120025	1000	+	ID=TSS_001296;NAME=TSS_001296;DIFF=44;PVAL=0
	2120115	2120115	194.4	+	ID=TSS_001298;NAME=TSS_001298;DIFF=7;PVAL=6.5e-05
	2124381	2124381	250	+	ID=TSS_001299;NAME=TSS_001299;DIFF=9;PVAL=0.0009
	2128792	2128792	1000	+	ID=TSS_001300;NAME=TSS_001300;DIFF=55;PVAL=0
	2128818	2128818	333.3	+	ID=TSS_001301;NAME=TSS_001301;DIFF=12;PVAL=0.00015
	2128933	2128933	1000	+	ID=TSS_001302;NAME=TSS_001302;DIFF=1771;PVAL=0
	2129100	2129100	305.6	+	ID=TSS_001303;NAME=TSS_001303;DIFF=11;PVAL=0.00013
	2129108	2129108	388.9	+	ID=TSS_001304;NAME=TSS_001304;DIFF=14;PVAL=5.1e-06
	2129120	2129120	416.7	+	ID=TSS_001305;NAME=TSS_001305;DIFF=15;PVAL=8.6e-07
	2129210	2129210	1000	+	ID=TSS_001306;NAME=TSS_001306;DIFF=46;PVAL=0
	2129316	2129316	305.6	+	ID=TSS_001308;NAME=TSS_001308;DIFF=11;PVAL=0.00027
	2129339	2129339	388.9	+	ID=TSS_001309;NAME=TSS_001309;DIFF=14;PVAL=9.6e-06
	2129718	2129718	1000	+	ID=TSS_001310;NAME=TSS_001310;DIFF=111;PVAL=0
	2130133	2130133	166.7	+	ID=TSS_001311;NAME=TSS_001311;DIFF=6;PVAL=0.00021
	2132035	2132035	1000	+	ID=TSS_001312;NAME=TSS_001312;DIFF=42;PVAL=0
	2133095	2133095	916.7	+	ID=TSS_001313;NAME=TSS_001313;DIFF=33;PVAL=0
	2134032	2134032	166.7	+	ID=TSS_001314;NAME=TSS_001314;DIFF=6;PVAL=9.5e-05
	2135635	2135635	1000	+	ID=TSS_001315;NAME=TSS_001315;DIFF=41;PVAL=0
	2136689	2136689	1000	+	ID=TSS_001316;NAME=TSS_001316;DIFF=44;PVAL=0
	2136779	2136779	194.4	+	ID=TSS_001318;NAME=TSS_001318;DIFF=7;PVAL=0.00011
	2137051	2137051	138.9	+	ID=TSS_001319;NAME=TSS_001319;DIFF=5;PVAL=0.00068
	2137712	2137712	777.8	+	ID=TSS_001320;NAME=TSS_001320;DIFF=28;PVAL=0
	2138063	2138063	1000	+	ID=TSS_001322;NAME=TSS_001322;DIFF=1986;PVAL=0
	2138184	2138184	361.1	+	ID=TSS_001323;NAME=TSS_001323;DIFF=13;PVAL=7.1e-08
	2138633	2138633	500	+	ID=TSS_001324;NAME=TSS_001324;DIFF=18;PVAL=7.4e-11
	2139226	2139226	1000	+	ID=TSS_001325;NAME=TSS_001325;DIFF=457;PVAL=0
	2139324	2139324	1000	+	ID=TSS_001327;NAME=TSS_001327;DIFF=2793;PVAL=0
	2139455	2139455	861.1	+	ID=TSS_001330;NAME=TSS_001330;DIFF=31;PVAL=0
	2140920	2140920	1000	+	ID=TSS_001331;NAME=TSS_001331;DIFF=39;PVAL=0
	2141960	2141960	250	+	ID=TSS_001332;NAME=TSS_001332;DIFF=9;PVAL=5.5e-05
	2142704	2142704	1000	+	ID=TSS_001333;NAME=TSS_001333;DIFF=90;PVAL=0
	2144256	2144256	277.8	+	ID=TSS_001334;NAME=TSS_001334;DIFF=10;PVAL=9.1e-05
	2145085	2145085	416.7	+	ID=TSS_001335;NAME=TSS_001335;DIFF=15;PVAL=1.5e-12
	2146114	2146114	138.9	+	ID=TSS_001336;NAME=TSS_001336;DIFF=5;PVAL=0.00046
	2157227	2157227	166.7	+	ID=TSS_001337;NAME=TSS_001337;DIFF=6;PVAL=4.8e-05
	2160971	2160971	27.8	+	ID=TSS_001338;NAME=TSS_001338;DIFF=1;PVAL=0
	2164932	2164932	750	+	ID=TSS_001339;NAME=TSS_001339;DIFF=27;PVAL=0
	2166325	2166325	416.7	+	ID=TSS_001340;NAME=TSS_001340;DIFF=15;PVAL=4.6e-11
	2167387	2167387	277.8	+	ID=TSS_001341;NAME=TSS_001341;DIFF=10;PVAL=0.00011
	2167831	2167831	1000	+	ID=TSS_001342;NAME=TSS_001342;DIFF=45;PVAL=0
	2167852	2167852	916.7	+	ID=TSS_001343;NAME=TSS_001343;DIFF=33;PVAL=0
	2168523	2168523	361.1	+	ID=TSS_001344;NAME=TSS_001344;DIFF=13;PVAL=3.1e-05
	2171555	2171555	250	+	ID=TSS_001345;NAME=TSS_001345;DIFF=9;PVAL=9.5e-06
	2178712	2178712	1000	+	ID=TSS_001347;NAME=TSS_001347;DIFF=336;PVAL=0
	2181626	2181626	888.9	+	ID=TSS_001348;NAME=TSS_001348;DIFF=32;PVAL=8.1e-11
	2181854	2181854	638.9	+	ID=TSS_001349;NAME=TSS_001349;DIFF=23;PVAL=4.8e-06
	2183945	2183945	694.4	+	ID=TSS_001351;NAME=TSS_001351;DIFF=25;PVAL=1.5e-09
	2188067	2188067	55.6	+	ID=TSS_001352;NAME=TSS_001352;DIFF=2;PVAL=0
	2193943	2193943	250	+	ID=TSS_001353;NAME=TSS_001353;DIFF=9;PVAL=5.5e-09
	2197316	2197316	638.9	+	ID=TSS_001355;NAME=TSS_001355;DIFF=23;PVAL=6.3e-12
	2199521	2199521	166.7	+	ID=TSS_001356;NAME=TSS_001356;DIFF=6;PVAL=8.9e-06
	2200773	2200773	166.7	+	ID=TSS_001357;NAME=TSS_001357;DIFF=6;PVAL=0.00028
	2202446	2202446	166.7	+	ID=TSS_001358;NAME=TSS_001358;DIFF=6;PVAL=1.7e-05
	2205923	2205923	1000	+	ID=TSS_001359;NAME=TSS_001359;DIFF=98;PVAL=0
	2211129	2211129	83.3	+	ID=TSS_001361;NAME=TSS_001361;DIFF=3;PVAL=0
	2218041	2218041	1000	+	ID=TSS_001362;NAME=TSS_001362;DIFF=59;PVAL=0
	2220137	2220137	833.3	+	ID=TSS_001363;NAME=TSS_001363;DIFF=30;PVAL=0
	2223581	2223581	111.1	+	ID=TSS_001364;NAME=TSS_001364;DIFF=4;PVAL=0
	2228075	2228075	416.7	+	ID=TSS_001365;NAME=TSS_001365;DIFF=15;PVAL=3.4e-07
	2228110	2228110	1000	+	ID=TSS_001366;NAME=TSS_001366;DIFF=172;PVAL=0
	2233717	2233717	250	+	ID=TSS_001367;NAME=TSS_001367;DIFF=9;PVAL=5.3e-08
	2237154	2237154	222.2	+	ID=TSS_001368;NAME=TSS_001368;DIFF=8;PVAL=0.00073
	2240824	2240824	138.9	+	ID=TSS_001369;NAME=TSS_001369;DIFF=5;PVAL=0.00015
	2244291	2244291	55.6	+	ID=TSS_001370;NAME=TSS_001370;DIFF=2;PVAL=0
	2247197	2247197	277.8	+	ID=TSS_001371;NAME=TSS_001371;DIFF=10;PVAL=1.7e-05
	2253175	2253175	111.1	+	ID=TSS_001372;NAME=TSS_001372;DIFF=4;PVAL=0
	2256917	2256917	138.9	+	ID=TSS_001373;NAME=TSS_001373;DIFF=5;PVAL=1.6e-05
	2258825	2258825	111.1	+	ID=TSS_001374;NAME=TSS_001374;DIFF=4;PVAL=0.00025
	2263651	2263651	111.1	+	ID=TSS_001375;NAME=TSS_001375;DIFF=4;PVAL=0.0005
	2265075	2265075	250	+	ID=TSS_001376;NAME=TSS_001376;DIFF=9;PVAL=1.2e-05
	2266569	2266569	472.2	+	ID=TSS_001377;NAME=TSS_001377;DIFF=17;PVAL=1.2e-08
	2277075	2277075	166.7	+	ID=TSS_001379;NAME=TSS_001379;DIFF=6;PVAL=0.00051
	2277664	2277664	416.7	+	ID=TSS_001380;NAME=TSS_001380;DIFF=15;PVAL=8.4e-10
	2291234	2291234	361.1	+	ID=TSS_001381;NAME=TSS_001381;DIFF=13;PVAL=9.6e-07
	2291441	2291441	1000	+	ID=TSS_001382;NAME=TSS_001382;DIFF=105;PVAL=0
	2292979	2292979	55.6	+	ID=TSS_001383;NAME=TSS_001383;DIFF=2;PVAL=0
	2295344	2295344	1000	+	ID=TSS_001384;NAME=TSS_001384;DIFF=329;PVAL=0
	2298942	2298942	250	+	ID=TSS_001385;NAME=TSS_001385;DIFF=9;PVAL=7.4e-07
	2300763	2300763	722.2	+	ID=TSS_001386;NAME=TSS_001386;DIFF=26;PVAL=0.00025
	2302166	2302166	1000	+	ID=TSS_001388;NAME=TSS_001388;DIFF=204;PVAL=0
	2304485	2304485	1000	+	ID=TSS_001392;NAME=TSS_001392;DIFF=42;PVAL=0
	2306046	2306046	1000	+	ID=TSS_001394;NAME=TSS_001394;DIFF=40;PVAL=0
	2306666	2306666	305.6	+	ID=TSS_001395;NAME=TSS_001395;DIFF=11;PVAL=2.6e-07
	2307538	2307538	1000	+	ID=TSS_001396;NAME=TSS_001396;DIFF=142;PVAL=0
	2309979	2309979	1000	+	ID=TSS_001397;NAME=TSS_001397;DIFF=83;PVAL=0
	2311144	2311144	83.3	+	ID=TSS_001398;NAME=TSS_001398;DIFF=3;PVAL=0.00083
	2315334	2315334	666.7	+	ID=TSS_001399;NAME=TSS_001399;DIFF=24;PVAL=0
	2316009	2316009	388.9	+	ID=TSS_001400;NAME=TSS_001400;DIFF=14;PVAL=2.8e-06
	2316687	2316687	1000	+	ID=TSS_001404;NAME=TSS_001404;DIFF=1874;PVAL=0
	2319242	2319242	55.6	+	ID=TSS_001405;NAME=TSS_001405;DIFF=2;PVAL=0
	2320678	2320678	1000	+	ID=TSS_001406;NAME=TSS_001406;DIFF=36;PVAL=0
	2326466	2326466	611.1	+	ID=TSS_001407;NAME=TSS_001407;DIFF=22;PVAL=0
	2327557	2327557	250	+	ID=TSS_001408;NAME=TSS_001408;DIFF=9;PVAL=6.1e-06
	2333873	2333873	55.6	+	ID=TSS_001409;NAME=TSS_001409;DIFF=2;PVAL=0
	2334641	2334641	416.7	+	ID=TSS_001410;NAME=TSS_001410;DIFF=15;PVAL=1.6e-09
	2335640	2335640	500	+	ID=TSS_001411;NAME=TSS_001411;DIFF=18;PVAL=2.5e-08
	2336027	2336027	416.7	+	ID=TSS_001412;NAME=TSS_001412;DIFF=15;PVAL=3.2e-06
	2338146	2338146	583.3	+	ID=TSS_001414;NAME=TSS_001414;DIFF=21;PVAL=2.6e-11
	2338518	2338518	333.3	+	ID=TSS_001415;NAME=TSS_001415;DIFF=12;PVAL=0.00034
	2339153	2339153	1000	+	ID=TSS_001418;NAME=TSS_001418;DIFF=135;PVAL=0
	2340278	2340278	500	+	ID=TSS_001419;NAME=TSS_001419;DIFF=18;PVAL=6.6e-07
	2341005	2341005	388.9	+	ID=TSS_001420;NAME=TSS_001420;DIFF=14;PVAL=2.2e-07
	2346125	2346125	166.7	+	ID=TSS_001421;NAME=TSS_001421;DIFF=6;PVAL=0.00061
	2348646	2348646	750	+	ID=TSS_001422;NAME=TSS_001422;DIFF=27;PVAL=6.8e-05
	2348698	2348698	944.4	+	ID=TSS_001423;NAME=TSS_001423;DIFF=34;PVAL=8.1e-09
	2351501	2351501	361.1	+	ID=TSS_001424;NAME=TSS_001424;DIFF=13;PVAL=3.7e-08
	2358843	2358843	1000	+	ID=TSS_001425;NAME=TSS_001425;DIFF=62;PVAL=0
	2358982	2358982	583.3	+	ID=TSS_001426;NAME=TSS_001426;DIFF=21;PVAL=1e-07
	2360377	2360377	1000	+	ID=TSS_001427;NAME=TSS_001427;DIFF=44;PVAL=0
	2361088	2361088	805.6	+	ID=TSS_001428;NAME=TSS_001428;DIFF=29;PVAL=2.5e-08
	2364248	2364248	1000	+	ID=TSS_001431;NAME=TSS_001431;DIFF=70;PVAL=0
	2365081	2365081	472.2	+	ID=TSS_001432;NAME=TSS_001432;DIFF=17;PVAL=3.1e-05
	2365176	2365176	1000	+	ID=TSS_001433;NAME=TSS_001433;DIFF=52;PVAL=0
	2367336	2367336	500	+	ID=TSS_001434;NAME=TSS_001434;DIFF=18;PVAL=1.2e-06
	2367950	2367950	805.6	+	ID=TSS_001438;NAME=TSS_001438;DIFF=29;PVAL=2e-07
	2369416	2369416	1000	+	ID=TSS_001439;NAME=TSS_001439;DIFF=56;PVAL=0
	2370736	2370736	416.7	+	ID=TSS_001441;NAME=TSS_001441;DIFF=15;PVAL=2.8e-05
	2372031	2372031	1000	+	ID=TSS_001443;NAME=TSS_001443;DIFF=64;PVAL=0
	2374184	2374184	305.6	+	ID=TSS_001444;NAME=TSS_001444;DIFF=11;PVAL=1.3e-07
	2374359	2374359	55.6	+	ID=TSS_001445;NAME=TSS_001445;DIFF=2;PVAL=0
	2375791	2375791	305.6	+	ID=TSS_001446;NAME=TSS_001446;DIFF=11;PVAL=3e-06
	2377173	2377173	388.9	+	ID=TSS_001448;NAME=TSS_001448;DIFF=14;PVAL=1.9e-08
	2383843	2383843	305.6	+	ID=TSS_001449;NAME=TSS_001449;DIFF=11;PVAL=5.3e-05
	2385244	2385244	916.7	+	ID=TSS_001450;NAME=TSS_001450;DIFF=33;PVAL=0
	2385325	2385325	333.3	+	ID=TSS_001451;NAME=TSS_001451;DIFF=12;PVAL=2.7e-05
	2385341	2385341	361.1	+	ID=TSS_001452;NAME=TSS_001452;DIFF=13;PVAL=4e-06
	2385889	2385889	250	+	ID=TSS_001453;NAME=TSS_001453;DIFF=9;PVAL=1e-05
	2386453	2386453	250	+	ID=TSS_001454;NAME=TSS_001454;DIFF=9;PVAL=2.2e-07
	2387020	2387020	194.4	+	ID=TSS_001455;NAME=TSS_001455;DIFF=7;PVAL=3.5e-06
	2387709	2387709	194.4	+	ID=TSS_001456;NAME=TSS_001456;DIFF=7;PVAL=0.00065
	2388170	2388170	305.6	+	ID=TSS_001457;NAME=TSS_001457;DIFF=11;PVAL=3.6e-05
	2388737	2388737	555.6	+	ID=TSS_001458;NAME=TSS_001458;DIFF=20;PVAL=0
	2389977	2389977	194.4	+	ID=TSS_001459;NAME=TSS_001459;DIFF=7;PVAL=0.00017
	2390422	2390422	361.1	+	ID=TSS_001460;NAME=TSS_001460;DIFF=13;PVAL=6.4e-08
	2391326	2391326	277.8	+	ID=TSS_001461;NAME=TSS_001461;DIFF=10;PVAL=0.00024
	2391959	2391959	500	+	ID=TSS_001462;NAME=TSS_001462;DIFF=18;PVAL=9.7e-08
	2393228	2393228	1000	+	ID=TSS_001464;NAME=TSS_001464;DIFF=1519;PVAL=0
	2394135	2394135	750	+	ID=TSS_001467;NAME=TSS_001467;DIFF=27;PVAL=0
	2394623	2394623	138.9	+	ID=TSS_001468;NAME=TSS_001468;DIFF=5;PVAL=0.00041
	2401519	2401519	1000	+	ID=TSS_001470;NAME=TSS_001470;DIFF=4074;PVAL=0
	2401607	2401607	277.8	+	ID=TSS_001472;NAME=TSS_001472;DIFF=10;PVAL=0.00018
	2401831	2401831	500	+	ID=TSS_001473;NAME=TSS_001473;DIFF=18;PVAL=1.2e-10
	2402079	2402079	305.6	+	ID=TSS_001474;NAME=TSS_001474;DIFF=11;PVAL=6.7e-07
	2402194	2402194	277.8	+	ID=TSS_001475;NAME=TSS_001475;DIFF=10;PVAL=1.9e-06
	2404549	2404549	55.6	+	ID=TSS_001476;NAME=TSS_001476;DIFF=2;PVAL=0
	2408540	2408540	916.7	+	ID=TSS_001477;NAME=TSS_001477;DIFF=33;PVAL=8.4e-12
	2408566	2408566	1000	+	ID=TSS_001478;NAME=TSS_001478;DIFF=87;PVAL=0
	2410943	2410943	638.9	+	ID=TSS_001479;NAME=TSS_001479;DIFF=23;PVAL=0
	2412416	2412416	277.8	+	ID=TSS_001480;NAME=TSS_001480;DIFF=10;PVAL=1.1e-07
	2414049	2414049	500	+	ID=TSS_001481;NAME=TSS_001481;DIFF=18;PVAL=0
	2414139	2414139	1000	+	ID=TSS_001483;NAME=TSS_001483;DIFF=73;PVAL=0
	2415098	2415098	166.7	+	ID=TSS_001485;NAME=TSS_001485;DIFF=6;PVAL=9.5e-05
	2415295	2415295	1000	+	ID=TSS_001486;NAME=TSS_001486;DIFF=40;PVAL=0
	2418306	2418306	166.7	+	ID=TSS_001487;NAME=TSS_001487;DIFF=6;PVAL=8.9e-06
	2420524	2420524	83.3	+	ID=TSS_001488;NAME=TSS_001488;DIFF=3;PVAL=0
	2425395	2425395	166.7	+	ID=TSS_001489;NAME=TSS_001489;DIFF=6;PVAL=0.00049
	2428066	2428066	1000	+	ID=TSS_001490;NAME=TSS_001490;DIFF=314;PVAL=0
	2433607	2433607	833.3	+	ID=TSS_001492;NAME=TSS_001492;DIFF=30;PVAL=0
	2435248	2435248	222.2	+	ID=TSS_001493;NAME=TSS_001493;DIFF=8;PVAL=4.9e-05
	2436060	2436060	222.2	+	ID=TSS_001494;NAME=TSS_001494;DIFF=8;PVAL=9.8e-07
	2440061	2440061	888.9	+	ID=TSS_001496;NAME=TSS_001496;DIFF=32;PVAL=7.4e-12
	2441453	2441453	388.9	+	ID=TSS_001497;NAME=TSS_001497;DIFF=14;PVAL=8.4e-11
	2446796	2446796	83.3	+	ID=TSS_001498;NAME=TSS_001498;DIFF=3;PVAL=0.00092
	2447852	2447852	83.3	+	ID=TSS_001499;NAME=TSS_001499;DIFF=3;PVAL=0
	2448805	2448805	1000	+	ID=TSS_001502;NAME=TSS_001502;DIFF=168;PVAL=0
	2456045	2456045	277.8	+	ID=TSS_001503;NAME=TSS_001503;DIFF=10;PVAL=0.00014
	2457457	2457457	1000	+	ID=TSS_001504;NAME=TSS_001504;DIFF=37;PVAL=0
	2458574	2458574	805.6	+	ID=TSS_001505;NAME=TSS_001505;DIFF=29;PVAL=0
	2461273	2461273	138.9	+	ID=TSS_001506;NAME=TSS_001506;DIFF=5;PVAL=0
	2461745	2461745	1000	+	ID=TSS_001507;NAME=TSS_001507;DIFF=186;PVAL=0
	2466560	2466560	500	+	ID=TSS_001508;NAME=TSS_001508;DIFF=18;PVAL=7.1e-05
	2466930	2466930	1000	+	ID=TSS_001509;NAME=TSS_001509;DIFF=522;PVAL=0
	2467578	2467578	1000	+	ID=TSS_001510;NAME=TSS_001510;DIFF=2792;PVAL=0
	2468880	2468880	1000	+	ID=TSS_001512;NAME=TSS_001512;DIFF=386;PVAL=0
	2469190	2469190	638.9	+	ID=TSS_001513;NAME=TSS_001513;DIFF=23;PVAL=1.3e-08
	2469289	2469289	416.7	+	ID=TSS_001514;NAME=TSS_001514;DIFF=15;PVAL=4.4e-05
	2471819	2471819	1000	+	ID=TSS_001516;NAME=TSS_001516;DIFF=271;PVAL=0
	2473866	2473866	1000	+	ID=TSS_001517;NAME=TSS_001517;DIFF=129;PVAL=0
	2474083	2474083	777.8	+	ID=TSS_001518;NAME=TSS_001518;DIFF=28;PVAL=0
	2474815	2474815	1000	+	ID=TSS_001520;NAME=TSS_001520;DIFF=441;PVAL=0
	2476682	2476682	1000	+	ID=TSS_001521;NAME=TSS_001521;DIFF=79;PVAL=0
	2479965	2479965	972.2	+	ID=TSS_001522;NAME=TSS_001522;DIFF=35;PVAL=0
	2482054	2482054	888.9	+	ID=TSS_001523;NAME=TSS_001523;DIFF=32;PVAL=0
	2484999	2484999	138.9	+	ID=TSS_001524;NAME=TSS_001524;DIFF=5;PVAL=0.0008
	2492901	2492901	55.6	+	ID=TSS_001525;NAME=TSS_001525;DIFF=2;PVAL=0
	2497770	2497770	111.1	+	ID=TSS_001526;NAME=TSS_001526;DIFF=4;PVAL=0
	2500392	2500392	194.4	+	ID=TSS_001527;NAME=TSS_001527;DIFF=7;PVAL=0.00014
	2504776	2504776	111.1	+	ID=TSS_001528;NAME=TSS_001528;DIFF=4;PVAL=0
	2506554	2506554	1000	+	ID=TSS_001529;NAME=TSS_001529;DIFF=61;PVAL=0
	2509611	2509611	1000	+	ID=TSS_001530;NAME=TSS_001530;DIFF=41;PVAL=1.4e-11
	2509670	2509670	1000	+	ID=TSS_001531;NAME=TSS_001531;DIFF=65;PVAL=0
	2511575	2511575	361.1	+	ID=TSS_001533;NAME=TSS_001533;DIFF=13;PVAL=2.2e-12
	2514718	2514718	416.7	+	ID=TSS_001534;NAME=TSS_001534;DIFF=15;PVAL=1.5e-06
	2515373	2515373	555.6	+	ID=TSS_001536;NAME=TSS_001536;DIFF=20;PVAL=6.7e-07
	2520004	2520004	361.1	+	ID=TSS_001537;NAME=TSS_001537;DIFF=13;PVAL=3.2e-08
	2522092	2522092	333.3	+	ID=TSS_001538;NAME=TSS_001538;DIFF=12;PVAL=2e-05
	2522103	2522103	1000	+	ID=TSS_001539;NAME=TSS_001539;DIFF=476;PVAL=0
	2523063	2523063	472.2	+	ID=TSS_001541;NAME=TSS_001541;DIFF=17;PVAL=7.9e-10
	2523275	2523275	333.3	+	ID=TSS_001542;NAME=TSS_001542;DIFF=12;PVAL=2.5e-05
	2523558	2523558	444.4	+	ID=TSS_001543;NAME=TSS_001543;DIFF=16;PVAL=7.4e-06
	2525495	2525495	861.1	+	ID=TSS_001544;NAME=TSS_001544;DIFF=31;PVAL=1.4e-10
	2525560	2525560	416.7	+	ID=TSS_001545;NAME=TSS_001545;DIFF=15;PVAL=0.00052
	2528775	2528775	750	+	ID=TSS_001546;NAME=TSS_001546;DIFF=27;PVAL=5.3e-09
	2529798	2529798	1000	+	ID=TSS_001547;NAME=TSS_001547;DIFF=163;PVAL=0
	2535532	2535532	472.2	+	ID=TSS_001548;NAME=TSS_001548;DIFF=17;PVAL=0
	2545669	2545669	138.9	+	ID=TSS_001549;NAME=TSS_001549;DIFF=5;PVAL=0.00085
	2555007	2555007	1000	+	ID=TSS_001550;NAME=TSS_001550;DIFF=71;PVAL=0
	2555613	2555613	388.9	+	ID=TSS_001551;NAME=TSS_001551;DIFF=14;PVAL=7.6e-06
	2555944	2555944	972.2	+	ID=TSS_001552;NAME=TSS_001552;DIFF=35;PVAL=0
	2556501	2556501	1000	+	ID=TSS_001553;NAME=TSS_001553;DIFF=695;PVAL=0
	2557796	2557796	83.3	+	ID=TSS_001555;NAME=TSS_001555;DIFF=3;PVAL=0.00091
	2558601	2558601	250	+	ID=TSS_001556;NAME=TSS_001556;DIFF=9;PVAL=1.6e-07
	2560283	2560283	27.8	+	ID=TSS_001557;NAME=TSS_001557;DIFF=1;PVAL=0
	2568766	2568766	1000	+	ID=TSS_001558;NAME=TSS_001558;DIFF=2077;PVAL=0
	2568899	2568899	1000	+	ID=TSS_001559;NAME=TSS_001559;DIFF=152;PVAL=0
	2569024	2569024	1000	+	ID=TSS_001561;NAME=TSS_001561;DIFF=471;PVAL=0
	2570593	2570593	305.6	+	ID=TSS_001562;NAME=TSS_001562;DIFF=11;PVAL=4.2e-06
	2570713	2570713	1000	+	ID=TSS_001563;NAME=TSS_001563;DIFF=1411;PVAL=0
	2570768	2570768	361.1	+	ID=TSS_001566;NAME=TSS_001566;DIFF=13;PVAL=3e-07
	2570829	2570829	194.4	+	ID=TSS_001567;NAME=TSS_001567;DIFF=7;PVAL=0.00047
	2571513	2571513	55.6	+	ID=TSS_001568;NAME=TSS_001568;DIFF=2;PVAL=0
	2578607	2578607	500	+	ID=TSS_001569;NAME=TSS_001569;DIFF=18;PVAL=2.6e-11
	2580067	2580067	694.4	+	ID=TSS_001570;NAME=TSS_001570;DIFF=25;PVAL=0
	2584863	2584863	1000	+	ID=TSS_001571;NAME=TSS_001571;DIFF=52;PVAL=0
	2584909	2584909	250	+	ID=TSS_001572;NAME=TSS_001572;DIFF=9;PVAL=0.0001
	2585879	2585879	222.2	+	ID=TSS_001573;NAME=TSS_001573;DIFF=8;PVAL=2.5e-06
	2587165	2587165	83.3	+	ID=TSS_001574;NAME=TSS_001574;DIFF=3;PVAL=0.00049
	2587233	2587233	194.4	+	ID=TSS_001577;NAME=TSS_001577;DIFF=7;PVAL=1.9e-05
	2587319	2587319	305.6	+	ID=TSS_001578;NAME=TSS_001578;DIFF=11;PVAL=1.9e-09
	2591041	2591041	222.2	+	ID=TSS_001579;NAME=TSS_001579;DIFF=8;PVAL=1.9e-06
	2594209	2594209	166.7	+	ID=TSS_001580;NAME=TSS_001580;DIFF=6;PVAL=2.9e-05
	2596170	2596170	250	+	ID=TSS_001581;NAME=TSS_001581;DIFF=9;PVAL=6.4e-06
	2601749	2601749	444.4	+	ID=TSS_001582;NAME=TSS_001582;DIFF=16;PVAL=6.5e-05
	2606650	2606650	55.6	+	ID=TSS_001583;NAME=TSS_001583;DIFF=2;PVAL=0
	2607920	2607920	55.6	+	ID=TSS_001584;NAME=TSS_001584;DIFF=2;PVAL=0
	2611024	2611024	166.7	+	ID=TSS_001585;NAME=TSS_001585;DIFF=6;PVAL=0.00034
	2612735	2612735	111.1	+	ID=TSS_001586;NAME=TSS_001586;DIFF=4;PVAL=0
	2613643	2613643	861.1	+	ID=TSS_001587;NAME=TSS_001587;DIFF=31;PVAL=0
	2615522	2615522	361.1	+	ID=TSS_001588;NAME=TSS_001588;DIFF=13;PVAL=4.7e-11
	2616221	2616221	222.2	+	ID=TSS_001589;NAME=TSS_001589;DIFF=8;PVAL=7.6e-05
	2616438	2616438	194.4	+	ID=TSS_001590;NAME=TSS_001590;DIFF=7;PVAL=0.00051
	2617975	2617975	1000	+	ID=TSS_001591;NAME=TSS_001591;DIFF=79;PVAL=0
	2618417	2618417	472.2	+	ID=TSS_001593;NAME=TSS_001593;DIFF=17;PVAL=6.2e-08
	2621040	2621040	111.1	+	ID=TSS_001594;NAME=TSS_001594;DIFF=4;PVAL=0.00081
	2631525	2631525	1000	+	ID=TSS_001595;NAME=TSS_001595;DIFF=120;PVAL=0
	2633603	2633603	194.4	+	ID=TSS_001597;NAME=TSS_001597;DIFF=7;PVAL=1.6e-08
	2635111	2635111	305.6	+	ID=TSS_001598;NAME=TSS_001598;DIFF=11;PVAL=2.2e-05
	2641818	2641818	722.2	+	ID=TSS_001599;NAME=TSS_001599;DIFF=26;PVAL=3e-11
	2642611	2642611	1000	+	ID=TSS_001600;NAME=TSS_001600;DIFF=193;PVAL=0
	2643984	2643984	250	+	ID=TSS_001601;NAME=TSS_001601;DIFF=9;PVAL=2.7e-10
	2646683	2646683	1000	+	ID=TSS_001602;NAME=TSS_001602;DIFF=193;PVAL=0
	2648676	2648676	416.7	+	ID=TSS_001604;NAME=TSS_001604;DIFF=15;PVAL=2.5e-10
	2649185	2649185	1000	+	ID=TSS_001605;NAME=TSS_001605;DIFF=305;PVAL=0
	2650808	2650808	222.2	+	ID=TSS_001606;NAME=TSS_001606;DIFF=8;PVAL=2.1e-06
	2653302	2653302	1000	+	ID=TSS_001607;NAME=TSS_001607;DIFF=201;PVAL=0
	2656914	2656914	277.8	+	ID=TSS_001608;NAME=TSS_001608;DIFF=10;PVAL=4.5e-06
	2659569	2659569	1000	+	ID=TSS_001609;NAME=TSS_001609;DIFF=436;PVAL=0
	2663455	2663455	83.3	+	ID=TSS_001611;NAME=TSS_001611;DIFF=3;PVAL=0
	2668215	2668215	166.7	+	ID=TSS_001612;NAME=TSS_001612;DIFF=6;PVAL=0.00075
	2669412	2669412	194.4	+	ID=TSS_001613;NAME=TSS_001613;DIFF=7;PVAL=1e-05
	2672526	2672526	166.7	+	ID=TSS_001614;NAME=TSS_001614;DIFF=6;PVAL=0
	2674866	2674866	361.1	+	ID=TSS_001615;NAME=TSS_001615;DIFF=13;PVAL=7.8e-08
	2677143	2677143	1000	+	ID=TSS_001616;NAME=TSS_001616;DIFF=374;PVAL=0
	2681107	2681107	1000	+	ID=TSS_001619;NAME=TSS_001619;DIFF=123;PVAL=0
	2685626	2685626	1000	+	ID=TSS_001620;NAME=TSS_001620;DIFF=102;PVAL=0
	2687536	2687536	277.8	+	ID=TSS_001621;NAME=TSS_001621;DIFF=10;PVAL=2e-05
	2690023	2690023	694.4	+	ID=TSS_001622;NAME=TSS_001622;DIFF=25;PVAL=0
	2695011	2695011	1000	+	ID=TSS_001623;NAME=TSS_001623;DIFF=268;PVAL=0
	2699821	2699821	222.2	+	ID=TSS_001624;NAME=TSS_001624;DIFF=8;PVAL=1.7e-05
	2703044	2703044	1000	+	ID=TSS_001625;NAME=TSS_001625;DIFF=87;PVAL=0
	2703867	2703867	1000	+	ID=TSS_001626;NAME=TSS_001626;DIFF=57;PVAL=0
	2712478	2712478	222.2	+	ID=TSS_001628;NAME=TSS_001628;DIFF=8;PVAL=6e-07
	2718595	2718595	1000	+	ID=TSS_001629;NAME=TSS_001629;DIFF=125;PVAL=0
	2718696	2718696	361.1	+	ID=TSS_001631;NAME=TSS_001631;DIFF=13;PVAL=0.00061
	2719189	2719189	1000	+	ID=TSS_001632;NAME=TSS_001632;DIFF=75;PVAL=0
	2720411	2720411	1000	+	ID=TSS_001636;NAME=TSS_001636;DIFF=53;PVAL=1.6e-15
	2721344	2721344	166.7	+	ID=TSS_001638;NAME=TSS_001638;DIFF=6;PVAL=2.6e-05
	2722212	2722212	1000	+	ID=TSS_001639;NAME=TSS_001639;DIFF=46;PVAL=0
	2731586	2731586	1000	+	ID=TSS_001640;NAME=TSS_001640;DIFF=197;PVAL=0
	2732939	2732939	138.9	+	ID=TSS_001642;NAME=TSS_001642;DIFF=5;PVAL=0.00011
	2734716	2734716	277.8	+	ID=TSS_001643;NAME=TSS_001643;DIFF=10;PVAL=2.7e-09
	2736134	2736134	83.3	+	ID=TSS_001644;NAME=TSS_001644;DIFF=3;PVAL=0.00036
	2739751	2739751	1000	+	ID=TSS_001645;NAME=TSS_001645;DIFF=86;PVAL=0
	2741230	2741230	1000	+	ID=TSS_001649;NAME=TSS_001649;DIFF=259;PVAL=0
	2745309	2745309	1000	+	ID=TSS_001650;NAME=TSS_001650;DIFF=115;PVAL=0
	2751383	2751383	1000	+	ID=TSS_001651;NAME=TSS_001651;DIFF=667;PVAL=0
	2751499	2751499	388.9	+	ID=TSS_001652;NAME=TSS_001652;DIFF=14;PVAL=1.7e-09
	2762301	2762301	138.9	+	ID=TSS_001653;NAME=TSS_001653;DIFF=5;PVAL=0.00059
	2766344	2766344	1000	+	ID=TSS_001655;NAME=TSS_001655;DIFF=75;PVAL=0
	2767626	2767626	472.2	+	ID=TSS_001656;NAME=TSS_001656;DIFF=17;PVAL=0
	2770303	2770303	222.2	+	ID=TSS_001657;NAME=TSS_001657;DIFF=8;PVAL=1.3e-05
	2772770	2772770	1000	+	ID=TSS_001658;NAME=TSS_001658;DIFF=130;PVAL=0
	2776989	2776989	361.1	+	ID=TSS_001659;NAME=TSS_001659;DIFF=13;PVAL=3e-10
	2778758	2778758	194.4	+	ID=TSS_001660;NAME=TSS_001660;DIFF=7;PVAL=0
	2779967	2779967	750	+	ID=TSS_001662;NAME=TSS_001662;DIFF=27;PVAL=0
	2785244	2785244	55.6	+	ID=TSS_001663;NAME=TSS_001663;DIFF=2;PVAL=0
	2786259	2786259	55.6	+	ID=TSS_001664;NAME=TSS_001664;DIFF=2;PVAL=0
	2790247	2790247	361.1	+	ID=TSS_001665;NAME=TSS_001665;DIFF=13;PVAL=1.1e-06
	2790998	2790998	1000	+	ID=TSS_001666;NAME=TSS_001666;DIFF=164;PVAL=0
	2792072	2792072	194.4	+	ID=TSS_001668;NAME=TSS_001668;DIFF=7;PVAL=5.7e-06
	2793827	2793827	55.6	+	ID=TSS_001669;NAME=TSS_001669;DIFF=2;PVAL=0
	2794661	2794661	194.4	+	ID=TSS_001670;NAME=TSS_001670;DIFF=7;PVAL=0.00012
	2795641	2795641	222.2	+	ID=TSS_001672;NAME=TSS_001672;DIFF=8;PVAL=9.2e-07
	2796534	2796534	444.4	+	ID=TSS_001673;NAME=TSS_001673;DIFF=16;PVAL=3e-12
	2797939	2797939	1000	+	ID=TSS_001677;NAME=TSS_001677;DIFF=1586;PVAL=0
	2797967	2797967	861.1	+	ID=TSS_001679;NAME=TSS_001679;DIFF=31;PVAL=1.4e-10
	2801536	2801536	1000	+	ID=TSS_001680;NAME=TSS_001680;DIFF=315;PVAL=0
	2801915	2801915	722.2	+	ID=TSS_001682;NAME=TSS_001682;DIFF=26;PVAL=0
	2802988	2802988	1000	+	ID=TSS_001683;NAME=TSS_001683;DIFF=58;PVAL=0
	2809086	2809086	55.6	+	ID=TSS_001684;NAME=TSS_001684;DIFF=2;PVAL=0
	2814739	2814739	1000	+	ID=TSS_001685;NAME=TSS_001685;DIFF=48;PVAL=0
	2819440	2819440	194.4	+	ID=TSS_001686;NAME=TSS_001686;DIFF=7;PVAL=0.00016
	2820424	2820424	1000	+	ID=TSS_001688;NAME=TSS_001688;DIFF=100;PVAL=0
	2822540	2822540	1000	+	ID=TSS_001689;NAME=TSS_001689;DIFF=50;PVAL=0
	2822551	2822551	1000	+	ID=TSS_001690;NAME=TSS_001690;DIFF=55;PVAL=0
	2823214	2823214	500	+	ID=TSS_001691;NAME=TSS_001691;DIFF=18;PVAL=1.5e-07
	2823384	2823384	500	+	ID=TSS_001692;NAME=TSS_001692;DIFF=18;PVAL=1.3e-06
	2823437	2823437	277.8	+	ID=TSS_001693;NAME=TSS_001693;DIFF=10;PVAL=0.00076
	2824024	2824024	1000	+	ID=TSS_001696;NAME=TSS_001696;DIFF=962;PVAL=0
	2824561	2824561	1000	+	ID=TSS_001699;NAME=TSS_001699;DIFF=95;PVAL=1.2e-10
	2824639	2824639	1000	+	ID=TSS_001700;NAME=TSS_001700;DIFF=47;PVAL=0
	2825451	2825451	444.4	+	ID=TSS_001703;NAME=TSS_001703;DIFF=16;PVAL=1.9e-06
	2825936	2825936	361.1	+	ID=TSS_001704;NAME=TSS_001704;DIFF=13;PVAL=9.4e-05
	2826278	2826278	1000	+	ID=TSS_001705;NAME=TSS_001705;DIFF=117;PVAL=0
	2826426	2826426	1000	+	ID=TSS_001707;NAME=TSS_001707;DIFF=56;PVAL=0
	2826631	2826631	555.6	+	ID=TSS_001708;NAME=TSS_001708;DIFF=20;PVAL=4.9e-07
	2826894	2826894	388.9	+	ID=TSS_001709;NAME=TSS_001709;DIFF=14;PVAL=0.00078
	2826928	2826928	444.4	+	ID=TSS_001710;NAME=TSS_001710;DIFF=16;PVAL=7.5e-05
	2827060	2827060	1000	+	ID=TSS_001712;NAME=TSS_001712;DIFF=60;PVAL=0
	2827545	2827545	388.9	+	ID=TSS_001713;NAME=TSS_001713;DIFF=14;PVAL=0.00033
	2827724	2827724	1000	+	ID=TSS_001714;NAME=TSS_001714;DIFF=48;PVAL=0
	2827820	2827820	1000	+	ID=TSS_001715;NAME=TSS_001715;DIFF=45;PVAL=0
	2828197	2828197	500	+	ID=TSS_001716;NAME=TSS_001716;DIFF=18;PVAL=1.5e-05
	2828260	2828260	583.3	+	ID=TSS_001717;NAME=TSS_001717;DIFF=21;PVAL=5.3e-07
	2830229	2830229	388.9	+	ID=TSS_001718;NAME=TSS_001718;DIFF=14;PVAL=1.4e-07
	2839811	2839811	500	+	ID=TSS_001719;NAME=TSS_001719;DIFF=18;PVAL=4.7e-06
	2839833	2839833	333.3	+	ID=TSS_001720;NAME=TSS_001720;DIFF=12;PVAL=0.00013
	2842063	2842063	1000	+	ID=TSS_001721;NAME=TSS_001721;DIFF=109;PVAL=0
	2842188	2842188	277.8	+	ID=TSS_001722;NAME=TSS_001722;DIFF=10;PVAL=0.00013
	2842470	2842470	305.6	+	ID=TSS_001723;NAME=TSS_001723;DIFF=11;PVAL=1.1e-06
	2845126	2845126	1000	+	ID=TSS_001724;NAME=TSS_001724;DIFF=63;PVAL=0
	2845241	2845241	138.9	+	ID=TSS_001725;NAME=TSS_001725;DIFF=5;PVAL=0.00072
	2851778	2851778	222.2	+	ID=TSS_001726;NAME=TSS_001726;DIFF=8;PVAL=0.00035
	2851794	2851794	361.1	+	ID=TSS_001727;NAME=TSS_001727;DIFF=13;PVAL=8.6e-08
	2853763	2853763	111.1	+	ID=TSS_001728;NAME=TSS_001728;DIFF=4;PVAL=0
	2858756	2858756	1000	+	ID=TSS_001729;NAME=TSS_001729;DIFF=85;PVAL=0
	2863257	2863257	55.6	+	ID=TSS_001730;NAME=TSS_001730;DIFF=2;PVAL=0
	2871951	2871951	1000	+	ID=TSS_001731;NAME=TSS_001731;DIFF=111;PVAL=0
	2874269	2874269	472.2	+	ID=TSS_001732;NAME=TSS_001732;DIFF=17;PVAL=3.4e-15
	2876068	2876068	1000	+	ID=TSS_001733;NAME=TSS_001733;DIFF=40;PVAL=0
	2877484	2877484	305.6	+	ID=TSS_001734;NAME=TSS_001734;DIFF=11;PVAL=1.3e-07
	2878563	2878563	1000	+	ID=TSS_001735;NAME=TSS_001735;DIFF=755;PVAL=0
	2889280	2889280	1000	+	ID=TSS_001737;NAME=TSS_001737;DIFF=62;PVAL=0
	2890385	2890385	1000	+	ID=TSS_001738;NAME=TSS_001738;DIFF=146;PVAL=0
	2893178	2893178	277.8	+	ID=TSS_001740;NAME=TSS_001740;DIFF=10;PVAL=0.00033
	2897231	2897231	388.9	+	ID=TSS_001741;NAME=TSS_001741;DIFF=14;PVAL=5e-11
	2898200	2898200	916.7	+	ID=TSS_001742;NAME=TSS_001742;DIFF=33;PVAL=1.5e-06
	2899626	2899626	1000	+	ID=TSS_001743;NAME=TSS_001743;DIFF=76;PVAL=0
	2900767	2900767	388.9	+	ID=TSS_001744;NAME=TSS_001744;DIFF=14;PVAL=1e-09
	2903321	2903321	583.3	+	ID=TSS_001745;NAME=TSS_001745;DIFF=21;PVAL=0.00011
	2903360	2903360	1000	+	ID=TSS_001746;NAME=TSS_001746;DIFF=65;PVAL=0
	2905087	2905087	166.7	+	ID=TSS_001747;NAME=TSS_001747;DIFF=6;PVAL=0.00024
	2905970	2905970	1000	+	ID=TSS_001748;NAME=TSS_001748;DIFF=71;PVAL=0
	2910954	2910954	1000	+	ID=TSS_001749;NAME=TSS_001749;DIFF=65;PVAL=0
	2912779	2912779	416.7	+	ID=TSS_001750;NAME=TSS_001750;DIFF=15;PVAL=2e-06
	2914251	2914251	527.8	+	ID=TSS_001751;NAME=TSS_001751;DIFF=19;PVAL=6.2e-14
	2916216	2916216	500	+	ID=TSS_001752;NAME=TSS_001752;DIFF=18;PVAL=2.3e-09
	2919410	2919410	1000	+	ID=TSS_001753;NAME=TSS_001753;DIFF=37;PVAL=0
	2923047	2923047	194.4	+	ID=TSS_001754;NAME=TSS_001754;DIFF=7;PVAL=0.00033
	2938131	2938131	1000	+	ID=TSS_001757;NAME=TSS_001757;DIFF=120;PVAL=0
	2939930	2939930	416.7	+	ID=TSS_001758;NAME=TSS_001758;DIFF=15;PVAL=1.9e-12
	2941048	2941048	138.9	+	ID=TSS_001759;NAME=TSS_001759;DIFF=5;PVAL=0.00041
	2943863	2943863	1000	+	ID=TSS_001760;NAME=TSS_001760;DIFF=46;PVAL=0
	2945801	2945801	194.4	+	ID=TSS_001761;NAME=TSS_001761;DIFF=7;PVAL=3.8e-06
	2947822	2947822	1000	+	ID=TSS_001763;NAME=TSS_001763;DIFF=454;PVAL=0
	2950188	2950188	138.9	+	ID=TSS_001764;NAME=TSS_001764;DIFF=5;PVAL=0.00057
	2950507	2950507	1000	+	ID=TSS_001765;NAME=TSS_001765;DIFF=53;PVAL=0
	2957157	2957157	444.4	+	ID=TSS_001766;NAME=TSS_001766;DIFF=16;PVAL=1.8e-07
	2957212	2957212	1000	+	ID=TSS_001768;NAME=TSS_001768;DIFF=150;PVAL=0
	2957388	2957388	833.3	+	ID=TSS_001772;NAME=TSS_001772;DIFF=30;PVAL=0
	2957666	2957666	333.3	+	ID=TSS_001775;NAME=TSS_001775;DIFF=12;PVAL=6.1e-06
	2960098	2960098	1000	+	ID=TSS_001777;NAME=TSS_001777;DIFF=49;PVAL=0
	2961814	2961814	250	+	ID=TSS_001778;NAME=TSS_001778;DIFF=9;PVAL=6.4e-05
	2962841	2962841	388.9	+	ID=TSS_001780;NAME=TSS_001780;DIFF=14;PVAL=1.3e-05
	2964288	2964288	1000	+	ID=TSS_001781;NAME=TSS_001781;DIFF=62;PVAL=0
	2965689	2965689	1000	+	ID=TSS_001782;NAME=TSS_001782;DIFF=40;PVAL=0
	2968850	2968850	1000	+	ID=TSS_001785;NAME=TSS_001785;DIFF=107;PVAL=0
	2969809	2969809	222.2	+	ID=TSS_001786;NAME=TSS_001786;DIFF=8;PVAL=4.8e-07
	2971108	2971108	472.2	+	ID=TSS_001787;NAME=TSS_001787;DIFF=17;PVAL=8.8e-08
	2971133	2971133	388.9	+	ID=TSS_001788;NAME=TSS_001788;DIFF=14;PVAL=7e-07
	2973235	2973235	583.3	+	ID=TSS_001789;NAME=TSS_001789;DIFF=21;PVAL=3.4e-05
	2973298	2973298	1000	+	ID=TSS_001790;NAME=TSS_001790;DIFF=156;PVAL=0
	2973855	2973855	1000	+	ID=TSS_001791;NAME=TSS_001791;DIFF=80;PVAL=0
	2974226	2974226	916.7	+	ID=TSS_001792;NAME=TSS_001792;DIFF=33;PVAL=0
	2983662	2983662	944.4	+	ID=TSS_001793;NAME=TSS_001793;DIFF=34;PVAL=0
	2984580	2984580	1000	+	ID=TSS_001795;NAME=TSS_001795;DIFF=87;PVAL=0
	2985228	2985228	1000	+	ID=TSS_001796;NAME=TSS_001796;DIFF=130;PVAL=0
	2985443	2985443	611.1	+	ID=TSS_001797;NAME=TSS_001797;DIFF=22;PVAL=0.00055
	2985465	2985465	1000	+	ID=TSS_001798;NAME=TSS_001798;DIFF=166;PVAL=0
	2986223	2986223	444.4	+	ID=TSS_001799;NAME=TSS_001799;DIFF=16;PVAL=5.6e-06
	2986300	2986300	638.9	+	ID=TSS_001800;NAME=TSS_001800;DIFF=23;PVAL=1.2e-09
	2986324	2986324	1000	+	ID=TSS_001802;NAME=TSS_001802;DIFF=51;PVAL=0
	2986370	2986370	416.7	+	ID=TSS_001803;NAME=TSS_001803;DIFF=15;PVAL=9.1e-06
	2986421	2986421	1000	+	ID=TSS_001804;NAME=TSS_001804;DIFF=175;PVAL=0
	2987218	2987218	305.6	+	ID=TSS_001805;NAME=TSS_001805;DIFF=11;PVAL=0.00085
	2987229	2987229	694.4	+	ID=TSS_001806;NAME=TSS_001806;DIFF=25;PVAL=1.6e-11
	2987254	2987254	694.4	+	ID=TSS_001808;NAME=TSS_001808;DIFF=25;PVAL=8.9e-06
	2993797	2993797	194.4	+	ID=TSS_001809;NAME=TSS_001809;DIFF=7;PVAL=2.4e-05
	3003830	3003830	472.2	+	ID=TSS_001811;NAME=TSS_001811;DIFF=17;PVAL=2.7e-07
	3004052	3004052	333.3	+	ID=TSS_001812;NAME=TSS_001812;DIFF=12;PVAL=1.9e-06
	3009849	3009849	694.4	+	ID=TSS_001813;NAME=TSS_001813;DIFF=25;PVAL=0
	3010758	3010758	972.2	+	ID=TSS_001814;NAME=TSS_001814;DIFF=35;PVAL=0
	3016601	3016601	55.6	+	ID=TSS_001816;NAME=TSS_001816;DIFF=2;PVAL=0
	3018177	3018177	333.3	+	ID=TSS_001817;NAME=TSS_001817;DIFF=12;PVAL=3.8e-13
	3019358	3019358	1000	+	ID=TSS_001818;NAME=TSS_001818;DIFF=55;PVAL=0
	3020241	3020241	555.6	+	ID=TSS_001819;NAME=TSS_001819;DIFF=20;PVAL=0
	3020985	3020985	1000	+	ID=TSS_001820;NAME=TSS_001820;DIFF=54;PVAL=0
	3021120	3021120	194.4	+	ID=TSS_001821;NAME=TSS_001821;DIFF=7;PVAL=0.00048
	3021187	3021187	250	+	ID=TSS_001822;NAME=TSS_001822;DIFF=9;PVAL=7.7e-06
	3023424	3023424	1000	+	ID=TSS_001823;NAME=TSS_001823;DIFF=36;PVAL=0
	3023984	3023984	361.1	+	ID=TSS_001824;NAME=TSS_001824;DIFF=13;PVAL=1.6e-10
	3026129	3026129	1000	+	ID=TSS_001825;NAME=TSS_001825;DIFF=60;PVAL=0
	3030353	3030353	138.9	+	ID=TSS_001828;NAME=TSS_001828;DIFF=5;PVAL=2.8e-05
	3032003	3032003	1000	+	ID=TSS_001829;NAME=TSS_001829;DIFF=178;PVAL=0
	3032174	3032174	1000	+	ID=TSS_001830;NAME=TSS_001830;DIFF=137;PVAL=0
	3032714	3032714	1000	+	ID=TSS_001831;NAME=TSS_001831;DIFF=39;PVAL=0
	3032780	3032780	833.3	+	ID=TSS_001832;NAME=TSS_001832;DIFF=30;PVAL=2.4e-11
	3039173	3039173	555.6	+	ID=TSS_001835;NAME=TSS_001835;DIFF=20;PVAL=2.2e-12
	3042109	3042109	166.7	+	ID=TSS_001836;NAME=TSS_001836;DIFF=6;PVAL=0.00079
	3042185	3042185	1000	+	ID=TSS_001837;NAME=TSS_001837;DIFF=230;PVAL=0
	3042528	3042528	166.7	+	ID=TSS_001838;NAME=TSS_001838;DIFF=6;PVAL=3.3e-05
	3048013	3048013	55.6	+	ID=TSS_001839;NAME=TSS_001839;DIFF=2;PVAL=0
	3049429	3049429	250	+	ID=TSS_001840;NAME=TSS_001840;DIFF=9;PVAL=4.2e-07
	3050979	3050979	361.1	+	ID=TSS_001841;NAME=TSS_001841;DIFF=13;PVAL=2.1e-08
	3058524	3058524	1000	+	ID=TSS_001844;NAME=TSS_001844;DIFF=150;PVAL=0
	3063301	3063301	333.3	+	ID=TSS_001845;NAME=TSS_001845;DIFF=12;PVAL=0.00012
	3063349	3063349	277.8	+	ID=TSS_001846;NAME=TSS_001846;DIFF=10;PVAL=0.00057
	3063410	3063410	388.9	+	ID=TSS_001847;NAME=TSS_001847;DIFF=14;PVAL=1.3e-05
	3065697	3065697	1000	+	ID=TSS_001848;NAME=TSS_001848;DIFF=36;PVAL=0
	3069005	3069005	361.1	+	ID=TSS_001849;NAME=TSS_001849;DIFF=13;PVAL=7.6e-07
	3069937	3069937	277.8	+	ID=TSS_001850;NAME=TSS_001850;DIFF=10;PVAL=4.3e-06
	3070459	3070459	1000	+	ID=TSS_001851;NAME=TSS_001851;DIFF=425;PVAL=0
	3070891	3070891	1000	+	ID=TSS_001853;NAME=TSS_001853;DIFF=1111;PVAL=0
	3071234	3071234	1000	+	ID=TSS_001855;NAME=TSS_001855;DIFF=1386;PVAL=0
	3072901	3072901	166.7	+	ID=TSS_001857;NAME=TSS_001857;DIFF=6;PVAL=0.00058
	3072926	3072926	250	+	ID=TSS_001858;NAME=TSS_001858;DIFF=9;PVAL=8.5e-05
	3073358	3073358	166.7	+	ID=TSS_001859;NAME=TSS_001859;DIFF=6;PVAL=0.0001
	3073399	3073399	500	+	ID=TSS_001860;NAME=TSS_001860;DIFF=18;PVAL=1.7e-11
	3074897	3074897	472.2	+	ID=TSS_001861;NAME=TSS_001861;DIFF=17;PVAL=5.5e-11
	3075672	3075672	83.3	+	ID=TSS_001862;NAME=TSS_001862;DIFF=3;PVAL=0
	3077609	3077609	138.9	+	ID=TSS_001863;NAME=TSS_001863;DIFF=5;PVAL=0.00081
	3080737	3080737	1000	+	ID=TSS_001864;NAME=TSS_001864;DIFF=158;PVAL=0
	3081195	3081195	1000	+	ID=TSS_001865;NAME=TSS_001865;DIFF=343;PVAL=0
	3086375	3086375	166.7	+	ID=TSS_001866;NAME=TSS_001866;DIFF=6;PVAL=0.00018
	3089524	3089524	777.8	+	ID=TSS_001867;NAME=TSS_001867;DIFF=28;PVAL=4.5e-10
	3090230	3090230	1000	+	ID=TSS_001868;NAME=TSS_001868;DIFF=2249;PVAL=0
	3092208	3092208	138.9	+	ID=TSS_001871;NAME=TSS_001871;DIFF=5;PVAL=0.0003
	3094606	3094606	83.3	+	ID=TSS_001872;NAME=TSS_001872;DIFF=3;PVAL=0
	3095393	3095393	166.7	+	ID=TSS_001873;NAME=TSS_001873;DIFF=6;PVAL=8.7e-05
	3096531	3096531	1000	+	ID=TSS_001875;NAME=TSS_001875;DIFF=155;PVAL=0
	3100512	3100512	1000	+	ID=TSS_001877;NAME=TSS_001877;DIFF=48;PVAL=0
	3100768	3100768	222.2	+	ID=TSS_001879;NAME=TSS_001879;DIFF=8;PVAL=0.00015
	3100819	3100819	333.3	+	ID=TSS_001880;NAME=TSS_001880;DIFF=12;PVAL=2.5e-07
	3100884	3100884	805.6	+	ID=TSS_001881;NAME=TSS_001881;DIFF=29;PVAL=0
	3101792	3101792	250	+	ID=TSS_001882;NAME=TSS_001882;DIFF=9;PVAL=2.5e-07
	3103063	3103063	777.8	+	ID=TSS_001883;NAME=TSS_001883;DIFF=28;PVAL=0
	3103881	3103881	1000	+	ID=TSS_001884;NAME=TSS_001884;DIFF=41;PVAL=0
	3104783	3104783	27.8	+	ID=TSS_001885;NAME=TSS_001885;DIFF=1;PVAL=0
	3105769	3105769	138.9	+	ID=TSS_001886;NAME=TSS_001886;DIFF=5;PVAL=0
	3106485	3106485	361.1	+	ID=TSS_001887;NAME=TSS_001887;DIFF=13;PVAL=3.4e-09
	3108266	3108266	1000	+	ID=TSS_001888;NAME=TSS_001888;DIFF=253;PVAL=0
	3111222	3111222	277.8	+	ID=TSS_001890;NAME=TSS_001890;DIFF=10;PVAL=9.3e-08
	3113696	3113696	83.3	+	ID=TSS_001891;NAME=TSS_001891;DIFF=3;PVAL=0
	3115460	3115460	55.6	+	ID=TSS_001892;NAME=TSS_001892;DIFF=2;PVAL=0
	3116613	3116613	194.4	+	ID=TSS_001893;NAME=TSS_001893;DIFF=7;PVAL=0.00028
	3119142	3119142	83.3	+	ID=TSS_001894;NAME=TSS_001894;DIFF=3;PVAL=0
	3121520	3121520	1000	+	ID=TSS_001895;NAME=TSS_001895;DIFF=41;PVAL=5.2e-14
	3121583	3121583	444.4	+	ID=TSS_001896;NAME=TSS_001896;DIFF=16;PVAL=0.00077
	3125045	3125045	444.4	+	ID=TSS_001897;NAME=TSS_001897;DIFF=16;PVAL=2.4e-09
	3128686	3128686	916.7	+	ID=TSS_001898;NAME=TSS_001898;DIFF=33;PVAL=0
	3130152	3130152	833.3	+	ID=TSS_001900;NAME=TSS_001900;DIFF=30;PVAL=4.1e-09
	3132073	3132073	277.8	+	ID=TSS_001901;NAME=TSS_001901;DIFF=10;PVAL=1.2e-07
	3133147	3133147	1000	+	ID=TSS_001902;NAME=TSS_001902;DIFF=470;PVAL=0
	3136600	3136600	1000	+	ID=TSS_001904;NAME=TSS_001904;DIFF=802;PVAL=0
	3137090	3137090	1000	+	ID=TSS_001908;NAME=TSS_001908;DIFF=46;PVAL=0
	3139752	3139752	833.3	+	ID=TSS_001909;NAME=TSS_001909;DIFF=30;PVAL=0
	3140179	3140179	1000	+	ID=TSS_001910;NAME=TSS_001910;DIFF=63;PVAL=0
	3140755	3140755	55.6	+	ID=TSS_001911;NAME=TSS_001911;DIFF=2;PVAL=0
	3144525	3144525	500	+	ID=TSS_001912;NAME=TSS_001912;DIFF=18;PVAL=1e-11
	3145346	3145346	222.2	+	ID=TSS_001914;NAME=TSS_001914;DIFF=8;PVAL=1.9e-05
	3148065	3148065	250	+	ID=TSS_001915;NAME=TSS_001915;DIFF=9;PVAL=0.00091
	3148326	3148326	583.3	+	ID=TSS_001917;NAME=TSS_001917;DIFF=21;PVAL=1.8e-07
	3152335	3152335	277.8	+	ID=TSS_001918;NAME=TSS_001918;DIFF=10;PVAL=4.4e-06
	3160802	3160802	388.9	+	ID=TSS_001919;NAME=TSS_001919;DIFF=14;PVAL=5.1e-14
	3163461	3163461	277.8	+	ID=TSS_001920;NAME=TSS_001920;DIFF=10;PVAL=5.1e-08
	3169771	3169771	55.6	+	ID=TSS_001921;NAME=TSS_001921;DIFF=2;PVAL=0
	3170997	3170997	722.2	+	ID=TSS_001922;NAME=TSS_001922;DIFF=26;PVAL=4.6e-10
	3174364	3174364	1000	+	ID=TSS_001925;NAME=TSS_001925;DIFF=427;PVAL=0
	3181429	3181429	166.7	+	ID=TSS_001926;NAME=TSS_001926;DIFF=6;PVAL=0.00038
	3182837	3182837	194.4	+	ID=TSS_001927;NAME=TSS_001927;DIFF=7;PVAL=9.8e-06
	3184208	3184208	111.1	+	ID=TSS_001928;NAME=TSS_001928;DIFF=4;PVAL=0.00088
	3186223	3186223	416.7	+	ID=TSS_001929;NAME=TSS_001929;DIFF=15;PVAL=3.5e-14
	3191030	3191030	388.9	+	ID=TSS_001930;NAME=TSS_001930;DIFF=14;PVAL=1.3e-07
	3191361	3191361	194.4	+	ID=TSS_001931;NAME=TSS_001931;DIFF=7;PVAL=7.1e-05
	3191476	3191476	444.4	+	ID=TSS_001932;NAME=TSS_001932;DIFF=16;PVAL=4.4e-08
	3191560	3191560	166.7	+	ID=TSS_001933;NAME=TSS_001933;DIFF=6;PVAL=0.00022
	3194055	3194055	694.4	+	ID=TSS_001934;NAME=TSS_001934;DIFF=25;PVAL=0
	3199757	3199757	388.9	+	ID=TSS_001935;NAME=TSS_001935;DIFF=14;PVAL=5.6e-10
	3201398	3201398	833.3	+	ID=TSS_001936;NAME=TSS_001936;DIFF=30;PVAL=0.00031
	3203622	3203622	83.3	+	ID=TSS_001937;NAME=TSS_001937;DIFF=3;PVAL=0.00058
	3207009	3207009	361.1	+	ID=TSS_001938;NAME=TSS_001938;DIFF=13;PVAL=2.9e-09
	3210738	3210738	1000	+	ID=TSS_001939;NAME=TSS_001939;DIFF=223;PVAL=0
	3214034	3214034	555.6	+	ID=TSS_001940;NAME=TSS_001940;DIFF=20;PVAL=9.2e-06
	76	76	750	-	ID=TSS_001941;NAME=TSS_001941;DIFF=27;PVAL=0
	658	658	277.8	-	ID=TSS_001942;NAME=TSS_001942;DIFF=10;PVAL=6.2e-10
	1538	1538	1000	-	ID=TSS_001944;NAME=TSS_001944;DIFF=102;PVAL=0
	5200	5200	138.9	-	ID=TSS_001945;NAME=TSS_001945;DIFF=5;PVAL=0.00034
	6186	6186	805.6	-	ID=TSS_001946;NAME=TSS_001946;DIFF=29;PVAL=5.2e-13
	8209	8209	250	-	ID=TSS_001949;NAME=TSS_001949;DIFF=9;PVAL=5e-06
	9394	9394	194.4	-	ID=TSS_001950;NAME=TSS_001950;DIFF=7;PVAL=3.8e-06
	10434	10434	1000	-	ID=TSS_001951;NAME=TSS_001951;DIFF=50;PVAL=0
	11202	11202	805.6	-	ID=TSS_001953;NAME=TSS_001953;DIFF=29;PVAL=0
	11835	11835	250	-	ID=TSS_001954;NAME=TSS_001954;DIFF=9;PVAL=3.6e-05
	14993	14993	1000	-	ID=TSS_001955;NAME=TSS_001955;DIFF=1076;PVAL=0
	16200	16200	166.7	-	ID=TSS_001957;NAME=TSS_001957;DIFF=6;PVAL=0.00025
	17899	17899	388.9	-	ID=TSS_001958;NAME=TSS_001958;DIFF=14;PVAL=5.8e-07
	21665	21665	222.2	-	ID=TSS_001959;NAME=TSS_001959;DIFF=8;PVAL=1.4e-06
	22013	22013	138.9	-	ID=TSS_001960;NAME=TSS_001960;DIFF=5;PVAL=0.00027
	22283	22283	166.7	-	ID=TSS_001961;NAME=TSS_001961;DIFF=6;PVAL=2.7e-05
	22937	22937	222.2	-	ID=TSS_001962;NAME=TSS_001962;DIFF=8;PVAL=2.4e-06
	23005	23005	138.9	-	ID=TSS_001963;NAME=TSS_001963;DIFF=5;PVAL=0.00028
	23538	23538	194.4	-	ID=TSS_001964;NAME=TSS_001964;DIFF=7;PVAL=3.7e-05
	24297	24297	222.2	-	ID=TSS_001965;NAME=TSS_001965;DIFF=8;PVAL=0.00051
	24305	24305	555.6	-	ID=TSS_001966;NAME=TSS_001966;DIFF=20;PVAL=1.3e-08
	24353	24353	750	-	ID=TSS_001967;NAME=TSS_001967;DIFF=27;PVAL=3.1e-11
	25598	25598	1000	-	ID=TSS_001969;NAME=TSS_001969;DIFF=53;PVAL=0
	27288	27288	972.2	-	ID=TSS_001970;NAME=TSS_001970;DIFF=35;PVAL=0
	32622	32622	194.4	-	ID=TSS_001972;NAME=TSS_001972;DIFF=7;PVAL=6.1e-06
	45203	45203	277.8	-	ID=TSS_001973;NAME=TSS_001973;DIFF=10;PVAL=1.4e-10
	46253	46253	1000	-	ID=TSS_001974;NAME=TSS_001974;DIFF=63;PVAL=0
	47350	47350	361.1	-	ID=TSS_001975;NAME=TSS_001975;DIFF=13;PVAL=7.6e-06
	47567	47567	277.8	-	ID=TSS_001976;NAME=TSS_001976;DIFF=10;PVAL=0.00045
	47631	47631	444.4	-	ID=TSS_001977;NAME=TSS_001977;DIFF=16;PVAL=5.6e-06
	49010	49010	277.8	-	ID=TSS_001978;NAME=TSS_001978;DIFF=10;PVAL=3e-06
	51279	51279	1000	-	ID=TSS_001979;NAME=TSS_001979;DIFF=39;PVAL=0
	54319	54319	1000	-	ID=TSS_001980;NAME=TSS_001980;DIFF=814;PVAL=0
	55627	55627	222.2	-	ID=TSS_001981;NAME=TSS_001981;DIFF=8;PVAL=2e-05
	55672	55672	166.7	-	ID=TSS_001982;NAME=TSS_001982;DIFF=6;PVAL=0.00017
	55732	55732	361.1	-	ID=TSS_001983;NAME=TSS_001983;DIFF=13;PVAL=1.7e-08
	56103	56103	1000	-	ID=TSS_001985;NAME=TSS_001985;DIFF=146;PVAL=0
	56719	56719	694.4	-	ID=TSS_001987;NAME=TSS_001987;DIFF=25;PVAL=0
	59076	59076	138.9	-	ID=TSS_001988;NAME=TSS_001988;DIFF=5;PVAL=0.00064
	60771	60771	277.8	-	ID=TSS_001989;NAME=TSS_001989;DIFF=10;PVAL=2.9e-06
	61771	61771	194.4	-	ID=TSS_001990;NAME=TSS_001990;DIFF=7;PVAL=0.00012
	61779	61779	638.9	-	ID=TSS_001991;NAME=TSS_001991;DIFF=23;PVAL=0
	64713	64713	55.6	-	ID=TSS_001992;NAME=TSS_001992;DIFF=2;PVAL=0
	69278	69278	1000	-	ID=TSS_001993;NAME=TSS_001993;DIFF=48;PVAL=0
	69562	69562	194.4	-	ID=TSS_001994;NAME=TSS_001994;DIFF=7;PVAL=0.00096
	69980	69980	1000	-	ID=TSS_001995;NAME=TSS_001995;DIFF=158;PVAL=0
	72035	72035	222.2	-	ID=TSS_001996;NAME=TSS_001996;DIFF=8;PVAL=0.0004
	73819	73819	888.9	-	ID=TSS_001997;NAME=TSS_001997;DIFF=32;PVAL=1.2e-10
	73916	73916	777.8	-	ID=TSS_001998;NAME=TSS_001998;DIFF=28;PVAL=0
	76029	76029	583.3	-	ID=TSS_001999;NAME=TSS_001999;DIFF=21;PVAL=2e-09
	76446	76446	388.9	-	ID=TSS_002000;NAME=TSS_002000;DIFF=14;PVAL=9e-06
	77352	77352	1000	-	ID=TSS_002001;NAME=TSS_002001;DIFF=45;PVAL=0
	78967	78967	611.1	-	ID=TSS_002002;NAME=TSS_002002;DIFF=22;PVAL=2.8e-08
	80080	80080	1000	-	ID=TSS_002003;NAME=TSS_002003;DIFF=47;PVAL=0
	80404	80404	1000	-	ID=TSS_002004;NAME=TSS_002004;DIFF=42;PVAL=1.2e-14
	81530	81530	388.9	-	ID=TSS_002006;NAME=TSS_002006;DIFF=14;PVAL=7.2e-06
	82373	82373	472.2	-	ID=TSS_002007;NAME=TSS_002007;DIFF=17;PVAL=8.5e-08
	83311	83311	333.3	-	ID=TSS_002008;NAME=TSS_002008;DIFF=12;PVAL=1.6e-06
	83602	83602	222.2	-	ID=TSS_002009;NAME=TSS_002009;DIFF=8;PVAL=0.00098
	83613	83613	1000	-	ID=TSS_002010;NAME=TSS_002010;DIFF=327;PVAL=0
	84152	84152	222.2	-	ID=TSS_002011;NAME=TSS_002011;DIFF=8;PVAL=0.0003
	84810	84810	1000	-	ID=TSS_002012;NAME=TSS_002012;DIFF=109;PVAL=0
	91780	91780	194.4	-	ID=TSS_002013;NAME=TSS_002013;DIFF=7;PVAL=0
	94479	94479	1000	-	ID=TSS_002014;NAME=TSS_002014;DIFF=78;PVAL=0
	97221	97221	333.3	-	ID=TSS_002015;NAME=TSS_002015;DIFF=12;PVAL=3.7e-06
	98622	98622	277.8	-	ID=TSS_002016;NAME=TSS_002016;DIFF=10;PVAL=3.4e-06
	100655	100655	194.4	-	ID=TSS_002017;NAME=TSS_002017;DIFF=7;PVAL=2.9e-05
	101903	101903	166.7	-	ID=TSS_002018;NAME=TSS_002018;DIFF=6;PVAL=0
	103596	103596	388.9	-	ID=TSS_002019;NAME=TSS_002019;DIFF=14;PVAL=1.1e-08
	115191	115191	194.4	-	ID=TSS_002020;NAME=TSS_002020;DIFF=7;PVAL=0.00017
	124318	124318	1000	-	ID=TSS_002022;NAME=TSS_002022;DIFF=56;PVAL=0
	125192	125192	1000	-	ID=TSS_002023;NAME=TSS_002023;DIFF=166;PVAL=0
	146166	146166	194.4	-	ID=TSS_002024;NAME=TSS_002024;DIFF=7;PVAL=0.00017
	149108	149108	1000	-	ID=TSS_002026;NAME=TSS_002026;DIFF=85;PVAL=0
	155105	155105	1000	-	ID=TSS_002027;NAME=TSS_002027;DIFF=192;PVAL=0
	160798	160798	55.6	-	ID=TSS_002029;NAME=TSS_002029;DIFF=2;PVAL=0
	164977	164977	583.3	-	ID=TSS_002030;NAME=TSS_002030;DIFF=21;PVAL=0
	168302	168302	305.6	-	ID=TSS_002032;NAME=TSS_002032;DIFF=11;PVAL=3.3e-06
	169310	169310	1000	-	ID=TSS_002033;NAME=TSS_002033;DIFF=152;PVAL=0
	172965	172965	1000	-	ID=TSS_002036;NAME=TSS_002036;DIFF=45;PVAL=0
	174006	174006	416.7	-	ID=TSS_002037;NAME=TSS_002037;DIFF=15;PVAL=6.7e-07
	174760	174760	388.9	-	ID=TSS_002038;NAME=TSS_002038;DIFF=14;PVAL=7.8e-08
	176626	176626	722.2	-	ID=TSS_002039;NAME=TSS_002039;DIFF=26;PVAL=9.6e-10
	177026	177026	361.1	-	ID=TSS_002040;NAME=TSS_002040;DIFF=13;PVAL=3.4e-06
	179336	179336	333.3	-	ID=TSS_002041;NAME=TSS_002041;DIFF=12;PVAL=2e-05
	180402	180402	138.9	-	ID=TSS_002042;NAME=TSS_002042;DIFF=5;PVAL=0.00061
	182513	182513	500	-	ID=TSS_002043;NAME=TSS_002043;DIFF=18;PVAL=0
	184425	184425	1000	-	ID=TSS_002044;NAME=TSS_002044;DIFF=69;PVAL=0
	184512	184512	805.6	-	ID=TSS_002046;NAME=TSS_002046;DIFF=29;PVAL=1.1e-09
	184573	184573	638.9	-	ID=TSS_002047;NAME=TSS_002047;DIFF=23;PVAL=9.4e-07
	185299	185299	1000	-	ID=TSS_002048;NAME=TSS_002048;DIFF=141;PVAL=0
	185695	185695	361.1	-	ID=TSS_002049;NAME=TSS_002049;DIFF=13;PVAL=4e-08
	186415	186415	1000	-	ID=TSS_002050;NAME=TSS_002050;DIFF=136;PVAL=0
	190342	190342	694.4	-	ID=TSS_002051;NAME=TSS_002051;DIFF=25;PVAL=0
	192023	192023	333.3	-	ID=TSS_002052;NAME=TSS_002052;DIFF=12;PVAL=3.4e-10
	193266	193266	305.6	-	ID=TSS_002053;NAME=TSS_002053;DIFF=11;PVAL=1.1e-05
	196680	196680	416.7	-	ID=TSS_002054;NAME=TSS_002054;DIFF=15;PVAL=2.7e-11
	200674	200674	1000	-	ID=TSS_002055;NAME=TSS_002055;DIFF=75;PVAL=0
	212672	212672	55.6	-	ID=TSS_002056;NAME=TSS_002056;DIFF=2;PVAL=0
	216317	216317	138.9	-	ID=TSS_002057;NAME=TSS_002057;DIFF=5;PVAL=0.00013
	217085	217085	250	-	ID=TSS_002058;NAME=TSS_002058;DIFF=9;PVAL=7.2e-05
	217385	217385	194.4	-	ID=TSS_002059;NAME=TSS_002059;DIFF=7;PVAL=0.00046
	217480	217480	1000	-	ID=TSS_002060;NAME=TSS_002060;DIFF=50;PVAL=0
	217522	217522	361.1	-	ID=TSS_002062;NAME=TSS_002062;DIFF=13;PVAL=9.6e-06
	219070	219070	166.7	-	ID=TSS_002063;NAME=TSS_002063;DIFF=6;PVAL=5.1e-05
	220762	220762	166.7	-	ID=TSS_002064;NAME=TSS_002064;DIFF=6;PVAL=6.4e-06
	230380	230380	277.8	-	ID=TSS_002065;NAME=TSS_002065;DIFF=10;PVAL=7.9e-06
	232833	232833	388.9	-	ID=TSS_002066;NAME=TSS_002066;DIFF=14;PVAL=1.1e-11
	244824	244824	55.6	-	ID=TSS_002067;NAME=TSS_002067;DIFF=2;PVAL=0
	248731	248731	83.3	-	ID=TSS_002068;NAME=TSS_002068;DIFF=3;PVAL=0
	255530	255530	1000	-	ID=TSS_002069;NAME=TSS_002069;DIFF=39;PVAL=0
	280837	280837	1000	-	ID=TSS_002070;NAME=TSS_002070;DIFF=1979;PVAL=0
	281118	281118	1000	-	ID=TSS_002073;NAME=TSS_002073;DIFF=57;PVAL=0
	282814	282814	83.3	-	ID=TSS_002074;NAME=TSS_002074;DIFF=3;PVAL=0.00059
	284657	284657	944.4	-	ID=TSS_002075;NAME=TSS_002075;DIFF=34;PVAL=5.8e-09
	288639	288639	250	-	ID=TSS_002076;NAME=TSS_002076;DIFF=9;PVAL=2.2e-05
	291009	291009	83.3	-	ID=TSS_002077;NAME=TSS_002077;DIFF=3;PVAL=0.00053
	291759	291759	277.8	-	ID=TSS_002078;NAME=TSS_002078;DIFF=10;PVAL=2.7e-08
	294461	294461	250	-	ID=TSS_002079;NAME=TSS_002079;DIFF=9;PVAL=4.2e-05
	298460	298460	1000	-	ID=TSS_002084;NAME=TSS_002084;DIFF=144;PVAL=0
	298745	298745	611.1	-	ID=TSS_002087;NAME=TSS_002087;DIFF=22;PVAL=0.00013
	298995	298995	1000	-	ID=TSS_002089;NAME=TSS_002089;DIFF=42;PVAL=1.1e-11
	299222	299222	583.3	-	ID=TSS_002090;NAME=TSS_002090;DIFF=21;PVAL=0.00061
	299285	299285	1000	-	ID=TSS_002092;NAME=TSS_002092;DIFF=54;PVAL=0
	301668	301668	277.8	-	ID=TSS_002093;NAME=TSS_002093;DIFF=10;PVAL=0.00023
	303378	303378	722.2	-	ID=TSS_002094;NAME=TSS_002094;DIFF=26;PVAL=0
	303477	303477	1000	-	ID=TSS_002095;NAME=TSS_002095;DIFF=105;PVAL=0
	306696	306696	333.3	-	ID=TSS_002096;NAME=TSS_002096;DIFF=12;PVAL=1.6e-05
	308652	308652	1000	-	ID=TSS_002097;NAME=TSS_002097;DIFF=45;PVAL=0
	309560	309560	194.4	-	ID=TSS_002098;NAME=TSS_002098;DIFF=7;PVAL=0.00059
	311393	311393	861.1	-	ID=TSS_002099;NAME=TSS_002099;DIFF=31;PVAL=1.4e-14
	313299	313299	1000	-	ID=TSS_002101;NAME=TSS_002101;DIFF=2702;PVAL=0
	313702	313702	1000	-	ID=TSS_002102;NAME=TSS_002102;DIFF=376;PVAL=0
	314664	314664	1000	-	ID=TSS_002103;NAME=TSS_002103;DIFF=51;PVAL=0
	315011	315011	777.8	-	ID=TSS_002105;NAME=TSS_002105;DIFF=28;PVAL=1.9e-12
	316114	316114	861.1	-	ID=TSS_002106;NAME=TSS_002106;DIFF=31;PVAL=0
	318118	318118	1000	-	ID=TSS_002107;NAME=TSS_002107;DIFF=47;PVAL=0
	318640	318640	361.1	-	ID=TSS_002108;NAME=TSS_002108;DIFF=13;PVAL=0.00019
	318926	318926	500	-	ID=TSS_002109;NAME=TSS_002109;DIFF=18;PVAL=1.4e-08
	320125	320125	694.4	-	ID=TSS_002110;NAME=TSS_002110;DIFF=25;PVAL=6.2e-08
	320175	320175	1000	-	ID=TSS_002111;NAME=TSS_002111;DIFF=141;PVAL=0
	320397	320397	1000	-	ID=TSS_002112;NAME=TSS_002112;DIFF=98;PVAL=0
	321100	321100	611.1	-	ID=TSS_002113;NAME=TSS_002113;DIFF=22;PVAL=1.7e-07
	321383	321383	444.4	-	ID=TSS_002114;NAME=TSS_002114;DIFF=16;PVAL=5e-06
	321920	321920	694.4	-	ID=TSS_002115;NAME=TSS_002115;DIFF=25;PVAL=1.1e-13
	321955	321955	305.6	-	ID=TSS_002116;NAME=TSS_002116;DIFF=11;PVAL=2.6e-05
	322021	322021	1000	-	ID=TSS_002117;NAME=TSS_002117;DIFF=216;PVAL=0
	323025	323025	1000	-	ID=TSS_002118;NAME=TSS_002118;DIFF=57;PVAL=0
	325109	325109	666.7	-	ID=TSS_002119;NAME=TSS_002119;DIFF=24;PVAL=0
	325769	325769	1000	-	ID=TSS_002120;NAME=TSS_002120;DIFF=93;PVAL=0
	326242	326242	1000	-	ID=TSS_002121;NAME=TSS_002121;DIFF=136;PVAL=0
	326643	326643	583.3	-	ID=TSS_002122;NAME=TSS_002122;DIFF=21;PVAL=1.3e-09
	327314	327314	583.3	-	ID=TSS_002123;NAME=TSS_002123;DIFF=21;PVAL=1.1e-08
	328799	328799	527.8	-	ID=TSS_002124;NAME=TSS_002124;DIFF=19;PVAL=8.7e-09
	330047	330047	555.6	-	ID=TSS_002126;NAME=TSS_002126;DIFF=20;PVAL=1.3e-06
	333193	333193	277.8	-	ID=TSS_002127;NAME=TSS_002127;DIFF=10;PVAL=5.1e-08
	334678	334678	1000	-	ID=TSS_002128;NAME=TSS_002128;DIFF=425;PVAL=0
	334733	334733	861.1	-	ID=TSS_002129;NAME=TSS_002129;DIFF=31;PVAL=0
	335815	335815	1000	-	ID=TSS_002130;NAME=TSS_002130;DIFF=63;PVAL=0
	336835	336835	527.8	-	ID=TSS_002132;NAME=TSS_002132;DIFF=19;PVAL=2e-11
	337163	337163	500	-	ID=TSS_002133;NAME=TSS_002133;DIFF=18;PVAL=9e-11
	338531	338531	166.7	-	ID=TSS_002134;NAME=TSS_002134;DIFF=6;PVAL=5.5e-05
	338682	338682	277.8	-	ID=TSS_002135;NAME=TSS_002135;DIFF=10;PVAL=4e-08
	338832	338832	138.9	-	ID=TSS_002136;NAME=TSS_002136;DIFF=5;PVAL=0.00054
	339000	339000	250	-	ID=TSS_002137;NAME=TSS_002137;DIFF=9;PVAL=7.6e-07
	339074	339074	138.9	-	ID=TSS_002138;NAME=TSS_002138;DIFF=5;PVAL=0.00059
	340079	340079	1000	-	ID=TSS_002139;NAME=TSS_002139;DIFF=43;PVAL=0
	340657	340657	1000	-	ID=TSS_002140;NAME=TSS_002140;DIFF=139;PVAL=0
	341932	341932	222.2	-	ID=TSS_002141;NAME=TSS_002141;DIFF=8;PVAL=0.00019
	342181	342181	1000	-	ID=TSS_002142;NAME=TSS_002142;DIFF=117;PVAL=0
	344238	344238	1000	-	ID=TSS_002144;NAME=TSS_002144;DIFF=52;PVAL=0
	346362	346362	1000	-	ID=TSS_002145;NAME=TSS_002145;DIFF=87;PVAL=0
	350984	350984	416.7	-	ID=TSS_002147;NAME=TSS_002147;DIFF=15;PVAL=4.5e-08
	351204	351204	111.1	-	ID=TSS_002148;NAME=TSS_002148;DIFF=4;PVAL=0
	354396	354396	277.8	-	ID=TSS_002149;NAME=TSS_002149;DIFF=10;PVAL=3.8e-11
	355238	355238	83.3	-	ID=TSS_002150;NAME=TSS_002150;DIFF=3;PVAL=0.00029
	359907	359907	388.9	-	ID=TSS_002151;NAME=TSS_002151;DIFF=14;PVAL=1.2e-10
	365656	365656	166.7	-	ID=TSS_002152;NAME=TSS_002152;DIFF=6;PVAL=0.00059
	365787	365787	166.7	-	ID=TSS_002153;NAME=TSS_002153;DIFF=6;PVAL=0.00055
	371340	371340	250	-	ID=TSS_002154;NAME=TSS_002154;DIFF=9;PVAL=0.0007
	371631	371631	805.6	-	ID=TSS_002155;NAME=TSS_002155;DIFF=29;PVAL=7.3e-12
	371991	371991	1000	-	ID=TSS_002156;NAME=TSS_002156;DIFF=261;PVAL=0
	374831	374831	1000	-	ID=TSS_002157;NAME=TSS_002157;DIFF=56;PVAL=0
	376669	376669	388.9	-	ID=TSS_002158;NAME=TSS_002158;DIFF=14;PVAL=3e-09
	379590	379590	361.1	-	ID=TSS_002159;NAME=TSS_002159;DIFF=13;PVAL=3.7e-08
	381122	381122	1000	-	ID=TSS_002160;NAME=TSS_002160;DIFF=89;PVAL=0
	381307	381307	638.9	-	ID=TSS_002162;NAME=TSS_002162;DIFF=23;PVAL=5.4e-07
	382178	382178	805.6	-	ID=TSS_002163;NAME=TSS_002163;DIFF=29;PVAL=6.3e-08
	382260	382260	527.8	-	ID=TSS_002165;NAME=TSS_002165;DIFF=19;PVAL=0.00046
	383400	383400	305.6	-	ID=TSS_002166;NAME=TSS_002166;DIFF=11;PVAL=0.00083
	385163	385163	138.9	-	ID=TSS_002167;NAME=TSS_002167;DIFF=5;PVAL=0.00094
	385950	385950	805.6	-	ID=TSS_002168;NAME=TSS_002168;DIFF=29;PVAL=1.5e-13
	385993	385993	500	-	ID=TSS_002169;NAME=TSS_002169;DIFF=18;PVAL=2.5e-07
	386205	386205	833.3	-	ID=TSS_002170;NAME=TSS_002170;DIFF=30;PVAL=0
	386771	386771	1000	-	ID=TSS_002171;NAME=TSS_002171;DIFF=154;PVAL=0
	388112	388112	1000	-	ID=TSS_002172;NAME=TSS_002172;DIFF=63;PVAL=0
	388168	388168	555.6	-	ID=TSS_002173;NAME=TSS_002173;DIFF=20;PVAL=0.00022
	388206	388206	1000	-	ID=TSS_002174;NAME=TSS_002174;DIFF=56;PVAL=0
	388448	388448	1000	-	ID=TSS_002175;NAME=TSS_002175;DIFF=48;PVAL=0
	388856	388856	888.9	-	ID=TSS_002176;NAME=TSS_002176;DIFF=32;PVAL=0
	391018	391018	250	-	ID=TSS_002177;NAME=TSS_002177;DIFF=9;PVAL=5.6e-05
	392270	392270	1000	-	ID=TSS_002178;NAME=TSS_002178;DIFF=40;PVAL=0
	392385	392385	1000	-	ID=TSS_002179;NAME=TSS_002179;DIFF=43;PVAL=0
	393114	393114	722.2	-	ID=TSS_002180;NAME=TSS_002180;DIFF=26;PVAL=0
	393430	393430	833.3	-	ID=TSS_002181;NAME=TSS_002181;DIFF=30;PVAL=3.7e-10
	393437	393437	1000	-	ID=TSS_002182;NAME=TSS_002182;DIFF=125;PVAL=0
	394904	394904	388.9	-	ID=TSS_002184;NAME=TSS_002184;DIFF=14;PVAL=7.9e-07
	395153	395153	1000	-	ID=TSS_002185;NAME=TSS_002185;DIFF=125;PVAL=0
	395448	395448	527.8	-	ID=TSS_002186;NAME=TSS_002186;DIFF=19;PVAL=6.9e-07
	397840	397840	472.2	-	ID=TSS_002187;NAME=TSS_002187;DIFF=17;PVAL=0
	398716	398716	277.8	-	ID=TSS_002188;NAME=TSS_002188;DIFF=10;PVAL=1.9e-08
	400392	400392	1000	-	ID=TSS_002190;NAME=TSS_002190;DIFF=257;PVAL=0
	400431	400431	638.9	-	ID=TSS_002192;NAME=TSS_002192;DIFF=23;PVAL=0
	402073	402073	1000	-	ID=TSS_002194;NAME=TSS_002194;DIFF=55;PVAL=0
	402111	402111	1000	-	ID=TSS_002195;NAME=TSS_002195;DIFF=49;PVAL=0
	402409	402409	416.7	-	ID=TSS_002196;NAME=TSS_002196;DIFF=15;PVAL=5.5e-06
	402590	402590	305.6	-	ID=TSS_002197;NAME=TSS_002197;DIFF=11;PVAL=2.8e-05
	403132	403132	1000	-	ID=TSS_002198;NAME=TSS_002198;DIFF=44;PVAL=0
	403485	403485	1000	-	ID=TSS_002199;NAME=TSS_002199;DIFF=248;PVAL=0
	405447	405447	250	-	ID=TSS_002201;NAME=TSS_002201;DIFF=9;PVAL=1.3e-05
	405643	405643	500	-	ID=TSS_002202;NAME=TSS_002202;DIFF=18;PVAL=2.9e-10
	411096	411096	472.2	-	ID=TSS_002203;NAME=TSS_002203;DIFF=17;PVAL=0.00019
	411139	411139	1000	-	ID=TSS_002204;NAME=TSS_002204;DIFF=36;PVAL=0
	413118	413118	222.2	-	ID=TSS_002205;NAME=TSS_002205;DIFF=8;PVAL=1.2e-05
	414495	414495	250	-	ID=TSS_002206;NAME=TSS_002206;DIFF=9;PVAL=0.00033
	417723	417723	222.2	-	ID=TSS_002207;NAME=TSS_002207;DIFF=8;PVAL=0
	418639	418639	83.3	-	ID=TSS_002208;NAME=TSS_002208;DIFF=3;PVAL=0.00014
	420420	420420	1000	-	ID=TSS_002209;NAME=TSS_002209;DIFF=402;PVAL=0
	421609	421609	1000	-	ID=TSS_002210;NAME=TSS_002210;DIFF=305;PVAL=0
	422715	422715	83.3	-	ID=TSS_002212;NAME=TSS_002212;DIFF=3;PVAL=0
	424507	424507	1000	-	ID=TSS_002213;NAME=TSS_002213;DIFF=50;PVAL=0
	429910	429910	194.4	-	ID=TSS_002215;NAME=TSS_002215;DIFF=7;PVAL=2.6e-05
	430984	430984	1000	-	ID=TSS_002216;NAME=TSS_002216;DIFF=47;PVAL=0
	432491	432491	611.1	-	ID=TSS_002217;NAME=TSS_002217;DIFF=22;PVAL=0
	432724	432724	611.1	-	ID=TSS_002218;NAME=TSS_002218;DIFF=22;PVAL=7e-09
	433508	433508	1000	-	ID=TSS_002220;NAME=TSS_002220;DIFF=46;PVAL=0
	435118	435118	1000	-	ID=TSS_002221;NAME=TSS_002221;DIFF=56;PVAL=0
	435911	435911	194.4	-	ID=TSS_002222;NAME=TSS_002222;DIFF=7;PVAL=0.00019
	436792	436792	1000	-	ID=TSS_002223;NAME=TSS_002223;DIFF=61;PVAL=0
	442165	442165	55.6	-	ID=TSS_002224;NAME=TSS_002224;DIFF=2;PVAL=0
	444961	444961	277.8	-	ID=TSS_002226;NAME=TSS_002226;DIFF=10;PVAL=9.5e-07
	446152	446152	1000	-	ID=TSS_002227;NAME=TSS_002227;DIFF=78;PVAL=0
	448459	448459	527.8	-	ID=TSS_002229;NAME=TSS_002229;DIFF=19;PVAL=4e-13
	454607	454607	1000	-	ID=TSS_002230;NAME=TSS_002230;DIFF=40;PVAL=0
	455227	455227	138.9	-	ID=TSS_002231;NAME=TSS_002231;DIFF=5;PVAL=0.00097
	459242	459242	55.6	-	ID=TSS_002232;NAME=TSS_002232;DIFF=2;PVAL=0
	463498	463498	138.9	-	ID=TSS_002233;NAME=TSS_002233;DIFF=5;PVAL=0.00071
	466215	466215	305.6	-	ID=TSS_002234;NAME=TSS_002234;DIFF=11;PVAL=1.2e-11
	482458	482458	138.9	-	ID=TSS_002235;NAME=TSS_002235;DIFF=5;PVAL=0.00012
	483645	483645	166.7	-	ID=TSS_002236;NAME=TSS_002236;DIFF=6;PVAL=7.9e-05
	485486	485486	333.3	-	ID=TSS_002237;NAME=TSS_002237;DIFF=12;PVAL=1.3e-05
	490564	490564	55.6	-	ID=TSS_002238;NAME=TSS_002238;DIFF=2;PVAL=0
	494236	494236	1000	-	ID=TSS_002240;NAME=TSS_002240;DIFF=234;PVAL=0
	495580	495580	500	-	ID=TSS_002242;NAME=TSS_002242;DIFF=18;PVAL=0
	499283	499283	1000	-	ID=TSS_002243;NAME=TSS_002243;DIFF=65;PVAL=0
	501321	501321	83.3	-	ID=TSS_002245;NAME=TSS_002245;DIFF=3;PVAL=0
	508157	508157	416.7	-	ID=TSS_002246;NAME=TSS_002246;DIFF=15;PVAL=7.7e-09
	510909	510909	416.7	-	ID=TSS_002247;NAME=TSS_002247;DIFF=15;PVAL=1.8e-10
	512354	512354	194.4	-	ID=TSS_002249;NAME=TSS_002249;DIFF=7;PVAL=9.3e-07
	512520	512520	611.1	-	ID=TSS_002250;NAME=TSS_002250;DIFF=22;PVAL=0
	512627	512627	138.9	-	ID=TSS_002251;NAME=TSS_002251;DIFF=5;PVAL=0.00019
	514365	514365	1000	-	ID=TSS_002252;NAME=TSS_002252;DIFF=173;PVAL=0
	516304	516304	277.8	-	ID=TSS_002254;NAME=TSS_002254;DIFF=10;PVAL=4.5e-10
	520278	520278	750	-	ID=TSS_002255;NAME=TSS_002255;DIFF=27;PVAL=0
	528453	528453	583.3	-	ID=TSS_002256;NAME=TSS_002256;DIFF=21;PVAL=0.00042
	528584	528584	1000	-	ID=TSS_002258;NAME=TSS_002258;DIFF=101;PVAL=0
	529234	529234	611.1	-	ID=TSS_002259;NAME=TSS_002259;DIFF=22;PVAL=8.5e-11
	530294	530294	1000	-	ID=TSS_002260;NAME=TSS_002260;DIFF=45;PVAL=0
	535582	535582	138.9	-	ID=TSS_002261;NAME=TSS_002261;DIFF=5;PVAL=0.00033
	536952	536952	1000	-	ID=TSS_002262;NAME=TSS_002262;DIFF=124;PVAL=0
	539683	539683	1000	-	ID=TSS_002265;NAME=TSS_002265;DIFF=243;PVAL=0
	539713	539713	55.6	-	ID=TSS_002266;NAME=TSS_002266;DIFF=2;PVAL=0
	541935	541935	555.6	-	ID=TSS_002267;NAME=TSS_002267;DIFF=20;PVAL=9.2e-10
	542436	542436	305.6	-	ID=TSS_002268;NAME=TSS_002268;DIFF=11;PVAL=1.1e-06
	548179	548179	1000	-	ID=TSS_002270;NAME=TSS_002270;DIFF=54;PVAL=0
	548891	548891	250	-	ID=TSS_002271;NAME=TSS_002271;DIFF=9;PVAL=2.9e-05
	553164	553164	1000	-	ID=TSS_002272;NAME=TSS_002272;DIFF=81;PVAL=0
	553231	553231	1000	-	ID=TSS_002273;NAME=TSS_002273;DIFF=63;PVAL=0
	557629	557629	194.4	-	ID=TSS_002274;NAME=TSS_002274;DIFF=7;PVAL=0.0007
	559016	559016	194.4	-	ID=TSS_002275;NAME=TSS_002275;DIFF=7;PVAL=2e-06
	559386	559386	277.8	-	ID=TSS_002276;NAME=TSS_002276;DIFF=10;PVAL=1.4e-08
	559453	559453	138.9	-	ID=TSS_002277;NAME=TSS_002277;DIFF=5;PVAL=0.00024
	559925	559925	138.9	-	ID=TSS_002278;NAME=TSS_002278;DIFF=5;PVAL=0.00023
	565090	565090	1000	-	ID=TSS_002279;NAME=TSS_002279;DIFF=70;PVAL=0
	566934	566934	250	-	ID=TSS_002280;NAME=TSS_002280;DIFF=9;PVAL=0.00035
	568380	568380	194.4	-	ID=TSS_002281;NAME=TSS_002281;DIFF=7;PVAL=0.00053
	568978	568978	166.7	-	ID=TSS_002282;NAME=TSS_002282;DIFF=6;PVAL=0.0001
	569580	569580	1000	-	ID=TSS_002284;NAME=TSS_002284;DIFF=506;PVAL=0
	570827	570827	527.8	-	ID=TSS_002286;NAME=TSS_002286;DIFF=19;PVAL=2.6e-11
	572605	572605	555.6	-	ID=TSS_002287;NAME=TSS_002287;DIFF=20;PVAL=1.4e-10
	575426	575426	166.7	-	ID=TSS_002288;NAME=TSS_002288;DIFF=6;PVAL=0.00026
	576282	576282	388.9	-	ID=TSS_002289;NAME=TSS_002289;DIFF=14;PVAL=8.6e-08
	576593	576593	750	-	ID=TSS_002290;NAME=TSS_002290;DIFF=27;PVAL=0
	577152	577152	166.7	-	ID=TSS_002291;NAME=TSS_002291;DIFF=6;PVAL=0.0009
	577311	577311	1000	-	ID=TSS_002292;NAME=TSS_002292;DIFF=46;PVAL=0
	578206	578206	638.9	-	ID=TSS_002294;NAME=TSS_002294;DIFF=23;PVAL=0
	578781	578781	1000	-	ID=TSS_002295;NAME=TSS_002295;DIFF=200;PVAL=0
	578810	578810	1000	-	ID=TSS_002296;NAME=TSS_002296;DIFF=96;PVAL=0
	579332	579332	305.6	-	ID=TSS_002300;NAME=TSS_002300;DIFF=11;PVAL=0.00014
	579889	579889	1000	-	ID=TSS_002302;NAME=TSS_002302;DIFF=126;PVAL=0
	579918	579918	500	-	ID=TSS_002303;NAME=TSS_002303;DIFF=18;PVAL=9.8e-07
	580548	580548	305.6	-	ID=TSS_002304;NAME=TSS_002304;DIFF=11;PVAL=1e-07
	585734	585734	166.7	-	ID=TSS_002305;NAME=TSS_002305;DIFF=6;PVAL=6.6e-05
	589049	589049	194.4	-	ID=TSS_002306;NAME=TSS_002306;DIFF=7;PVAL=0.00099
	599338	599338	277.8	-	ID=TSS_002307;NAME=TSS_002307;DIFF=10;PVAL=5.8e-08
	600918	600918	138.9	-	ID=TSS_002308;NAME=TSS_002308;DIFF=5;PVAL=0.00023
	601899	601899	250	-	ID=TSS_002309;NAME=TSS_002309;DIFF=9;PVAL=4.3e-07
	601985	601985	222.2	-	ID=TSS_002310;NAME=TSS_002310;DIFF=8;PVAL=5.9e-06
	602179	602179	166.7	-	ID=TSS_002311;NAME=TSS_002311;DIFF=6;PVAL=6.1e-05
	603490	603490	1000	-	ID=TSS_002314;NAME=TSS_002314;DIFF=1843;PVAL=0
	604058	604058	472.2	-	ID=TSS_002315;NAME=TSS_002315;DIFF=17;PVAL=1.2e-05
	604165	604165	1000	-	ID=TSS_002317;NAME=TSS_002317;DIFF=305;PVAL=0
	605898	605898	222.2	-	ID=TSS_002318;NAME=TSS_002318;DIFF=8;PVAL=0.00063
	606203	606203	1000	-	ID=TSS_002320;NAME=TSS_002320;DIFF=410;PVAL=0
	624664	624664	250	-	ID=TSS_002323;NAME=TSS_002323;DIFF=9;PVAL=4.3e-06
	631286	631286	222.2	-	ID=TSS_002324;NAME=TSS_002324;DIFF=8;PVAL=2e-05
	637294	637294	1000	-	ID=TSS_002325;NAME=TSS_002325;DIFF=190;PVAL=0
	638980	638980	55.6	-	ID=TSS_002327;NAME=TSS_002327;DIFF=2;PVAL=0
	649495	649495	583.3	-	ID=TSS_002328;NAME=TSS_002328;DIFF=21;PVAL=0
	650731	650731	1000	-	ID=TSS_002329;NAME=TSS_002329;DIFF=46;PVAL=6.7e-13
	650767	650767	1000	-	ID=TSS_002330;NAME=TSS_002330;DIFF=51;PVAL=0
	651614	651614	55.6	-	ID=TSS_002331;NAME=TSS_002331;DIFF=2;PVAL=0
	652551	652551	55.6	-	ID=TSS_002332;NAME=TSS_002332;DIFF=2;PVAL=0
	653780	653780	83.3	-	ID=TSS_002333;NAME=TSS_002333;DIFF=3;PVAL=0
	657687	657687	277.8	-	ID=TSS_002334;NAME=TSS_002334;DIFF=10;PVAL=1.9e-09
	658554	658554	166.7	-	ID=TSS_002335;NAME=TSS_002335;DIFF=6;PVAL=0
	659782	659782	111.1	-	ID=TSS_002336;NAME=TSS_002336;DIFF=4;PVAL=0
	660807	660807	500	-	ID=TSS_002337;NAME=TSS_002337;DIFF=18;PVAL=3e-12
	663245	663245	138.9	-	ID=TSS_002338;NAME=TSS_002338;DIFF=5;PVAL=8e-05
	665706	665706	888.9	-	ID=TSS_002339;NAME=TSS_002339;DIFF=32;PVAL=8.7e-13
	665717	665717	472.2	-	ID=TSS_002340;NAME=TSS_002340;DIFF=17;PVAL=1.3e-05
	667936	667936	83.3	-	ID=TSS_002341;NAME=TSS_002341;DIFF=3;PVAL=0
	672613	672613	138.9	-	ID=TSS_002342;NAME=TSS_002342;DIFF=5;PVAL=0.00051
	674007	674007	1000	-	ID=TSS_002343;NAME=TSS_002343;DIFF=76;PVAL=0
	674786	674786	250	-	ID=TSS_002344;NAME=TSS_002344;DIFF=9;PVAL=6.7e-06
	677180	677180	83.3	-	ID=TSS_002345;NAME=TSS_002345;DIFF=3;PVAL=0.00049
	678254	678254	361.1	-	ID=TSS_002346;NAME=TSS_002346;DIFF=13;PVAL=7.4e-09
	682627	682627	361.1	-	ID=TSS_002347;NAME=TSS_002347;DIFF=13;PVAL=5.9e-11
	683434	683434	1000	-	ID=TSS_002349;NAME=TSS_002349;DIFF=42;PVAL=0
	687270	687270	1000	-	ID=TSS_002350;NAME=TSS_002350;DIFF=82;PVAL=0
	690554	690554	305.6	-	ID=TSS_002351;NAME=TSS_002351;DIFF=11;PVAL=2.8e-05
	693153	693153	1000	-	ID=TSS_002352;NAME=TSS_002352;DIFF=98;PVAL=0
	693176	693176	222.2	-	ID=TSS_002353;NAME=TSS_002353;DIFF=8;PVAL=0.00021
	696420	696420	361.1	-	ID=TSS_002354;NAME=TSS_002354;DIFF=13;PVAL=1.3e-07
	696667	696667	583.3	-	ID=TSS_002355;NAME=TSS_002355;DIFF=21;PVAL=5.1e-07
	697011	697011	250	-	ID=TSS_002356;NAME=TSS_002356;DIFF=9;PVAL=1.9e-06
	697568	697568	250	-	ID=TSS_002357;NAME=TSS_002357;DIFF=9;PVAL=2.2e-07
	701620	701620	222.2	-	ID=TSS_002358;NAME=TSS_002358;DIFF=8;PVAL=7.6e-07
	703682	703682	138.9	-	ID=TSS_002359;NAME=TSS_002359;DIFF=5;PVAL=0.00015
	704747	704747	277.8	-	ID=TSS_002360;NAME=TSS_002360;DIFF=10;PVAL=2e-05
	704785	704785	222.2	-	ID=TSS_002361;NAME=TSS_002361;DIFF=8;PVAL=9.9e-05
	704802	704802	500	-	ID=TSS_002362;NAME=TSS_002362;DIFF=18;PVAL=5.5e-10
	704876	704876	777.8	-	ID=TSS_002363;NAME=TSS_002363;DIFF=28;PVAL=0
	704894	704894	638.9	-	ID=TSS_002365;NAME=TSS_002365;DIFF=23;PVAL=8.4e-12
	704974	704974	1000	-	ID=TSS_002367;NAME=TSS_002367;DIFF=587;PVAL=0
	705587	705587	444.4	-	ID=TSS_002370;NAME=TSS_002370;DIFF=16;PVAL=5e-08
	708415	708415	138.9	-	ID=TSS_002371;NAME=TSS_002371;DIFF=5;PVAL=0.00051
	709371	709371	611.1	-	ID=TSS_002372;NAME=TSS_002372;DIFF=22;PVAL=1.1e-09
	713564	713564	83.3	-	ID=TSS_002373;NAME=TSS_002373;DIFF=3;PVAL=0.00037
	716319	716319	472.2	-	ID=TSS_002374;NAME=TSS_002374;DIFF=17;PVAL=0.00089
	716332	716332	722.2	-	ID=TSS_002375;NAME=TSS_002375;DIFF=26;PVAL=6.2e-06
	717660	717660	166.7	-	ID=TSS_002376;NAME=TSS_002376;DIFF=6;PVAL=4.5e-05
	722580	722580	83.3	-	ID=TSS_002377;NAME=TSS_002377;DIFF=3;PVAL=0.00094
	734952	734952	55.6	-	ID=TSS_002378;NAME=TSS_002378;DIFF=2;PVAL=0
	739545	739545	83.3	-	ID=TSS_002379;NAME=TSS_002379;DIFF=3;PVAL=0
	747151	747151	194.4	-	ID=TSS_002380;NAME=TSS_002380;DIFF=7;PVAL=9.3e-06
	750214	750214	333.3	-	ID=TSS_002381;NAME=TSS_002381;DIFF=12;PVAL=0.00019
	750894	750894	1000	-	ID=TSS_002383;NAME=TSS_002383;DIFF=68;PVAL=0
	752694	752694	222.2	-	ID=TSS_002384;NAME=TSS_002384;DIFF=8;PVAL=5.9e-06
	755077	755077	166.7	-	ID=TSS_002385;NAME=TSS_002385;DIFF=6;PVAL=7.6e-05
	755141	755141	194.4	-	ID=TSS_002386;NAME=TSS_002386;DIFF=7;PVAL=0.00018
	755713	755713	1000	-	ID=TSS_002387;NAME=TSS_002387;DIFF=58;PVAL=0
	757230	757230	750	-	ID=TSS_002388;NAME=TSS_002388;DIFF=27;PVAL=0
	758433	758433	1000	-	ID=TSS_002389;NAME=TSS_002389;DIFF=49;PVAL=0
	766706	766706	166.7	-	ID=TSS_002391;NAME=TSS_002391;DIFF=6;PVAL=0.00056
	767873	767873	27.8	-	ID=TSS_002392;NAME=TSS_002392;DIFF=1;PVAL=0
	770153	770153	1000	-	ID=TSS_002393;NAME=TSS_002393;DIFF=52;PVAL=0
	774527	774527	305.6	-	ID=TSS_002394;NAME=TSS_002394;DIFF=11;PVAL=0.00025
	775653	775653	444.4	-	ID=TSS_002395;NAME=TSS_002395;DIFF=16;PVAL=5.9e-12
	776709	776709	194.4	-	ID=TSS_002396;NAME=TSS_002396;DIFF=7;PVAL=0.00023
	785586	785586	611.1	-	ID=TSS_002397;NAME=TSS_002397;DIFF=22;PVAL=1.1e-06
	787616	787616	138.9	-	ID=TSS_002398;NAME=TSS_002398;DIFF=5;PVAL=0.00012
	790612	790612	83.3	-	ID=TSS_002399;NAME=TSS_002399;DIFF=3;PVAL=0
	794948	794948	138.9	-	ID=TSS_002400;NAME=TSS_002400;DIFF=5;PVAL=3.5e-05
	800177	800177	472.2	-	ID=TSS_002401;NAME=TSS_002401;DIFF=17;PVAL=8.2e-14
	801838	801838	500	-	ID=TSS_002403;NAME=TSS_002403;DIFF=18;PVAL=4.5e-12
	803613	803613	416.7	-	ID=TSS_002404;NAME=TSS_002404;DIFF=15;PVAL=1.7e-10
	803819	803819	138.9	-	ID=TSS_002406;NAME=TSS_002406;DIFF=5;PVAL=0.00078
	804062	804062	138.9	-	ID=TSS_002407;NAME=TSS_002407;DIFF=5;PVAL=0.00068
	804379	804379	972.2	-	ID=TSS_002408;NAME=TSS_002408;DIFF=35;PVAL=0
	804918	804918	250	-	ID=TSS_002409;NAME=TSS_002409;DIFF=9;PVAL=6e-08
	805679	805679	138.9	-	ID=TSS_002410;NAME=TSS_002410;DIFF=5;PVAL=0.00018
	806346	806346	444.4	-	ID=TSS_002411;NAME=TSS_002411;DIFF=16;PVAL=1.7e-12
	807549	807549	1000	-	ID=TSS_002412;NAME=TSS_002412;DIFF=174;PVAL=0
	810893	810893	277.8	-	ID=TSS_002413;NAME=TSS_002413;DIFF=10;PVAL=2.4e-06
	811212	811212	166.7	-	ID=TSS_002414;NAME=TSS_002414;DIFF=6;PVAL=0.00015
	814427	814427	194.4	-	ID=TSS_002415;NAME=TSS_002415;DIFF=7;PVAL=3.8e-05
	817438	817438	1000	-	ID=TSS_002416;NAME=TSS_002416;DIFF=71;PVAL=0
	820450	820450	361.1	-	ID=TSS_002417;NAME=TSS_002417;DIFF=13;PVAL=6e-10
	821162	821162	555.6	-	ID=TSS_002418;NAME=TSS_002418;DIFF=20;PVAL=0.00042
	822712	822712	27.8	-	ID=TSS_002419;NAME=TSS_002419;DIFF=1;PVAL=0
	824480	824480	305.6	-	ID=TSS_002420;NAME=TSS_002420;DIFF=11;PVAL=6.4e-08
	824657	824657	444.4	-	ID=TSS_002421;NAME=TSS_002421;DIFF=16;PVAL=1.4e-12
	825707	825707	305.6	-	ID=TSS_002422;NAME=TSS_002422;DIFF=11;PVAL=0.00053
	826060	826060	1000	-	ID=TSS_002426;NAME=TSS_002426;DIFF=597;PVAL=0
	828271	828271	250	-	ID=TSS_002427;NAME=TSS_002427;DIFF=9;PVAL=8.8e-08
	829285	829285	722.2	-	ID=TSS_002428;NAME=TSS_002428;DIFF=26;PVAL=2.1e-06
	831552	831552	527.8	-	ID=TSS_002430;NAME=TSS_002430;DIFF=19;PVAL=0
	834318	834318	1000	-	ID=TSS_002431;NAME=TSS_002431;DIFF=1033;PVAL=0
	838885	838885	1000	-	ID=TSS_002432;NAME=TSS_002432;DIFF=324;PVAL=0
	841010	841010	277.8	-	ID=TSS_002434;NAME=TSS_002434;DIFF=10;PVAL=1.9e-06
	846494	846494	638.9	-	ID=TSS_002435;NAME=TSS_002435;DIFF=23;PVAL=4.9e-11
	853228	853228	1000	-	ID=TSS_002436;NAME=TSS_002436;DIFF=96;PVAL=0
	853325	853325	777.8	-	ID=TSS_002437;NAME=TSS_002437;DIFF=28;PVAL=1.4e-09
	853816	853816	1000	-	ID=TSS_002439;NAME=TSS_002439;DIFF=41;PVAL=0
	855503	855503	361.1	-	ID=TSS_002440;NAME=TSS_002440;DIFF=13;PVAL=2.9e-11
	865758	865758	555.6	-	ID=TSS_002441;NAME=TSS_002441;DIFF=20;PVAL=0.00017
	865842	865842	1000	-	ID=TSS_002442;NAME=TSS_002442;DIFF=59;PVAL=0
	866370	866370	777.8	-	ID=TSS_002443;NAME=TSS_002443;DIFF=28;PVAL=1.9e-12
	866606	866606	1000	-	ID=TSS_002444;NAME=TSS_002444;DIFF=158;PVAL=0
	867921	867921	444.4	-	ID=TSS_002445;NAME=TSS_002445;DIFF=16;PVAL=0
	869709	869709	166.7	-	ID=TSS_002446;NAME=TSS_002446;DIFF=6;PVAL=0.00019
	870740	870740	416.7	-	ID=TSS_002447;NAME=TSS_002447;DIFF=15;PVAL=1.1e-07
	871404	871404	166.7	-	ID=TSS_002448;NAME=TSS_002448;DIFF=6;PVAL=4.3e-05
	872510	872510	1000	-	ID=TSS_002450;NAME=TSS_002450;DIFF=391;PVAL=0
	877305	877305	83.3	-	ID=TSS_002452;NAME=TSS_002452;DIFF=3;PVAL=0.00039
	878376	878376	444.4	-	ID=TSS_002453;NAME=TSS_002453;DIFF=16;PVAL=6.8e-07
	878544	878544	361.1	-	ID=TSS_002454;NAME=TSS_002454;DIFF=13;PVAL=7.7e-06
	881836	881836	444.4	-	ID=TSS_002455;NAME=TSS_002455;DIFF=16;PVAL=0.00079
	884608	884608	1000	-	ID=TSS_002456;NAME=TSS_002456;DIFF=62;PVAL=0
	885588	885588	194.4	-	ID=TSS_002457;NAME=TSS_002457;DIFF=7;PVAL=4e-05
	886582	886582	250	-	ID=TSS_002458;NAME=TSS_002458;DIFF=9;PVAL=1.3e-06
	886779	886779	194.4	-	ID=TSS_002459;NAME=TSS_002459;DIFF=7;PVAL=2.7e-05
	887200	887200	1000	-	ID=TSS_002461;NAME=TSS_002461;DIFF=62;PVAL=0
	889067	889067	1000	-	ID=TSS_002464;NAME=TSS_002464;DIFF=170;PVAL=0
	889939	889939	416.7	-	ID=TSS_002466;NAME=TSS_002466;DIFF=15;PVAL=0.00021
	890190	890190	1000	-	ID=TSS_002467;NAME=TSS_002467;DIFF=53;PVAL=0
	891101	891101	55.6	-	ID=TSS_002468;NAME=TSS_002468;DIFF=2;PVAL=0
	894229	894229	1000	-	ID=TSS_002470;NAME=TSS_002470;DIFF=49;PVAL=0
	898140	898140	55.6	-	ID=TSS_002471;NAME=TSS_002471;DIFF=2;PVAL=0
	898918	898918	750	-	ID=TSS_002472;NAME=TSS_002472;DIFF=27;PVAL=0
	900987	900987	444.4	-	ID=TSS_002473;NAME=TSS_002473;DIFF=16;PVAL=1.1e-10
	916610	916610	1000	-	ID=TSS_002475;NAME=TSS_002475;DIFF=56;PVAL=0
	919333	919333	138.9	-	ID=TSS_002476;NAME=TSS_002476;DIFF=5;PVAL=0.0006
	919373	919373	777.8	-	ID=TSS_002478;NAME=TSS_002478;DIFF=28;PVAL=0
	919504	919504	1000	-	ID=TSS_002480;NAME=TSS_002480;DIFF=5853;PVAL=0
	922149	922149	500	-	ID=TSS_002481;NAME=TSS_002481;DIFF=18;PVAL=8.2e-06
	929021	929021	250	-	ID=TSS_002482;NAME=TSS_002482;DIFF=9;PVAL=3.5e-07
	929434	929434	250	-	ID=TSS_002483;NAME=TSS_002483;DIFF=9;PVAL=7.3e-07
	929650	929650	194.4	-	ID=TSS_002484;NAME=TSS_002484;DIFF=7;PVAL=0.00011
	931093	931093	1000	-	ID=TSS_002486;NAME=TSS_002486;DIFF=439;PVAL=0
	938176	938176	277.8	-	ID=TSS_002487;NAME=TSS_002487;DIFF=10;PVAL=6.3e-08
	938929	938929	555.6	-	ID=TSS_002488;NAME=TSS_002488;DIFF=20;PVAL=1.7e-07
	942071	942071	1000	-	ID=TSS_002489;NAME=TSS_002489;DIFF=96;PVAL=0
	942107	942107	1000	-	ID=TSS_002490;NAME=TSS_002490;DIFF=40;PVAL=0
	960198	960198	916.7	-	ID=TSS_002491;NAME=TSS_002491;DIFF=33;PVAL=2.6e-07
	964051	964051	444.4	-	ID=TSS_002494;NAME=TSS_002494;DIFF=16;PVAL=1.9e-09
	965179	965179	166.7	-	ID=TSS_002496;NAME=TSS_002496;DIFF=6;PVAL=0.00074
	967979	967979	361.1	-	ID=TSS_002497;NAME=TSS_002497;DIFF=13;PVAL=0.00017
	969463	969463	1000	-	ID=TSS_002498;NAME=TSS_002498;DIFF=40;PVAL=0
	973052	973052	83.3	-	ID=TSS_002500;NAME=TSS_002500;DIFF=3;PVAL=0.0009
[truncated: 1,016 more rows]

## Sheet: Replicon 3
	Sass et al. 2015				Genome-wide transcription start site profiling in biofilm-grown Burkholderia cenocepacia J2315
Table S2. Transcription start sites identified by differential RNA sequencing and automated annotation
Replicon 3
thresholds: p-value = 0.001, noise = 2, merge reange = 5
	Position start	Position stop	Score	Strand	Attributes
	153	153	277.8	+	ID=TSS_000001;NAME=TSS_000001;DIFF=10;PVAL=3.5e-08
	407	407	111.1	+	ID=TSS_000003;NAME=TSS_000003;DIFF=4;PVAL=0.00091
	1426	1426	250	+	ID=TSS_000004;NAME=TSS_000004;DIFF=9;PVAL=2.8e-07
	3171	3171	472.2	+	ID=TSS_000005;NAME=TSS_000005;DIFF=17;PVAL=1.8e-11
	3324	3324	361.1	+	ID=TSS_000006;NAME=TSS_000006;DIFF=13;PVAL=8.9e-05
	4264	4264	361.1	+	ID=TSS_000007;NAME=TSS_000007;DIFF=13;PVAL=4.3e-07
	4460	4460	1000	+	ID=TSS_000008;NAME=TSS_000008;DIFF=186;PVAL=0
	5264	5264	444.4	+	ID=TSS_000009;NAME=TSS_000009;DIFF=16;PVAL=6.5e-07
	5319	5319	1000	+	ID=TSS_000011;NAME=TSS_000011;DIFF=150;PVAL=0
	5495	5495	833.3	+	ID=TSS_000015;NAME=TSS_000015;DIFF=30;PVAL=0
	5773	5773	333.3	+	ID=TSS_000018;NAME=TSS_000018;DIFF=12;PVAL=8.3e-06
	6701	6701	444.4	+	ID=TSS_000020;NAME=TSS_000020;DIFF=16;PVAL=6.1e-09
	7563	7563	1000	+	ID=TSS_000021;NAME=TSS_000021;DIFF=75;PVAL=0
	8256	8256	305.6	+	ID=TSS_000023;NAME=TSS_000023;DIFF=11;PVAL=0.00019
	8442	8442	1000	+	ID=TSS_000024;NAME=TSS_000024;DIFF=251;PVAL=0
	9252	9252	388.9	+	ID=TSS_000027;NAME=TSS_000027;DIFF=14;PVAL=4.6e-10
	10849	10849	694.4	+	ID=TSS_000028;NAME=TSS_000028;DIFF=25;PVAL=1.8e-09
	10942	10942	1000	+	ID=TSS_000030;NAME=TSS_000030;DIFF=567;PVAL=0
	12148	12148	305.6	+	ID=TSS_000031;NAME=TSS_000031;DIFF=11;PVAL=2.9e-07
	13889	13889	83.3	+	ID=TSS_000032;NAME=TSS_000032;DIFF=3;PVAL=0
	20256	20256	55.6	+	ID=TSS_000033;NAME=TSS_000033;DIFF=2;PVAL=0
	20389	20389	1000	+	ID=TSS_000034;NAME=TSS_000034;DIFF=130;PVAL=0
	26161	26161	694.4	+	ID=TSS_000035;NAME=TSS_000035;DIFF=25;PVAL=3.9e-11
	26775	26775	416.7	+	ID=TSS_000036;NAME=TSS_000036;DIFF=15;PVAL=0.00021
	30703	30703	166.7	+	ID=TSS_000037;NAME=TSS_000037;DIFF=6;PVAL=0
	35563	35563	472.2	+	ID=TSS_000038;NAME=TSS_000038;DIFF=17;PVAL=0.00088
	35790	35790	305.6	+	ID=TSS_000039;NAME=TSS_000039;DIFF=11;PVAL=0.00047
	35834	35834	1000	+	ID=TSS_000041;NAME=TSS_000041;DIFF=51;PVAL=0
	36343	36343	527.8	+	ID=TSS_000044;NAME=TSS_000044;DIFF=19;PVAL=4.9e-07
	36506	36506	833.3	+	ID=TSS_000045;NAME=TSS_000045;DIFF=30;PVAL=2.6e-10
	36628	36628	1000	+	ID=TSS_000046;NAME=TSS_000046;DIFF=244;PVAL=0
	36725	36725	916.7	+	ID=TSS_000047;NAME=TSS_000047;DIFF=33;PVAL=8.3e-12
	36824	36824	1000	+	ID=TSS_000049;NAME=TSS_000049;DIFF=114;PVAL=0
	40704	40704	388.9	+	ID=TSS_000050;NAME=TSS_000050;DIFF=14;PVAL=2.8e-08
	55859	55859	138.9	+	ID=TSS_000051;NAME=TSS_000051;DIFF=5;PVAL=9.7e-05
	63094	63094	1000	+	ID=TSS_000053;NAME=TSS_000053;DIFF=77;PVAL=0
	64948	64948	333.3	+	ID=TSS_000054;NAME=TSS_000054;DIFF=12;PVAL=7.3e-11
	71002	71002	277.8	+	ID=TSS_000055;NAME=TSS_000055;DIFF=10;PVAL=6.6e-06
	71303	71303	333.3	+	ID=TSS_000057;NAME=TSS_000057;DIFF=12;PVAL=4e-05
	77682	77682	444.4	+	ID=TSS_000058;NAME=TSS_000058;DIFF=16;PVAL=2e-07
	77737	77737	1000	+	ID=TSS_000060;NAME=TSS_000060;DIFF=150;PVAL=0
	77913	77913	833.3	+	ID=TSS_000064;NAME=TSS_000064;DIFF=30;PVAL=0
	78191	78191	333.3	+	ID=TSS_000067;NAME=TSS_000067;DIFF=12;PVAL=1.2e-05
	82280	82280	500	+	ID=TSS_000069;NAME=TSS_000069;DIFF=18;PVAL=0
	84380	84380	55.6	+	ID=TSS_000070;NAME=TSS_000070;DIFF=2;PVAL=0
	89732	89732	750	+	ID=TSS_000071;NAME=TSS_000071;DIFF=27;PVAL=0
	90405	90405	55.6	+	ID=TSS_000072;NAME=TSS_000072;DIFF=2;PVAL=0
	93708	93708	1000	+	ID=TSS_000073;NAME=TSS_000073;DIFF=291;PVAL=0
	97527	97527	166.7	+	ID=TSS_000075;NAME=TSS_000075;DIFF=6;PVAL=0.0007
	99536	99536	194.4	+	ID=TSS_000076;NAME=TSS_000076;DIFF=7;PVAL=0.00019
	100538	100538	1000	+	ID=TSS_000077;NAME=TSS_000077;DIFF=189;PVAL=0
	102931	102931	83.3	+	ID=TSS_000078;NAME=TSS_000078;DIFF=3;PVAL=0
	105135	105135	194.4	+	ID=TSS_000079;NAME=TSS_000079;DIFF=7;PVAL=2.1e-05
	115277	115277	500	+	ID=TSS_000081;NAME=TSS_000081;DIFF=18;PVAL=4.3e-07
	115340	115340	833.3	+	ID=TSS_000083;NAME=TSS_000083;DIFF=30;PVAL=3.2e-11
	115361	115361	1000	+	ID=TSS_000084;NAME=TSS_000084;DIFF=41;PVAL=7.6e-13
	115671	115671	1000	+	ID=TSS_000085;NAME=TSS_000085;DIFF=546;PVAL=0
	116850	116850	1000	+	ID=TSS_000086;NAME=TSS_000086;DIFF=40;PVAL=0
	117173	117173	166.7	+	ID=TSS_000087;NAME=TSS_000087;DIFF=6;PVAL=0.00023
	124793	124793	694.4	+	ID=TSS_000088;NAME=TSS_000088;DIFF=25;PVAL=0
	126189	126189	138.9	+	ID=TSS_000089;NAME=TSS_000089;DIFF=5;PVAL=0.00018
	127941	127941	1000	+	ID=TSS_000090;NAME=TSS_000090;DIFF=51;PVAL=0
	128702	128702	1000	+	ID=TSS_000091;NAME=TSS_000091;DIFF=678;PVAL=0
	128719	128719	1000	+	ID=TSS_000093;NAME=TSS_000093;DIFF=61;PVAL=0
	130302	130302	1000	+	ID=TSS_000095;NAME=TSS_000095;DIFF=123;PVAL=0
	130513	130513	222.2	+	ID=TSS_000096;NAME=TSS_000096;DIFF=8;PVAL=0.00038
	134514	134514	611.1	+	ID=TSS_000097;NAME=TSS_000097;DIFF=22;PVAL=1e-08
	135733	135733	1000	+	ID=TSS_000101;NAME=TSS_000101;DIFF=768;PVAL=0
	136932	136932	1000	+	ID=TSS_000103;NAME=TSS_000103;DIFF=78;PVAL=0
	140728	140728	583.3	+	ID=TSS_000104;NAME=TSS_000104;DIFF=21;PVAL=4e-12
	147697	147697	1000	+	ID=TSS_000106;NAME=TSS_000106;DIFF=37;PVAL=0
	155389	155389	250	+	ID=TSS_000107;NAME=TSS_000107;DIFF=9;PVAL=0.00051
	164508	164508	444.4	+	ID=TSS_000109;NAME=TSS_000109;DIFF=16;PVAL=8.1e-09
	168824	168824	1000	+	ID=TSS_000112;NAME=TSS_000112;DIFF=37;PVAL=0
	170017	170017	333.3	+	ID=TSS_000113;NAME=TSS_000113;DIFF=12;PVAL=1.3e-09
	175618	175618	1000	+	ID=TSS_000114;NAME=TSS_000114;DIFF=57;PVAL=0
	177634	177634	138.9	+	ID=TSS_000115;NAME=TSS_000115;DIFF=5;PVAL=0.00028
	183722	183722	416.7	+	ID=TSS_000116;NAME=TSS_000116;DIFF=15;PVAL=1.2e-06
	186630	186630	305.6	+	ID=TSS_000117;NAME=TSS_000117;DIFF=11;PVAL=2.9e-05
	188706	188706	111.1	+	ID=TSS_000118;NAME=TSS_000118;DIFF=4;PVAL=0.00084
	191322	191322	777.8	+	ID=TSS_000119;NAME=TSS_000119;DIFF=28;PVAL=0
	191761	191761	500	+	ID=TSS_000120;NAME=TSS_000120;DIFF=18;PVAL=1.3e-10
	195632	195632	416.7	+	ID=TSS_000121;NAME=TSS_000121;DIFF=15;PVAL=1.8e-06
	199314	199314	416.7	+	ID=TSS_000122;NAME=TSS_000122;DIFF=15;PVAL=1.8e-05
	200883	200883	250	+	ID=TSS_000123;NAME=TSS_000123;DIFF=9;PVAL=2.2e-05
	201727	201727	250	+	ID=TSS_000124;NAME=TSS_000124;DIFF=9;PVAL=0
	203110	203110	583.3	+	ID=TSS_000125;NAME=TSS_000125;DIFF=21;PVAL=0
	204518	204518	1000	+	ID=TSS_000126;NAME=TSS_000126;DIFF=143;PVAL=0
	204673	204673	750	+	ID=TSS_000127;NAME=TSS_000127;DIFF=27;PVAL=0.00036
	204757	204757	1000	+	ID=TSS_000128;NAME=TSS_000128;DIFF=96;PVAL=0
	209126	209126	888.9	+	ID=TSS_000129;NAME=TSS_000129;DIFF=32;PVAL=0
	209827	209827	694.4	+	ID=TSS_000130;NAME=TSS_000130;DIFF=25;PVAL=0
	215592	215592	250	+	ID=TSS_000131;NAME=TSS_000131;DIFF=9;PVAL=1.8e-05
	241014	241014	1000	+	ID=TSS_000133;NAME=TSS_000133;DIFF=396;PVAL=0
	241225	241225	638.9	+	ID=TSS_000136;NAME=TSS_000136;DIFF=23;PVAL=1.3e-07
	241592	241592	333.3	+	ID=TSS_000137;NAME=TSS_000137;DIFF=12;PVAL=0.00016
	241880	241880	194.4	+	ID=TSS_000138;NAME=TSS_000138;DIFF=7;PVAL=4.3e-05
	242165	242165	138.9	+	ID=TSS_000139;NAME=TSS_000139;DIFF=5;PVAL=0.00052
	242232	242232	250	+	ID=TSS_000140;NAME=TSS_000140;DIFF=9;PVAL=7.4e-06
	242387	242387	277.8	+	ID=TSS_000141;NAME=TSS_000141;DIFF=10;PVAL=7.3e-08
	242806	242806	277.8	+	ID=TSS_000142;NAME=TSS_000142;DIFF=10;PVAL=0.00032
	243356	243356	1000	+	ID=TSS_000143;NAME=TSS_000143;DIFF=160;PVAL=0
	243610	243610	1000	+	ID=TSS_000144;NAME=TSS_000144;DIFF=83;PVAL=0
	243841	243841	888.9	+	ID=TSS_000145;NAME=TSS_000145;DIFF=32;PVAL=0
	243896	243896	611.1	+	ID=TSS_000147;NAME=TSS_000147;DIFF=22;PVAL=0.00014
	243928	243928	750	+	ID=TSS_000148;NAME=TSS_000148;DIFF=27;PVAL=0
	244307	244307	694.4	+	ID=TSS_000149;NAME=TSS_000149;DIFF=25;PVAL=0
	244413	244413	388.9	+	ID=TSS_000151;NAME=TSS_000151;DIFF=14;PVAL=1.2e-08
	244546	244546	194.4	+	ID=TSS_000152;NAME=TSS_000152;DIFF=7;PVAL=5.3e-05
	244635	244635	277.8	+	ID=TSS_000153;NAME=TSS_000153;DIFF=10;PVAL=4.7e-05
	244715	244715	666.7	+	ID=TSS_000154;NAME=TSS_000154;DIFF=24;PVAL=0
	244765	244765	222.2	+	ID=TSS_000155;NAME=TSS_000155;DIFF=8;PVAL=4.5e-05
	244822	244822	166.7	+	ID=TSS_000156;NAME=TSS_000156;DIFF=6;PVAL=0.00026
	245370	245370	138.9	+	ID=TSS_000157;NAME=TSS_000157;DIFF=5;PVAL=0.00076
	245387	245387	555.6	+	ID=TSS_000159;NAME=TSS_000159;DIFF=20;PVAL=0
	246613	246613	166.7	+	ID=TSS_000160;NAME=TSS_000160;DIFF=6;PVAL=2.7e-06
	247234	247234	111.1	+	ID=TSS_000161;NAME=TSS_000161;DIFF=4;PVAL=0.00055
	257405	257405	1000	+	ID=TSS_000162;NAME=TSS_000162;DIFF=130;PVAL=0
	257692	257692	250	+	ID=TSS_000164;NAME=TSS_000164;DIFF=9;PVAL=2.9e-06
	264216	264216	1000	+	ID=TSS_000165;NAME=TSS_000165;DIFF=199;PVAL=0
	264593	264593	1000	+	ID=TSS_000166;NAME=TSS_000166;DIFF=47;PVAL=0
	271671	271671	166.7	+	ID=TSS_000168;NAME=TSS_000168;DIFF=6;PVAL=2.8e-06
	274567	274567	1000	+	ID=TSS_000169;NAME=TSS_000169;DIFF=78;PVAL=0
	275282	275282	333.3	+	ID=TSS_000170;NAME=TSS_000170;DIFF=12;PVAL=0.00058
	275960	275960	1000	+	ID=TSS_000171;NAME=TSS_000171;DIFF=104;PVAL=0
	276133	276133	944.4	+	ID=TSS_000172;NAME=TSS_000172;DIFF=34;PVAL=0
	276317	276317	555.6	+	ID=TSS_000173;NAME=TSS_000173;DIFF=20;PVAL=0
	280832	280832	1000	+	ID=TSS_000175;NAME=TSS_000175;DIFF=59;PVAL=0
	283602	283602	250	+	ID=TSS_000176;NAME=TSS_000176;DIFF=9;PVAL=8e-05
	285016	285016	944.4	+	ID=TSS_000178;NAME=TSS_000178;DIFF=34;PVAL=0
	286437	286437	1000	+	ID=TSS_000180;NAME=TSS_000180;DIFF=1888;PVAL=0
	286608	286608	1000	+	ID=TSS_000181;NAME=TSS_000181;DIFF=141;PVAL=0
	287362	287362	500	+	ID=TSS_000182;NAME=TSS_000182;DIFF=18;PVAL=1.8e-06
	287462	287462	1000	+	ID=TSS_000183;NAME=TSS_000183;DIFF=41;PVAL=0
	287688	287688	1000	+	ID=TSS_000184;NAME=TSS_000184;DIFF=36;PVAL=0
	288479	288479	194.4	+	ID=TSS_000185;NAME=TSS_000185;DIFF=7;PVAL=8.2e-05
	289036	289036	194.4	+	ID=TSS_000186;NAME=TSS_000186;DIFF=7;PVAL=1.5e-06
	290297	290297	1000	+	ID=TSS_000187;NAME=TSS_000187;DIFF=215;PVAL=0
	295721	295721	1000	+	ID=TSS_000189;NAME=TSS_000189;DIFF=223;PVAL=0
	301985	301985	55.6	+	ID=TSS_000192;NAME=TSS_000192;DIFF=2;PVAL=0
	309164	309164	1000	+	ID=TSS_000193;NAME=TSS_000193;DIFF=243;PVAL=0
	314139	314139	444.4	+	ID=TSS_000196;NAME=TSS_000196;DIFF=16;PVAL=8.4e-05
	314574	314574	555.6	+	ID=TSS_000198;NAME=TSS_000198;DIFF=20;PVAL=0
	317092	317092	138.9	+	ID=TSS_000199;NAME=TSS_000199;DIFF=5;PVAL=3.7e-05
	321618	321618	1000	+	ID=TSS_000200;NAME=TSS_000200;DIFF=137;PVAL=0
	322527	322527	83.3	+	ID=TSS_000202;NAME=TSS_000202;DIFF=3;PVAL=0.00088
	329246	329246	222.2	+	ID=TSS_000203;NAME=TSS_000203;DIFF=8;PVAL=0.00049
	330018	330018	250	+	ID=TSS_000204;NAME=TSS_000204;DIFF=9;PVAL=4.1e-08
	333015	333015	583.3	+	ID=TSS_000205;NAME=TSS_000205;DIFF=21;PVAL=8.7e-15
	348781	348781	166.7	+	ID=TSS_000206;NAME=TSS_000206;DIFF=6;PVAL=0.00023
	350397	350397	83.3	+	ID=TSS_000207;NAME=TSS_000207;DIFF=3;PVAL=0
	352430	352430	583.3	+	ID=TSS_000209;NAME=TSS_000209;DIFF=21;PVAL=4.6e-07
	370579	370579	277.8	+	ID=TSS_000210;NAME=TSS_000210;DIFF=10;PVAL=0
	372423	372423	611.1	+	ID=TSS_000211;NAME=TSS_000211;DIFF=22;PVAL=1.7e-14
	376198	376198	1000	+	ID=TSS_000212;NAME=TSS_000212;DIFF=170;PVAL=0
	390629	390629	500	+	ID=TSS_000214;NAME=TSS_000214;DIFF=18;PVAL=6.6e-06
	395004	395004	666.7	+	ID=TSS_000215;NAME=TSS_000215;DIFF=24;PVAL=0
	400266	400266	444.4	+	ID=TSS_000216;NAME=TSS_000216;DIFF=16;PVAL=3e-09
	404722	404722	194.4	+	ID=TSS_000217;NAME=TSS_000217;DIFF=7;PVAL=0.00052
	430787	430787	194.4	+	ID=TSS_000218;NAME=TSS_000218;DIFF=7;PVAL=0.00035
	432073	432073	166.7	+	ID=TSS_000219;NAME=TSS_000219;DIFF=6;PVAL=0
	433632	433632	55.6	+	ID=TSS_000220;NAME=TSS_000220;DIFF=2;PVAL=0
	437772	437772	1000	+	ID=TSS_000221;NAME=TSS_000221;DIFF=38;PVAL=0
	440297	440297	55.6	+	ID=TSS_000222;NAME=TSS_000222;DIFF=2;PVAL=0
	440639	440639	1000	+	ID=TSS_000223;NAME=TSS_000223;DIFF=227;PVAL=0
	441996	441996	388.9	+	ID=TSS_000225;NAME=TSS_000225;DIFF=14;PVAL=1.4e-05
	442304	442304	1000	+	ID=TSS_000227;NAME=TSS_000227;DIFF=288;PVAL=0
	446283	446283	1000	+	ID=TSS_000229;NAME=TSS_000229;DIFF=251;PVAL=0
	458281	458281	166.7	+	ID=TSS_000231;NAME=TSS_000231;DIFF=6;PVAL=1e-05
	461317	461317	222.2	+	ID=TSS_000232;NAME=TSS_000232;DIFF=8;PVAL=1.6e-07
	465911	465911	305.6	+	ID=TSS_000233;NAME=TSS_000233;DIFF=11;PVAL=5.6e-06
	469228	469228	55.6	+	ID=TSS_000234;NAME=TSS_000234;DIFF=2;PVAL=0
	472730	472730	166.7	+	ID=TSS_000235;NAME=TSS_000235;DIFF=6;PVAL=0.0005
	475841	475841	1000	+	ID=TSS_000237;NAME=TSS_000237;DIFF=54;PVAL=0
	476634	476634	416.7	+	ID=TSS_000238;NAME=TSS_000238;DIFF=15;PVAL=3.4e-09
	477428	477428	1000	+	ID=TSS_000239;NAME=TSS_000239;DIFF=104;PVAL=0
	477570	477570	1000	+	ID=TSS_000240;NAME=TSS_000240;DIFF=69;PVAL=0
	478468	478468	1000	+	ID=TSS_000241;NAME=TSS_000241;DIFF=112;PVAL=0
	478549	478549	194.4	+	ID=TSS_000242;NAME=TSS_000242;DIFF=7;PVAL=4.2e-05
	478599	478599	222.2	+	ID=TSS_000243;NAME=TSS_000243;DIFF=8;PVAL=4.2e-05
	480097	480097	166.7	+	ID=TSS_000244;NAME=TSS_000244;DIFF=6;PVAL=0.00015
	480603	480603	527.8	+	ID=TSS_000248;NAME=TSS_000248;DIFF=19;PVAL=4.4e-06
	480716	480716	305.6	+	ID=TSS_000249;NAME=TSS_000249;DIFF=11;PVAL=3.5e-06
	481377	481377	138.9	+	ID=TSS_000250;NAME=TSS_000250;DIFF=5;PVAL=0.00072
	482760	482760	305.6	+	ID=TSS_000251;NAME=TSS_000251;DIFF=11;PVAL=8.9e-06
	483162	483162	1000	+	ID=TSS_000252;NAME=TSS_000252;DIFF=286;PVAL=0
	485158	485158	27.8	+	ID=TSS_000253;NAME=TSS_000253;DIFF=1;PVAL=0
	489136	489136	55.6	+	ID=TSS_000254;NAME=TSS_000254;DIFF=2;PVAL=0
	492630	492630	305.6	+	ID=TSS_000255;NAME=TSS_000255;DIFF=11;PVAL=5.6e-05
	492653	492653	1000	+	ID=TSS_000256;NAME=TSS_000256;DIFF=815;PVAL=0
	492776	492776	444.4	+	ID=TSS_000258;NAME=TSS_000258;DIFF=16;PVAL=1.9e-07
	492820	492820	416.7	+	ID=TSS_000259;NAME=TSS_000259;DIFF=15;PVAL=1.6e-07
	493135	493135	1000	+	ID=TSS_000260;NAME=TSS_000260;DIFF=98;PVAL=0
	493328	493328	1000	+	ID=TSS_000261;NAME=TSS_000261;DIFF=42;PVAL=0
	496531	496531	138.9	+	ID=TSS_000262;NAME=TSS_000262;DIFF=5;PVAL=0.0007
	497684	497684	166.7	+	ID=TSS_000263;NAME=TSS_000263;DIFF=6;PVAL=1.8e-05
	498317	498317	194.4	+	ID=TSS_000264;NAME=TSS_000264;DIFF=7;PVAL=2.2e-07
	503238	503238	166.7	+	ID=TSS_000265;NAME=TSS_000265;DIFF=6;PVAL=8e-05
	522269	522269	583.3	+	ID=TSS_000266;NAME=TSS_000266;DIFF=21;PVAL=1.7e-10
	524890	524890	250	+	ID=TSS_000267;NAME=TSS_000267;DIFF=9;PVAL=0.00025
	527108	527108	416.7	+	ID=TSS_000268;NAME=TSS_000268;DIFF=15;PVAL=1.6e-09
	527201	527201	55.6	+	ID=TSS_000269;NAME=TSS_000269;DIFF=2;PVAL=0
	534856	534856	1000	+	ID=TSS_000270;NAME=TSS_000270;DIFF=135;PVAL=0
	542481	542481	305.6	+	ID=TSS_000272;NAME=TSS_000272;DIFF=11;PVAL=0
	554083	554083	55.6	+	ID=TSS_000273;NAME=TSS_000273;DIFF=2;PVAL=0
	555450	555450	55.6	+	ID=TSS_000274;NAME=TSS_000274;DIFF=2;PVAL=0
	562756	562756	1000	+	ID=TSS_000275;NAME=TSS_000275;DIFF=56;PVAL=0
	568518	568518	55.6	+	ID=TSS_000276;NAME=TSS_000276;DIFF=2;PVAL=0
	569498	569498	1000	+	ID=TSS_000278;NAME=TSS_000278;DIFF=87;PVAL=0
	571968	571968	333.3	+	ID=TSS_000280;NAME=TSS_000280;DIFF=12;PVAL=1.9e-05
	573344	573344	1000	+	ID=TSS_000281;NAME=TSS_000281;DIFF=72;PVAL=0
	573933	573933	1000	+	ID=TSS_000282;NAME=TSS_000282;DIFF=52;PVAL=0
	574169	574169	1000	+	ID=TSS_000283;NAME=TSS_000283;DIFF=48;PVAL=0
	575405	575405	361.1	+	ID=TSS_000284;NAME=TSS_000284;DIFF=13;PVAL=9.6e-06
	579630	579630	83.3	+	ID=TSS_000285;NAME=TSS_000285;DIFF=3;PVAL=0
	584611	584611	1000	+	ID=TSS_000287;NAME=TSS_000287;DIFF=62;PVAL=0
	586008	586008	1000	+	ID=TSS_000289;NAME=TSS_000289;DIFF=107;PVAL=0
	589186	589186	361.1	+	ID=TSS_000290;NAME=TSS_000290;DIFF=13;PVAL=4.1e-06
	592384	592384	1000	+	ID=TSS_000291;NAME=TSS_000291;DIFF=46;PVAL=0
	594957	594957	166.7	+	ID=TSS_000292;NAME=TSS_000292;DIFF=6;PVAL=0
	599375	599375	1000	+	ID=TSS_000293;NAME=TSS_000293;DIFF=55;PVAL=0
	599671	599671	1000	+	ID=TSS_000294;NAME=TSS_000294;DIFF=80;PVAL=0
	603996	603996	166.7	+	ID=TSS_000296;NAME=TSS_000296;DIFF=6;PVAL=0
	609643	609643	1000	+	ID=TSS_000298;NAME=TSS_000298;DIFF=78;PVAL=0
	609674	609674	583.3	+	ID=TSS_000299;NAME=TSS_000299;DIFF=21;PVAL=1.6e-05
	609846	609846	1000	+	ID=TSS_000300;NAME=TSS_000300;DIFF=43;PVAL=0
	612210	612210	583.3	+	ID=TSS_000301;NAME=TSS_000301;DIFF=21;PVAL=2e-10
	612336	612336	472.2	+	ID=TSS_000302;NAME=TSS_000302;DIFF=17;PVAL=4.8e-07
	624000	624000	138.9	+	ID=TSS_000303;NAME=TSS_000303;DIFF=5;PVAL=0.00014
	626594	626594	611.1	+	ID=TSS_000304;NAME=TSS_000304;DIFF=22;PVAL=1.3e-05
	629418	629418	55.6	+	ID=TSS_000305;NAME=TSS_000305;DIFF=2;PVAL=0
	630048	630048	55.6	+	ID=TSS_000306;NAME=TSS_000306;DIFF=2;PVAL=0
	632203	632203	250	+	ID=TSS_000307;NAME=TSS_000307;DIFF=9;PVAL=4.9e-05
	639184	639184	27.8	+	ID=TSS_000308;NAME=TSS_000308;DIFF=1;PVAL=0
	641762	641762	55.6	+	ID=TSS_000309;NAME=TSS_000309;DIFF=2;PVAL=0
	646275	646275	55.6	+	ID=TSS_000310;NAME=TSS_000310;DIFF=2;PVAL=0
	651174	651174	1000	+	ID=TSS_000311;NAME=TSS_000311;DIFF=45;PVAL=0
	655482	655482	222.2	+	ID=TSS_000312;NAME=TSS_000312;DIFF=8;PVAL=5.1e-06
	660616	660616	1000	+	ID=TSS_000313;NAME=TSS_000313;DIFF=44;PVAL=0
	664538	664538	194.4	+	ID=TSS_000314;NAME=TSS_000314;DIFF=7;PVAL=0
	667458	667458	1000	+	ID=TSS_000315;NAME=TSS_000315;DIFF=36;PVAL=0
	669500	669500	416.7	+	ID=TSS_000316;NAME=TSS_000316;DIFF=15;PVAL=3.8e-10
	669789	669789	861.1	+	ID=TSS_000317;NAME=TSS_000317;DIFF=31;PVAL=0
	670296	670296	222.2	+	ID=TSS_000318;NAME=TSS_000318;DIFF=8;PVAL=2.6e-05
	670582	670582	361.1	+	ID=TSS_000320;NAME=TSS_000320;DIFF=13;PVAL=8.3e-09
	673531	673531	55.6	+	ID=TSS_000321;NAME=TSS_000321;DIFF=2;PVAL=0
	674001	674001	305.6	+	ID=TSS_000322;NAME=TSS_000322;DIFF=11;PVAL=1.3e-06
	674761	674761	194.4	+	ID=TSS_000323;NAME=TSS_000323;DIFF=7;PVAL=7.4e-06
	676360	676360	444.4	+	ID=TSS_000324;NAME=TSS_000324;DIFF=16;PVAL=1.3e-10
	681351	681351	166.7	+	ID=TSS_000325;NAME=TSS_000325;DIFF=6;PVAL=0.00023
	685186	685186	305.6	+	ID=TSS_000326;NAME=TSS_000326;DIFF=11;PVAL=0.00029
	686680	686680	1000	+	ID=TSS_000327;NAME=TSS_000327;DIFF=64;PVAL=0
	687746	687746	1000	+	ID=TSS_000330;NAME=TSS_000330;DIFF=61;PVAL=0
	687759	687759	527.8	+	ID=TSS_000331;NAME=TSS_000331;DIFF=19;PVAL=1e-06
	692948	692948	222.2	+	ID=TSS_000332;NAME=TSS_000332;DIFF=8;PVAL=5.6e-06
	698412	698412	55.6	+	ID=TSS_000333;NAME=TSS_000333;DIFF=2;PVAL=0
	702240	702240	222.2	+	ID=TSS_000334;NAME=TSS_000334;DIFF=8;PVAL=0.00074
	706410	706410	361.1	+	ID=TSS_000335;NAME=TSS_000335;DIFF=13;PVAL=1.2e-05
	707499	707499	277.8	+	ID=TSS_000336;NAME=TSS_000336;DIFF=10;PVAL=1.2e-06
	708476	708476	361.1	+	ID=TSS_000337;NAME=TSS_000337;DIFF=13;PVAL=6.1e-06
	708670	708670	1000	+	ID=TSS_000338;NAME=TSS_000338;DIFF=47;PVAL=0
	709511	709511	1000	+	ID=TSS_000341;NAME=TSS_000341;DIFF=833;PVAL=0
	710163	710163	666.7	+	ID=TSS_000342;NAME=TSS_000342;DIFF=24;PVAL=1.5e-10
	711162	711162	611.1	+	ID=TSS_000343;NAME=TSS_000343;DIFF=22;PVAL=7.2e-10
	711503	711503	1000	+	ID=TSS_000346;NAME=TSS_000346;DIFF=303;PVAL=0
	711613	711613	444.4	+	ID=TSS_000347;NAME=TSS_000347;DIFF=16;PVAL=2.2e-05
	712814	712814	1000	+	ID=TSS_000348;NAME=TSS_000348;DIFF=81;PVAL=0
	713356	713356	1000	+	ID=TSS_000349;NAME=TSS_000349;DIFF=88;PVAL=0
	714376	714376	1000	+	ID=TSS_000351;NAME=TSS_000351;DIFF=38;PVAL=0
	714482	714482	1000	+	ID=TSS_000352;NAME=TSS_000352;DIFF=38;PVAL=0
	714552	714552	1000	+	ID=TSS_000353;NAME=TSS_000353;DIFF=171;PVAL=0
	715127	715127	583.3	+	ID=TSS_000354;NAME=TSS_000354;DIFF=21;PVAL=0
	716022	716022	1000	+	ID=TSS_000356;NAME=TSS_000356;DIFF=46;PVAL=0
	716511	716511	1000	+	ID=TSS_000357;NAME=TSS_000357;DIFF=341;PVAL=0
	716634	716634	333.3	+	ID=TSS_000358;NAME=TSS_000358;DIFF=12;PVAL=3.1e-05
	717383	717383	1000	+	ID=TSS_000359;NAME=TSS_000359;DIFF=189;PVAL=0
	717845	717845	555.6	+	ID=TSS_000360;NAME=TSS_000360;DIFF=20;PVAL=6.8e-11
	718514	718514	305.6	+	ID=TSS_000361;NAME=TSS_000361;DIFF=11;PVAL=3.9e-06
	719729	719729	388.9	+	ID=TSS_000363;NAME=TSS_000363;DIFF=14;PVAL=2.4e-06
	720120	720120	472.2	+	ID=TSS_000364;NAME=TSS_000364;DIFF=17;PVAL=7.9e-09
	721152	721152	250	+	ID=TSS_000365;NAME=TSS_000365;DIFF=9;PVAL=0.00041
	721389	721389	1000	+	ID=TSS_000366;NAME=TSS_000366;DIFF=67;PVAL=0
	722466	722466	972.2	+	ID=TSS_000367;NAME=TSS_000367;DIFF=35;PVAL=0
	722728	722728	638.9	+	ID=TSS_000368;NAME=TSS_000368;DIFF=23;PVAL=1.9e-05
	722965	722965	1000	+	ID=TSS_000369;NAME=TSS_000369;DIFF=66;PVAL=0
	723152	723152	1000	+	ID=TSS_000370;NAME=TSS_000370;DIFF=84;PVAL=0
	724780	724780	1000	+	ID=TSS_000371;NAME=TSS_000371;DIFF=36;PVAL=0.00026
	724880	724880	1000	+	ID=TSS_000373;NAME=TSS_000373;DIFF=978;PVAL=0
	726084	726084	1000	+	ID=TSS_000375;NAME=TSS_000375;DIFF=46;PVAL=0
	726147	726147	694.4	+	ID=TSS_000376;NAME=TSS_000376;DIFF=25;PVAL=6.4e-07
	726845	726845	166.7	+	ID=TSS_000377;NAME=TSS_000377;DIFF=6;PVAL=0.00032
	728970	728970	1000	+	ID=TSS_000378;NAME=TSS_000378;DIFF=267;PVAL=0
	731886	731886	250	+	ID=TSS_000380;NAME=TSS_000380;DIFF=9;PVAL=0.0005
	732780	732780	472.2	+	ID=TSS_000381;NAME=TSS_000381;DIFF=17;PVAL=7.1e-09
	732849	732849	222.2	+	ID=TSS_000382;NAME=TSS_000382;DIFF=8;PVAL=0.00058
	734534	734534	388.9	+	ID=TSS_000383;NAME=TSS_000383;DIFF=14;PVAL=5.9e-09
	736092	736092	1000	+	ID=TSS_000384;NAME=TSS_000384;DIFF=43;PVAL=0
	736385	736385	500	+	ID=TSS_000386;NAME=TSS_000386;DIFF=18;PVAL=0
	737514	737514	1000	+	ID=TSS_000387;NAME=TSS_000387;DIFF=57;PVAL=0
	737645	737645	805.6	+	ID=TSS_000388;NAME=TSS_000388;DIFF=29;PVAL=1.1e-06
	737740	737740	1000	+	ID=TSS_000389;NAME=TSS_000389;DIFF=50;PVAL=1.1e-10
	738371	738371	1000	+	ID=TSS_000390;NAME=TSS_000390;DIFF=5815;PVAL=0
	738445	738445	1000	+	ID=TSS_000392;NAME=TSS_000392;DIFF=1414;PVAL=0
	739105	739105	1000	+	ID=TSS_000393;NAME=TSS_000393;DIFF=39;PVAL=0
	739982	739982	805.6	+	ID=TSS_000394;NAME=TSS_000394;DIFF=29;PVAL=0
	740858	740858	1000	+	ID=TSS_000395;NAME=TSS_000395;DIFF=56;PVAL=0
	740907	740907	1000	+	ID=TSS_000396;NAME=TSS_000396;DIFF=92;PVAL=0
	741279	741279	916.7	+	ID=TSS_000397;NAME=TSS_000397;DIFF=33;PVAL=0
	742456	742456	833.3	+	ID=TSS_000399;NAME=TSS_000399;DIFF=30;PVAL=1.6e-13
	743502	743502	361.1	+	ID=TSS_000401;NAME=TSS_000401;DIFF=13;PVAL=6.2e-07
	744284	744284	222.2	+	ID=TSS_000402;NAME=TSS_000402;DIFF=8;PVAL=0.00071
	745052	745052	777.8	+	ID=TSS_000403;NAME=TSS_000403;DIFF=28;PVAL=0
	746816	746816	777.8	+	ID=TSS_000404;NAME=TSS_000404;DIFF=28;PVAL=0
	750186	750186	194.4	+	ID=TSS_000405;NAME=TSS_000405;DIFF=7;PVAL=0.00022
	751404	751404	1000	+	ID=TSS_000406;NAME=TSS_000406;DIFF=44;PVAL=0
	751884	751884	611.1	+	ID=TSS_000407;NAME=TSS_000407;DIFF=22;PVAL=8.8e-06
	751996	751996	1000	+	ID=TSS_000408;NAME=TSS_000408;DIFF=81;PVAL=0
	752367	752367	722.2	+	ID=TSS_000410;NAME=TSS_000410;DIFF=26;PVAL=2.9e-08
	752478	752478	1000	+	ID=TSS_000411;NAME=TSS_000411;DIFF=41;PVAL=0
	753568	753568	166.7	+	ID=TSS_000412;NAME=TSS_000412;DIFF=6;PVAL=0.00049
	754072	754072	1000	+	ID=TSS_000413;NAME=TSS_000413;DIFF=466;PVAL=0
	754589	754589	722.2	+	ID=TSS_000414;NAME=TSS_000414;DIFF=26;PVAL=1.4e-07
	754741	754741	861.1	+	ID=TSS_000416;NAME=TSS_000416;DIFF=31;PVAL=0
	756523	756523	722.2	+	ID=TSS_000417;NAME=TSS_000417;DIFF=26;PVAL=0
	758320	758320	555.6	+	ID=TSS_000418;NAME=TSS_000418;DIFF=20;PVAL=0
	758982	758982	972.2	+	ID=TSS_000419;NAME=TSS_000419;DIFF=35;PVAL=6.9e-11
	760232	760232	222.2	+	ID=TSS_000421;NAME=TSS_000421;DIFF=8;PVAL=0.00022
	763660	763660	55.6	+	ID=TSS_000422;NAME=TSS_000422;DIFF=2;PVAL=0
	769919	769919	1000	+	ID=TSS_000423;NAME=TSS_000423;DIFF=1621;PVAL=0
	770557	770557	416.7	+	ID=TSS_000425;NAME=TSS_000425;DIFF=15;PVAL=6.4e-11
	774665	774665	1000	+	ID=TSS_000426;NAME=TSS_000426;DIFF=135;PVAL=0
	775608	775608	805.6	+	ID=TSS_000428;NAME=TSS_000428;DIFF=29;PVAL=0
	775701	775701	444.4	+	ID=TSS_000429;NAME=TSS_000429;DIFF=16;PVAL=7.4e-05
	775834	775834	611.1	+	ID=TSS_000430;NAME=TSS_000430;DIFF=22;PVAL=1.2e-06
	779828	779828	777.8	+	ID=TSS_000431;NAME=TSS_000431;DIFF=28;PVAL=0
	780030	780030	361.1	+	ID=TSS_000432;NAME=TSS_000432;DIFF=13;PVAL=5.8e-07
	780790	780790	1000	+	ID=TSS_000433;NAME=TSS_000433;DIFF=52;PVAL=0
	781581	781581	972.2	+	ID=TSS_000434;NAME=TSS_000434;DIFF=35;PVAL=0
	781956	781956	1000	+	ID=TSS_000436;NAME=TSS_000436;DIFF=243;PVAL=0
	782312	782312	1000	+	ID=TSS_000439;NAME=TSS_000439;DIFF=548;PVAL=0
	782357	782357	1000	+	ID=TSS_000442;NAME=TSS_000442;DIFF=45;PVAL=3.9e-06
	782608	782608	1000	+	ID=TSS_000443;NAME=TSS_000443;DIFF=67;PVAL=0
	782616	782616	1000	+	ID=TSS_000444;NAME=TSS_000444;DIFF=257;PVAL=0
	783902	783902	305.6	+	ID=TSS_000445;NAME=TSS_000445;DIFF=11;PVAL=2.2e-06
	784302	784302	833.3	+	ID=TSS_000446;NAME=TSS_000446;DIFF=30;PVAL=3.6e-15
	784574	784574	361.1	+	ID=TSS_000447;NAME=TSS_000447;DIFF=13;PVAL=7.6e-07
	785212	785212	583.3	+	ID=TSS_000448;NAME=TSS_000448;DIFF=21;PVAL=2.2e-09
	785304	785304	1000	+	ID=TSS_000449;NAME=TSS_000449;DIFF=138;PVAL=0
	785784	785784	583.3	+	ID=TSS_000450;NAME=TSS_000450;DIFF=21;PVAL=1.2e-08
	786086	786086	888.9	+	ID=TSS_000451;NAME=TSS_000451;DIFF=32;PVAL=0
	786541	786541	1000	+	ID=TSS_000453;NAME=TSS_000453;DIFF=182;PVAL=0
	786580	786580	1000	+	ID=TSS_000454;NAME=TSS_000454;DIFF=126;PVAL=0
	787463	787463	888.9	+	ID=TSS_000455;NAME=TSS_000455;DIFF=32;PVAL=0
	788363	788363	1000	+	ID=TSS_000456;NAME=TSS_000456;DIFF=92;PVAL=0
	788627	788627	1000	+	ID=TSS_000458;NAME=TSS_000458;DIFF=55;PVAL=0
	788653	788653	333.3	+	ID=TSS_000459;NAME=TSS_000459;DIFF=12;PVAL=0.00048
	788768	788768	1000	+	ID=TSS_000460;NAME=TSS_000460;DIFF=1771;PVAL=0
	788935	788935	305.6	+	ID=TSS_000461;NAME=TSS_000461;DIFF=11;PVAL=0.00023
	788943	788943	388.9	+	ID=TSS_000462;NAME=TSS_000462;DIFF=14;PVAL=1e-05
	788955	788955	416.7	+	ID=TSS_000463;NAME=TSS_000463;DIFF=15;PVAL=1.9e-06
	789045	789045	1000	+	ID=TSS_000464;NAME=TSS_000464;DIFF=46;PVAL=0
	789151	789151	305.6	+	ID=TSS_000466;NAME=TSS_000466;DIFF=11;PVAL=0.00036
	789174	789174	388.9	+	ID=TSS_000467;NAME=TSS_000467;DIFF=14;PVAL=1.3e-05
	789553	789553	1000	+	ID=TSS_000468;NAME=TSS_000468;DIFF=111;PVAL=0
	792659	792659	250	+	ID=TSS_000469;NAME=TSS_000469;DIFF=9;PVAL=0.00058
	792759	792759	250	+	ID=TSS_000470;NAME=TSS_000470;DIFF=9;PVAL=0.00076
	793016	793016	583.3	+	ID=TSS_000471;NAME=TSS_000471;DIFF=21;PVAL=6.9e-12
	794473	794473	1000	+	ID=TSS_000472;NAME=TSS_000472;DIFF=372;PVAL=0
	795527	795527	138.9	+	ID=TSS_000473;NAME=TSS_000473;DIFF=5;PVAL=0.00015
	798055	798055	388.9	+	ID=TSS_000474;NAME=TSS_000474;DIFF=14;PVAL=2.3e-05
	798363	798363	1000	+	ID=TSS_000475;NAME=TSS_000475;DIFF=238;PVAL=0
	798385	798385	833.3	+	ID=TSS_000477;NAME=TSS_000477;DIFF=30;PVAL=5e-10
	798948	798948	277.8	+	ID=TSS_000478;NAME=TSS_000478;DIFF=10;PVAL=8.7e-08
	807234	807234	55.6	+	ID=TSS_000479;NAME=TSS_000479;DIFF=2;PVAL=0
	810399	810399	277.8	+	ID=TSS_000480;NAME=TSS_000480;DIFF=10;PVAL=1e-08
	815003	815003	722.2	+	ID=TSS_000481;NAME=TSS_000481;DIFF=26;PVAL=4.7e-09
	816189	816189	1000	+	ID=TSS_000483;NAME=TSS_000483;DIFF=395;PVAL=0
	818029	818029	1000	+	ID=TSS_000485;NAME=TSS_000485;DIFF=51;PVAL=0
	818040	818040	1000	+	ID=TSS_000486;NAME=TSS_000486;DIFF=57;PVAL=0
	818259	818259	361.1	+	ID=TSS_000487;NAME=TSS_000487;DIFF=13;PVAL=0.00091
	818703	818703	500	+	ID=TSS_000488;NAME=TSS_000488;DIFF=18;PVAL=1.6e-07
	818873	818873	500	+	ID=TSS_000489;NAME=TSS_000489;DIFF=18;PVAL=1.4e-06
	818926	818926	277.8	+	ID=TSS_000490;NAME=TSS_000490;DIFF=10;PVAL=0.00082
	819513	819513	1000	+	ID=TSS_000493;NAME=TSS_000493;DIFF=962;PVAL=0
	820050	820050	1000	+	ID=TSS_000496;NAME=TSS_000496;DIFF=95;PVAL=6.9e-11
	820128	820128	1000	+	ID=TSS_000497;NAME=TSS_000497;DIFF=47;PVAL=0
	820940	820940	444.4	+	ID=TSS_000500;NAME=TSS_000500;DIFF=16;PVAL=1.2e-06
	821437	821437	361.1	+	ID=TSS_000501;NAME=TSS_000501;DIFF=13;PVAL=7.3e-05
	821831	821831	1000	+	ID=TSS_000502;NAME=TSS_000502;DIFF=117;PVAL=0
	821979	821979	1000	+	ID=TSS_000504;NAME=TSS_000504;DIFF=56;PVAL=0
	822184	822184	472.2	+	ID=TSS_000505;NAME=TSS_000505;DIFF=17;PVAL=4.1e-05
	822447	822447	388.9	+	ID=TSS_000506;NAME=TSS_000506;DIFF=14;PVAL=0.00086
	822481	822481	444.4	+	ID=TSS_000507;NAME=TSS_000507;DIFF=16;PVAL=6.3e-05
	822613	822613	1000	+	ID=TSS_000509;NAME=TSS_000509;DIFF=60;PVAL=0
	823098	823098	388.9	+	ID=TSS_000510;NAME=TSS_000510;DIFF=14;PVAL=0.0005
	823277	823277	1000	+	ID=TSS_000511;NAME=TSS_000511;DIFF=48;PVAL=0
	823373	823373	1000	+	ID=TSS_000513;NAME=TSS_000513;DIFF=127;PVAL=0
	825772	825772	1000	+	ID=TSS_000514;NAME=TSS_000514;DIFF=70;PVAL=0
	832554	832554	194.4	+	ID=TSS_000515;NAME=TSS_000515;DIFF=7;PVAL=0.00053
	835705	835705	27.8	+	ID=TSS_000516;NAME=TSS_000516;DIFF=1;PVAL=0
	837998	837998	55.6	+	ID=TSS_000517;NAME=TSS_000517;DIFF=2;PVAL=0
	838777	838777	1000	+	ID=TSS_000518;NAME=TSS_000518;DIFF=298;PVAL=0
	839075	839075	1000	+	ID=TSS_000520;NAME=TSS_000520;DIFF=83;PVAL=0
	839584	839584	611.1	+	ID=TSS_000523;NAME=TSS_000523;DIFF=22;PVAL=0
	841436	841436	388.9	+	ID=TSS_000524;NAME=TSS_000524;DIFF=14;PVAL=2.7e-07
	842163	842163	500	+	ID=TSS_000525;NAME=TSS_000525;DIFF=18;PVAL=5.3e-06
	852524	852524	138.9	+	ID=TSS_000526;NAME=TSS_000526;DIFF=5;PVAL=0
	853692	853692	83.3	+	ID=TSS_000527;NAME=TSS_000527;DIFF=3;PVAL=0
	855755	855755	55.6	+	ID=TSS_000528;NAME=TSS_000528;DIFF=2;PVAL=0
	856796	856796	694.4	+	ID=TSS_000529;NAME=TSS_000529;DIFF=25;PVAL=0
	858567	858567	1000	+	ID=TSS_000531;NAME=TSS_000531;DIFF=141;PVAL=0
	864108	864108	55.6	+	ID=TSS_000532;NAME=TSS_000532;DIFF=2;PVAL=0
	869172	869172	1000	+	ID=TSS_000533;NAME=TSS_000533;DIFF=48;PVAL=0
	872092	872092	1000	+	ID=TSS_000534;NAME=TSS_000534;DIFF=38;PVAL=0
	875342	875342	1000	+	ID=TSS_000535;NAME=TSS_000535;DIFF=74;PVAL=0
	435	435	444.4	-	ID=TSS_000536;NAME=TSS_000536;DIFF=16;PVAL=1.8e-13
	1380	1380	138.9	-	ID=TSS_000537;NAME=TSS_000537;DIFF=5;PVAL=0.00016
	2172	2172	305.6	-	ID=TSS_000538;NAME=TSS_000538;DIFF=11;PVAL=2e-06
	2576	2576	277.8	-	ID=TSS_000539;NAME=TSS_000539;DIFF=10;PVAL=1.8e-07
	3150	3150	1000	-	ID=TSS_000540;NAME=TSS_000540;DIFF=245;PVAL=0
	3708	3708	305.6	-	ID=TSS_000543;NAME=TSS_000543;DIFF=11;PVAL=0.0006
	4489	4489	222.2	-	ID=TSS_000544;NAME=TSS_000544;DIFF=8;PVAL=0.00027
	5232	5232	1000	-	ID=TSS_000545;NAME=TSS_000545;DIFF=41;PVAL=0
	5425	5425	1000	-	ID=TSS_000546;NAME=TSS_000546;DIFF=109;PVAL=0
	5662	5662	222.2	-	ID=TSS_000547;NAME=TSS_000547;DIFF=8;PVAL=0.00088
	5740	5740	416.7	-	ID=TSS_000548;NAME=TSS_000548;DIFF=15;PVAL=1.9e-07
	5747	5747	250	-	ID=TSS_000549;NAME=TSS_000549;DIFF=9;PVAL=0.00022
	5784	5784	444.4	-	ID=TSS_000550;NAME=TSS_000550;DIFF=16;PVAL=1.9e-07
	5907	5907	1000	-	ID=TSS_000552;NAME=TSS_000552;DIFF=862;PVAL=0
	5930	5930	361.1	-	ID=TSS_000553;NAME=TSS_000553;DIFF=13;PVAL=7.5e-06
	7546	7546	1000	-	ID=TSS_000555;NAME=TSS_000555;DIFF=324;PVAL=0
	8384	8384	222.2	-	ID=TSS_000556;NAME=TSS_000556;DIFF=8;PVAL=0.0002
	9240	9240	444.4	-	ID=TSS_000557;NAME=TSS_000557;DIFF=16;PVAL=0
	10582	10582	944.4	-	ID=TSS_000558;NAME=TSS_000558;DIFF=34;PVAL=0
	10830	10830	333.3	-	ID=TSS_000559;NAME=TSS_000559;DIFF=12;PVAL=2.7e-05
	12005	12005	1000	-	ID=TSS_000560;NAME=TSS_000560;DIFF=200;PVAL=0
	20206	20206	1000	-	ID=TSS_000561;NAME=TSS_000561;DIFF=40;PVAL=0
	20296	20296	166.7	-	ID=TSS_000562;NAME=TSS_000562;DIFF=6;PVAL=0.00017
	31964	31964	1000	-	ID=TSS_000563;NAME=TSS_000563;DIFF=124;PVAL=0
	35656	35656	777.8	-	ID=TSS_000564;NAME=TSS_000564;DIFF=28;PVAL=9e-08
	35681	35681	638.9	-	ID=TSS_000566;NAME=TSS_000566;DIFF=23;PVAL=2.7e-11
	35692	35692	333.3	-	ID=TSS_000567;NAME=TSS_000567;DIFF=12;PVAL=9.5e-05
	36489	36489	1000	-	ID=TSS_000568;NAME=TSS_000568;DIFF=178;PVAL=0
	36540	36540	444.4	-	ID=TSS_000569;NAME=TSS_000569;DIFF=16;PVAL=1.8e-06
	36588	36588	1000	-	ID=TSS_000570;NAME=TSS_000570;DIFF=56;PVAL=0
	36610	36610	722.2	-	ID=TSS_000571;NAME=TSS_000571;DIFF=26;PVAL=6.5e-12
	36687	36687	472.2	-	ID=TSS_000572;NAME=TSS_000572;DIFF=17;PVAL=8.2e-07
	38061	38061	388.9	-	ID=TSS_000573;NAME=TSS_000573;DIFF=14;PVAL=1.1e-09
	40706	40706	722.2	-	ID=TSS_000574;NAME=TSS_000574;DIFF=26;PVAL=5.9e-10
	52724	52724	194.4	-	ID=TSS_000575;NAME=TSS_000575;DIFF=7;PVAL=3.9e-05
	58879	58879	1000	-	ID=TSS_000576;NAME=TSS_000576;DIFF=49;PVAL=0
	64928	64928	333.3	-	ID=TSS_000578;NAME=TSS_000578;DIFF=12;PVAL=7.5e-08
	68211	68211	250	-	ID=TSS_000579;NAME=TSS_000579;DIFF=9;PVAL=3.1e-07
	69880	69880	1000	-	ID=TSS_000581;NAME=TSS_000581;DIFF=183;PVAL=0
	70040	70040	500	-	ID=TSS_000582;NAME=TSS_000582;DIFF=18;PVAL=0
	71284	71284	555.6	-	ID=TSS_000583;NAME=TSS_000583;DIFF=20;PVAL=0
	74502	74502	1000	-	ID=TSS_000585;NAME=TSS_000585;DIFF=501;PVAL=0
	76938	76938	416.7	-	ID=TSS_000586;NAME=TSS_000586;DIFF=15;PVAL=4.9e-11
	77650	77650	1000	-	ID=TSS_000587;NAME=TSS_000587;DIFF=41;PVAL=0
	77843	77843	1000	-	ID=TSS_000588;NAME=TSS_000588;DIFF=109;PVAL=0
	78080	78080	222.2	-	ID=TSS_000589;NAME=TSS_000589;DIFF=8;PVAL=0.00086
	78158	78158	416.7	-	ID=TSS_000590;NAME=TSS_000590;DIFF=15;PVAL=2.3e-07
	78165	78165	250	-	ID=TSS_000591;NAME=TSS_000591;DIFF=9;PVAL=0.00025
	78202	78202	444.4	-	ID=TSS_000592;NAME=TSS_000592;DIFF=16;PVAL=2.7e-07
	78325	78325	1000	-	ID=TSS_000594;NAME=TSS_000594;DIFF=862;PVAL=0
	78348	78348	361.1	-	ID=TSS_000595;NAME=TSS_000595;DIFF=13;PVAL=1.4e-05
	80842	80842	1000	-	ID=TSS_000596;NAME=TSS_000596;DIFF=184;PVAL=0
	83528	83528	194.4	-	ID=TSS_000598;NAME=TSS_000598;DIFF=7;PVAL=2e-05
	92234	92234	222.2	-	ID=TSS_000599;NAME=TSS_000599;DIFF=8;PVAL=0.00017
	93731	93731	388.9	-	ID=TSS_000600;NAME=TSS_000600;DIFF=14;PVAL=2.3e-06
	98388	98388	722.2	-	ID=TSS_000601;NAME=TSS_000601;DIFF=26;PVAL=0
	101520	101520	83.3	-	ID=TSS_000602;NAME=TSS_000602;DIFF=3;PVAL=0
	102505	102505	55.6	-	ID=TSS_000603;NAME=TSS_000603;DIFF=2;PVAL=0
	103555	103555	83.3	-	ID=TSS_000604;NAME=TSS_000604;DIFF=3;PVAL=0
	110129	110129	55.6	-	ID=TSS_000605;NAME=TSS_000605;DIFF=2;PVAL=0
	111289	111289	444.4	-	ID=TSS_000606;NAME=TSS_000606;DIFF=16;PVAL=2e-06
	112485	112485	83.3	-	ID=TSS_000608;NAME=TSS_000608;DIFF=3;PVAL=0.00071
	113776	113776	83.3	-	ID=TSS_000609;NAME=TSS_000609;DIFF=3;PVAL=0.00062
	114988	114988	1000	-	ID=TSS_000610;NAME=TSS_000610;DIFF=57;PVAL=0
	115374	115374	750	-	ID=TSS_000611;NAME=TSS_000611;DIFF=27;PVAL=3.4e-12
	117181	117181	55.6	-	ID=TSS_000612;NAME=TSS_000612;DIFF=2;PVAL=0
	124853	124853	55.6	-	ID=TSS_000613;NAME=TSS_000613;DIFF=2;PVAL=0
	127602	127602	277.8	-	ID=TSS_000614;NAME=TSS_000614;DIFF=10;PVAL=0.00094
	133894	133894	583.3	-	ID=TSS_000615;NAME=TSS_000615;DIFF=21;PVAL=0
	136505	136505	250	-	ID=TSS_000616;NAME=TSS_000616;DIFF=9;PVAL=1.4e-08
	138401	138401	194.4	-	ID=TSS_000617;NAME=TSS_000617;DIFF=7;PVAL=2.8e-06
	140582	140582	250	-	ID=TSS_000618;NAME=TSS_000618;DIFF=9;PVAL=9.4e-05
	144766	144766	111.1	-	ID=TSS_000619;NAME=TSS_000619;DIFF=4;PVAL=0.00071
	144810	144810	83.3	-	ID=TSS_000620;NAME=TSS_000620;DIFF=3;PVAL=0.00045
	144860	144860	111.1	-	ID=TSS_000621;NAME=TSS_000621;DIFF=4;PVAL=0.00045
	145075	145075	55.6	-	ID=TSS_000622;NAME=TSS_000622;DIFF=2;PVAL=0.00055
	145100	145100	83.3	-	ID=TSS_000623;NAME=TSS_000623;DIFF=3;PVAL=0.00019
	149802	149802	416.7	-	ID=TSS_000624;NAME=TSS_000624;DIFF=15;PVAL=3.1e-05
	154051	154051	194.4	-	ID=TSS_000625;NAME=TSS_000625;DIFF=7;PVAL=1.4e-07
	155336	155336	777.8	-	ID=TSS_000626;NAME=TSS_000626;DIFF=28;PVAL=0
	158410	158410	83.3	-	ID=TSS_000627;NAME=TSS_000627;DIFF=3;PVAL=0
	168123	168123	1000	-	ID=TSS_000629;NAME=TSS_000629;DIFF=96;PVAL=0
	173205	173205	388.9	-	ID=TSS_000630;NAME=TSS_000630;DIFF=14;PVAL=3.8e-10
	174000	174000	666.7	-	ID=TSS_000631;NAME=TSS_000631;DIFF=24;PVAL=1.4e-09
	174234	174234	1000	-	ID=TSS_000632;NAME=TSS_000632;DIFF=45;PVAL=0
	175289	175289	83.3	-	ID=TSS_000633;NAME=TSS_000633;DIFF=3;PVAL=0
	176423	176423	305.6	-	ID=TSS_000634;NAME=TSS_000634;DIFF=11;PVAL=9.5e-11
	186770	186770	472.2	-	ID=TSS_000635;NAME=TSS_000635;DIFF=17;PVAL=6.5e-14
	188010	188010	250	-	ID=TSS_000636;NAME=TSS_000636;DIFF=9;PVAL=0.00016
	193007	193007	250	-	ID=TSS_000637;NAME=TSS_000637;DIFF=9;PVAL=3.8e-07
	193759	193759	194.4	-	ID=TSS_000638;NAME=TSS_000638;DIFF=7;PVAL=0.00016
	198266	198266	1000	-	ID=TSS_000640;NAME=TSS_000640;DIFF=131;PVAL=0
	201690	201690	694.4	-	ID=TSS_000641;NAME=TSS_000641;DIFF=25;PVAL=0
	204949	204949	277.8	-	ID=TSS_000642;NAME=TSS_000642;DIFF=10;PVAL=3.4e-07
	205142	205142	361.1	-	ID=TSS_000643;NAME=TSS_000643;DIFF=13;PVAL=7.6e-09
	205450	205450	444.4	-	ID=TSS_000644;NAME=TSS_000644;DIFF=16;PVAL=8.8e-07
	205781	205781	1000	-	ID=TSS_000646;NAME=TSS_000646;DIFF=241;PVAL=0
	205943	205943	750	-	ID=TSS_000648;NAME=TSS_000648;DIFF=27;PVAL=0
	208578	208578	1000	-	ID=TSS_000649;NAME=TSS_000649;DIFF=171;PVAL=0
	214435	214435	138.9	-	ID=TSS_000650;NAME=TSS_000650;DIFF=5;PVAL=0.00027
	215499	215499	166.7	-	ID=TSS_000651;NAME=TSS_000651;DIFF=6;PVAL=0.00015
	216706	216706	888.9	-	ID=TSS_000652;NAME=TSS_000652;DIFF=32;PVAL=0
	216927	216927	138.9	-	ID=TSS_000653;NAME=TSS_000653;DIFF=5;PVAL=0.0005
	216994	216994	194.4	-	ID=TSS_000654;NAME=TSS_000654;DIFF=7;PVAL=4.9e-06
	217354	217354	166.7	-	ID=TSS_000655;NAME=TSS_000655;DIFF=6;PVAL=4.2e-05
	217484	217484	250	-	ID=TSS_000656;NAME=TSS_000656;DIFF=9;PVAL=2.2e-07
	219040	219040	166.7	-	ID=TSS_000657;NAME=TSS_000657;DIFF=6;PVAL=0.00078
	219234	219234	194.4	-	ID=TSS_000659;NAME=TSS_000659;DIFF=7;PVAL=7.1e-05
	219715	219715	194.4	-	ID=TSS_000660;NAME=TSS_000660;DIFF=7;PVAL=3.5e-05
	220306	220306	166.7	-	ID=TSS_000661;NAME=TSS_000661;DIFF=6;PVAL=3.5e-05
	220451	220451	138.9	-	ID=TSS_000662;NAME=TSS_000662;DIFF=5;PVAL=0.00037
	220747	220747	138.9	-	ID=TSS_000663;NAME=TSS_000663;DIFF=5;PVAL=0.0004
	220868	220868	166.7	-	ID=TSS_000664;NAME=TSS_000664;DIFF=6;PVAL=3.7e-05
	221465	221465	166.7	-	ID=TSS_000665;NAME=TSS_000665;DIFF=6;PVAL=3.6e-05
	221702	221702	138.9	-	ID=TSS_000666;NAME=TSS_000666;DIFF=5;PVAL=0.00031
	222049	222049	277.8	-	ID=TSS_000667;NAME=TSS_000667;DIFF=10;PVAL=7.1e-09
	222964	222964	138.9	-	ID=TSS_000668;NAME=TSS_000668;DIFF=5;PVAL=0.00036
	223003	223003	250	-	ID=TSS_000669;NAME=TSS_000669;DIFF=9;PVAL=3.1e-07
	223128	223128	250	-	ID=TSS_000670;NAME=TSS_000670;DIFF=9;PVAL=3.7e-07
	223223	223223	333.3	-	ID=TSS_000672;NAME=TSS_000672;DIFF=12;PVAL=1.7e-09
	224090	224090	138.9	-	ID=TSS_000674;NAME=TSS_000674;DIFF=5;PVAL=0.00021
	224216	224216	416.7	-	ID=TSS_000675;NAME=TSS_000675;DIFF=15;PVAL=3.9e-13
	224439	224439	277.8	-	ID=TSS_000676;NAME=TSS_000676;DIFF=10;PVAL=6.2e-09
	225011	225011	277.8	-	ID=TSS_000677;NAME=TSS_000677;DIFF=10;PVAL=7e-09
	225409	225409	222.2	-	ID=TSS_000678;NAME=TSS_000678;DIFF=8;PVAL=1.3e-06
	227208	227208	194.4	-	ID=TSS_000679;NAME=TSS_000679;DIFF=7;PVAL=2e-05
	228489	228489	166.7	-	ID=TSS_000680;NAME=TSS_000680;DIFF=6;PVAL=4.2e-05
	228817	228817	194.4	-	ID=TSS_000681;NAME=TSS_000681;DIFF=7;PVAL=3.2e-05
	229078	229078	166.7	-	ID=TSS_000682;NAME=TSS_000682;DIFF=6;PVAL=2.4e-05
	230109	230109	194.4	-	ID=TSS_000683;NAME=TSS_000683;DIFF=7;PVAL=3.3e-06
	230355	230355	388.9	-	ID=TSS_000685;NAME=TSS_000685;DIFF=14;PVAL=4.1e-12
	230504	230504	166.7	-	ID=TSS_000686;NAME=TSS_000686;DIFF=6;PVAL=5.8e-05
	230580	230580	166.7	-	ID=TSS_000687;NAME=TSS_000687;DIFF=6;PVAL=5.8e-05
	230901	230901	305.6	-	ID=TSS_000688;NAME=TSS_000688;DIFF=11;PVAL=7.3e-09
	231343	231343	416.7	-	ID=TSS_000689;NAME=TSS_000689;DIFF=15;PVAL=8.8e-11
	231382	231382	333.3	-	ID=TSS_000690;NAME=TSS_000690;DIFF=12;PVAL=1.6e-08
	231413	231413	1000	-	ID=TSS_000692;NAME=TSS_000692;DIFF=36;PVAL=0
	231727	231727	861.1	-	ID=TSS_000693;NAME=TSS_000693;DIFF=31;PVAL=0
	232609	232609	138.9	-	ID=TSS_000694;NAME=TSS_000694;DIFF=5;PVAL=0.00043
	232926	232926	194.4	-	ID=TSS_000695;NAME=TSS_000695;DIFF=7;PVAL=7.5e-06
	233153	233153	277.8	-	ID=TSS_000696;NAME=TSS_000696;DIFF=10;PVAL=6.6e-07
	233446	233446	166.7	-	ID=TSS_000697;NAME=TSS_000697;DIFF=6;PVAL=0.00031
	233495	233495	138.9	-	ID=TSS_000700;NAME=TSS_000700;DIFF=5;PVAL=0.00031
	233752	233752	111.1	-	ID=TSS_000701;NAME=TSS_000701;DIFF=4;PVAL=0.00087
	233778	233778	111.1	-	ID=TSS_000702;NAME=TSS_000702;DIFF=4;PVAL=0.00087
	233967	233967	83.3	-	ID=TSS_000703;NAME=TSS_000703;DIFF=3;PVAL=0.0006
	234038	234038	111.1	-	ID=TSS_000704;NAME=TSS_000704;DIFF=4;PVAL=0.00065
	234061	234061	111.1	-	ID=TSS_000705;NAME=TSS_000705;DIFF=4;PVAL=0.00065
	234129	234129	138.9	-	ID=TSS_000707;NAME=TSS_000707;DIFF=5;PVAL=0.00066
	234276	234276	138.9	-	ID=TSS_000708;NAME=TSS_000708;DIFF=5;PVAL=9.4e-05
	234342	234342	83.3	-	ID=TSS_000709;NAME=TSS_000709;DIFF=3;PVAL=0.00073
	236087	236087	166.7	-	ID=TSS_000711;NAME=TSS_000711;DIFF=6;PVAL=1.2e-05
	236517	236517	222.2	-	ID=TSS_000712;NAME=TSS_000712;DIFF=8;PVAL=6.2e-07
	238023	238023	388.9	-	ID=TSS_000713;NAME=TSS_000713;DIFF=14;PVAL=9.5e-10
	238214	238214	305.6	-	ID=TSS_000716;NAME=TSS_000716;DIFF=11;PVAL=2.5e-08
	238343	238343	166.7	-	ID=TSS_000717;NAME=TSS_000717;DIFF=6;PVAL=0.00017
	238437	238437	250	-	ID=TSS_000719;NAME=TSS_000719;DIFF=9;PVAL=3.4e-06
	238541	238541	416.7	-	ID=TSS_000720;NAME=TSS_000720;DIFF=15;PVAL=3e-10
	238724	238724	444.4	-	ID=TSS_000721;NAME=TSS_000721;DIFF=16;PVAL=3.1e-09
	238874	238874	333.3	-	ID=TSS_000722;NAME=TSS_000722;DIFF=12;PVAL=3.3e-08
	238915	238915	194.4	-	ID=TSS_000723;NAME=TSS_000723;DIFF=7;PVAL=2.3e-05
	239036	239036	250	-	ID=TSS_000724;NAME=TSS_000724;DIFF=9;PVAL=2.2e-06
	239196	239196	194.4	-	ID=TSS_000725;NAME=TSS_000725;DIFF=7;PVAL=1.7e-05
	239263	239263	166.7	-	ID=TSS_000727;NAME=TSS_000727;DIFF=6;PVAL=0.00011
	239345	239345	138.9	-	ID=TSS_000728;NAME=TSS_000728;DIFF=5;PVAL=0.00063
	239805	239805	138.9	-	ID=TSS_000729;NAME=TSS_000729;DIFF=5;PVAL=0.00068
	240054	240054	388.9	-	ID=TSS_000730;NAME=TSS_000730;DIFF=14;PVAL=0.00016
	240243	240243	277.8	-	ID=TSS_000731;NAME=TSS_000731;DIFF=10;PVAL=0.00059
	240717	240717	1000	-	ID=TSS_000732;NAME=TSS_000732;DIFF=2301;PVAL=0
	241861	241861	750	-	ID=TSS_000736;NAME=TSS_000736;DIFF=27;PVAL=2.3e-10
	243550	243550	222.2	-	ID=TSS_000738;NAME=TSS_000738;DIFF=8;PVAL=0.00083
	243996	243996	611.1	-	ID=TSS_000740;NAME=TSS_000740;DIFF=22;PVAL=4.4e-09
	256979	256979	1000	-	ID=TSS_000741;NAME=TSS_000741;DIFF=37;PVAL=0
	257532	257532	1000	-	ID=TSS_000742;NAME=TSS_000742;DIFF=601;PVAL=0
	264045	264045	472.2	-	ID=TSS_000743;NAME=TSS_000743;DIFF=17;PVAL=4.9e-07
	264082	264082	1000	-	ID=TSS_000744;NAME=TSS_000744;DIFF=122;PVAL=0
	264565	264565	972.2	-	ID=TSS_000745;NAME=TSS_000745;DIFF=35;PVAL=0
	264572	264572	361.1	-	ID=TSS_000746;NAME=TSS_000746;DIFF=13;PVAL=0.00032
	267877	267877	305.6	-	ID=TSS_000747;NAME=TSS_000747;DIFF=11;PVAL=2.8e-06
	269216	269216	166.7	-	ID=TSS_000748;NAME=TSS_000748;DIFF=6;PVAL=2.9e-06
	272603	272603	166.7	-	ID=TSS_000749;NAME=TSS_000749;DIFF=6;PVAL=0.00043
	272983	272983	1000	-	ID=TSS_000751;NAME=TSS_000751;DIFF=1019;PVAL=0
	273450	273450	138.9	-	ID=TSS_000752;NAME=TSS_000752;DIFF=5;PVAL=0.00088
	273953	273953	500	-	ID=TSS_000753;NAME=TSS_000753;DIFF=18;PVAL=8.7e-12
	274107	274107	1000	-	ID=TSS_000754;NAME=TSS_000754;DIFF=293;PVAL=0
	274418	274418	222.2	-	ID=TSS_000756;NAME=TSS_000756;DIFF=8;PVAL=8.8e-05
	274469	274469	1000	-	ID=TSS_000759;NAME=TSS_000759;DIFF=81;PVAL=0
	274493	274493	416.7	-	ID=TSS_000760;NAME=TSS_000760;DIFF=15;PVAL=3.6e-09
	274628	274628	361.1	-	ID=TSS_000761;NAME=TSS_000761;DIFF=13;PVAL=1e-07
	274783	274783	138.9	-	ID=TSS_000762;NAME=TSS_000762;DIFF=5;PVAL=0.0009
	274997	274997	194.4	-	ID=TSS_000763;NAME=TSS_000763;DIFF=7;PVAL=0.00011
	275026	275026	333.3	-	ID=TSS_000764;NAME=TSS_000764;DIFF=12;PVAL=4.1e-08
	275058	275058	250	-	ID=TSS_000765;NAME=TSS_000765;DIFF=9;PVAL=2.4e-06
	275090	275090	277.8	-	ID=TSS_000767;NAME=TSS_000767;DIFF=10;PVAL=2.4e-06
	275099	275099	250	-	ID=TSS_000768;NAME=TSS_000768;DIFF=9;PVAL=1.6e-05
	275153	275153	222.2	-	ID=TSS_000769;NAME=TSS_000769;DIFF=8;PVAL=1.5e-05
	275504	275504	250	-	ID=TSS_000770;NAME=TSS_000770;DIFF=9;PVAL=0.0003
	275517	275517	333.3	-	ID=TSS_000771;NAME=TSS_000771;DIFF=12;PVAL=6.7e-07
	275529	275529	166.7	-	ID=TSS_000772;NAME=TSS_000772;DIFF=6;PVAL=0.0003
	275596	275596	416.7	-	ID=TSS_000773;NAME=TSS_000773;DIFF=15;PVAL=7.6e-05
	275614	275614	1000	-	ID=TSS_000776;NAME=TSS_000776;DIFF=5536;PVAL=0
	276082	276082	1000	-	ID=TSS_000779;NAME=TSS_000779;DIFF=47;PVAL=7.8e-07
	276110	276110	805.6	-	ID=TSS_000781;NAME=TSS_000781;DIFF=29;PVAL=1.9e-09
	276297	276297	722.2	-	ID=TSS_000782;NAME=TSS_000782;DIFF=26;PVAL=0
	279241	279241	388.9	-	ID=TSS_000783;NAME=TSS_000783;DIFF=14;PVAL=1.1e-06
	279343	279343	611.1	-	ID=TSS_000784;NAME=TSS_000784;DIFF=22;PVAL=3.6e-12
	280312	280312	805.6	-	ID=TSS_000786;NAME=TSS_000786;DIFF=29;PVAL=0
	280457	280457	916.7	-	ID=TSS_000788;NAME=TSS_000788;DIFF=33;PVAL=1.2e-10
	283768	283768	1000	-	ID=TSS_000789;NAME=TSS_000789;DIFF=53;PVAL=0
	286258	286258	583.3	-	ID=TSS_000790;NAME=TSS_000790;DIFF=21;PVAL=0
	286371	286371	1000	-	ID=TSS_000791;NAME=TSS_000791;DIFF=1189;PVAL=0
	287209	287209	1000	-	ID=TSS_000792;NAME=TSS_000792;DIFF=219;PVAL=0
	287340	287340	1000	-	ID=TSS_000797;NAME=TSS_000797;DIFF=62;PVAL=0
	287347	287347	1000	-	ID=TSS_000798;NAME=TSS_000798;DIFF=94;PVAL=0
	287470	287470	1000	-	ID=TSS_000800;NAME=TSS_000800;DIFF=211;PVAL=0
	287583	287583	1000	-	ID=TSS_000801;NAME=TSS_000801;DIFF=414;PVAL=0
	288148	288148	500	-	ID=TSS_000802;NAME=TSS_000802;DIFF=18;PVAL=0.00027
	289000	289000	194.4	-	ID=TSS_000803;NAME=TSS_000803;DIFF=7;PVAL=0.00054
	295513	295513	472.2	-	ID=TSS_000804;NAME=TSS_000804;DIFF=17;PVAL=3.8e-13
	296428	296428	194.4	-	ID=TSS_000805;NAME=TSS_000805;DIFF=7;PVAL=0.00069
	297902	297902	55.6	-	ID=TSS_000806;NAME=TSS_000806;DIFF=2;PVAL=0
	299350	299350	333.3	-	ID=TSS_000807;NAME=TSS_000807;DIFF=12;PVAL=7e-05
	312067	312067	83.3	-	ID=TSS_000808;NAME=TSS_000808;DIFF=3;PVAL=0.00038
	315619	315619	55.6	-	ID=TSS_000809;NAME=TSS_000809;DIFF=2;PVAL=0
	318254	318254	1000	-	ID=TSS_000811;NAME=TSS_000811;DIFF=157;PVAL=0
	319338	319338	138.9	-	ID=TSS_000812;NAME=TSS_000812;DIFF=5;PVAL=6.2e-05
	324580	324580	83.3	-	ID=TSS_000813;NAME=TSS_000813;DIFF=3;PVAL=0.00025
	328914	328914	250	-	ID=TSS_000814;NAME=TSS_000814;DIFF=9;PVAL=1.8e-05
	329152	329152	1000	-	ID=TSS_000815;NAME=TSS_000815;DIFF=41;PVAL=0
	330011	330011	194.4	-	ID=TSS_000817;NAME=TSS_000817;DIFF=7;PVAL=0.00044
	333404	333404	222.2	-	ID=TSS_000818;NAME=TSS_000818;DIFF=8;PVAL=0.00037
	339661	339661	222.2	-	ID=TSS_000819;NAME=TSS_000819;DIFF=8;PVAL=9.8e-07
	357251	357251	111.1	-	ID=TSS_000820;NAME=TSS_000820;DIFF=4;PVAL=0
	357914	357914	194.4	-	ID=TSS_000821;NAME=TSS_000821;DIFF=7;PVAL=3.9e-05
	371194	371194	55.6	-	ID=TSS_000822;NAME=TSS_000822;DIFF=2;PVAL=0
	376212	376212	1000	-	ID=TSS_000823;NAME=TSS_000823;DIFF=56;PVAL=0
	380003	380003	83.3	-	ID=TSS_000824;NAME=TSS_000824;DIFF=3;PVAL=0
	381719	381719	55.6	-	ID=TSS_000825;NAME=TSS_000825;DIFF=2;PVAL=0
	390241	390241	388.9	-	ID=TSS_000826;NAME=TSS_000826;DIFF=14;PVAL=1e-06
	391236	391236	250	-	ID=TSS_000827;NAME=TSS_000827;DIFF=9;PVAL=9.3e-06
	396523	396523	694.4	-	ID=TSS_000828;NAME=TSS_000828;DIFF=25;PVAL=0
	398260	398260	55.6	-	ID=TSS_000829;NAME=TSS_000829;DIFF=2;PVAL=0
	399289	399289	55.6	-	ID=TSS_000830;NAME=TSS_000830;DIFF=2;PVAL=0
	403082	403082	83.3	-	ID=TSS_000831;NAME=TSS_000831;DIFF=3;PVAL=0
	404789	404789	166.7	-	ID=TSS_000832;NAME=TSS_000832;DIFF=6;PVAL=7.1e-05
	406546	406546	305.6	-	ID=TSS_000833;NAME=TSS_000833;DIFF=11;PVAL=2.1e-11
	407692	407692	166.7	-	ID=TSS_000834;NAME=TSS_000834;DIFF=6;PVAL=7.8e-05
	410787	410787	138.9	-	ID=TSS_000835;NAME=TSS_000835;DIFF=5;PVAL=1.9e-05
	411870	411870	1000	-	ID=TSS_000836;NAME=TSS_000836;DIFF=47;PVAL=0
	411917	411917	750	-	ID=TSS_000837;NAME=TSS_000837;DIFF=27;PVAL=2.9e-13
	420487	420487	83.3	-	ID=TSS_000838;NAME=TSS_000838;DIFF=3;PVAL=0.00097
	423843	423843	333.3	-	ID=TSS_000839;NAME=TSS_000839;DIFF=12;PVAL=5.5e-07
	424873	424873	55.6	-	ID=TSS_000840;NAME=TSS_000840;DIFF=2;PVAL=0
	433112	433112	1000	-	ID=TSS_000841;NAME=TSS_000841;DIFF=47;PVAL=0
	436429	436429	194.4	-	ID=TSS_000842;NAME=TSS_000842;DIFF=7;PVAL=3.8e-06
	437639	437639	1000	-	ID=TSS_000843;NAME=TSS_000843;DIFF=68;PVAL=0
	440632	440632	1000	-	ID=TSS_000846;NAME=TSS_000846;DIFF=108;PVAL=0
	449109	449109	55.6	-	ID=TSS_000847;NAME=TSS_000847;DIFF=2;PVAL=0
	451793	451793	222.2	-	ID=TSS_000848;NAME=TSS_000848;DIFF=8;PVAL=4.7e-05
	452171	452171	1000	-	ID=TSS_000849;NAME=TSS_000849;DIFF=66;PVAL=0
	466235	466235	55.6	-	ID=TSS_000850;NAME=TSS_000850;DIFF=2;PVAL=0
	471105	471105	250	-	ID=TSS_000851;NAME=TSS_000851;DIFF=9;PVAL=0.00013
	471494	471494	416.7	-	ID=TSS_000852;NAME=TSS_000852;DIFF=15;PVAL=3.5e-08
	472798	472798	222.2	-	ID=TSS_000853;NAME=TSS_000853;DIFF=8;PVAL=4.6e-05
	477382	477382	1000	-	ID=TSS_000854;NAME=TSS_000854;DIFF=123;PVAL=0
	477410	477410	722.2	-	ID=TSS_000855;NAME=TSS_000855;DIFF=26;PVAL=2.3e-07
	478156	478156	1000	-	ID=TSS_000856;NAME=TSS_000856;DIFF=41;PVAL=0
	478166	478166	305.6	-	ID=TSS_000858;NAME=TSS_000858;DIFF=11;PVAL=0.00059
	481587	481587	444.4	-	ID=TSS_000859;NAME=TSS_000859;DIFF=16;PVAL=2.9e-10
	483010	483010	1000	-	ID=TSS_000860;NAME=TSS_000860;DIFF=38;PVAL=0
	492787	492787	333.3	-	ID=TSS_000862;NAME=TSS_000862;DIFF=12;PVAL=1.3e-06
	493065	493065	861.1	-	ID=TSS_000865;NAME=TSS_000865;DIFF=31;PVAL=0
	493241	493241	1000	-	ID=TSS_000869;NAME=TSS_000869;DIFF=151;PVAL=0
	493296	493296	444.4	-	ID=TSS_000871;NAME=TSS_000871;DIFF=16;PVAL=5.3e-07
	494333	494333	1000	-	ID=TSS_000873;NAME=TSS_000873;DIFF=50;PVAL=0
	496471	496471	1000	-	ID=TSS_000876;NAME=TSS_000876;DIFF=45;PVAL=0
	498298	498298	83.3	-	ID=TSS_000877;NAME=TSS_000877;DIFF=3;PVAL=0
	504265	504265	1000	-	ID=TSS_000879;NAME=TSS_000879;DIFF=169;PVAL=0
	508828	508828	138.9	-	ID=TSS_000880;NAME=TSS_000880;DIFF=5;PVAL=0.00049
	522218	522218	222.2	-	ID=TSS_000881;NAME=TSS_000881;DIFF=8;PVAL=0.00066
	523315	523315	1000	-	ID=TSS_000883;NAME=TSS_000883;DIFF=68;PVAL=0
	528678	528678	55.6	-	ID=TSS_000884;NAME=TSS_000884;DIFF=2;PVAL=0
	537090	537090	555.6	-	ID=TSS_000885;NAME=TSS_000885;DIFF=20;PVAL=2.2e-13
	553488	553488	138.9	-	ID=TSS_000886;NAME=TSS_000886;DIFF=5;PVAL=7.8e-05
	562647	562647	166.7	-	ID=TSS_000887;NAME=TSS_000887;DIFF=6;PVAL=0.00052
	570837	570837	1000	-	ID=TSS_000888;NAME=TSS_000888;DIFF=36;PVAL=0
	572410	572410	555.6	-	ID=TSS_000890;NAME=TSS_000890;DIFF=20;PVAL=8.6e-09
	572787	572787	722.2	-	ID=TSS_000891;NAME=TSS_000891;DIFF=26;PVAL=3.2e-10
	573613	573613	1000	-	ID=TSS_000892;NAME=TSS_000892;DIFF=323;PVAL=0
	574147	574147	1000	-	ID=TSS_000894;NAME=TSS_000894;DIFF=55;PVAL=0
	574252	574252	1000	-	ID=TSS_000895;NAME=TSS_000895;DIFF=54;PVAL=0
	574481	574481	555.6	-	ID=TSS_000896;NAME=TSS_000896;DIFF=20;PVAL=0.0001
	574650	574650	638.9	-	ID=TSS_000897;NAME=TSS_000897;DIFF=23;PVAL=2.9e-07
	576061	576061	694.4	-	ID=TSS_000898;NAME=TSS_000898;DIFF=25;PVAL=9.9e-14
	579332	579332	333.3	-	ID=TSS_000899;NAME=TSS_000899;DIFF=12;PVAL=0.00058
	579611	579611	750	-	ID=TSS_000900;NAME=TSS_000900;DIFF=27;PVAL=0
	585933	585933	305.6	-	ID=TSS_000901;NAME=TSS_000901;DIFF=11;PVAL=4.1e-05
	587416	587416	138.9	-	ID=TSS_000902;NAME=TSS_000902;DIFF=5;PVAL=4.1e-05
	598712	598712	1000	-	ID=TSS_000903;NAME=TSS_000903;DIFF=94;PVAL=0
	598745	598745	1000	-	ID=TSS_000905;NAME=TSS_000905;DIFF=36;PVAL=0
	600212	600212	111.1	-	ID=TSS_000906;NAME=TSS_000906;DIFF=4;PVAL=0.00098
	600523	600523	138.9	-	ID=TSS_000907;NAME=TSS_000907;DIFF=5;PVAL=0.00013
	600657	600657	83.3	-	ID=TSS_000908;NAME=TSS_000908;DIFF=3;PVAL=0.00097
	600833	600833	388.9	-	ID=TSS_000909;NAME=TSS_000909;DIFF=14;PVAL=1.8e-11
	600933	600933	194.4	-	ID=TSS_000911;NAME=TSS_000911;DIFF=7;PVAL=4.2e-05
	600985	600985	138.9	-	ID=TSS_000912;NAME=TSS_000912;DIFF=5;PVAL=0.00029
	601266	601266	500	-	ID=TSS_000913;NAME=TSS_000913;DIFF=18;PVAL=4.8e-12
	602297	602297	222.2	-	ID=TSS_000914;NAME=TSS_000914;DIFF=8;PVAL=0.00074
	603771	603771	333.3	-	ID=TSS_000915;NAME=TSS_000915;DIFF=12;PVAL=0.00024
	606485	606485	222.2	-	ID=TSS_000916;NAME=TSS_000916;DIFF=8;PVAL=2.4e-05
	614703	614703	166.7	-	ID=TSS_000917;NAME=TSS_000917;DIFF=6;PVAL=0.0007
	618993	618993	1000	-	ID=TSS_000918;NAME=TSS_000918;DIFF=54;PVAL=0
	621699	621699	444.4	-	ID=TSS_000919;NAME=TSS_000919;DIFF=16;PVAL=0
	623812	623812	277.8	-	ID=TSS_000920;NAME=TSS_000920;DIFF=10;PVAL=0.00028
	631983	631983	166.7	-	ID=TSS_000921;NAME=TSS_000921;DIFF=6;PVAL=1.3e-05
	632899	632899	1000	-	ID=TSS_000922;NAME=TSS_000922;DIFF=484;PVAL=0
	641517	641517	1000	-	ID=TSS_000924;NAME=TSS_000924;DIFF=190;PVAL=0
	644726	644726	277.8	-	ID=TSS_000925;NAME=TSS_000925;DIFF=10;PVAL=2.8e-05
	648546	648546	166.7	-	ID=TSS_000926;NAME=TSS_000926;DIFF=6;PVAL=0.00083
	655541	655541	305.6	-	ID=TSS_000927;NAME=TSS_000927;DIFF=11;PVAL=1.2e-08
	660601	660601	83.3	-	ID=TSS_000928;NAME=TSS_000928;DIFF=3;PVAL=0.00084
	663612	663612	361.1	-	ID=TSS_000929;NAME=TSS_000929;DIFF=13;PVAL=3.4e-13
	664522	664522	444.4	-	ID=TSS_000930;NAME=TSS_000930;DIFF=16;PVAL=1.4e-10
	665718	665718	194.4	-	ID=TSS_000931;NAME=TSS_000931;DIFF=7;PVAL=8.7e-06
	666659	666659	138.9	-	ID=TSS_000932;NAME=TSS_000932;DIFF=5;PVAL=0.00024
	669354	669354	1000	-	ID=TSS_000933;NAME=TSS_000933;DIFF=43;PVAL=0
	669577	669577	638.9	-	ID=TSS_000934;NAME=TSS_000934;DIFF=23;PVAL=1.5e-10
	669662	669662	305.6	-	ID=TSS_000935;NAME=TSS_000935;DIFF=11;PVAL=0.00073
	669770	669770	583.3	-	ID=TSS_000936;NAME=TSS_000936;DIFF=21;PVAL=2.8e-09
	670522	670522	444.4	-	ID=TSS_000937;NAME=TSS_000937;DIFF=16;PVAL=2.3e-10
	671767	671767	388.9	-	ID=TSS_000938;NAME=TSS_000938;DIFF=14;PVAL=3.8e-07
	674364	674364	611.1	-	ID=TSS_000939;NAME=TSS_000939;DIFF=22;PVAL=5.8e-08
	676177	676177	194.4	-	ID=TSS_000941;NAME=TSS_000941;DIFF=7;PVAL=0.00048
	679903	679903	194.4	-	ID=TSS_000942;NAME=TSS_000942;DIFF=7;PVAL=1.8e-05
	684127	684127	277.8	-	ID=TSS_000943;NAME=TSS_000943;DIFF=10;PVAL=7.7e-05
	684445	684445	1000	-	ID=TSS_000945;NAME=TSS_000945;DIFF=60;PVAL=0
	685046	685046	361.1	-	ID=TSS_000947;NAME=TSS_000947;DIFF=13;PVAL=4.4e-05
	687598	687598	694.4	-	ID=TSS_000948;NAME=TSS_000948;DIFF=25;PVAL=3.1e-07
	690618	690618	250	-	ID=TSS_000949;NAME=TSS_000949;DIFF=9;PVAL=1.8e-08
	693085	693085	138.9	-	ID=TSS_000950;NAME=TSS_000950;DIFF=5;PVAL=4.6e-05
	695815	695815	1000	-	ID=TSS_000951;NAME=TSS_000951;DIFF=44;PVAL=0
	707618	707618	500	-	ID=TSS_000953;NAME=TSS_000953;DIFF=18;PVAL=0
	708363	708363	1000	-	ID=TSS_000954;NAME=TSS_000954;DIFF=656;PVAL=0
	708994	708994	305.6	-	ID=TSS_000956;NAME=TSS_000956;DIFF=11;PVAL=0.00049
	709794	709794	555.6	-	ID=TSS_000957;NAME=TSS_000957;DIFF=20;PVAL=7.2e-09
	710172	710172	1000	-	ID=TSS_000958;NAME=TSS_000958;DIFF=39;PVAL=0
	710356	710356	1000	-	ID=TSS_000960;NAME=TSS_000960;DIFF=43;PVAL=1.5e-07
	710782	710782	1000	-	ID=TSS_000961;NAME=TSS_000961;DIFF=73;PVAL=0
	711801	711801	1000	-	ID=TSS_000962;NAME=TSS_000962;DIFF=396;PVAL=0
	712550	712550	333.3	-	ID=TSS_000963;NAME=TSS_000963;DIFF=12;PVAL=0.00088
	712673	712673	1000	-	ID=TSS_000964;NAME=TSS_000964;DIFF=428;PVAL=0
	712741	712741	527.8	-	ID=TSS_000965;NAME=TSS_000965;DIFF=19;PVAL=3.2e-06
	712847	712847	1000	-	ID=TSS_000966;NAME=TSS_000966;DIFF=37;PVAL=0
	714409	714409	1000	-	ID=TSS_000967;NAME=TSS_000967;DIFF=82;PVAL=0
	714535	714535	555.6	-	ID=TSS_000968;NAME=TSS_000968;DIFF=20;PVAL=2.8e-09
	715109	715109	1000	-	ID=TSS_000969;NAME=TSS_000969;DIFF=137;PVAL=0
	716116	716116	611.1	-	ID=TSS_000972;NAME=TSS_000972;DIFF=22;PVAL=2.8e-13
	717571	717571	222.2	-	ID=TSS_000974;NAME=TSS_000974;DIFF=8;PVAL=0.00032
	717694	717694	1000	-	ID=TSS_000975;NAME=TSS_000975;DIFF=95;PVAL=0
	718515	718515	194.4	-	ID=TSS_000977;NAME=TSS_000977;DIFF=7;PVAL=0.00012
	721063	721063	1000	-	ID=TSS_000978;NAME=TSS_000978;DIFF=85;PVAL=0
	721073	721073	500	-	ID=TSS_000979;NAME=TSS_000979;DIFF=18;PVAL=1.8e-07
	721106	721106	1000	-	ID=TSS_000980;NAME=TSS_000980;DIFF=48;PVAL=0
	721120	721120	1000	-	ID=TSS_000981;NAME=TSS_000981;DIFF=36;PVAL=0
	721865	721865	444.4	-	ID=TSS_000982;NAME=TSS_000982;DIFF=16;PVAL=3.4e-06
	722452	722452	1000	-	ID=TSS_000984;NAME=TSS_000984;DIFF=519;PVAL=0
	722617	722617	1000	-	ID=TSS_000985;NAME=TSS_000985;DIFF=156;PVAL=0
	723259	723259	1000	-	ID=TSS_000986;NAME=TSS_000986;DIFF=150;PVAL=0
	723315	723315	1000	-	ID=TSS_000988;NAME=TSS_000988;DIFF=40;PVAL=0
	724338	724338	250	-	ID=TSS_000989;NAME=TSS_000989;DIFF=9;PVAL=3.9e-05
	724593	724593	333.3	-	ID=TSS_000990;NAME=TSS_000990;DIFF=12;PVAL=0.00016
	724672	724672	361.1	-	ID=TSS_000991;NAME=TSS_000991;DIFF=13;PVAL=1.8e-05
	724860	724860	1000	-	ID=TSS_000992;NAME=TSS_000992;DIFF=106;PVAL=0
	724892	724892	1000	-	ID=TSS_000993;NAME=TSS_000993;DIFF=37;PVAL=0
	725456	725456	1000	-	ID=TSS_000995;NAME=TSS_000995;DIFF=45;PVAL=0
	726570	726570	750	-	ID=TSS_000997;NAME=TSS_000997;DIFF=27;PVAL=0
	726826	726826	1000	-	ID=TSS_000998;NAME=TSS_000998;DIFF=43;PVAL=0
	728602	728602	166.7	-	ID=TSS_001000;NAME=TSS_001000;DIFF=6;PVAL=0.00016
	730707	730707	250	-	ID=TSS_001001;NAME=TSS_001001;DIFF=9;PVAL=1.1e-08
	733114	733114	527.8	-	ID=TSS_001002;NAME=TSS_001002;DIFF=19;PVAL=9.6e-09
	733153	733153	277.8	-	ID=TSS_001003;NAME=TSS_001003;DIFF=10;PVAL=0.00052
	733564	733564	1000	-	ID=TSS_001004;NAME=TSS_001004;DIFF=958;PVAL=0
	733591	733591	1000	-	ID=TSS_001005;NAME=TSS_001005;DIFF=55;PVAL=0
	734153	734153	555.6	-	ID=TSS_001006;NAME=TSS_001006;DIFF=20;PVAL=0
	735589	735589	1000	-	ID=TSS_001007;NAME=TSS_001007;DIFF=219;PVAL=0
	735621	735621	1000	-	ID=TSS_001008;NAME=TSS_001008;DIFF=421;PVAL=0
	735798	735798	1000	-	ID=TSS_001010;NAME=TSS_001010;DIFF=207;PVAL=0
	735838	735838	1000	-	ID=TSS_001012;NAME=TSS_001012;DIFF=45;PVAL=0
	736015	736015	583.3	-	ID=TSS_001013;NAME=TSS_001013;DIFF=21;PVAL=4.1e-05
	736076	736076	1000	-	ID=TSS_001014;NAME=TSS_001014;DIFF=41;PVAL=0
	737090	737090	1000	-	ID=TSS_001016;NAME=TSS_001016;DIFF=474;PVAL=0
	737798	737798	1000	-	ID=TSS_001020;NAME=TSS_001020;DIFF=38;PVAL=8.7e-12
	737884	737884	638.9	-	ID=TSS_001021;NAME=TSS_001021;DIFF=23;PVAL=1.1e-07
	738026	738026	1000	-	ID=TSS_001022;NAME=TSS_001022;DIFF=79;PVAL=0
	738809	738809	1000	-	ID=TSS_001023;NAME=TSS_001023;DIFF=834;PVAL=0
	740089	740089	833.3	-	ID=TSS_001027;NAME=TSS_001027;DIFF=30;PVAL=0
	740304	740304	333.3	-	ID=TSS_001028;NAME=TSS_001028;DIFF=12;PVAL=7.2e-05
	740588	740588	1000	-	ID=TSS_001029;NAME=TSS_001029;DIFF=39;PVAL=0
	741088	741088	583.3	-	ID=TSS_001030;NAME=TSS_001030;DIFF=21;PVAL=2.8e-06
	741188	741188	1000	-	ID=TSS_001032;NAME=TSS_001032;DIFF=54;PVAL=0
	741229	741229	1000	-	ID=TSS_001035;NAME=TSS_001035;DIFF=102;PVAL=0
	741873	741873	166.7	-	ID=TSS_001037;NAME=TSS_001037;DIFF=6;PVAL=0.00026
	743541	743541	444.4	-	ID=TSS_001038;NAME=TSS_001038;DIFF=16;PVAL=7e-11
	743668	743668	305.6	-	ID=TSS_001041;NAME=TSS_001041;DIFF=11;PVAL=1.3e-08
	744657	744657	305.6	-	ID=TSS_001042;NAME=TSS_001042;DIFF=11;PVAL=3.9e-05
	745464	745464	666.7	-	ID=TSS_001044;NAME=TSS_001044;DIFF=24;PVAL=7.9e-09
	746007	746007	555.6	-	ID=TSS_001045;NAME=TSS_001045;DIFF=20;PVAL=5.6e-07
	746351	746351	666.7	-	ID=TSS_001046;NAME=TSS_001046;DIFF=24;PVAL=8e-07
	746631	746631	1000	-	ID=TSS_001048;NAME=TSS_001048;DIFF=51;PVAL=0
	746797	746797	722.2	-	ID=TSS_001049;NAME=TSS_001049;DIFF=26;PVAL=7e-07
	748803	748803	1000	-	ID=TSS_001050;NAME=TSS_001050;DIFF=53;PVAL=0
	750484	750484	555.6	-	ID=TSS_001052;NAME=TSS_001052;DIFF=20;PVAL=2.5e-07
	750706	750706	1000	-	ID=TSS_001053;NAME=TSS_001053;DIFF=83;PVAL=0
	750953	750953	1000	-	ID=TSS_001054;NAME=TSS_001054;DIFF=37;PVAL=4e-12
	751466	751466	1000	-	ID=TSS_001055;NAME=TSS_001055;DIFF=44;PVAL=1.9e-13
	751479	751479	1000	-	ID=TSS_001056;NAME=TSS_001056;DIFF=36;PVAL=1.6e-10
	751600	751600	944.4	-	ID=TSS_001057;NAME=TSS_001057;DIFF=34;PVAL=7.7e-09
	752362	752362	1000	-	ID=TSS_001058;NAME=TSS_001058;DIFF=37;PVAL=1.9e-07
	752656	752656	1000	-	ID=TSS_001060;NAME=TSS_001060;DIFF=493;PVAL=0
	752751	752751	1000	-	ID=TSS_001061;NAME=TSS_001061;DIFF=75;PVAL=0
	754012	754012	1000	-	ID=TSS_001063;NAME=TSS_001063;DIFF=39;PVAL=0
	758482	758482	1000	-	ID=TSS_001064;NAME=TSS_001064;DIFF=203;PVAL=0
	758616	758616	611.1	-	ID=TSS_001066;NAME=TSS_001066;DIFF=22;PVAL=9.8e-08
	760454	760454	333.3	-	ID=TSS_001067;NAME=TSS_001067;DIFF=12;PVAL=6.7e-07
	761590	761590	1000	-	ID=TSS_001068;NAME=TSS_001068;DIFF=139;PVAL=0
	769325	769325	972.2	-	ID=TSS_001070;NAME=TSS_001070;DIFF=35;PVAL=0
	771906	771906	194.4	-	ID=TSS_001071;NAME=TSS_001071;DIFF=7;PVAL=2.5e-05
	772743	772743	250	-	ID=TSS_001072;NAME=TSS_001072;DIFF=9;PVAL=4.8e-06
	773763	773763	1000	-	ID=TSS_001074;NAME=TSS_001074;DIFF=107;PVAL=0
	774386	774386	1000	-	ID=TSS_001075;NAME=TSS_001075;DIFF=335;PVAL=0
	774524	774524	1000	-	ID=TSS_001077;NAME=TSS_001077;DIFF=39;PVAL=0
	774645	774645	388.9	-	ID=TSS_001078;NAME=TSS_001078;DIFF=14;PVAL=1e-05
	775639	775639	1000	-	ID=TSS_001079;NAME=TSS_001079;DIFF=54;PVAL=0
	776788	776788	1000	-	ID=TSS_001082;NAME=TSS_001082;DIFF=59;PVAL=0
	777186	777186	472.2	-	ID=TSS_001083;NAME=TSS_001083;DIFF=17;PVAL=5.9e-06
	777358	777358	722.2	-	ID=TSS_001084;NAME=TSS_001084;DIFF=26;PVAL=2.7e-10
	778025	778025	1000	-	ID=TSS_001086;NAME=TSS_001086;DIFF=1223;PVAL=0
	778746	778746	638.9	-	ID=TSS_001087;NAME=TSS_001087;DIFF=23;PVAL=2.8e-05
	778940	778940	916.7	-	ID=TSS_001088;NAME=TSS_001088;DIFF=33;PVAL=3.3e-11
	779435	779435	1000	-	ID=TSS_001090;NAME=TSS_001090;DIFF=186;PVAL=0
	780453	780453	1000	-	ID=TSS_001092;NAME=TSS_001092;DIFF=77;PVAL=0
	781042	781042	638.9	-	ID=TSS_001094;NAME=TSS_001094;DIFF=23;PVAL=1.4e-10
	781865	781865	527.8	-	ID=TSS_001095;NAME=TSS_001095;DIFF=19;PVAL=3.2e-08
	782056	782056	277.8	-	ID=TSS_001096;NAME=TSS_001096;DIFF=10;PVAL=4.6e-05
	782877	782877	388.9	-	ID=TSS_001097;NAME=TSS_001097;DIFF=14;PVAL=1.7e-07
	784014	784014	361.1	-	ID=TSS_001098;NAME=TSS_001098;DIFF=13;PVAL=1.1e-05
	785164	785164	1000	-	ID=TSS_001100;NAME=TSS_001100;DIFF=188;PVAL=0
	785286	785286	1000	-	ID=TSS_001101;NAME=TSS_001101;DIFF=98;PVAL=0
	785766	785766	1000	-	ID=TSS_001103;NAME=TSS_001103;DIFF=98;PVAL=0
	785969	785969	1000	-	ID=TSS_001104;NAME=TSS_001104;DIFF=54;PVAL=0
	786579	786579	1000	-	ID=TSS_001105;NAME=TSS_001105;DIFF=69;PVAL=0
	786752	786752	583.3	-	ID=TSS_001106;NAME=TSS_001106;DIFF=21;PVAL=3.5e-05
	787445	787445	416.7	-	ID=TSS_001107;NAME=TSS_001107;DIFF=15;PVAL=8.1e-05
	788346	788346	1000	-	ID=TSS_001109;NAME=TSS_001109;DIFF=147;PVAL=0
	788712	788712	1000	-	ID=TSS_001110;NAME=TSS_001110;DIFF=40;PVAL=0
	789028	789028	888.9	-	ID=TSS_001111;NAME=TSS_001111;DIFF=32;PVAL=0
	789682	789682	472.2	-	ID=TSS_001112;NAME=TSS_001112;DIFF=17;PVAL=8.4e-11
	789697	789697	333.3	-	ID=TSS_001113;NAME=TSS_001113;DIFF=12;PVAL=1.5e-06
	790592	790592	305.6	-	ID=TSS_001114;NAME=TSS_001114;DIFF=11;PVAL=2.7e-08
	792730	792730	1000	-	ID=TSS_001115;NAME=TSS_001115;DIFF=113;PVAL=0
	793232	793232	194.4	-	ID=TSS_001116;NAME=TSS_001116;DIFF=7;PVAL=2.8e-05
	793878	793878	166.7	-	ID=TSS_001117;NAME=TSS_001117;DIFF=6;PVAL=0.00024
	794066	794066	1000	-	ID=TSS_001118;NAME=TSS_001118;DIFF=338;PVAL=0
	794230	794230	222.2	-	ID=TSS_001119;NAME=TSS_001119;DIFF=8;PVAL=0.00027
	794349	794349	777.8	-	ID=TSS_001121;NAME=TSS_001121;DIFF=28;PVAL=0
	794449	794449	1000	-	ID=TSS_001124;NAME=TSS_001124;DIFF=49;PVAL=0
	794946	794946	250	-	ID=TSS_001126;NAME=TSS_001126;DIFF=9;PVAL=3e-05
	802678	802678	500	-	ID=TSS_001128;NAME=TSS_001128;DIFF=18;PVAL=2e-09
	810842	810842	805.6	-	ID=TSS_001129;NAME=TSS_001129;DIFF=29;PVAL=0
	814940	814940	1000	-	ID=TSS_001130;NAME=TSS_001130;DIFF=796;PVAL=0
	817257	817257	250	-	ID=TSS_001131;NAME=TSS_001131;DIFF=9;PVAL=0.0001
	823654	823654	1000	-	ID=TSS_001133;NAME=TSS_001133;DIFF=754;PVAL=0
	824284	824284	305.6	-	ID=TSS_001134;NAME=TSS_001134;DIFF=11;PVAL=0.00032
	824714	824714	166.7	-	ID=TSS_001135;NAME=TSS_001135;DIFF=6;PVAL=0.00029
	824736	824736	388.9	-	ID=TSS_001136;NAME=TSS_001136;DIFF=14;PVAL=1.9e-08
	830762	830762	1000	-	ID=TSS_001137;NAME=TSS_001137;DIFF=70;PVAL=0
	831801	831801	888.9	-	ID=TSS_001138;NAME=TSS_001138;DIFF=32;PVAL=0
	832536	832536	1000	-	ID=TSS_001139;NAME=TSS_001139;DIFF=65;PVAL=0
	832833	832833	583.3	-	ID=TSS_001140;NAME=TSS_001140;DIFF=21;PVAL=0
	836098	836098	1000	-	ID=TSS_001141;NAME=TSS_001141;DIFF=48;PVAL=0
	840604	840604	166.7	-	ID=TSS_001142;NAME=TSS_001142;DIFF=6;PVAL=2.4e-05
	841510	841510	1000	-	ID=TSS_001144;NAME=TSS_001144;DIFF=507;PVAL=0
	852991	852991	111.1	-	ID=TSS_001145;NAME=TSS_001145;DIFF=4;PVAL=0.0005
	856836	856836	500	-	ID=TSS_001146;NAME=TSS_001146;DIFF=18;PVAL=2e-08
	858118	858118	166.7	-	ID=TSS_001147;NAME=TSS_001147;DIFF=6;PVAL=0.00013
	859365	859365	944.4	-	ID=TSS_001148;NAME=TSS_001148;DIFF=34;PVAL=0
	864684	864684	111.1	-	ID=TSS_001149;NAME=TSS_001149;DIFF=4;PVAL=0.00096
	873148	873148	194.4	-	ID=TSS_001150;NAME=TSS_001150;DIFF=7;PVAL=7.7e-05
	873633	873633	1000	-	ID=TSS_001152;NAME=TSS_001152;DIFF=163;PVAL=0
	874268	874268	305.6	-	ID=TSS_001153;NAME=TSS_001153;DIFF=11;PVAL=0.00029
	875622	875622	1000	-	ID=TSS_001154;NAME=TSS_001154;DIFF=101;PVAL=0
	875952	875952	1000	-	ID=TSS_001157;NAME=TSS_001157;DIFF=51;PVAL=0

## Sheet: Plasmid
	Sass et al. 2015				Genome-wide transcription start site profiling in biofilm-grown Burkholderia cenocepacia J2315
Table S2. Transcription start sites identified by differential RNA sequencing and automated annotation
Plasmid
thresholds: p-value = 0.001, noise = 2, merge reange = 5
	Position start	Position stop	Score	Strand	Attributes
	491	491	343.8	+	ID=TSS_000001;NAME=TSS_000001;DIFF=22;PVAL=6.3e-07
	675	675	515.6	+	ID=TSS_000002;NAME=TSS_000002;DIFF=33;PVAL=2.8e-11
	2363	2363	1000	+	ID=TSS_000003;NAME=TSS_000003;DIFF=812;PVAL=0
	2715	2715	578.1	+	ID=TSS_000005;NAME=TSS_000005;DIFF=37;PVAL=6.8e-08
	2742	2742	359.4	+	ID=TSS_000006;NAME=TSS_000006;DIFF=23;PVAL=1.2e-05
	2934	2934	1000	+	ID=TSS_000007;NAME=TSS_000007;DIFF=201;PVAL=0
	3424	3424	500	+	ID=TSS_000008;NAME=TSS_000008;DIFF=32;PVAL=4.1e-05
	3851	3851	1000	+	ID=TSS_000009;NAME=TSS_000009;DIFF=89;PVAL=0
	5188	5188	578.1	+	ID=TSS_000011;NAME=TSS_000011;DIFF=37;PVAL=0
	6136	6136	1000	+	ID=TSS_000012;NAME=TSS_000012;DIFF=84;PVAL=0
	9797	9797	390.6	+	ID=TSS_000013;NAME=TSS_000013;DIFF=25;PVAL=5.8e-08
	11021	11021	218.8	+	ID=TSS_000014;NAME=TSS_000014;DIFF=14;PVAL=2e-05
	14220	14220	1000	+	ID=TSS_000016;NAME=TSS_000016;DIFF=1051;PVAL=0
	15630	15630	31.2	+	ID=TSS_000018;NAME=TSS_000018;DIFF=2;PVAL=0
	20000	20000	250	+	ID=TSS_000019;NAME=TSS_000019;DIFF=16;PVAL=5.3e-08
	21027	21027	1000	+	ID=TSS_000020;NAME=TSS_000020;DIFF=76;PVAL=0
	21226	21226	281.2	+	ID=TSS_000021;NAME=TSS_000021;DIFF=18;PVAL=0.0008
	26075	26075	1000	+	ID=TSS_000023;NAME=TSS_000023;DIFF=147;PVAL=0
	28504	28504	531.2	+	ID=TSS_000025;NAME=TSS_000025;DIFF=34;PVAL=0
	32576	32576	218.8	+	ID=TSS_000026;NAME=TSS_000026;DIFF=14;PVAL=0.00051
	33796	33796	515.6	+	ID=TSS_000027;NAME=TSS_000027;DIFF=33;PVAL=6.3e-09
	34051	34051	515.6	+	ID=TSS_000028;NAME=TSS_000028;DIFF=33;PVAL=0
	36400	36400	546.9	+	ID=TSS_000029;NAME=TSS_000029;DIFF=35;PVAL=0
	39128	39128	203.1	+	ID=TSS_000030;NAME=TSS_000030;DIFF=13;PVAL=2.5e-05
	40539	40539	250	+	ID=TSS_000031;NAME=TSS_000031;DIFF=16;PVAL=5.1e-06
	42542	42542	234.4	+	ID=TSS_000032;NAME=TSS_000032;DIFF=15;PVAL=6.6e-07
	47259	47259	765.6	+	ID=TSS_000033;NAME=TSS_000033;DIFF=49;PVAL=0
	50332	50332	687.5	+	ID=TSS_000034;NAME=TSS_000034;DIFF=44;PVAL=5.2e-13
	52411	52411	265.6	+	ID=TSS_000035;NAME=TSS_000035;DIFF=17;PVAL=0.00064
	53603	53603	171.9	+	ID=TSS_000036;NAME=TSS_000036;DIFF=11;PVAL=0.00061
	55813	55813	359.4	+	ID=TSS_000037;NAME=TSS_000037;DIFF=23;PVAL=2.7e-06
	56414	56414	1000	+	ID=TSS_000038;NAME=TSS_000038;DIFF=69;PVAL=0
	56640	56640	1000	+	ID=TSS_000039;NAME=TSS_000039;DIFF=142;PVAL=0
	58318	58318	1000	+	ID=TSS_000040;NAME=TSS_000040;DIFF=94;PVAL=0
	58707	58707	1000	+	ID=TSS_000041;NAME=TSS_000041;DIFF=86;PVAL=0
	60002	60002	781.2	+	ID=TSS_000042;NAME=TSS_000042;DIFF=50;PVAL=7.5e-10
	60344	60344	1000	+	ID=TSS_000043;NAME=TSS_000043;DIFF=110;PVAL=1.8e-11
	60414	60414	1000	+	ID=TSS_000044;NAME=TSS_000044;DIFF=115;PVAL=0
	62933	62933	234.4	+	ID=TSS_000045;NAME=TSS_000045;DIFF=15;PVAL=0.00032
	64300	64300	296.9	+	ID=TSS_000046;NAME=TSS_000046;DIFF=19;PVAL=0.00016
	67049	67049	1000	+	ID=TSS_000047;NAME=TSS_000047;DIFF=957;PVAL=0
	71450	71450	171.9	+	ID=TSS_000049;NAME=TSS_000049;DIFF=11;PVAL=9.5e-06
	73490	73490	171.9	+	ID=TSS_000050;NAME=TSS_000050;DIFF=11;PVAL=8.2e-06
	74598	74598	140.6	+	ID=TSS_000051;NAME=TSS_000051;DIFF=9;PVAL=0.00028
	75575	75575	296.9	+	ID=TSS_000052;NAME=TSS_000052;DIFF=19;PVAL=0.0005
	78132	78132	187.5	+	ID=TSS_000054;NAME=TSS_000054;DIFF=12;PVAL=0.00015
	79033	79033	125	+	ID=TSS_000055;NAME=TSS_000055;DIFF=8;PVAL=0.00084
	80804	80804	390.6	+	ID=TSS_000056;NAME=TSS_000056;DIFF=25;PVAL=1.1e-08
	81103	81103	859.4	+	ID=TSS_000057;NAME=TSS_000057;DIFF=55;PVAL=2.3e-14
	81244	81244	1000	+	ID=TSS_000058;NAME=TSS_000058;DIFF=1771;PVAL=0
	81431	81431	234.4	+	ID=TSS_000059;NAME=TSS_000059;DIFF=15;PVAL=4.6e-05
	81521	81521	718.8	+	ID=TSS_000060;NAME=TSS_000060;DIFF=46;PVAL=0
	82029	82029	1000	+	ID=TSS_000062;NAME=TSS_000062;DIFF=111;PVAL=0
	83140	83140	250	+	ID=TSS_000063;NAME=TSS_000063;DIFF=16;PVAL=0.00036
	83771	83771	1000	+	ID=TSS_000064;NAME=TSS_000064;DIFF=116;PVAL=0
	84046	84046	375	+	ID=TSS_000066;NAME=TSS_000066;DIFF=24;PVAL=0.00011
	84108	84108	437.5	+	ID=TSS_000067;NAME=TSS_000067;DIFF=28;PVAL=1.5e-06
	85111	85111	812.5	+	ID=TSS_000069;NAME=TSS_000069;DIFF=52;PVAL=4.7e-13
	85616	85616	812.5	+	ID=TSS_000070;NAME=TSS_000070;DIFF=52;PVAL=0
	90727	90727	187.5	+	ID=TSS_000071;NAME=TSS_000071;DIFF=12;PVAL=0.00013
	407	407	390.6	-	ID=TSS_000072;NAME=TSS_000072;DIFF=25;PVAL=5.3e-13
	1328	1328	265.6	-	ID=TSS_000073;NAME=TSS_000073;DIFF=17;PVAL=4.3e-05
	1747	1747	1000	-	ID=TSS_000074;NAME=TSS_000074;DIFF=67;PVAL=0
	2083	2083	406.2	-	ID=TSS_000075;NAME=TSS_000075;DIFF=26;PVAL=6.1e-10
	5209	5209	406.2	-	ID=TSS_000076;NAME=TSS_000076;DIFF=26;PVAL=1.5e-09
	5574	5574	1000	-	ID=TSS_000077;NAME=TSS_000077;DIFF=164;PVAL=0
	9695	9695	843.8	-	ID=TSS_000078;NAME=TSS_000078;DIFF=54;PVAL=0
	9907	9907	1000	-	ID=TSS_000079;NAME=TSS_000079;DIFF=529;PVAL=0
	10485	10485	140.6	-	ID=TSS_000080;NAME=TSS_000080;DIFF=9;PVAL=0.00021
	10762	10762	187.5	-	ID=TSS_000081;NAME=TSS_000081;DIFF=12;PVAL=0.0001
	11133	11133	1000	-	ID=TSS_000082;NAME=TSS_000082;DIFF=489;PVAL=0
	11426	11426	1000	-	ID=TSS_000083;NAME=TSS_000083;DIFF=472;PVAL=0
	16003	16003	109.4	-	ID=TSS_000084;NAME=TSS_000084;DIFF=7;PVAL=0.00066
	18923	18923	125	-	ID=TSS_000085;NAME=TSS_000085;DIFF=8;PVAL=0.00013
	36607	36607	1000	-	ID=TSS_000087;NAME=TSS_000087;DIFF=105;PVAL=0
	38667	38667	156.2	-	ID=TSS_000088;NAME=TSS_000088;DIFF=10;PVAL=0.00028
	39111	39111	156.2	-	ID=TSS_000089;NAME=TSS_000089;DIFF=10;PVAL=0.0002
	54679	54679	156.2	-	ID=TSS_000090;NAME=TSS_000090;DIFF=10;PVAL=4.1e-05
	55859	55859	1000	-	ID=TSS_000092;NAME=TSS_000092;DIFF=874;PVAL=0
	56123	56123	250	-	ID=TSS_000093;NAME=TSS_000093;DIFF=16;PVAL=0.00015
	57550	57550	1000	-	ID=TSS_000094;NAME=TSS_000094;DIFF=115;PVAL=0
	59347	59347	1000	-	ID=TSS_000095;NAME=TSS_000095;DIFF=226;PVAL=0
	60547	60547	1000	-	ID=TSS_000096;NAME=TSS_000096;DIFF=273;PVAL=0
	63028	63028	171.9	-	ID=TSS_000097;NAME=TSS_000097;DIFF=11;PVAL=1.3e-05
	63775	63775	1000	-	ID=TSS_000098;NAME=TSS_000098;DIFF=113;PVAL=0
	63991	63991	359.4	-	ID=TSS_000100;NAME=TSS_000100;DIFF=23;PVAL=0.00015
	66106	66106	515.6	-	ID=TSS_000101;NAME=TSS_000101;DIFF=33;PVAL=6.4e-09
	66319	66319	625	-	ID=TSS_000102;NAME=TSS_000102;DIFF=40;PVAL=5.5e-09
	66876	66876	218.8	-	ID=TSS_000103;NAME=TSS_000103;DIFF=14;PVAL=1.2e-06
	79508	79508	1000	-	ID=TSS_000105;NAME=TSS_000105;DIFF=86;PVAL=0
	79957	79957	375	-	ID=TSS_000106;NAME=TSS_000106;DIFF=24;PVAL=1.5e-05
	80944	80944	406.2	-	ID=TSS_000108;NAME=TSS_000108;DIFF=26;PVAL=7.6e-05
	81188	81188	625	-	ID=TSS_000109;NAME=TSS_000109;DIFF=40;PVAL=0
	81504	81504	500	-	ID=TSS_000110;NAME=TSS_000110;DIFF=32;PVAL=4.3e-10
	82158	82158	265.6	-	ID=TSS_000111;NAME=TSS_000111;DIFF=17;PVAL=1.7e-06
	82173	82173	187.5	-	ID=TSS_000112;NAME=TSS_000112;DIFF=12;PVAL=0.00017
	82927	82927	250	-	ID=TSS_000113;NAME=TSS_000113;DIFF=16;PVAL=4.4e-07
	85181	85181	1000	-	ID=TSS_000114;NAME=TSS_000114;DIFF=78;PVAL=0
	85569	85569	1000	-	ID=TSS_000115;NAME=TSS_000115;DIFF=69;PVAL=0
	85598	85598	1000	-	ID=TSS_000116;NAME=TSS_000116;DIFF=80;PVAL=0
	86601	86601	328.1	-	ID=TSS_000117;NAME=TSS_000117;DIFF=21;PVAL=3.3e-12
	88941	88941	1000	-	ID=TSS_000119;NAME=TSS_000119;DIFF=295;PVAL=0
	89185	89185	671.9	-	ID=TSS_000121;NAME=TSS_000121;DIFF=43;PVAL=0
	89979	89979	640.6	-	ID=TSS_000122;NAME=TSS_000122;DIFF=41;PVAL=0
	90331	90331	265.6	-	ID=TSS_000123;NAME=TSS_000123;DIFF=17;PVAL=3.9e-08
