# Supplementary material for: Genome-wide transcription start site profiling in biofilm-grown Burkholderia cenocepacia J2315
Source: BMC Genomics. 2015 Oct 13;16:775. doi: 10.1186/s12864-015-1993-3 (PMC4603805; doi:10.1186/s12864-015-1993-3)
Supplement: Additional file 3: Table S3. — Annotated and categorised TSS in the B. cenocepacia J2315 genome. (XLSX 353 kb) [file 12864_2015_1993_MOESM3_ESM.xlsx]

## Sheet: Repl. 1 Forward
	Sass et al. 2015			Genome-wide transcription start site profiling in biofilm-grown Burkholderia cenocepacia J2315
Table S3: Annotated and categorised TSS in the B. cenocepacia J2315 genome
Replicon 1
Accession number AM747720
Forward reads
	Position	Strand	Category	Gene	Annotation start	Annotation end	TSS position relative to gene start	Leading edge of transcription present in gRNA-seq data	Mean normalised number of read starts in untreated library	Mean normalised number of read starts in TEX treated library
	148	+	dP	BCAL0001	431	1645	-283	yes	323.6	314.9					Abbreviations for categories:
	221	+	S	BCAL0001	431	1645	-210	no	88.3	245.3					P	primary TSS in an intergenic region
	3109	+	P	BCAL0003	3283	3921	-174	yes	20.3	39.3					iP	internal primary downstream of annotated gene start
	4843	+	P	BCAL0005	4871	5983	-28	yes	13.7	20.1					iPU	primary TSS internal to an upstream gene
	9169	+	P	BCAL0008A	9265	9495	-96	yes	48.8	245.9					dP	depleted primary TSS
	9530	-	O	BCAL0009	9588	9896	-58	yes	2.3	27.4					diP	depleted internal primary TSS
	15462	+	dP	BCAL0015	15597	16376	-135	yes	35	0.6					diPU	depleted primary TSS in an upstream gene
	20581	+	O	BCAL0020	21481	22638	-900	yes	541.5	829					S	secondary TSS
	20899	+	O	BCAL0020	21481	22638	-582	yes	17.8	81.1					O	orphan TSS
	26936	+	P	BCAL0024	26985	28955	-49	yes	12.4	13.3					IS	internal sense TSS
	29313	+	IS	BCAL0025	28952	29638	362	yes	8	19.2					IAS	internal antisense TSS
	29467	+	IS	BCAL0025	28952	29638	516	no	7	13.2
	33029	+	dP	BCAL0029	33104	33628	-75	yes	14	5.1
	33880	+	IS	BCAL0030	33738	34589	143	no	2.6	15
	34645	+	dP	BCAL0031	34665	34934	-20	yes	50.2	0.9
	34955	+	P	BCAL0032	35064	35534	-109	no	0	14.8
	40792	+	P	BCAL0038	40897	42624	-105	yes	16.1	45
	44295	+	P	BCAL0040	44321	45415	-26	yes	42.4	92.4
	52419	+	dP	BCAL0043	52523	53662	-104	yes	13.5	0
	54896	+	IS	BCAL0045	54320	55156	577	no	7.3	23.7
	58398	-	iPU	BCAL0047	56788	58440	1611	yes	36.6	135.2
	60989	+	IS	BCAL0050	60764	61783	226	no	1.6	13.1
	65481	+	P	BCAL0055	65504	68044	-23	yes	4.8	26.4
	69623	+	P	BCAL0057	69748	71211	-125	yes	20.2	99.3
	69669	+	S	BCAL0057	69748	71211	-79	no	16	76.7
	78638	+	P	BCAL0064	78692	80218	-54	yes	78.2	280.1
	79154	+	IS	BCAL0064	78692	80218	463	no	3.8	11.7
	81123	+	P	BCAL0066	81149	82165	-26	no	15.7	30.6
	96877	+	P	BCAL0079	96966	99053	-89	yes	27.3	78.9
	97421	+	IS	BCAL0079	96966	99053	456	no	8.1	17.1
	100251	+	P	BCALr0080	100299	100374	-48	yes	326.3	1330
	100318	+	IS	BCALr0080	100299	100374	20	no	43.4	173
	108753	+	P	BCAL0088	108758	109138	-5	yes	3.5	14.8
	125374	+	P	BCAL0108	125430	127049	-56	yes	19.6	48.7
	127178	+	P	BCAL0109	127259	129232	-81	yes	13.9	50.2
	129157	+	IS	BCAL0109	127259	129232	1899	yes	11.7	40.4
	136581	+	P	BCAL0115	136809	137021	-228	yes	1080.7	2474.2
	136810	+	IS	BCAL0115	136809	137021	2	no	3.1	11.9
	136995	+	IS	BCAL0115	136809	137021	187	no	0.4	11
	137018	+	IS	BCAL0115	136809	137021	210	no	6	32.6
	137057	-	O	BCAL0116	137188	139311	-131	no	1.5	17.8
	141581	+	P	BCAL0119	141605	142486	-24	no	4.7	11.1
	142593	+	P	BCAL0120	142626	143450	-33	yes	23	55.4
	144494	+	P	BCAL0122	144633	144929	-139	yes	71.9	77.4
	146443	+	O	BCAL0124	146762	147082	-319	yes	4.5	15.9
	146661	+	P	BCAL0124	146762	147082	-101	yes	97.6	84.8
	147870	+	P	BCAL0126	147910	148770	-40	no	9.3	55.3
	159261	+	P	BCAL0137	159361	159864	-100	yes	16.9	50.7
	162170	+	P	BCAL0140	162210	163409	-40	yes	35.5	105.1
	168973	+	P	BCAL0145	169124	170542	-151	yes	279.3	1794.9
	169145	+	IS	BCAL0145	169124	170542	22	no	0.9	10.8
	175794	+	S	BCAL0151	175965	177107	-171	yes	1.5	10.5
	175808	+	P	BCAL0151	175965	177107	-157	yes	4.3	14.5
	178618	+	P	BCAL0153	178647	179306	-29	yes	9	23.1
	179460	+	O	BCAL0154	179663	179956	-203	yes	19	38.7
	179526	+	S	BCAL0154	179663	179956	-137	no	3.9	10.2
	179582	+	P	BCAL0154	179663	179956	-81	yes	398.8	611.2
	179612	+	S	BCAL0154	179663	179956	-51	no	3.2	15
	180176	+	P	BCAL0155	180213	181370	-37	no	17.4	74.7
	180567	+	IS	BCAL0155	180213	181370	355	no	6.5	13.8
	183463	+	O	BCAL0159	183928	184539	-465	yes	34.6	69
	183639	+	P	BCAL0159	183928	184539	-289	yes	2.2	10.5
	185643	+	iP	BCAL0161	185552	185980	92	yes	6.8	18.7
	186057	+	P	BCAL0162	186107	186691	-50	yes	38.6	97.9
	187930	+	P	BCALr0164	187935	188010	-5	no	96.7	340.5
	188178	+	O	BCAL0165	188900	189877	-722	yes	692.7	1981.5
	189810	+	IS	BCAL0165	188900	189877	911	yes	15.3	64.6
	192019	-	O	BCAL0169	192105	192797	-86	yes	2.3	17.4
	196936	+	iP	BCAL0175	196857	197147	80	yes	8	15.3
	198082	+	P	BCAL0178	198105	198917	-23	yes	22.6	59.2
	198558	+	IS	BCAL0178	198105	198917	454	no	37.9	58.7
	199431	-	IAS	BCAL0179	198900	201533	532	no	3.2	29.6
	202569	-	IAS	BCAL0181	202239	202880	331	yes	35.2	164.6
	202800	-	IAS	BCAL0181	202239	202880	562	no	7.1	12.9
	202918	-	O	BCAL0182	203211	204338	-293	no	9.5	49.2
	204265	-	IAS	BCAL0182	203211	204338	1055	yes	7	29.7
	204380	-	S	BCAL0183	204567	205964	-187	no	2.7	18.1
	204440	-	O	BCAL0183	204567	205964	-127	no	96.1	98.4
	209426	+	P	BCAL0187	209455	210087	-29	yes	7.5	13.5
	215949	+	P	BCAL0193	216073	216306	-124	yes	7.3	19.6
	217231	+	P	BCAL0194	217254	218123	-23	yes	20.3	41.8
	220277	+	P	BCAL0197	220305	221234	-28	yes	8.8	26.5
	221314	-	O	BCAL0198	221419	222255	-105	yes	617.1	1141.2
	228496	-	IAS	BCAL0204	228292	228978	205	no	1.7	10.3
	229258	+	P	BCAL0205	229439	231709	-181	yes	39.7	71.4
	235702	+	P	BCAL0206A	235778	235972	-76	yes	9.6	63
	244442	+	P	BCAL0217	244457	245728	-15	no	8.5	53.7
	245639	+	IS	BCAL0217	244457	245728	1183	no	2.3	10.5
	245894	+	O	16S-L0217	246294	247825	-400	yes	49.7	182.9
	246057	+	P	16S-L0217	246294	247825	-237	yes	1536.3	3137.7
	247885	+	P	BCALr0217b	247890	247966	-5	no	21.4	83
	253473	+	O	BCALr0218a	253677	253762	-204	yes	1036.2	5120.1
	253670	+	P	BCALr0218a	253677	253762	-7	yes	2380.7	5524.9
	254103	+	IS	BCAL0219	254043	255233	61	no	43.9	195.7
	254735	+	IS	BCAL0219	254043	255233	693	no	10.7	16.4
	255308	+	IS	BCALr00219	255293	255368	16	no	5.1	33.1
	255414	+	IS	BCAL0220	255411	255791	4	no	16.9	55.5
	255541	+	IS	BCAL0220	255411	255791	131	no	0	10.6
	255810	+	IS	BCAL0221	255793	256350	18	no	32.1	51.7
	256636	+	IS	BCAL0222	256492	256923	145	no	7.5	12.4
	256941	+	IS	BCAL0223	256924	257622	18	no	3.2	16.4
	257846	+	dP	BCAL0224	257932	258429	-86	yes	91.4	1.5
	259033	+	dP	BCAL0226	259249	263355	-216	yes	95.2	3.4
	267871	+	P	BCAL0228	267898	269745	-27	yes	5.6	10.5
	269841	+	P	BCAL0229	269972	270352	-131	yes	200.4	459.2
	273324	+	IS	BCAL0232	273264	274454	61	no	29.4	115.8
	273956	+	IS	BCAL0232	273264	274454	693	no	10.7	16.4
	274627	+	P	BCAL0233	274742	275053	-115	yes	1154.4	2271.2
	275138	+	P	BCAL0234	275232	275882	-94	no	198.2	238.5
	275200	+	S	BCAL0234	275232	275882	-32	no	0.4	30.5
	275237	+	IS	BCAL0234	275232	275882	6	no	1.9	17.7
	277849	+	IS	BCAL0238	277654	277929	196	no	7	13.5
	280076	+	P	BCAL0244	280285	280653	-209	yes	1222.6	5973.1
	280094	+	S	BCAL0244	280285	280653	-191	no	6.8	13.5
	280155	+	S	BCAL0244	280285	280653	-130	no	6.4	83.1
	281894	+	IS	BCAL0248	281855	282250	40	no	6.7	13.6
	282173	+	IS	BCAL0248	281855	282250	319	no	12.6	14.2
	282722	+	IS	BCAL0249	282269	282799	454	no	0.5	18.1
	284470	+	IS	BCAL0254	284412	285761	59	no	0	13.6
	284734	+	IS	BCAL0254	284412	285761	323	no	18.5	35.4
	285695	+	IS	BCAL0254	284412	285761	1284	no	1.7	10.5
	286014	+	IS	BCAL0256	286008	286124	7	no	28.5	74
	287756	+	P	BCAL0260	287861	288838	-105	no	0.4	30.1
	288018	+	IS	BCAL0260	287861	288838	158	no	3.8	21.6
	288261	+	IS	BCAL0260	287861	288838	401	no	0.9	17.3
	288791	+	IS	BCAL0260	287861	288838	931	no	0	76.3
	288893	+	P	BCAL0261	288977	289372	-84	no	8.6	24.3
	289046	+	IS	BCAL0261	288977	289372	70	no	9.2	40.6
	289054	+	IS	BCAL0261	288977	289372	78	no	0.5	10.8
	289310	+	IS	BCAL0261	288977	289372	334	no	0.1	23.1
	292949	-	O	BCAL0265	293120	293779	-171	yes	50	336.3
	292987	-	S	BCAL0265	293120	293779	-133	no	18.3	135.9
	293393	-	IAS	BCAL0265	293120	293779	274	no	2.9	10.8
	293876	+	P	BCAL0266	293994	294647	-118	yes	110.6	423.8
	293942	+	S	BCAL0266	293994	294647	-52	no	87.9	313.4
	294021	+	IS	BCAL0266	293994	294647	28	no	4.2	11.4
	294675	+	P	BCAL0267	294848	297061	-173	no	0	22.6
	296789	+	iPU	BCAL0267	294848	297061	1942	yes	416.2	2333.2
	298376	+	P	BCAL0269	298415	299410	-39	yes	11	24
	300456	-	iPU	BCAL0272	300200	300475	257	yes	17.9	19.5
	300530	+	IS	BCAL0273	300512	300838	19	no	28.2	104.6
	307400	+	IS	BCAL0278	305955	307580	1446	yes	2.8	13.3
	307591	+	P	BCAL0279	307621	308175	-30	yes	46.7	83.5
	309239	+	IS	BCAL0280	308172	309251	1068	no	8.5	21
	315852	-	IAS	BCAL0287	315844	316575	9	yes	26.7	91.7
	316287	-	IAS	BCAL0287	315844	316575	444	no	20.1	94.4
	316493	-	IAS	BCAL0287	315844	316575	650	no	2	14.5
	316714	+	P	BCAL0288	316769	317482	-55	no	3.3	13.8
	317647	+	P	BCAL0289	317651	322474	-4	yes	32	98.8
	324269	+	P	BCAL0291	324402	325892	-133	yes	3.7	15
	324345	+	S	BCAL0291	324402	325892	-57	no	3.3	10.5
	332001	+	P	BCALr0296	332001	332124	1	yes	105.6	321.6
	335684	+	IS	BCAL0300	334567	335691	1118	yes	60.8	180.5
	335749	+	P	BCAL0301	335776	336597	-27	yes	66.4	201.8
	336598	+	IS	BCAL0302	336594	337361	5	no	4.6	15.9
	339013	+	S	BCAL0305	339052	339681	-39	yes	31.3	61
	339023	+	P	BCAL0305	339052	339681	-29	yes	8.6	64
	340055	+	P	BCAL0307	340146	341072	-91	yes	95.1	329.6
	346620	+	iPU	BCAL0313	345637	346710	984	yes	33.7	70.7
	348680	+	IS	BCAL0316	348042	348683	639	no	18	30.4
	348778	+	P	BCAL0317	348847	349602	-69	yes	9.2	33.4
	351306	+	P	BCAL0321	351331	351723	-25	yes	26.8	55.3
	351337	+	IS	BCAL0321	351331	351723	7	no	6.2	11.1
	351667	+	iPU	BCAL0321	351331	351723	337	yes	46.7	126.1
	353256	+	IS	BCAL0325	353052	353840	205	no	1.5	11.4
	354878	-	IAS	BCAL0326	354050	355255	829	yes	28.1	72.6
	358395	+	IS	BCAL0330	358266	359024	130	yes	8.6	33.5
	358435	+	IS	BCAL0330	358266	359024	170	yes	10.7	21.7
	359130	+	IS	BCAL0331	359119	359730	12	no	8.3	29.2
	360338	+	P	BCALr0332	360342	360417	-4	no	17.4	90.7
	360361	+	IS	BCALr0332	360342	360417	20	no	28	52.7
	360390	+	IS	BCALr0332	360342	360417	49	no	37.9	43.6
	362484	+	iPU	BCAL0335	362167	362484	318	yes	5	21.9
	362530	+	S	BCAL0336	362566	362901	-36	no	2.9	14.4
	365165	-	O	BCAL0339	365246	365845	-81	yes	10.2	55.3
	365446	-	IAS	BCAL0339	365246	365845	201	no	16.4	58.8
	366153	+	S	BCAL0340	366232	366858	-79	yes	7.2	13.9
	366164	+	P	BCAL0340	366232	366858	-68	yes	40.1	164.3
	366888	+	dP	BCAL0341	366905	367420	-17	yes	31.3	0.9
	368794	+	dP	BCAL0343	368997	369500	-203	yes	48.5	1.2
	369220	+	IS	BCAL0343	368997	369500	224	no	3.1	12.4
	384088	+	P	BCAL0353	384149	385141	-61	yes	131	513.9
	389604	-	IAS	BCAL0358	388768	390936	837	no	7.7	12.4
	391542	+	P	BCAL0359	391579	392073	-37	yes	17.2	38.2
	392193	+	P	BCAL0360	392228	392560	-35	yes	33.7	247.4
	392649	+	P	BCAL0361	392698	393831	-49	no	14.3	70.4
	393858	+	P	BCAL0362	393921	394811	-63	yes	25.5	95.3
	397755	+	P	BCAL0366	397800	398405	-45	yes	86.9	139.8
	400455	+	P	BCAL0369	400571	402169	-116	yes	22.8	75.6
	402224	-	O	BCAL0370	402281	403072	-57	no	0	10.6
	408458	+	P	BCAL0376a	408561	408815	-103	yes	23	50.8
	415282	+	P	BCAL0383	415379	416671	-97	yes	0.9	10.6
	416718	+	P	BCAL0384	416753	417100	-35	yes	10.8	29.1
	421757	+	iP	BCAL0388	421748	422926	10	yes	12.8	21.3
	422985	+	P	BCAL0389	423017	423745	-32	yes	55	184.5
	427609	+	IS	BCAL0393	427033	427869	577	no	7.3	23.7
	435184	-	iPU	BCAL0401	434612	435298	573	yes	32	124.5
	435559	+	IS	BCAL0402	435477	435851	83	no	15.1	84.4
	442949	-	IAS	BCAL0408	441343	443049	1607	yes	33.9	118.9
	443131	+	P	BCAL0409	443179	443955	-48	yes	328.4	594.2
	444124	+	O	16S-L0409	444523	446054	-399	yes	92.6	397.1
	444286	+	P	16S-L0409	444523	446054	-237	yes	1536.5	3136.7
	446065	+	S	BCALr0409b	446119	446195	-54	no	19.7	21
	446113	+	P	BCALr0409b	446119	446195	-6	no	17.8	34.6
	450302	-	iPU	BCAL0409a	449975	450307	328	yes	15.4	29.4
	450565	+	IS	BCAL0410	450442	450705	124	no	15	55.6
	454423	+	P	BCAL0414-1	454607	457535	-184	yes	39.6	94.2
	456915	+	IS	BCAL0414-2	456353	457535	563	no	7.6	25.5
	457802	+	IS	BCAL0418	457536	458870	267	no	30.7	88.8
	458830	+	IS	BCAL0418	457536	458870	1295	no	11.9	59.9
	461186	+	IS	BCAL0420	459990	463085	1197	no	8.4	19.2
	464282	-	IAS	BCAL0421	463355	465829	928	no	2.6	27.9
	469187	+	P	BCAL0423a	469297	469431	-110	yes	170.5	492.7
	469306	+	IS	BCAL0423a	469297	469431	10	no	19.3	31.4
	470113	+	IS	BCAL0425	469984	470250	130	no	9.2	31.7
	471246	+	IS	BCAL0426	470259	471917	988	no	6	30.4
	477482	+	O	BCAL0434	477828	478172	-346	no	18.6	27.7
	477734	+	S	BCAL0434	477828	478172	-94	no	5.2	16.2
	477757	+	P	BCAL0434	477828	478172	-71	yes	5.5	21.7
	479771	+	P	BCAL0437	479782	480873	-11	yes	22.6	140.5
	482221	+	P	BCAL0439	482307	483908	-86	yes	15.9	41.5
	484606	+	P	BCAL0441	484736	486376	-130	yes	9.5	55
	489952	+	P	BCAL0444	490005	490730	-53	yes	505.5	1102.4
	497587	+	P	BCAL0450	497652	498899	-65	yes	22.8	31.7
	505827	+	P	BCAL0458	505873	506277	-46	yes	17.6	20.5
	508590	+	P	BCAL0461	508642	509691	-52	yes	499.2	594.7
	508758	+	IS	BCAL0461	508642	509691	117	no	13.4	30.5
	514359	+	P	BCAL0465	514529	515032	-170	yes	34.4	58.8
	514461	+	S	BCAL0465	514529	515032	-68	no	10.1	15.9
	516156	+	P	BCAL0467	516180	516821	-24	yes	12	25.9
	516874	+	P	BCAL0468	516921	517778	-47	yes	8.3	21.9
	519280	+	iPU	BCAL0469	517999	519390	1282	yes	6.2	16.2
	521978	+	IS	BCAL0471	520018	522381	1961	no	4.8	15.9
	522041	+	IS	BCAL0471	520018	522381	2024	yes	4.8	11.1
	523137	+	P	BCALr0472	523144	523219	-7	no	554.4	1831.5
	525614	+	P	BCAL0476	525811	526596	-197	yes	16.6	46.2
	533810	+	P	BCAL0483	533941	534240	-131	yes	10	17.5
	537377	+	P	BCAL0486	537399	538238	-22	no	9.5	38.9
	548569	+	O	BCAL0497	548921	550351	-352	yes	19.1	27.4
	548921	+	P	BCAL0497	548921	550351	1	yes	31.4	37.9
	553475	-	IAS	BCAL0502	553101	553517	375	yes	8.3	19.2
	560254	-	IAS	BCAL0508	559498	560382	757	yes	3.2	14.7
	560499	+	P	BCAL0509	560648	561835	-149	yes	2112.1	6085.6
	562614	+	P	BCAL0511	562641	563414	-27	yes	92.5	312.5
	563895	+	P	BCAL0513	563975	565018	-80	yes	12.7	20.2
	567150	+	P	BCAL0516	567360	567572	-210	yes	434.2	552.3
	567269	+	S	BCAL0516	567360	567572	-91	no	18.2	69.1
	567629	+	P	BCAL0517	567629	568651	1	no	5.6	11.9
	570821	+	P	BCAL0519	570887	572527	-66	yes	9.3	15.9
	579543	+	P	BCAL0526	579622	579966	-79	yes	7.6	11.7
	582962	+	P	BCAL0531	583038	583772	-76	yes	57.6	85.3
	588987	-	IAS	BCAL0536	588624	589394	364	no	4.7	11.2
	592093	+	P	BCAL0540	592137	593117	-44	yes	157.3	156.1
	593260	+	P	BCAL0541	593294	594403	-34	no	25.9	63.7
	594510	+	P	BCAL0542	594564	594875	-54	yes	24.3	59.5
	596646	+	P	BCAL0544	596696	598324	-50	yes	111.4	679.6
	601153	+	iPU	BCAL0547	600406	601368	748	yes	4.5	16.4
	603652	-	O	BCAL0550	604075	604893	-423	yes	52.9	213.4
	603684	-	S	BCAL0550	604075	604893	-391	no	214.2	89.9
	603861	-	O	BCAL0550	604075	604893	-214	no	0.4	32.5
	606736	+	P	BCAL0553	606763	607275	-27	yes	26.5	80.8
	607946	-	iPU	BCAL0554	607351	607947	596	yes	28.4	87.4
	618284	+	dP	BCAL0564	618355	618843	-71	yes	29.1	18
	638630	+	P	BCAL0586	638655	640010	-25	yes	5.1	13.2
	640084	+	O	BCAL0587	640537	641214	-453	no	4.6	24.7
	657210	+	P	BCAL0602	657253	657822	-43	yes	8	27.3
	668301	+	P	BCAL0616	668301	669491	1	yes	38.5	93.2
	677051	+	dP	BCAL0623	677107	677589	-56	yes	15.4	2.1
	679159	+	P	BCAL0625	679195	680157	-36	yes	688.6	1431.2
	679693	+	IS	BCAL0625	679195	680157	499	no	7.8	15.3
	681447	+	P	BCAL0627	681472	682368	-25	yes	23.2	42.5
	699084	+	P	BCAL0645	699156	700175	-72	yes	10.2	21.3
	700318	+	iP	BCAL0646	700302	701309	17	yes	16.8	52.9
	703871	+	O	BCAL0650	704600	708172	-729	no	0.8	10.2
	704521	+	P	BCAL0650	704600	708172	-79	yes	226.3	643.2
	720658	+	P	BCAL0663	720684	721601	-26	yes	9	18
	731666	-	IAS	BCAL0672	729929	731788	1738	no	2.7	11.3
	731990	+	P	BCAL0673	732051	733130	-61	yes	8.1	18.3
	748726	+	P	BCAL0686	748757	749749	-31	yes	54.9	116.2
	750731	+	P	BCAL0688	750791	751534	-60	yes	10.2	22.3
	752915	+	O	BCAL0690	753251	754129	-336	yes	25.4	54
	753163	+	P	BCAL0690	753251	754129	-88	yes	226	446.2
	765459	+	P	BCAL0702	765540	765857	-81	yes	80.3	130.3
	766805	+	P	BCAL0704	767024	768334	-219	yes	76.6	181.5
	766914	+	S	BCAL0704	767024	768334	-110	no	6.1	21.7
	768383	+	P	BCAL0705	768383	769309	1	yes	39.8	109.5
	769286	+	dP	BCAL0706	769309	769617	-23	yes	26.7	0.3
	770705	+	P	BCAL0708	770733	771059	-28	yes	9.1	11.2
	771145	+	P	BCAL0709	771238	771900	-93	yes	19.6	30.9
	771577	+	IS	BCAL0709	771238	771900	340	yes	44.5	192.7
	779061	+	P	BCAL0716	779097	781220	-36	yes	7.5	13.3
	787098	+	S	BCAL0722	787317	788582	-219	yes	6.1	15.6
	787134	+	P	BCAL0722	787317	788582	-183	yes	15.9	34.2
	788675	+	iP	BCAL0723	788587	790596	89	yes	61	259.8
	792807	+	P	BCAL0726	792854	793402	-47	yes	11	35.7
	798299	+	S	BCAL0731	798342	799631	-43	no	14	22.1
	798322	+	P	BCAL0731	798342	799631	-20	yes	208.2	946.6
	800702	+	P	BCAL0734	800851	801321	-149	yes	32.4	88.6
	801544	+	IS	BCAL0735	801395	801664	150	no	6.3	32.2
	801804	+	S	BCAL0736	801866	803638	-62	yes	21.8	67.6
	801821	+	P	BCAL0736	801866	803638	-45	yes	22.7	78.8
	804746	-	IAS	BCAL0738	804563	806116	184	yes	1.8	11.4
	807217	+	P	BCAL0740	807256	807678	-39	yes	69.6	82.5
	809626	+	P	BCAL0744	809651	810175	-25	no	16	32.5
	810523	-	IAS	BCAL0745	810203	810673	321	no	5.7	20.7
	811635	+	P	BCAL0747	811655	812620	-20	yes	63	122.1
	812775	+	P	BCAL0748	812855	813340	-80	yes	37.7	160.1
	813586	+	IS	BCAL0749	813421	814995	166	no	2.3	21.7
	815188	+	IS	BCAL0750	815039	816646	150	no	17.1	54.4
	816825	+	dP	BCAL0752	816903	817514	-78	yes	295.6	4.3
	817890	+	P	BCAL0754	817890	818747	1	no	3.7	10.2
	818955	-	IAS	BCAL0755	818922	819131	34	no	1.3	12.6
	819180	+	P	BCAL0756	819216	819926	-36	yes	202.2	1152.1
	819224	+	IS	BCAL0756	819216	819926	9	no	4.8	14.8
	821692	+	iPU	BCAL0758	820639	821751	1054	yes	62.2	103.1
	825771	+	P	BCAL0763	825837	826652	-66	yes	21	46.4
	827258	+	P	BCAL0765	827389	828354	-131	yes	13	38.4
	830324	+	P	BCAL0768	830346	831053	-22	yes	19.8	27.4
	837014	+	S	BCAL0772	837182	838189	-168	yes	4	19.5
	837095	+	P	BCAL0772	837182	838189	-87	yes	29.2	34.1
	844241	+	S	BCAL0776	844382	845293	-141	yes	1.9	11.4
	844296	+	P	BCAL0776	844382	845293	-86	yes	44.3	159.5
	845540	+	S	BCAL0777	845595	846329	-55	no	27.8	30.1
	845553	+	P	BCAL0777	845595	846329	-42	yes	37.2	85
	859172	-	IAS	BCAL0786	859155	859421	18	no	6.8	17.9
	859440	-	O	BCAL0787	859788	860723	-348	yes	10.6	67.7
	861022	+	P	BCAL0788	861084	861653	-62	yes	8.7	29.1
	867449	+	P	BCAL0794	867502	868116	-53	yes	15.4	29.1
	868124	+	P	BCAL0795	868228	868725	-104	yes	6.8	23.1
	868326	+	IS	BCAL0795	868228	868725	99	no	7.4	40.3
	872895	-	O	BCAL0802	872939	873820	-44	yes	46	111.4
	876345	+	P	BCAL0805	876539	877366	-194	yes	7.4	17.8
	894094	-	IAS	BCAL0824	893245	894327	850	no	4.7	22.1
	897155	-	IAS	BCAL0825	894548	897433	2608	yes	2.6	12.9
	897479	+	P	BCAL0826	897698	898885	-219	yes	93.9	299.9
	898610	+	IS	BCAL0826	897698	898885	913	no	3.2	18.2
	898856	+	iPU	BCAL0826	897698	898885	1159	yes	6.7	19.2
	902059	+	dP	BCAL0831	902169	902753	-110	yes	84.8	33.1
	920031	+	P	BCAL0849	920061	920822	-30	yes	21.9	30.7
	930809	+	P	BCAL0858	930854	931288	-45	yes	3.1	18.3
	931355	+	P	BCAL0859	931378	932340	-23	yes	43	153.1
	933224	+	P	BCAL0861	933259	934854	-35	yes	240.9	651
	933452	+	IS	BCAL0861	933259	934854	194	no	2.5	10.9
	935032	+	IS	BCAL0862	934913	935359	120	no	1.8	12.6
	937522	+	P	BCAL0865	937677	938504	-155	yes	1.3	10.5
	943200	+	P	BCAL0870	943488	947513	-288	yes	148.9	662.9
	944550	+	IS	BCAL0870	943488	947513	1063	no	4.8	12.9
	947521	+	P	BCAL0871	947598	948041	-77	no	8.1	10.5
	947999	+	IS	BCAL0871	947598	948041	402	no	3.2	14.4
	949038	+	IS	BCAL0873	948504	949235	535	yes	24.9	35
	949198	+	IS	BCAL0873	948504	949235	695	yes	16.6	75.2
	949220	+	iPU	BCAL0873	948504	949235	717	yes	71.5	216
	953391	+	P	BCAL0878	953429	953782	-38	yes	21.9	72.1
	954254	+	IS	BCAL0879	953847	954494	408	no	5.9	23.4
	956465	+	P	BCAL0881	956523	957017	-58	yes	24.2	36
	958124	+	IS	BCAL0882	957014	958288	1111	yes	19	63.2
	958444	+	P	BCAL0883	958489	959088	-45	yes	83.6	246.5
	958595	+	IS	BCAL0883	958489	959088	107	no	0	10.1
	966579	+	dP	BCAL0889	966621	967103	-42	yes	14.1	6.9
	971625	+	P	BCAL0894	971807	974167	-182	yes	16.3	27.6
	972155	+	IS	BCAL0894	971807	974167	349	no	1.3	10.2
	973946	+	IS	BCAL0894	971807	974167	2140	no	7.6	47.7
	978830	+	P	BCAL0899	978859	979242	-29	yes	18.9	78.3
	985027	+	P	BCAL0905	985076	986722	-49	yes	3.7	12.9
	993941	-	IAS	BCAL0911	992572	993945	1370	no	0.9	10.9
	996552	+	P	BCAL0914	996634	997323	-82	yes	41	157.4
	1010545	+	P	BCAL0927	1010569	1010937	-24	yes	33.6	125.9
	1012471	+	P	BCAL0930	1012522	1014162	-51	yes	4.6	17.1
	1014374	+	P	BCAL0931	1014490	1015317	-116	yes	67.1	140.1
	1015354	+	P	BCAL0932	1015388	1015894	-34	no	6.4	16.8
	1017524	-	IAS	BCAL0934	1017459	1018757	66	yes	15.7	48.5
	1022263	+	P	BCAL0938	1022289	1022984	-26	yes	44.6	83.4
	1028546	+	P	BCAL0942	1028626	1028910	-80	yes	26.3	128.5
	1031232	+	P	BCAL0946	1031258	1032232	-26	yes	12.1	38.9
	1032536	-	O	BCAL0947a	1033185	1033448	-649	yes	11.3	22
	1032547	-	S	BCAL0947a	1033185	1033448	-638	no	4.6	10.8
	1033375	-	IAS	BCAL0947a	1033185	1033448	191	no	9.2	19.8
	1035915	-	IAS	BCAL0949	1035090	1036460	826	yes	26.7	82.3
	1035924	-	IAS	BCAL0949	1035090	1036460	835	yes	3.2	22.6
	1040935	-	IAS	BCAL0952	1040227	1040955	709	yes	151.3	309.7
	1041074	+	P	BCAL0953	1041169	1042212	-95	yes	167.7	224.8
	1043185	+	P	BCAL0955	1043231	1043821	-46	yes	219.6	978.6
	1046070	+	P	BCAL0958	1046160	1046864	-90	yes	20.4	68.1
	1049709	+	dP	BCAL0961	1049944	1050294	-235	yes	19.6	17.2
	1059265	+	P	BCAL0972	1059323	1060522	-58	yes	99	470
	1060581	+	P	BCAL0973	1060610	1061272	-29	yes	116.3	286.2
	1073237	+	P	BCAL0983	1073321	1074325	-84	yes	86.2	185.7
	1073949	+	IS	BCAL0983	1073321	1074325	629	no	2	10.1
	1074086	+	IS	BCAL0983	1073321	1074325	766	no	6.7	26.7
	1075344	+	iPU	BCAL0985	1074987	1075388	358	yes	52.8	111.9
	1077911	+	P	BCAL0989	1078044	1078679	-133	yes	69.3	316.7
	1077973	+	S	BCAL0989	1078044	1078679	-71	no	29.7	107.6
	1078760	+	P	BCAL0990	1078778	1078957	-18	yes	145.9	135.1
	1078993	+	O	BCAL0991	1079087	1080193	-94	no	5.4	10.9
	1079114	+	IS	BCAL0991	1079087	1080193	28	no	82.2	347.6
	1082660	+	IS	BCAL0994	1082237	1082986	424	no	2.9	16.2
	1083011	+	P	BCAL0995	1083131	1083370	-120	yes	9	17
	1083430	+	P	BCAL0996	1083535	1084767	-105	no	0	15.9
	1083526	+	S	BCAL0996	1083535	1084767	-9	no	2.9	14.6
	1083542	+	IS	BCAL0996	1083535	1084767	8	no	1.5	10.8
	1085302	+	P	BCAL0998	1085335	1085934	-33	yes	49.6	344.6
	1085683	+	IS	BCAL0998	1085335	1085934	349	yes	146.1	1205.8
	1086741	+	IS	BCAL1000	1086644	1087696	98	no	4.8	11.8
	1087687	+	iPU	BCAL1000	1086644	1087696	1044	yes	32.4	132.8
	1089562	+	P	BCAL1003	1089631	1091424	-69	yes	18.5	24.8
	1092488	+	P	BCAL1005	1092488	1093717	1	yes	94	264.6
	1093718	+	dP	BCAL1006	1093778	1094677	-60	yes	11.6	0.2
	1101584	+	P	BCAL1014	1101626	1102002	-42	yes	58	68.3
	1102043	+	P	BCAL1017	1102202	1103167	-159	yes	18.9	34.3
	1105608	+	P	BCALr1019a	1105662	1105737	-54	yes	1806.4	14855.3
	1106175	+	O	BCAL1020	1106809	1108287	-634	no	0.1	58.3
	1106637	+	P	BCAL1020	1106809	1108287	-172	yes	20.6	43.3
	1107156	+	IS	BCAL1020	1106809	1108287	348	no	13.4	23.2
	1110839	+	dP	BCAL1024	1110866	1111102	-27	yes	12.7	2.6
	1111974	-	O	BCAL1026	1112029	1112532	-55	no	0	12.7
	1112674	+	P	BCAL1028	1112833	1113799	-159	yes	18.9	34.3
	1118557	+	P	BCAL1035	1118616	1119368	-59	yes	34.1	39.8
	1121937	+	IS	BCAL1038	1121361	1122197	577	no	7.3	23.7
	1124263	+	O	BCAL1040	1124667	1125731	-404	yes	199.5	549.5
	1124402	+	S	BCAL1040	1124667	1125731	-265	no	8.2	29.5
	1124451	+	P	BCAL1040	1124667	1125731	-216	no	9.2	36.2
	1125924	+	P	BCAL1041	1125967	1126770	-43	yes	8.8	17.8
	1128829	+	S	BCAL1044	1129107	1129856	-278	yes	7	21.1
	1129037	+	P	BCAL1044	1129107	1129856	-70	yes	885.5	1655.1
	1134922	+	P	BCAL1048	1134982	1136169	-60	yes	1.9	10.8
	1137359	+	O	BCAL1050	1137709	1138890	-350	yes	6.3	15.4
	1137469	+	P	BCAL1050	1137709	1138890	-240	no	16	47.8
	1142463	+	P	BCAL1054	1142523	1143044	-60	yes	13.5	33.2
	1143356	+	P	BCAL1055	1143412	1144101	-56	yes	5.3	14.4
	1143461	+	IS	BCAL1055	1143412	1144101	50	no	9.2	15
	1144747	+	iPU	BCAL1056	1144098	1144811	650	yes	11.8	13.6
	1146544	+	IS	BCAL1058	1145664	1146695	881	no	3.6	11.7
	1147555	+	P	BCAL1059	1147734	1148927	-179	yes	6.4	28.9
	1147661	+	S	BCAL1059	1147734	1148927	-73	yes	17	24.4
	1155170	+	S	BCAL1065	1155286	1156080	-116	yes	10.1	55.3
	1155244	+	P	BCAL1065	1155286	1156080	-42	yes	46	85.6
	1155315	+	IS	BCAL1065	1155286	1156080	30	no	16.6	64.4
	1160710	-	iPU	BCAL1069	1159161	1160903	1550	yes	2.2	21.3
	1162522	+	P	BCAL1072	1162714	1164189	-192	yes	5.2	17.1
	1179458	-	IAS	BCAL1082	1178635	1179459	824	yes	31	78.6
	1179516	-	O	BCAL1083	1180100	1182064	-584	yes	62.1	93.1
	1179680	-	O	BCAL1083	1180100	1182064	-420	no	144.3	269.2
	1179858	-	O	BCAL1083	1180100	1182064	-242	no	4.3	16.5
	1184153	+	P	BCAL1086	1184196	1184624	-43	yes	6.6	12.6
	1184667	+	P	BCAL1087	1184715	1185170	-48	no	10.1	12.6
	1194876	+	P	BCAL1096	1194899	1198261	-23	yes	13.9	21.6
	1210888	+	dP	BCAL1105	1210916	1211173	-28	yes	16.1	13.2
	1222563	+	P	BCALr1117	1222597	1222888	-34	yes	13.3	91.7
	1222960	+	P	BCAL1118	1223099	1224301	-139	yes	10.6	19.6
	1226108	+	iP	BCAL1122	1226078	1227535	31	yes	2.3	17.1
	1229449	-	O	BCAL1125	1230090	1230907	-641	yes	2.7	10.9
	1231214	-	IAS	BCAL1124a	1230995	1231777	220	yes	0.5	13.8
	1231880	-	O	BCAL1127	1231981	1232850	-101	yes	29.3	138.4
	1233232	-	IAS	BCAL1129	1233202	1233489	31	yes	16.5	62.1
	1233954	+	IS	BCAL1130	1233593	1234837	362	no	1.3	13.9
	1233971	+	IS	BCAL1130	1233593	1234837	379	no	4.3	10.8
	1234066	+	IS	BCAL1130	1233593	1234837	474	no	7.4	16.6
	1235654	+	IS	BCAL1132	1235376	1235658	279	yes	29.4	79.1
	1237073	-	O	BCAL1138	1237519	1238112	-446	yes	23.7	54.1
	1241206	+	iPU	BCAL1142	1240505	1241335	702	yes	17.3	69.8
	1241228	+	IS	BCAL1142	1240505	1241335	724	yes	6.6	25.1
	1241708	+	IS	BCAL1143	1241383	1241745	326	yes	56.4	207.4
	1241883	+	O	BCAL1143a	1242408	1242523	-525	yes	4.2	20.1
	1242073	+	O	BCAL1143a	1242408	1242523	-335	no	9.3	23.2
	1242170	+	P	BCAL1143a	1242408	1242523	-238	no	19	46.5
	1242290	+	S	BCAL1143a	1242408	1242523	-118	no	10.5	34
	1242601	+	P	BCAL1144	1242681	1243580	-80	yes	18.8	32.4
	1243963	+	IS	BCAL1145	1243658	1245031	306	no	2.4	15
	1252029	-	IAS	BCAL1151	1252017	1252754	13	yes	9	26.7
	1252035	-	IAS	BCAL1151	1252017	1252754	19	yes	7.5	18.3
	1265545	+	O	BCAL1162a	1267171	1267554	-1626	yes	2.3	10.2
	1266666	+	O	BCAL1162a	1267171	1267554	-505	yes	10.9	20.1
	1267152	+	P	BCAL1162a	1267171	1267554	-19	yes	8.2	18
	1267233	+	IS	BCAL1162a	1267171	1267554	63	no	4.2	14.3
	1267953	+	P	BCAL1164	1267953	1269506	1	yes	48.9	145.6
	1269750	+	O	BCAL1165	1270536	1273043	-786	no	3.7	15
	1270426	+	P	BCAL1165	1270536	1273043	-110	yes	20.3	43.9
	1273206	+	IS	BCAL1166	1273104	1275986	103	no	9.8	18.1
	1278799	+	IS	BCAL1172	1278691	1280463	109	yes	13.3	43.3
	1282784	-	IAS	BCAL1175	1282766	1283161	19	yes	12.3	16
	1287766	-	IAS	BCAL1178	1286844	1288304	923	yes	29	38.5
	1289300	-	IAS	BCAL1179	1288301	1289314	1000	yes	4.8	19.5
	1290625	-	IAS	BCAL1181	1290608	1291765	18	yes	4.2	15.3
	1292687	+	P	BCAL1183	1292889	1294247	-202	yes	8.8	43.5
	1293373	+	IS	BCAL1183	1292889	1294247	485	no	4.1	27.5
	1295424	+	IS	BCAL1185	1294755	1296593	670	no	41.1	111.4
	1297638	+	IS	BCAL1186	1297008	1298159	631	no	2.8	12.6
	1298462	+	IS	BCAL1187	1298163	1299326	300	no	3.3	15.4
	1298627	+	IS	BCAL1187	1298163	1299326	465	no	6.6	12.4
	1303442	+	P	BCAL1192	1303456	1303824	-14	yes	15	41.1
	1307409	-	IAS	BCAL1197	1306536	1307450	874	no	4.2	12.2
	1307786	-	IAS	BCAL1199	1307728	1308723	59	yes	8.9	15.6
	1315070	-	O	BCAL1205	1315386	1316372	-316	no	67.5	233.2
	1319373	+	P	BCAL1210	1319399	1320298	-26	yes	20	53.8
	1319388	+	S	BCAL1210	1319399	1320298	-11	no	4.2	15.6
	1320360	+	P	BCAL1211	1320448	1321074	-88	yes	20.1	86.5
	1321382	+	P	BCAL1212	1321481	1322713	-99	yes	1.9	11.2
	1328437	+	P	BCAL1218	1328487	1329455	-50	yes	28.8	28.5
	1359610	+	P	BCAL1250	1359638	1360267	-28	yes	28.8	118.7
	1365167	-	iPU	BCAL1256	1364363	1365175	805	yes	60.2	238.3
	1366137	+	P	BCAL1258	1366167	1367753	-30	yes	207	503.9
	1369267	+	P	BCAL1260	1369492	1370637	-225	yes	17.8	34.1
	1374641	+	P	BCAL1263	1374756	1375232	-115	yes	24.2	95.9
	1374663	+	S	BCAL1263	1374756	1375232	-93	no	17.7	48.8
	1376398	+	P	BCAL1266	1376495	1377157	-97	yes	54.1	84.4
	1376915	+	IS	BCAL1266	1376495	1377157	421	yes	148.8	639.1
	1377271	+	P	BCAL1267	1377324	1379222	-53	yes	65.6	206.8
	1377416	+	IS	BCAL1267	1377324	1379222	93	no	2.5	11.2
	1390600	-	IAS	BCAL1277	1388805	1390997	1796	yes	20.9	37.5
	1391082	+	P	BCAL1278	1391148	1392662	-66	yes	9.2	20.2
	1394201	+	P	BCAL1281	1394303	1395109	-102	yes	5.7	22.5
	1401577	+	P	BCAL1290	1401815	1402645	-238	no	6.4	10.8
	1401846	+	IS	BCAL1290	1401815	1402645	32	no	0.4	10.8
	1402700	+	P	BCALr1290	1402826	1402902	-126	yes	448.3	2827.8
	1402846	+	IS	BCALr1290	1402826	1402902	21	no	2.3	20.4
	1402931	+	O	BCAL1291	1403502	1403879	-571	no	0.9	12.3
	1403442	+	P	BCAL1291	1403502	1403879	-60	yes	4.1	25.2
	1404006	+	IS	BCAL1292	1403904	1404476	103	yes	3.6	10.8
	1406222	-	IAS	BCAL1293	1404478	1406355	1745	no	1.8	11.4
	1406450	+	P	BCAL1294	1406501	1408606	-51	yes	15.7	36
	1407149	+	IS	BCAL1294	1406501	1408606	649	no	8	48.1
	1410012	+	IS	BCAL1296	1409910	1411085	103	no	12.1	79.1
	1412018	+	IS	BCAL1298	1412009	1413058	10	no	36	66.3
	1413005	+	iPU	BCAL1298	1412009	1413058	997	yes	11.8	15
	1413117	+	IS	BCAL1299	1413060	1413506	58	no	2.1	12.7
	1421681	-	IAS	BCAL1307	1421144	1422172	538	no	3	10.5
	1425255	+	IS	BCAL1308-2	1424993	1425606	263	yes	3.7	10.5
	1428555	+	P	BCAL1315	1428615	1433486	-60	yes	3.2	16.2
	1433117	+	IS	BCAL1315	1428615	1433486	4503	yes	7.4	30.4
	1433173	+	IS	BCAL1315	1428615	1433486	4559	no	4.6	34.6
	1433246	+	IS	BCAL1315	1428615	1433486	4632	yes	3.2	15
	1434267	+	IS	BCAL1316	1433479	1435032	789	no	1.4	21.3
	1434635	+	IS	BCAL1316	1433479	1435032	1157	no	0.8	13.5
	1435126	-	O	BCAL1317	1435511	1436902	-385	yes	12.3	43.8
	1435266	-	O	BCAL1317	1435511	1436902	-245	no	5.2	16.3
	1435916	-	IAS	BCAL1317	1435511	1436902	406	no	0.4	13.3
	1437741	+	P	BCAL1318	1437976	1439331	-235	yes	14.1	80.9
	1447323	-	O	BCAL1324	1447484	1448254	-161	no	6.9	15.9
	1448338	-	IAS	BCAL1325	1448268	1449281	71	no	7.4	15.3
	1459581	+	P	BCAL1333	1459644	1461473	-63	yes	4.2	10.9
	1471123	+	P	BCAL1343	1471190	1472113	-67	yes	13.1	57.1
	1484322	+	P	BCAL1355	1484514	1487309	-192	yes	376.3	1149.9
	1494210	+	IS	BCAL1359	1491317	1495018	2894	no	8.3	19
	1495666	+	IS	BCAL1360	1495129	1495941	538	no	3	12.6
	1499312	+	IS	BCAL1363	1499094	1499984	219	no	2.6	11.5
	1514403	+	P	BCAL1377	1514429	1515727	-26	yes	15.9	28.4
	1522383	+	O	BCAL1385	1522695	1523300	-312	yes	39.4	185
	1527649	+	P	BCAL1389	1527849	1530182	-200	yes	7.4	10.9
	1556914	+	P	BCAL1411	1556985	1557371	-71	yes	15.6	31.8
	1559896	+	P	BCAL1413A	1559951	1560160	-55	yes	53.4	179.4
	1560314	+	P	BCAL1414	1560352	1560900	-38	yes	11.9	14.8
	1562317	+	P	BCAL1416	1562398	1565022	-81	yes	25	60.4
	1587976	+	P	BCAL1438	1588075	1589034	-99	no	2.6	15.6
	1591730	+	P	BCAL1441	1591776	1592003	-46	yes	103.4	326.3
	1592188	+	P	BCAL1442	1592287	1592721	-99	yes	14.7	64.7
	1592810	+	P	BCAL1443	1592977	1593693	-167	yes	78.5	172.5
	1597188	+	IS	BCAL1445	1595062	1597449	2127	no	7.7	35.4
	1599108	-	O	BCAL1448	1599126	1601993	-18	no	9.8	15.1
	1602184	+	iP	BCAL1449	1602125	1604581	60	yes	20.4	24.7
	1613771	+	S	BCAL1457	1613815	1614756	-44	yes	13.4	28
	1613796	+	P	BCAL1457	1613815	1614756	-19	yes	7.8	37.5
	1614847	+	P	BCAL1458	1614874	1615026	-27	yes	212.7	545.2
	1615347	-	IAS	BCAL1459	1615085	1615915	263	no	7.5	15.7
	1618470	+	P	BCAL1463	1618545	1619864	-75	yes	10.5	31.9
	1620324	+	dP	BCAL1465	1620355	1620810	-31	yes	33	4.2
	1620450	+	IS	BCAL1465	1620355	1620810	96	no	23.9	86.5
	1623083	+	P	BCAL1467	1623173	1624273	-90	yes	183.1	587.7
	1626128	+	P	BCAL1469	1626277	1627059	-149	yes	57.1	134.7
	1628295	+	S	BCAL1472	1628436	1629140	-141	yes	15.6	34
	1628372	+	P	BCAL1472	1628436	1629140	-64	yes	13.7	43.1
	1632254	+	P	BCAL1477	1632325	1633233	-71	yes	5.2	22.5
	1633301	+	P	BCAL1478	1633357	1634253	-56	yes	41.9	158.1
	1637051	+	P	BCALr1480	1637057	1637133	-6	yes	1271.4	2984.3
	1637193	+	P	BCAL1481	1637405	1639312	-212	yes	0.8	26.9
	1639153	+	iPU	BCAL1481	1637405	1639312	1749	yes	198.8	692.3
	1639363	+	IS	BCAL1482	1639350	1639886	14	no	1.8	10.6
	1639403	+	IS	BCAL1482	1639350	1639886	54	no	1	16.9
	1639932	+	P	BCAL1483	1640077	1640274	-145	yes	0.8	10.3
	1639992	+	S	BCAL1483	1640077	1640274	-85	no	1.2	14.5
	1640070	+	S	BCAL1483	1640077	1640274	-7	no	21.9	95.3
	1640679	+	P	BCAL1485	1640813	1641826	-134	no	5.6	15.3
	1644203	+	iPU	BCAL1486	1641924	1644353	2280	yes	27.7	87.7
	1644770	+	IS	BCAL1487	1644417	1644812	354	no	3	11.4
	1648232	-	IAS	BCAL1490	1646546	1648720	1687	no	12.2	28.1
	1651090	+	P	BCALr1492	1651094	1651170	-4	yes	502.9	2013.2
	1651126	+	IS	BCALr1492	1651094	1651170	33	no	12.5	19.5
	1651263	+	P	BCAL1493	1651311	1652519	-48	yes	65.2	159.6
	1651376	+	IS	BCAL1493	1651311	1652519	66	no	7.3	13.3
	1653030	+	P	BCAL1494	1653053	1653343	-23	yes	14.8	36.6
	1654517	-	IAS	BCAL1497	1654270	1654986	248	yes	209.5	1093.8
	1655012	+	P	BCAL1498	1655147	1655464	-135	yes	42.6	127.1
	1656009	-	O	BCAL1500	1656109	1656507	-100	no	2.6	11.1
	1656909	+	P	BCAL1501	1656939	1657841	-30	yes	7.8	18.3
	1659206	+	P	BCAL1503	1659391	1660428	-185	yes	312.3	1296.4
	1661403	+	IS	BCAL1504	1660489	1662240	915	no	7.7	17.7
	1662490	+	P	BCAL1505	1662671	1663129	-181	yes	155.5	581.1
	1663970	+	IS	BCAL1506	1663129	1664604	842	yes	1656.3	4581.7
	1674360	+	P	BCAL1514	1674437	1676263	-77	yes	23.2	73.4
	1676458	+	P	BCAL1515	1676580	1679444	-122	yes	166.7	345.7
	1676667	+	IS	BCAL1515	1676580	1679444	88	no	2.7	11.7
	1676755	+	IS	BCAL1515	1676580	1679444	176	no	4.1	18
	1679089	+	IS	BCAL1515	1676580	1679444	2510	no	15.4	29.7
	1679611	+	IS	BCAL1516	1679581	1680858	31	no	7.9	11.7
	1683690	+	P	BCAL1519	1683715	1684125	-25	yes	36.4	37.5
	1683699	+	S	BCAL1519	1683715	1684125	-16	no	3.1	10.9
	1683868	+	IS	BCAL1519	1683715	1684125	154	no	5.6	13.2
	1683958	+	IS	BCAL1519	1683715	1684125	244	no	22	88.1
	1690202	+	O	BCAL1525	1690509	1690679	-307	yes	31.2	67
	1690281	+	S	BCAL1525	1690509	1690679	-228	yes	134	142.2
	1690395	+	P	BCAL1525	1690509	1690679	-114	no	74.6	277.1
	1704860	+	P	BCAL1539	1704897	1705181	-37	yes	13.3	34.5
	1721918	+	P	BCAL1553	1722010	1724484	-92	yes	5.3	17.5
	1726421	+	P	BCAL1556	1726451	1727146	-30	yes	22.7	65.4
	1728200	+	P	BCAL1558	1728250	1728918	-50	no	2.7	11.1
	1732092	-	O	BCAL1561	1732097	1733074	-5	yes	6.5	35.5
	1757485	+	IS	BCAL1595	1757242	1757712	244	yes	10.8	49.7
	1758220	+	IS	BCAL1596	1757767	1758300	454	no	6	18
	1758256	+	IS	BCAL1596	1757767	1758300	490	no	8.7	32.7
	1758887	+	IS	BCAL1597	1758293	1758901	595	no	4.7	12.6
	1772326	+	P	BCAL1615	1772406	1772903	-80	yes	9	18.2
	1775175	+	P	BCAL1619	1775334	1776491	-159	yes	37.9	102.2
	1775182	+	S	BCAL1619	1775334	1776491	-152	no	0	35.1
	1778674	+	P	BCAL1623	1778697	1778894	-23	yes	189.3	426
	1779239	+	P	BCAL1625	1779248	1780309	-9	yes	25.5	112.1
	1780317	+	P	BCALr1625	1780364	1780439	-47	yes	1500.8	6007.6
	1781387	+	P	BCAL1627	1781429	1781944	-42	yes	11.1	21
	1783296	-	S	BCAL1630	1783975	1784718	-679	no	7.3	10.6
	1783332	-	O	BCAL1630	1783975	1784718	-643	yes	5	20.7
	1784782	+	P	BCAL1631	1784902	1785210	-120	yes	5.2	18.7
	1790265	+	P	BCAL1639	1790290	1791342	-25	yes	11	30
	1795286	+	P	BCAL1643	1795344	1796474	-58	yes	121.9	242.8
	1799934	+	P	BCAL1648	1800176	1800673	-242	yes	25.5	58.2
	1800146	+	S	BCAL1648	1800176	1800673	-30	no	15.4	17.4
	1802750	+	P	BCAL1652	1802784	1803821	-34	yes	18.8	31.5
	1808380	+	P	BCAL1657	1808581	1809531	-201	yes	4.3	17
	1811991	+	IS	BCAL1659	1811287	1812306	705	yes	24.8	69
	1816840	+	S	BCAL1663	1816908	1818830	-68	yes	294	380.4
	1816872	+	P	BCAL1663	1816908	1818830	-36	yes	169	408.4
	1817032	+	IS	BCAL1663	1816908	1818830	125	no	9.6	17.7
	1817537	+	IS	BCAL1663	1816908	1818830	630	no	0	13.5
	1817691	+	IS	BCAL1663	1816908	1818830	784	no	3.2	11.8
	1818401	+	IS	BCAL1663	1816908	1818830	1494	no	42.1	71.8
	1818884	+	P	BCAL1664	1818956	1820224	-72	no	0	15.6
	1819072	+	IS	BCAL1664	1818956	1820224	117	no	10.9	50.4
	1819094	+	IS	BCAL1664	1818956	1820224	139	no	7.6	18.1
	1820054	+	IS	BCAL1664	1818956	1820224	1099	no	9.9	46.4
	1823634	+	IS	BCAL1667	1823560	1823637	75	no	24.1	114.4
	1823807	+	P	BCAL1668	1823895	1824710	-88	yes	2.3	12.7
	1828774	+	P	BCAL1674	1828787	1830022	-13	yes	14.5	38.2
	1835418	+	P	BCAL1677	1835501	1836013	-83	yes	10.4	28.3
	1843400	+	P	BCAL1684	1843614	1844279	-214	yes	2.7	12
	1878245	-	O	BCAL1704	1878261	1878860	-16	yes	9.9	18.9
	1892010	+	P	BCAL1714	1892040	1892492	-30	yes	6.7	15
	1892553	+	iP	BCAL1715	1892545	1893150	9	yes	12.4	16.2
	1898366	+	iPU	BCAL1720	1897275	1898441	1092	yes	11.5	76.2
	1923344	+	P	BCAL1742	1923382	1924548	-38	yes	17.9	31.5
	1928295	+	P	BCAL1747A	1928315	1928527	-20	yes	681.7	2321.1
	1931969	+	iPU	BCAL1750	1931165	1932127	805	yes	2.7	12
	1933621	+	iP	BCAL1753	1933609	1934565	13	yes	8.1	31
	1939339	+	IS	BCAL1756	1938209	1939342	1131	yes	10.3	19.9
	1942713	+	P	BCAL1761	1942746	1943201	-33	yes	19.5	36.7
	1972509	-	IAS	BCAL1783	1970276	1973101	2234	no	1.2	12.9
	1979958	+	P	BCAL1792	1980001	1980294	-43	yes	6.2	13.5
	1981498	+	IS	BCAL1794	1981480	1981626	19	no	6.2	14.1
	1985343	+	P	BCAL1799	1985370	1985801	-27	yes	6.4	12.6
	1993716	+	P	BCAL1808	1993750	1994826	-34	yes	1.9	17.9
	2003426	+	P	BCAL1814	2003455	2004483	-29	yes	37.5	56.7
	2003434	+	S	BCAL1814	2003455	2004483	-21	no	1.6	14.1
	2007831	+	P	BCAL1818	2007865	2008749	-34	yes	87.4	194
	2015840	+	diP	BCAL1825	2015832	2016071	9	yes	29.2	24.5
	2024406	+	P	BCAL1832	2024467	2024832	-61	yes	243.6	998
	2027778	+	P	BCAL1837	2027873	2028562	-95	yes	4.6	11.7
	2051793	-	IAS	BCAL1860	2051302	2051868	492	yes	2.5	10.6
	2058369	+	dP	BCAL1866	2058456	2059280	-87	yes	11	3.3
	2058604	+	IS	BCAL1866	2058456	2059280	149	yes	11.4	80.4
	2062834	+	dP	BCAL1870	2062917	2065241	-83	yes	20.3	2.1
	2070738	-	IAS	BCAL1874	2069605	2070753	1134	yes	5.3	13.2
	2084122	+	O	BCAL1888	2084299	2085012	-177	no	13.5	18.3
	2084143	+	S	BCAL1888	2084299	2085012	-156	yes	40.9	84.8
	2084233	+	P	BCAL1888	2084299	2085012	-66	no	75	126.5
	2096207	-	IAS	BCAL1899	2094581	2096944	1627	yes	11.3	44.6
	2097133	-	IAS	BCALr1899	2097070	2097171	64	no	4.5	13
	2097322	+	P	BCAL1900	2097562	2097888	-240	yes	184.2	1218.3
	2097413	+	S	BCAL1900	2097562	2097888	-149	no	45.2	69.6
	2097990	+	iPU	BCAL1900A	2097908	2098018	83	yes	269.6	999.7
	2099010	+	IS	BCAL1901	2098084	2099346	927	no	1.6	35.6
	2099449	+	P	BCAL1902	2099503	2099976	-54	no	5.1	12.4
	2102443	+	P	BCAL1905	2102558	2102818	-115	yes	315.9	595.9
	2102492	+	S	BCAL1905	2102558	2102818	-66	no	1.4	15.8
	2115816	+	P	BCAL1917	2115847	2116497	-31	yes	9	48.5
	2120545	+	P	BCAL1921	2120767	2121222	-222	yes	11.8	21.5
	2127800	+	P	BCAL1928	2127945	2128319	-145	yes	7.4	17.5
	2133648	+	iPU	BCAL1933	2132827	2133774	822	yes	162.6	419.6
	2134524	+	IS	BCAL1934	2133771	2134826	754	no	5.6	18.6
	2135685	+	iPU	BCAL1935	2134840	2135736	846	yes	10.5	26.8
	2136329	+	O	BCAL1937	2136797	2138446	-468	yes	282.8	332.9
	2136337	+	S	BCAL1937	2136797	2138446	-460	no	9.1	15.5
	2137555	+	IS	BCAL1937	2136797	2138446	759	no	13.4	26.8
	2138594	+	P	BCAL1938	2138683	2139768	-89	yes	11	20.5
	2141621	-	O	BCAL1941	2141704	2143086	-83	yes	64.3	438.8
	2151618	+	P	BCAL1952	2151733	2152203	-115	yes	301.7	700.9
	2153462	+	S	BCAL1954	2153589	2153879	-127	no	2.6	19.9
	2153503	+	P	BCAL1954	2153589	2153879	-86	yes	17.5	84.6
	2153911	+	O	BCAL1955	2154139	2154588	-228	no	0.4	30.5
	2154058	+	P	BCAL1955	2154139	2154588	-81	yes	46.3	211.7
	2164260	+	P	BCAL1966	2164300	2165334	-40	yes	79.9	227.2
	2169460	-	IAS	BCAL1972	2169244	2169987	217	yes	12.1	15.4
	2169648	-	IAS	BCAL1972	2169244	2169987	405	no	11	31.6
	2170589	+	O	BCAL1974	2171210	2173351	-621	yes	3.2	10.2
	2170919	+	P	BCAL1974	2171210	2173351	-291	yes	40.4	73.5
	2181157	+	P	BCAL1981	2181176	2182744	-19	yes	20	75.1
	2182570	+	iPU	BCAL1981	2181176	2182744	1395	yes	6.6	37.6
	2183201	+	IS	BCAL1982	2182789	2183220	413	no	6.6	14.1
	2193024	+	P	BCAL1990	2193118	2194740	-94	yes	4.6	19.8
	2196220	-	O	BCAL1993	2196264	2198198	-44	no	0	21.5
	2201597	-	O	BCAL1995	2201604	2202875	-7	no	1.4	10.8
	2205508	+	P	BCAL1998	2205571	2206716	-63	yes	2.7	12.9
	2206722	+	P	BCAL1999	2206779	2207228	-57	yes	57.5	151.5
	2213449	+	P	BCAL2005	2213485	2213715	-36	yes	14.4	32.2
	2218881	+	S	BCAL2011	2218945	2219670	-64	no	6.7	33.8
	2218945	+	P	BCAL2011	2218945	2219670	1	yes	108.8	272.8
	2219899	+	IS	BCAL2012	2219712	2221073	188	no	0	27.4
	2221188	+	P	BCAL2013	2221263	2221811	-75	yes	67.7	123.6
	2221292	+	IS	BCAL2013	2221263	2221811	30	no	12.6	35.6
	2221406	+	IS	BCAL2013	2221263	2221811	144	no	8.1	32.4
	2223817	+	P	BCAL2017	2223849	2227343	-32	yes	14.3	34.3
	2227428	+	P	BCAL2018	2227448	2228668	-20	yes	25.7	98.2
	2233180	+	P	BCAL2022	2233378	2234058	-198	yes	18	66.1
	2233301	+	S	BCAL2022	2233378	2234058	-77	no	4.7	25.9
	2235481	+	P	BCAL2024	2235571	2236002	-90	yes	43.4	187.9
	2236142	+	P	BCAL2025	2236291	2236782	-149	yes	647.1	1113.7
	2236259	+	S	BCAL2025	2236291	2236782	-32	no	117.7	460.4
	2237802	+	P	BCAL2027	2237877	2238086	-75	yes	5	11.4
	2238261	+	P	BCAL2028	2238308	2239237	-47	yes	3.7	10.5
	2241092	+	P	BCAL2030	2241253	2241606	-161	yes	50.5	165.4
	2241135	+	S	BCAL2030	2241253	2241606	-118	no	5.4	35.9
	2245733	+	P	BCAL2036	2245883	2246848	-150	yes	2.3	13.6
	2264804	+	P	BCAL2056	2264838	2265722	-34	yes	4.7	18
	2276343	+	IS	BCAL2068	2276313	2277278	31	no	14	66.2
	2278159	+	P	BCAL2071	2278186	2278632	-27	yes	38.5	105.8
	2283082	+	P	BCAL2075	2283177	2283992	-95	yes	17.5	65.4
	2287464	-	IAS	BCAL2079	2286683	2287471	782	yes	20.7	76.5
	2292311	-	IAS	BCAL2084	2292165	2293535	147	yes	127.9	528.1
	2293469	-	IAS	BCAL2084	2292165	2293535	1305	no	11	35.1
	2295732	-	IAS	BCAL2087	2295574	2296356	159	yes	4	27
	2296970	-	O	BCAL2089	2297071	2297784	-101	no	11.9	13.6
	2300077	+	P	BCAL2092	2300103	2300918	-26	yes	55.5	160.4
	2314323	+	P	BCAL2100	2314400	2315632	-77	yes	11.7	17.9
	2315486	+	iPU	BCAL2100	2314400	2315632	1087	yes	82	155.9
	2316224	+	IS	BCAL2101	2315678	2316505	547	no	3.6	11.8
	2319080	+	P	BCAL2105	2319149	2320588	-69	yes	8.4	26
	2321242	+	P	BCAL2107	2321263	2323194	-21	yes	48	119.1
	2326391	+	P	BCAL2111	2326478	2327785	-87	yes	170.3	509.3
	2326544	+	IS	BCAL2111	2326478	2327785	67	no	9.8	19
	2327800	+	P	BCAL2112	2327844	2328653	-44	no	9.1	16.2
	2332038	+	dP	BCAL2116	2332064	2332333	-26	yes	131.9	74.1
	2332247	+	IS	BCAL2116	2332064	2332333	184	no	35.7	61.6
	2332405	+	P	BCAL2117	2332691	2334235	-286	yes	390.6	1551.7
	2341011	+	P	BCAL2124	2341038	2341922	-27	yes	4.5	14.5
	2342832	-	IAS	BCALr2125a	2342770	2342846	63	no	3	11.8
	2347529	-	IAS	BCAL2129	2347479	2349101	51	yes	225.5	1030.8
	2371761	-	IAS	BCAL2146	2370509	2371762	1253	yes	39	67.5
	2374589	-	O	BCAL2149	2374648	2375475	-59	yes	5.1	19.9
	2377142	+	P	BCAL2151	2377151	2377873	-9	yes	5.1	10.8
	2381892	+	S	BCAL2157	2382131	2382934	-239	yes	17.9	24.1
	2381986	+	P	BCAL2157	2382131	2382934	-145	yes	93	184.9
	2390000	-	iPU	BCAL2162	2389559	2390101	442	yes	7.1	24.9
	2391172	+	IS	BCAL2163	2390134	2391354	1039	yes	14.4	54.1
	2391328	+	IS	BCAL2163	2390134	2391354	1195	yes	82.3	366.7
	2391463	-	O	BCAL2165	2391963	2392739	-500	yes	255.1	1350.9
	2397455	-	O	BCAL2171	2397482	2398114	-27	yes	2.1	11.1
	2400580	-	IAS	BCAL2174	2400164	2401021	417	no	3.3	13.6
	2401084	+	P	BCAL2175	2401165	2401689	-81	yes	54.5	125.5
	2402715	+	P	BCAL2177	2402803	2403168	-88	yes	13.1	34.5
	2408639	-	IAS	BCAL2182	2407847	2408692	793	no	3.2	10.6
	2414530	+	iP	BCAL2187	2414521	2415597	10	yes	8.6	17.7
	2417433	+	P	BCAL2189	2417463	2418567	-30	yes	46.6	111.3
	2428795	-	IAS	BCAL2202	2428339	2429751	457	no	0.8	10.8
	2430655	+	dP	BCAL2204	2430692	2431501	-37	yes	956.5	534.4
	2430865	+	IS	BCAL2204	2430692	2431501	174	no	1.3	16.2
	2433343	+	P	BCAL2206	2433436	2434002	-93	yes	889.6	3632.6
	2433608	+	IS	BCAL2206	2433436	2434002	173	no	6.3	12.6
	2440930	+	P	BCAL2210	2440930	2443446	1	yes	47.1	100.1
	2441579	+	IS	BCAL2210	2440930	2443446	650	no	1.2	10.2
	2443030	+	IS	BCAL2210	2440930	2443446	2101	yes	21.7	74.8
	2443202	+	IS	BCAL2210	2440930	2443446	2273	no	4.3	10.9
	2443265	+	IS	BCAL2210	2440930	2443446	2336	no	23	33.3
	2444261	+	P	BCAL2212	2444324	2445184	-63	yes	12.8	12.6
	2445357	+	P	BCAL2213	2445429	2447516	-72	yes	7.8	16.6
	2448874	+	P	BCAL2215	2448903	2449595	-29	yes	6.3	16
	2452089	-	IAS	BCAL2218	2452071	2452457	19	yes	12.3	16
	2453546	+	P	BCAL2220	2453579	2454355	-33	yes	10	22.8
	2461236	+	P	BCAL2225	2461262	2461729	-26	yes	43.7	175.6
	2476577	+	P	BCAL2236	2476609	2477511	-32	yes	16.3	28.3
	2477603	+	P	BCALr2236	2477610	2477684	-7	yes	499.1	2227.3
	2493621	+	P	BCAL2250	2493643	2494584	-22	yes	7.9	43
	2511293	+	P	BCAL2265	2511400	2512443	-107	yes	6.3	18.1
	2520769	-	IAS	BCAL2274	2519818	2521152	952	yes	8.1	43.6
	2522276	-	IAS	BCAL2276	2521472	2522953	805	no	8.7	25.6
	2525341	+	P	BCAL2278	2525354	2526613	-13	yes	12.7	21.2
	2529265	-	IAS	BCAL2279-1	2526653	2529375	2613	no	4	11.1
	2529529	-	O	BCAL2280	2529793	2530422	-264	yes	9.4	44.9
	2533003	+	P	BCALr2281	2533008	2533098	-5	yes	221.1	881.8
	2537958	+	IS	BCAL2285	2537923	2538831	36	no	2	19.8
	2538894	+	P	BCAL2286	2538944	2539528	-50	yes	13.8	22.6
	2541261	+	P	BCAL2288	2541291	2541767	-30	yes	54	86.4
	2541839	+	IS	BCAL2289	2541802	2542659	38	no	0	11.5
	2542786	+	P	BCAL2290	2542812	2543048	-26	yes	127.3	203.3
	2543275	+	IS	BCAL2291	2543267	2543998	9	no	19.1	41.2
	2547641	+	iP	BCAL2296	2547623	2548165	19	yes	114.9	288
	2548277	+	P	BCAL2297	2548306	2548551	-29	yes	6.6	10.9
	2548573	-	O	BCAL2298	2548828	2550225	-255	no	1	11.1
	2551925	-	IAS	BCAL2301	2551511	2552062	415	yes	5	18
	2554543	+	P	BCAL2303	2554639	2555838	-96	yes	27.6	54.5
	2556887	+	P	BCAL2305	2556911	2557882	-24	yes	6.8	27.6
	2556926	+	IS	BCAL2305	2556911	2557882	16	no	3.9	10.2
	2559480	-	O	BCAL2309	2559689	2560093	-209	no	8.6	47.9
	2559736	-	IAS	BCAL2309	2559689	2560093	48	no	21.9	86.8
	2560417	+	IS	BCAL2310	2560294	2560557	124	no	15	55.6
	2563099	-	IAS	23S-L2311	2561838	2564715	1262	no	4.5	60.8
	2563636	-	IAS	23S-L2311	2561838	2564715	1799	no	12.3	14.2
	2564577	-	IAS	23S-L2311	2561838	2564715	2740	no	0.2	11.4
	2566900	+	P	BCAL2312	2567030	2567188	-130	no	0.5	10.8
	2567319	+	P	BCAL2313	2567349	2568566	-30	yes	38.7	95
	2568798	+	iP	BCAL2314	2568782	2569618	17	yes	34.4	78.4
	2569695	+	P	BCAL2315	2569695	2570369	1	yes	329.3	332.2
	2570481	+	P	BCAL2316	2570512	2571168	-31	yes	24.4	35.4
	2573339	+	P	BCAL2319	2573390	2573887	-51	yes	41.4	122.7
	2575883	+	P	BCAL2322	2575992	2576783	-109	yes	16.3	29
	2576952	+	P	BCAL2323	2577004	2577696	-52	yes	19.3	40
	2579906	-	IAS	BCAL2327	2579870	2581066	37	no	8.3	32.2
	2592662	-	O	BCAL2339	2592736	2594046	-74	yes	11.4	18.9
	2594588	-	O	BCAL2341	2594701	2595954	-113	no	6	23.7
	2598280	-	O	BCAL2346	2598289	2599044	-9	yes	4.3	10.2
	2604570	+	P	BCAL2351	2604593	2605105	-23	yes	88.3	369.9
	2605019	+	IS	BCAL2351	2604593	2605105	427	no	2.3	13.6
	2615102	+	S	BCAL2360	2615164	2615727	-62	yes	9.7	18.4
	2615164	+	P	BCAL2360	2615164	2615727	1	yes	19	39.2
	2615606	+	IS	BCAL2360	2615164	2615727	443	yes	13.7	19.2
	2619373	+	diPU	BCAL2365	2618644	2619678	730	yes	20.7	20.7
	2620323	+	P	BCAL2367	2620410	2621168	-87	yes	215.6	271.5
	2620560	+	IS	BCAL2367	2620410	2621168	151	no	26.5	35.7
	2622654	+	P	BCAL2370	2622759	2624651	-105	yes	191.8	447.1
	2630692	+	P	BCAL2377a	2630851	2631816	-159	yes	18.9	34.3
	2643387	+	S	BCAL2387	2643484	2644134	-97	no	19.3	36.1
	2643419	+	P	BCAL2387	2643484	2644134	-65	yes	51.6	53.1
	2644245	+	P	BCAL2388	2644353	2645081	-108	yes	209.9	341.4
	2648229	+	diPU	BCAL2391	2647592	2648248	638	yes	12.2	11.5
	2649172	+	IS	BCAL2393	2648715	2649185	458	no	7	16.6
	2649833	+	iPU	BCAL2394	2649237	2649884	597	yes	18.5	40.7
	2652056	+	P	BCAL2397	2652280	2653431	-224	yes	206.7	443.2
	2653603	+	P	BCAL2398	2653685	2654650	-82	yes	20.8	69.1
	2657076	+	dP	BCAL2402	2657099	2657869	-23	yes	23.4	20.2
	2665951	-	IAS	BCAL2408	2664167	2665954	1785	no	7.5	12.4
	2669663	+	P	BCAL2410	2669737	2670591	-74	yes	46.8	87.1
	2675778	+	P	BCAL2416	2675859	2676353	-81	yes	53.4	183
	2676491	+	P	BCAL2417	2676531	2681108	-40	yes	9	12.1
	2682401	+	P	BCAL2419	2682617	2684446	-216	yes	5.8	19.8
	2684555	+	P	BCAL2420	2684659	2686149	-104	yes	65.4	142.9
	2687332	+	IS	BCAL2422	2686756	2687592	577	no	4.5	17.2
	2688512	+	P	BCAL2424	2688582	2689493	-70	yes	82.2	362.7
	2691292	+	P	BCAL2427	2691330	2691764	-38	yes	8	44.7
	2692843	+	P	BCAL2430	2692854	2693714	-11	yes	165.3	600.6
	2697442	+	P	BCAL2434	2697547	2698002	-105	yes	5.2	23.9
	2701134	+	P	BCAL2438	2701153	2701407	-19	yes	1.2	20.1
	2701611	+	P	BCAL2439	2701636	2702898	-25	yes	47.9	201.6
	2701654	+	IS	BCAL2439	2701636	2702898	19	no	0.8	12.6
	2705160	-	IAS	BCAL2442	2704006	2705904	1155	no	2.2	12.9
	2709451	+	P	BCAL2446	2709581	2710762	-130	yes	33.5	30.8
	2712253	+	P	BCAL2449	2712345	2714717	-92	yes	10.4	41.4
	2714853	+	P	BCAL2450	2714922	2716130	-69	yes	18.7	176.5
	2714917	+	S	BCAL2450	2714922	2716130	-5	no	0.4	11.2
	2714923	+	IS	BCAL2450	2714922	2716130	2	no	1.3	19.2
	2725746	+	P	BCAL2458	2725806	2725988	-60	yes	29.8	47.9
	2726081	+	P	BCALr2458	2726137	2726211	-56	yes	152.7	272.6
	2726139	+	IS	BCALr2458	2726137	2726211	3	no	4.7	246.9
	2726282	-	IAS	BCAL2459	2726253	2726969	30	no	3	18.6
	2727977	-	IAS	BCAL2462	2727696	2728250	282	no	4.8	23.5
	2728452	+	P	BCALr2462	2728452	2728528	1	no	7989.7	8098.8
	2729963	+	P	BCAL2465	2729994	2730617	-31	yes	4.3	11.1
	2731266	+	P	BCAL2467	2731283	2731609	-17	yes	4.6	20.2
	2732313	+	P	BCAL2469	2732330	2732710	-17	yes	28.1	33.4
	2732779	+	P	BCAL2470	2732842	2734263	-63	yes	2.2	16.8
	2736807	+	S	BCAL2473	2736902	2737492	-95	yes	18.5	89
	2736888	+	P	BCAL2473	2736902	2737492	-14	yes	99.6	649.7
	2738159	-	O	BCAL2475	2738517	2738990	-358	no	1.3	12.4
	2739379	-	IAS	BCAL2476	2739304	2739591	76	no	9.9	50.6
	2739580	-	IAS	BCAL2476	2739304	2739591	277	no	10.1	17.5
	2741370	-	O	BCAL2480-1	2741446	2741546	-76	yes	8	35.1
	2741505	-	iPU	BCAL2480-1	2741446	2741546	60	yes	40.8	173.9
	2741549	-	IAS	BCAL2480-1	2741446	2741546	104	no	14.8	39
	2741577	+	IS	BCAL2480-1	2741446	2741546	131	no	3.7	14.9
	2751695	-	IAS	BCAL2485	2750449	2751822	1247	no	1.2	10.6
	2757113	+	P	BCAL2490	2757141	2757803	-28	yes	75.6	269.3
	2760574	+	IS	BCAL2495	2760265	2761023	310	yes	145.7	445
	2762363	-	IAS	BCAL2498	2761904	2763163	460	no	4	10.1
	2763847	-	IAS	BCAL2499	2763339	2764562	509	yes	22.1	80.9
	2763995	-	IAS	BCAL2499	2763339	2764562	657	no	3.8	16
	2765262	-	O	BCAL2500	2765321	2765806	-59	yes	20.3	88.3
	2767121	-	IAS	BCAL2501	2765810	2767567	1312	yes	5.1	20.2
	2771650	-	IAS	BCAL2505	2771362	2771742	289	yes	4.1	15
	2781230	-	IAS	BCAL2517	2781146	2781697	85	yes	12.8	23.5
	2781344	-	IAS	BCAL2517	2781146	2781697	199	no	5.1	13.9
	2782416	+	P	BCAL2519	2782539	2784548	-123	no	5.3	30.7
	2786030	+	IS	BCAL2520	2784740	2786494	1291	yes	13.6	89.3
	2795128	+	IS	BCAL2526	2794960	2795154	169	yes	8.6	18.1
	2799001	+	IS	BCAL2530	2798869	2799261	133	no	2.7	11.7
	2799481	+	P	BCAL2532	2799504	2799716	-23	yes	363.5	829.8
	2800607	+	IS	BCAL2534	2800484	2800747	124	no	15	55.6
	2804716	-	IAS	BCAL2538	2804179	2804754	538	no	2.2	12.3
	2805273	-	IAS	BCAL2539	2804840	2805508	434	yes	10.7	28
	2806036	-	O	BCAL2540	2806055	2806948	-19	yes	6.6	49.7
	2806091	-	IAS	BCAL2540	2806055	2806948	37	no	3.3	12.1
	2810126	+	P	BCAL2544	2810152	2810769	-26	yes	5.3	18.3
	2812337	+	IS	BCAL2545a	2812134	2812405	204	no	3	19.9
	2817341	+	IS	BCAL2552	2815985	2817502	1357	yes	456.7	1379.3
	2823133	+	P	BCAL2561	2823186	2823809	-53	yes	21.1	46.3
	2827877	+	P	BCAL2566	2827887	2828669	-10	yes	13.2	21.9
	2828727	+	P	BCAL2567	2828756	2829544	-29	yes	23.9	75.8
	2830466	+	IS	BCAL2569	2830207	2830980	260	yes	42.1	91.1
	2831124	+	P	BCAL2570	2831183	2832142	-59	no	2.6	15.4
	2831160	+	S	BCAL2570	2831183	2832142	-23	no	2.1	13.5
	2837049	-	IAS	BCAL2577	2837024	2837785	26	no	30.3	98.2
	2838816	+	P	BCAL2579	2838836	2839753	-20	yes	30.9	51.4
	2840714	-	O	BCAL2581	2840793	2841628	-79	yes	14.2	43.1
	2840729	-	S	BCAL2581	2840793	2841628	-64	yes	14.2	22
	2841200	-	IAS	BCAL2581	2840793	2841628	408	yes	17.2	34.9
	2842168	+	P	BCAL2584	2842269	2843060	-101	yes	4.6
	2842737	+	IS	BCAL2584	2842269	2843060	469	no	2.2	15
	2843780	+	P	BCAL2585	2843804	2844853	-24	yes	14.8	29.4
	2844032	+	IS	BCAL2585	2843804	2844853	229	no	17.5	86.2
	2844350	+	IS	BCAL2585	2843804	2844853	547	no	12.6	58.7
	2845098	-	IAS	BCAL2586	2844905	2845858	194	no	7	21.9
	2846658	+	IS	BCAL2587	2846087	2846962	572	yes	85.6	115.2
	2847097	+	P	BCAL2588	2847120	2848499	-23	yes	45.7	191.7
	2848331	+	IS	BCAL2588	2847120	2848499	1212	no	4.1	12.6
	2848954	-	IAS	BCAL2589	2848547	2849112	408	yes	17.2	34.9
	2850077	+	IS	BCAL2592	2849954	2850217	124	no	15	55.6
	2851313	-	IAS	BCAL2591	2851122	2851828	192	no	3.3	13
	2852962	+	P	BCAL2595	2853121	2854086	-159	yes	18.9	34.3
	2856200	-	IAS	BCAL2597	2856198	2856545	3	yes	20.6	29.2
	2856949	-	O	BCAL2599	2857437	2858378	-488	no	2.8	19.2
	2857285	-	O	BCAL2599	2857437	2858378	-152	yes	6.8	18.9
	2858005	-	IAS	BCAL2599	2857437	2858378	569	yes	3.6	20.2
	2859636	-	IAS	BCAL2600	2858406	2859770	1231	yes	2.3	10.3
	2859820	-	O	BCAL2601	2859924	2861214	-104	yes	16.6	34.8
	2863403	+	P	BCAL2604	2863502	2863768	-99	yes	138.3	372.3
	2872901	+	dP	BCAL2615	2873126	2874214	-225	yes	20.5	2.7
	2874708	-	O	BCAL2617	2874782	2876500	-74	no	12.7	21.1
	2880141	+	P	BCAL2620	2880258	2881292	-117	yes	32.3	111.5
	2881321	+	P	BCAL2621	2881342	2882211	-21	yes	6.6	20.1
	2882934	+	P	BCAL2623	2883031	2884470	-97	yes	23.2	35.8
	2892800	-	IAS	BCAL2630	2891914	2892918	887	yes	67.2	247.6
	2897142	+	P	BCAL2633	2897236	2898045	-94	yes	3.7	17.8
	2897182	+	S	BCAL2633	2897236	2898045	-54	no	3.7	12
	2899255	+	P	BCAL2635	2899345	2899881	-90	yes	216.5	349.5
	2899354	+	IS	BCAL2635	2899345	2899881	10	no	21.2	58
	2902035	+	IS	BCAL2637	2900669	2903005	1367	no	3.4	11.5
	2903047	+	P	BCAL2638	2903095	2904504	-48	yes	217	255.7
	2908483	-	O	BCAL2642	2908545	2909114	-62	yes	1.5	10.5
	2911164	+	P	BCAL2645	2911424	2912071	-260	yes	63.4	295
	2911205	+	S	BCAL2645	2911424	2912071	-219	yes	41.7	209.7
	2911254	+	S	BCAL2645	2911424	2912071	-170	no	17.5	35.2
	2912139	+	S	BCAL2646	2912452	2914608	-313	no	0	29.9
	2912201	+	O	BCAL2646	2912452	2914608	-251	no	73.2	335.3
	2912236	+	S	BCAL2646	2912452	2914608	-216	no	9.3	21.5
	2912414	+	P	BCAL2646	2912452	2914608	-38	yes	182.2	291.4
	2912884	+	IS	BCAL2646	2912452	2914608	433	no	4.6	12.9
	2918835	-	IAS	BCAL2648	2918790	2920604	46	yes	3.3	13.3
	2920773	+	P	BCAL2649	2920821	2921009	-48	yes	47.4	70.9
	2926289	-	IAS	BCAL2656	2925151	2926653	1139	no	1.2	13.3
	2926729	+	P	BCAL2657	2926729	2927283	1	yes	5.2	21.9
	2935044	+	P	BCAL2666	2935062	2935412	-18	yes	37.8	118.3
	2935785	+	O	BCAL2668	2936298	2936759	-513	yes	547.4	340.9
	2935811	+	S	BCAL2668	2936298	2936759	-487	no	16	155.7
	2935902	+	O	BCAL2668	2936298	2936759	-396	no	20.6	23.9
	2935910	+	S	BCAL2668	2936298	2936759	-388	no	12.3	76.6
	2935960	+	S	BCAL2668	2936298	2936759	-338	no	2.3	30.3
	2936302	+	IS	BCAL2668	2936298	2936759	5	no	2.2	11.8
	2936313	+	iP	BCAL2668	2936298	2936759	16	yes	106.1	279.5
	2936840	+	P	BCAL2669	2936942	2937682	-102	yes	2.7	15.4
	2939786	+	P	BCAL2672	2939839	2941512	-53	yes	8	24.4
	2941604	+	P	BCAL2673	2941641	2941967	-37	no	12.6	17.1
	2944852	+	P	BCAL2677	2944971	2946065	-119	yes	239	609.3
	2944878	+	S	BCAL2677	2944971	2946065	-93	no	19.7	58.9
	2953900	+	P	BCAL2686	2954106	2955047	-206	yes	13.2	62
	2954113	+	IS	BCAL2686	2954106	2955047	8	no	1.3	10.8
	2956344	+	P	BCALr2687	2956381	2956465	-37	yes	104.4	400.9
	2960309	+	iP	BCAL2692	2960302	2961234	8	yes	25.9	100.2
	2965158	+	P	BCAL2698	2965195	2965383	-37	yes	288.8	178.7
	2967641	+	P	BCAL2701	2967835	2969019	-194	yes	510.4	955.5
	2971507	+	IS	BCAL2704	2970931	2971767	577	no	4.5	17.2
	2978973	+	IS	BCAL2713	2978368	2978997	606	no	2.3	11.1
	2979005	+	S	BCAL2714	2979235	2979468	-230	yes	14.4	98.8
	2979088	+	P	BCAL2714	2979235	2979468	-147	yes	1721.6	3956
	2979550	+	IS	BCAL2715	2979486	2979653	65	no	2.7	15.3
	2979764	+	P	BCAL2716	2979822	2981408	-58	yes	52.8	133.4
	2988588	+	dP	BCAL2723	2988634	2989626	-46	yes	340	275.9
	2997629	-	IAS	BCAL2730	2997302	2999602	328	no	2.3	11.7
	3000281	+	S	BCAL2732	3000459	3000662	-178	yes	104.1	251.4
	3000313	+	P	BCAL2732	3000459	3000662	-146	yes	163.3	634.4
	3000482	+	IS	BCAL2732	3000459	3000662	24	no	40.8	146
	3002906	+	P	BCAL2734	3003031	3003255	-125	yes	43.3	42.1
	3008232	+	O	BCAL2738	3008660	3009160	-428	yes	141.1	182.7
	3008635	+	P	BCAL2738	3008660	3009160	-25	yes	3.8	16.5
	3009303	+	P	BCAL2739	3009400	3011511	-97	yes	24.3	81
	3009328	+	S	BCAL2739	3009400	3011511	-72	no	34.7	70.3
	3011653	+	iP	BCAL2740	3011646	3012689	8	yes	5.1	18.1
	3015505	+	dP	BCAL2744	3015526	3016272	-21	yes	21.9	20.1
	3019590	+	P	BCAL2748	3019615	3021051	-25	yes	6	22.3
	3021201	+	P	BCAL2749	3021219	3022493	-18	yes	34.9	140.8
	3024769	-	iPU	BCAL2752	3024266	3024832	504	yes	7.3	23.6
	3031871	+	iPU	BCAL2759	3030950	3031978	922	yes	48.6	159.8
	3033089	+	P	BCAL2762	3033278	3033940	-189	yes	61.3	102.1
	3034057	-	O	BCAL2763	3034199	3035041	-142	yes	3.2	21.1
	3036736	+	P	BCAL2765	3036905	3037177	-169	yes	300.7	711.5
	3037990	+	P	BCAL2767	3038057	3038986	-67	yes	61.1	72.6
	3046437	-	iPU	BCAL2775	3045432	3046655	1006	yes	8.3	21.6
	3047022	+	IS	BCAL2776	3046673	3047227	350	no	4.6	12
	3049906	+	P	BCAL2779	3049934	3050815	-28	yes	9.2	29.7
	3050847	+	P	BCAL2780	3050868	3051716	-21	yes	97.7	465.2
	3052647	+	P	BCAL2782	3052806	3053450	-159	yes	90.2	140.9
	3053606	+	IS	BCAL2783	3053572	3054792	35	no	11.6	12.1
	3054565	+	IS	BCAL2783	3053572	3054792	994	no	13	44.1
	3056882	+	O	BCAL2786	3057214	3058620	-332	yes	42.3	279.1
	3059459	+	P	BCAL2788	3059563	3060072	-104	yes	54	134.9
	3060666	+	dP	BCAL2790	3060689	3061330	-23	yes	16.2	11.8
	3072024	+	P	BCAL2799	3072049	3073530	-25	yes	3.8	15.6
	3073591	+	P	BCAL2800	3073651	3074607	-60	yes	6.4	15.6
	3077129	+	P	BCAL2803	3077166	3078050	-37	yes	2.6	11.1
	3086691	+	dP	BCAL2812	3086718	3087179	-27	yes	16.3	8.4
	3094006	+	iP	BCAL2819	3093965	3095413	42	yes	14.3	47.6
	3102050	+	P	BCAL2823	3102202	3102843	-152	yes	263	225.5
	3103690	+	P	BCAL2825	3103711	3104718	-21	yes	7.5	41.9
	3110274	+	P	BCAL2832	3110327	3111850	-53	yes	19.1	55.9
	3113035	+	iPU	BCAL2833	3112183	3113097	853	yes	9.1	28
	3124216	+	P	BCAL2844	3124274	3125197	-58	yes	35.9	68.1
	3124487	+	IS	BCAL2844	3124274	3125197	214	no	5.7	13.9
	3125159	+	IS	BCAL2844	3124274	3125197	886	yes	6.9	11.1
	3126439	+	P	BCAL2846	3126480	3126983	-41	yes	6	20.9
	3129788	-	IAS	BCAL2851	3129608	3130540	181	yes	28.8	31
	3132335	-	O	BCALr2852a	3132847	3132920	-512	yes	10	47.4
	3132391	-	S	BCALr2852a	3132847	3132920	-456	no	5.6	16
	3132422	-	S	BCALr2852a	3132847	3132920	-425	no	5.2	36
	3137437	+	P	BCAL2857	3137463	3138656	-26	yes	8.2	20.4
	3138660	+	P	BCAL2858	3138794	3139351	-134	yes	451.1	1251.1
	3139491	+	S	BCAL2859	3139619	3141004	-128	yes	11.6	54.9
	3139550	+	P	BCAL2859	3139619	3141004	-69	yes	23.6	65.4
	3151344	-	IAS	BCAL2870	3151316	3152368	29	yes	8.7	32.4
	3160260	-	O	BCAL2881	3160333	3160968	-73	yes	5.4	11.3
	3165701	+	O	BCAL2888	3166411	3169575	-710	yes	46.4	44.5
	3165711	+	S	BCAL2888	3166411	3169575	-700	no	21	42.7
	3169685	+	P	BCAL2889	3169706	3170818	-21	yes	196.5	656.9
	3171423	+	iPU	BCAL2890	3170841	3171458	583	yes	9.1	20.5
	3179910	+	P	BCAL2899	3179959	3180282	-49	yes	103.6	127.3
	3180365	+	P	BCALr2899a	3180385	3180460	-20	yes	1590.7	4109.1
	3180508	+	P	BCALr2899b	3180534	3180609	-26	no	4	19.3
	3180515	+	S	BCALr2899b	3180534	3180609	-19	no	2.2	11
	3180712	+	P	BCAL2900	3180737	3181222	-25	yes	44.9	170.7
	3182276	+	P	BCAL2902	3182291	3183043	-15	yes	13.5	58.6
	3185424	+	P	BCAL2907	3185478	3186866	-54	yes	45.8	87.6
	3186949	+	P	BCAL2908	3187061	3188455	-112	yes	10.7	27.3
	3189448	+	P	BCAL2910	3189471	3190178	-23	yes	11	16.3
	3190296	+	P	BCAL2911	3190341	3192869	-45	no	10.3	35.8
	3196471	+	P	BCAL2915	3196499	3196999	-28	yes	35.8	50.3
	3197898	-	IAS	BCAL2916	3197086	3198456	813	yes	9.5	16.7
	3198584	+	iP	BCAL2917	3198575	3199186	10	yes	27.6	53.5
	3200537	+	P	BCAL2920	3200559	3201818	-22	yes	21.8	31.9
	3207476	+	P	BCAL2929	3207498	3208637	-22	yes	33.5	111.7
	3208401	+	IS	BCAL2929	3207498	3208637	904	no	4.8	18.7
	3210480	-	O	BCAL2932	3210537	3211025	-57	yes	1.7	12
	3211091	+	dP	BCAL2933	3211172	3212458	-81	yes	54.6	46.9
	3218992	-	IAS	BCAL2940	3218269	3219192	724	yes	3.3	10.2
	3219332	+	dP	BCAL2941	3219362	3220579	-30	yes	29.6	23.1
	3228980	-	IAS	BCAL2950	3227772	3229484	1209	no	2.5	10.5
	3236066	-	IAS	BCAL2957	3235795	3238398	272	yes	12.9	34.8
	3238803	+	P	BCAL2958	3238954	3239622	-151	yes	285.9	733.4
	3238885	+	S	BCAL2958	3238954	3239622	-69	no	210.1	318.4
	3238898	+	S	BCAL2958	3238954	3239622	-56	no	5.6	19
	3238930	+	S	BCAL2958	3238954	3239622	-24	no	4.2	10.9
	3239420	+	IS	BCAL2958	3238954	3239622	467	no	1.3	10.5
	3239650	+	S	BCAL2959	3239775	3240473	-125	no	0.4	36.6
	3239730	+	P	BCAL2959	3239775	3240473	-45	yes	54.3	51.2
	3241207	+	P	BCALr2960	3241218	3241587	-11	yes	2272.9	8303.7
	3241511	+	IS	BCALr2960	3241218	3241587	294	no	86.5	96.5
	3241544	+	IS	BCALr2960	3241218	3241587	327	no	5.4	77.4
	3241560	+	IS	BCALr2960	3241218	3241587	343	no	0.8	123.9
	3241928	+	IS	BCAL2961	3241751	3242995	178	no	1.3	14.1
	3242753	+	IS	BCAL2961	3241751	3242995	1003	no	17	45.4
	3243941	+	P	BCAL2962a	3244061	3244363	-120	yes	40.6	109.9
	3246834	+	P	BCAL2965a	3247080	3247280	-246	yes	22.3	129.2
	3247324	+	IS	BCAL2965b	3247273	3247512	52	no	10.3	14.1
	3259124	+	P	BCAL2976	3259159	3259659	-35	yes	8.8	16
	3266225	+	iP	BCAL2981	3266173	3268080	53	yes	14.7	106.5
	3273078	+	P	BCAL2985	3273145	3273825	-67	yes	15.5	37
	3276192	+	P	BCAL2988	3276483	3277487	-291	yes	6.6	33.9
	3280357	+	iP	BCALr2990	3280352	3280494	6	yes	41.6	225.9
	3282036	+	P	BCAL2993	3282090	3284783	-54	yes	4.6	10.2
	3285033	+	P	BCAL2994	3285066	3286079	-33	yes	11.1	20.1
	3285986	+	IS	BCAL2994	3285066	3286079	921	no	3.2	18.4
	3286130	+	O	BCALr2994	3286286	3286361	-156	no	16.5	58.2
	3286279	+	S	BCALr2994	3286286	3286361	-7	no	1386.6	6336.7
	3286286	+	P	BCALr2994	3286286	3286361	0	no	3509.6	7607.3
	3294843	+	P	BCAL3003	3294862	3295008	-19	yes	1523.2	1817
	3295192	+	P	BCAL3004	3295232	3295825	-40	no	33.6	40.4
	3297682	+	P	BCAL3007	3297705	3297971	-23	yes	11.3	21
	3300289	+	S	BCALr3009a	3300401	3300477	-112	no	9.8	35.1
	3300395	+	P	BCALr3009a	3300401	3300477	-6	yes	671.9	2627.3
	3300676	+	P	BCALr3009c	3300682	3300758	-6	no	13.9	31.1
	3303622	-	O	BCAL3012	3303641	3304324	-19	no	3	23.2
	3305406	+	P	BCAL3014	3305431	3306171	-25	yes	36.3	99.2
	3308078	+	P	BCALr3016	3308084	3308171	-6	no	32.3	169
	3309506	+	P	BCAL3019	3309530	3310021	-24	yes	6.8	10.9
	3313099	+	P	BCAL3023	3313122	3314684	-23	yes	13.6	31
	3318538	+	P	BCAL3029	3318640	3319800	-102	yes	4.3	15.3
	3318648	+	IS	BCAL3029	3318640	3319800	9	no	9.2	22
	3320112	-	IAS	BCALr3029	3320035	3320125	78	no	6.1	12.4
	3326702	+	O	BCAL3035	3327026	3327988	-324	yes	8.7	19.2
	3326934	+	S	BCAL3035	3327026	3327988	-92	yes	26.8	58.6
	3326955	+	P	BCAL3035	3327026	3327988	-71	yes	21.9	72.1
	3328027	+	P	BCAL3036	3328124	3328903	-97	yes	24.4	96.1
	3334274	+	S	BCAL3042	3334443	3335912	-169	yes	23.3	46
	3334377	+	P	BCAL3042	3334443	3335912	-66	yes	146.2	222.6
	3335133	+	IS	BCAL3042	3334443	3335912	691	no	5.6	16.9
	3342142	+	P	BCAL3049	3342210	3343493	-68	yes	50.4	58
	3346244	+	P	BCAL3053	3346265	3347407	-21	yes	127	324
	3351059	+	O	BCAL3058	3351521	3353077	-462	yes	8.3	16.2
	3354706	+	P	BCAL3060	3354734	3355663	-28	yes	10.8	29.2
	3355676	+	P	BCAL3061	3355739	3356302	-63	yes	22	68.1
	3363833	+	P	BCAL3071	3363887	3364831	-54	yes	3.3	11.2
	3364841	+	P	BCAL3072	3364886	3365512	-45	yes	29.9	109.1
	3368615	+	P	BCALr3075	3368618	3368689	-3	yes	380.9	1463
	3372126	-	O	BCAL3079	3372313	3373218	-187	no	3.2	19
	3372231	-	O	BCAL3079	3372313	3373218	-82	yes	19.2	64.6
	3374928	-	O	BCAL3083	3375227	3375595	-299	yes	55.1	51.6
	3380810	+	P	BCAL3090	3380990	3381766	-180	yes	4.3	13.8
	3383816	+	P	BCAL3094	3383839	3385230	-23	yes	62.1	201.9
	3385301	+	P	BCAL3095	3385327	3385584	-26	yes	45.8	71.2
	3385643	+	P	BCAL3096	3385689	3386345	-46	yes	26.6	51.6
	3412740	-	IAS	BCAL3121	3412044	3413021	697	yes	22.2	91.4
	3412818	-	IAS	BCAL3121	3412044	3413021	775	no	8	22.6
	3414020	+	S	BCAL3123	3414162	3414830	-142	yes	9.6	56
	3414143	+	P	BCAL3123	3414162	3414830	-19	yes	55.3	115.8
	3415851	-	IAS	BCAL3124	3414875	3416842	977	yes	129.5	460.2
	3416382	-	IAS	BCAL3124	3414875	3416842	1508	yes	142.2	319.2
	3417877	-	iPU	BCAL3125	3416832	3417949	1046	yes	18.5	49.8
	3420738	-	IAS	BCAL3129	3420443	3421585	296	yes	8.2	44.1
	3420806	-	IAS	BCAL3129	3420443	3421585	364	yes	6.9	43.6
	3421640	-	O	BCAL3130	3421647	3422960	-7	yes	10.6	22.9
	3426695	-	IAS	BCAL3135	3426181	3427242	515	yes	24.1	121.9
	3426733	-	IAS	BCAL3135	3426181	3427242	553	no	10.3	52.3
	3427401	+	P	BCAL3136	3427593	3428432	-192	yes	5.8	10.3
	3435126	+	P	BCAL3145	3435341	3436207	-215	yes	5	13.6
	3451005	+	P	BCAL3160	3451036	3452475	-31	yes	16.5	54.5
	3460335	+	P	BCAL3167	3460400	3461842	-65	yes	8.9	14.4
	3461898	+	iP	BCAL3168	3461889	3462575	10	yes	3.6	19
	3462622	+	P	BCAL3169	3462645	3463589	-23	no	6.1	32.7
	3469081	+	P	BCAL3174	3469185	3470342	-104	yes	27	53.7
	3471494	+	P	BCAL3176	3471497	3472432	-3	yes	34.4	53.3
	3474340	+	P	BCAL3178	3474480	3475445	-140	yes	22.2	103.7
	3475455	+	P	BCAL3179	3475476	3476474	-21	no	5.6	41.8
	3488664	-	IAS	BCAL3190	3488086	3488877	579	yes	1.3	17.8
	3488897	+	P	BCAL3191	3488991	3490178	-94	yes	29	45
	3491143	+	S	BCAL3193	3491261	3491563	-118	yes	450.8	565.7
	3491168	+	P	BCAL3193	3491261	3491563	-93	yes	286.2	635
	3491231	+	S	BCAL3193	3491261	3491563	-30	no	13.9	40.4
	3491589	+	P	BCAL3194	3491683	3492072	-94	no	0	15.6
	3495204	+	P	BCAL3198	3495241	3495987	-37	yes	29.3	67.5
	3496098	+	IS	BCAL3199	3496089	3496574	10	no	33.3	68.7
	3497788	+	IS	BCAL3201	3497407	3497856	382	no	14.2	46.6
	3498958	+	P	BCAL3203	3499003	3500298	-45	no	23.1	74
	3498968	+	S	BCAL3203	3499003	3500298	-35	no	8.4	21.3
	3500257	+	IS	BCAL3203	3499003	3500298	1255	no	8.7	15
	3501648	+	P	BCALr3205	3501708	3501784	-60	no	130.2	715.2
	3501861	-	O	BCAL3205a	3502025	3502345	-164	no	44.2	116
	3503260	+	IS	BCAL3207	3502947	3503399	314	yes	5.5	11.1
	3503529	+	P	BCAL3208	3503667	3504686	-138	yes	40.2	40.1
	3503892	+	IS	BCAL3208	3503667	3504686	226	no	1.6	13.1
	3504981	+	IS	BCAL3208a	3504973	3505185	9	no	52.2	163.3
	3509628	+	P	BCAL3215	3509653	3510486	-25	yes	24.6	58.5
	3523259	-	IAS	BCAL3221	3521991	3523511	1269	yes	11.2	11.7
	3525063	-	IAS	BCAL3223	3524304	3525232	760	yes	18.4	38.4
	3527235	-	O	BCAL3227	3527662	3529458	-427	no	3.8	19.2
	3527858	-	IAS	BCAL3227	3527662	3529458	197	yes	19.7	35.9
	3529024	-	IAS	BCAL3227	3527662	3529458	1363	yes	10.3	25.3
	3529531	-	O	BCAL3228	3530473	3531018	-942	no	7.9	14.8
	3531273	-	O	BCAL3229	3531274	3533205	-1	yes	10.9	16.2
	3531293	-	IAS	BCAL3229	3531274	3533205	20	yes	6.7	47.5
	3531884	-	IAS	BCAL3229	3531274	3533205	611	no	16	37.9
	3535161	+	P	BCAL3231	3535239	3536282	-78	yes	22.8	34.6
	3537502	+	IS	BCAL3232	3536307	3537905	1196	no	2.6	11.7
	3538820	+	P	BCAL3233	3539110	3540081	-290	yes	107.3	302.4
	3539781	+	IS	BCAL3233	3539110	3540081	672	no	10.5	35.5
	3541559	-	IAS	BCAL3235	3541085	3542236	475	no	5	10.8
	3542303	+	P	BCAL3236	3542322	3542705	-19	yes	8.2	18
	3542384	+	IS	BCAL3236	3542322	3542705	63	no	4.2	14.3
	3543104	+	P	BCAL3238	3543104	3544657	1	yes	48.9	145.6
	3544818	-	IAS	BCAL3239	3544778	3547483	41	no	11.7	19.9
	3548969	-	IAS	BCAL3242	3548951	3550057	19	yes	31	46.7
	3550528	-	IAS	BCAL3243	3550131	3551303	398	no	5.8	12
	3551084	-	IAS	BCAL3243	3550131	3551303	954	yes	33.2	79.2
	3551304	+	S	BCAL3244	3551458	3552609	-154	yes	45.9	104.6
	3551404	+	P	BCAL3244	3551458	3552609	-54	yes	196.2	798.1
	3551460	+	IS	BCAL3244	3551458	3552609	3	no	2.1	12.3
	3553144	+	IS	BCAL3245	3552606	3554534	539	no	2.6	13.5
	3554672	+	O	BCAL3246	3554996	3556423	-324	no	1.7	17.7
	3556572	+	P	BCAL3247	3556622	3557434	-50	yes	13.2	18.3
	3560784	-	S	BCAL3248	3560888	3561454	-104	yes	10.7	38.5
	3560863	-	O	BCAL3248	3560888	3561454	-25	yes	9.1	49.1
	3566580	+	P	BCAL3259	3566604	3567796	-24	yes	302.7	1217.8
	3569413	+	P	BCAL3262	3569632	3570366	-219	yes	65.9	181.3
	3570403	+	IS	BCAL3263	3570378	3571055	26	yes	13.3	68.6
	3571050	+	IS	BCAL3263	3570378	3571055	673	no	10.8	27.6
	3572378	+	iPU	BCAL3264	3571061	3572611	1318	yes	56.9	363.6
	3572394	+	IS	BCAL3264	3571061	3572611	1334	no	2.3	12.3
	3581523	-	O	BCAL3273	3581744	3582151	-221	yes	131.7	658.9
	3584528	+	P	BCAL3276	3584528	3585430	1	yes	20	34.8
	3590188	+	P	BCAL3279	3590228	3594427	-40	yes	29.7	57.3
	3594399	+	iPU	BCAL3279	3590228	3594427	4172	yes	12.8	76.5
	3594991	+	IS	BCAL3280	3594490	3595317	502	no	48.3	172.5
	3596979	+	P	BCAL3282	3597267	3598340	-288	yes	153.2	388.4
	3604267	+	P	BCAL3289	3604293	3605381	-26	no	28.5	43.9
	3606666	+	P	BCAL3291	3606744	3607442	-78	no	14.7	58.1
	3609222	+	P	BCAL3295	3609222	3610793	1	yes	85.6	117.1
	3609965	+	IS	BCAL3295	3609222	3610793	744	no	3.2	14.5
	3611335	-	IAS	BCAL3296	3610934	3611827	402	no	2.8	13.8
	3615539	-	O	BCAL3301	3615721	3616680	-182	yes	2.2	16.6
	3619171	+	P	BCAL3303	3619297	3620364	-126	yes	24.2	96.8
	3621767	+	P	BCAL3305	3621903	3622226	-136	yes	39.7	169.1
	3621868	+	S	BCAL3305	3621903	3622226	-35	no	45.2	62.7
	3634452	+	P	BCAL3317	3634691	3636805	-239	yes	18.3	41.5
	3636935	+	P	BCAL3318	3636958	3638259	-23	yes	53	161.7
	3639746	+	P	BCAL3322	3639778	3640464	-32	yes	2.8	15
	3645768	+	P	BCAL3328	3645768	3646277	1	yes	14.8	32.5
	3650090	+	P	BCAL3332	3650090	3651475	1	yes	58.7	110.1
	3652777	+	P	BCAL3334	3652829	3653896	-52	yes	198.4	379
	3655870	+	P	BCAL3337	3655891	3656433	-21	yes	59.2	96.9
	3656581	+	P	BCAL3338	3656605	3657186	-24	yes	30.6	63.8
	3657295	+	P	BCAL3339	3657295	3658365	1	yes	34	43
	3663161	+	P	BCAL3345	3663208	3664356	-47	yes	17.8	51.8
	3666930	+	iP	BCAL3349	3666923	3667387	8	yes	12.3	16.6
	3666990	+	IS	BCAL3349	3666923	3667387	68	no	6.7	19.6
	3667198	+	IS	BCAL3349	3666923	3667387	276	no	7.7	10.5
	3670042	+	P	BCAL3352	3670053	3670949	-11	yes	12.6	13.5
	3683057	+	P	BCAL3361	3683101	3684489	-44	yes	141	326.9
	3686207	+	P	BCAL3363	3686254	3686901	-47	yes	14	47.7
	3691824	+	P	BCAL3368	3691868	3692716	-44	yes	10.3	24.8
	3701905	-	IAS	BCAL3377	3701347	3702144	559	yes	8.5	19.5
	3702258	+	P	BCAL3378	3702286	3702714	-28	yes	145.9	300.2
	3706009	+	IS	BCAL3382	3706001	3706723	9	no	7.6	22.3
	3707962	+	iP	BCAL3384	3707954	3709153	9	yes	52.4	86
	3710491	-	IAS	BCAL3386	3710351	3711124	141	no	1.7	15.3
	3711246	+	P	BCAL3387	3711275	3712165	-29	yes	7.1	20.5
	3713347	-	IAS	BCAL3389	3713341	3715413	7	yes	2.1	14.1
	3714796	-	IAS	BCAL3389	3713341	3715413	1456	no	1.4	10.5
	3716477	+	iPU	BCAL3390	3715629	3716486	849	yes	207.7	594.9
	3719006	-	O	BCAL3395	3719319	3721676	-313	no	11.8	42.8
	3719192	-	O	BCAL3395	3719319	3721676	-127	no	24.8	86.8
	3719763	-	IAS	BCAL3395	3719319	3721676	445	yes	19.2	69.8
	3721652	-	iPU	BCAL3395	3719319	3721676	2334	yes	10	66
	3744028	+	P	BCAL3417	3744031	3744675	-3	yes	90	136.3
	3745405	+	P	BCAL3419	3745429	3745881	-24	no	20.9	29.7
	3747659	+	IS	BCAL3421	3746507	3747874	1153	yes	3.9	14
	3748789	+	P	BCAL3423	3748825	3750222	-36	yes	10.8	42.4
	3751465	+	IS	BCAL3425	3750883	3751821	583	yes	83.8	218.9
	3751820	+	IS	BCAL3425	3750883	3751821	938	no	13.9	14.7
	3760476	+	P	BCAL3433	3760565	3761932	-89	yes	56.7	69.8
	3763015	-	IAS	BCAL3435	3762663	3763271	353	no	8.1	32.1
	3764571	-	IAS	BCAL3436	3763293	3765029	1279	yes	3.7	30.1
	3765231	+	P	BCAL3437	3765258	3765902	-27	yes	390.5	818.8
	3765270	+	IS	BCAL3437	3765258	3765902	13	no	14.7	37.6
	3765307	+	IS	BCAL3437	3765258	3765902	50	no	20.4	46.8
	3769324	-	IAS	BCAL3441	3769126	3769389	199	no	7.6	34.3
	3769917	+	P	BCAL3443	3769936	3770931	-19	yes	28	37.5
	3771022	+	P	BCALr3443	3771080	3771156	-58	yes	9648.7	51938.1
	3771048	+	S	BCALr3443	3771080	3771156	-32	no	3.7	12.7
	3771268	+	P	BCAL3444	3771298	3772590	-30	yes	69.3	68.6
	3776844	+	P	BCAL3449	3776878	3777633	-34	yes	66.9	45.8
	3785366	-	O	BCAL3456	3785412	3785918	-46	no	10	29.1
	3802343	-	IAS	BCAL3470	3802019	3802960	325	yes	4.5	24.1
	3802509	-	IAS	BCAL3470	3802019	3802960	491	no	6.2	20.8
	3804615	+	P	BCAL3473	3804702	3805853	-87	yes	2.8	10.3
	3810101	-	O	5S-L3475	3810224	3810338	-123	no	4.8	10.8
	3811757	-	IAS	23S-L3475	3810496	3813372	1262	no	4.8	63.1
	3812294	-	IAS	23S-L3475	3810496	3813372	1799	no	12.3	14.2
	3815420	-	O	BCAL3476	3815878	3816408	-458	no	0.5	10.8
	3817501	-	iPU	BCAL3477	3816408	3817502	1094	yes	6.3	17.5
	3819118	-	O	BCAL3480	3819525	3819842	-407	yes	27.5	119.5
	3821506	-	O	BCAL3484	3821521	3822338	-15	yes	760.5	2317.1
	3822398	+	P	BCALr3484	3822428	3822504	-30	yes	10.1	24.8
	3822726	+	P	BCAL3485	3822813	3823328	-87	yes	10.7	21.7
	3825212	+	P	BCAL3488	3825355	3826596	-143	yes	30.2	67.2
	3827851	+	P	BCAL3490	3827890	3828192	-39	no	8	20.8
	3847314	+	P	BCAL3510	3847365	3848291	-51	yes	9	22.6
	3859289	+	P	BCAL3524	3859289	3859699	1	yes	43.7	107.6
	3865076	+	P	BCAL3528	3865151	3865645	-75	yes	13.5	53.2
	3867699	+	P	BCAL3531	3867909	3869840	-210	yes	3.3	12.4
	3869967	+	O	BCAL3531	3867909	3869840	2058	yes	8.4	19.6

## Sheet: Repl. 1 Reverse
	Sass et al. 2015			Genome-wide transcription start site profiling in biofilm-grown Burkholderia cenocepacia J2315
Table S3: Annotated and categorised TSS in the B. cenocepacia J2315 genome
Replicon 1
Accession number AM747720
Reverse reads
	Position	Strand	Category	Gene	Annotation start	Annotation end	TSS position relative to gene start	Leading edge of transcription present in gRNA-seq data	Mean normalised number of read starts in untreated library	Mean normalised number of read starts in TEX treated library
	9255	-	P	BCAL0008	8450	9142	-113	no	-8.7	-15.9					Abbreviations for categories:
	9386	+	IAS	BCAL0008A	9265	9495	110	no	-268	-855.1					P	primary TSS in an intergenic region
	9506	+	O	BCAL0008A	9265	9495	-11	yes	-9.1	-36.6					iP	internal primary downstream of annotated gene start
	9887	-	IS	BCAL0009	9588	9896	10	no	-4.5	-10.3					iPU	primary TSS internal to an upstream gene
	9958	-	P	BCAL0009	9588	9896	-62	yes	-18.2	-60					dP	depleted primary TSS
	10980	-	P	BCAL0010	10057	10950	-30	yes	-13.8	-48.4					diP	depleted internal primary TSS
	12216	-	P	BCAL0012	11647	12180	-36	yes	-9.8	-28.2					diPU	depleted primary TSS in an upstream gene
	23659	+	IAS	BCAL0021	22845	23900	242	yes	-8.8	-28.3					S	secondary TSS
	23906	+	IAS	BCAL0022	23905	25689	1784	yes	-7.8	-21.3					O	orphan TSS
	28010	+	IAS	BCAL0024	26985	28955	946	yes	-2.2	-18.9					IS	internal sense TSS
	33349	+	IAS	BCAL0029	33104	33628	280	no	-2.8	-27.2					IAS	internal antisense TSS
	33642	+	O	BCAL0029	33104	33628	-14	yes	-785.1	-4065.7
	34318	+	IAS	BCAL0030	33738	34589	272	no	-6.9	-23.5
	34663	+	O	BCAL0030	33738	34589	-74	yes	-25.2	-59.3
	37031	+	IAS	BCAL0034	36121	37662	632	yes	-7	-19.2
	39240	+	IAS	BCAL0036	38673	40067	828	yes	-5.7	-16
	42820	+	S	BCAL0038	40897	42624	-196	no	-2.2	-32.1
	42890	+	O	BCAL0038	40897	42624	-266	yes	-4349.5	-7533.2
	42903	+	S	BCAL0038	40897	42624	-279	yes	-139.3	-244
	45515	+	O	BCAL0040	44321	45415	-100	no	-4	-11.7
	45756	+	O	BCAL0040	44321	45415	-341	yes	-3.1	-11.1
	58542	-	dP	BCAL0047	56788	58440	-102	yes	-35.5	-29.1
	60762	+	O	BCAL0049	59441	60595	-167	yes	-126.6	-252.3
	61105	+	IAS	BCAL0050	60764	61783	679	yes	-45.5	-146.8
	61537	+	IAS	BCAL0050	60764	61783	247	no	-15.9	-55.9
	65408	-	IS	BCAL0054	64991	65422	15	no	-2.1	-12.4
	65463	-	P	BCAL0054	64991	65422	-41	yes	-139.5	-208
	76062	-	P	BCAL0061	75137	76021	-41	yes	-3	-16.5
	78405	-	iP	BCAL0063	77942	78475	71	yes	-40.3	-68.4
	85083	-	P	BCAL0068	83354	85057	-26	yes	-144.8	-484.9
	93910	-	iP	BCALr0075B	93811	93914	5	yes	-609.7	-4353.4
	100115	-	P	BCAL0080	99160	100047	-68	yes	-41.5	-115.8
	107208	+	IAS	BCAL0087	107182	108714	1507	yes	-15.7	-63.8
	108434	+	IAS	BCAL0087	107182	108714	281	no	-15.6	-59.8
	108727	+	IAS	BCALr0087	108659	108733	7	yes	-22.2	-62.2
	114402	-	IS	BCAL0094	114003	114512	111	no	-1.3	-10.2
	131338	-	IS	BCAL0111	130559	132901	1564	yes	-3.1	-13.5
	132925	-	P	BCAL0111	130559	132901	-24	yes	-13.9	-15.2
	133343	-	IS	BCAL0112	133158	133457	115	no	-1	-15.4
	136360	-	P	BCAL0114	135124	136278	-82	yes	-5.9	-20.3
	141493	-	P	BCAL0118	140861	141463	-30	yes	-5.2	-23.8
	143563	+	O	BCAL0120	142626	143450	-113	no	-4.8	-73.4
	144402	-	P	BCAL0121	143590	144333	-69	yes	-94.6	-275.5
	146711	-	O	BCAL0123	145033	146097	-614	yes	-10.3	-13.2
	150252	+	IAS	BCAL0129	150239	152506	2255	yes	-5.5	-33.7
	173477	-	P	BCAL0148	171968	173446	-31	yes	-5.3	-35.4
	174276	-	P	BCAL0149	173527	174219	-57	yes	-5.1	-20.4
	181906	-	P	BCAL0156	181422	181892	-14	yes	-23.8	-103.4
	185544	-	P	BCAL0160	184618	185505	-39	yes	-4.3	-14.7
	188869	+	O	BCALr0164	187935	188010	-859	yes	-6.7	-16.9
	189305	+	IAS	BCAL0165	188900	189877	573	yes	-8.7	-17.8
	190555	-	IS	BCAL0166	190294	191130	576	no	-4	-13.7
	192837	-	P	BCAL0169	192105	192797	-40	yes	-153.4	-328.2
	196861	+	IAS	BCAL0175	196857	197147	287	yes	-34.7	-124.3
	198118	+	IAS	BCAL0178	198105	198917	800	yes	-310.7	-705.6
	198712	+	IAS	BCAL0178	198105	198917	206	no	-4.7	-24.7
	199915	-	IS	BCAL0179	198900	201533	1619	yes	-13	-14.2
	201603	-	IS	BCAL0180	201536	202231	629	no	-11.7	-31.9
	202447	-	IS	BCAL0181	202239	202880	434	no	-12.2	-20.5
	202783	-	IS	BCAL0181	202239	202880	98	no	0	-17.1
	203068	-	P	BCAL0181	202239	202880	-188	yes	-14.1	-35.5
	203288	-	IS	BCAL0182	203211	204338	1051	yes	-5	-12.9
	204204	-	IS	BCAL0182	203211	204338	135	no	-2.8	-11.1
	204365	-	dP	BCAL0182	203211	204338	-27	yes	-23.4	-21.7
	208517	-	P	BCAL0185	207582	208505	-12	no	-3.4	-13.9
	215782	-	P	BCAL0192	214509	215714	-68	yes	-23	-79.6
	217157	-	P	BCAL0193a	216387	217157	1	yes	-21.6	-65.7
	225117	-	P	BCAL0200	223661	225091	-26	yes	-14.9	-38.1
	226519	-	P	BCAL0201	225526	226476	-43	yes	-40.2	-80.2
	228137	-	P	BCAL0203	227455	228051	-86	yes	-34.9	-120.3
	228958	-	IS	BCAL0204	228292	228978	21	no	-5.1	-19.8
	229094	-	P	BCAL0204	228292	228978	-116	yes	-132.2	-341.5
	235522	-	P	BCAL0206	231858	235448	-74	yes	-1	-12.6
	237311	-	P	BCAL0207	236106	237203	-108	yes	-14.7	-25.9
	238699	-	P	BCAL0209	238009	238656	-43	yes	-419.7	-1859.9
	240395	-	P	BCAL0211	239510	240331	-64	no	-6.5	-11.5
	244289	-	P	BCAL0216	243264	244262	-27	yes	-764.6	-1021.3
	246176	+	O	BCAL0217	244457	245728	-448	yes	-0.5	-10.8
	249439	+	IAS	23S-L0217	248361	251237	1799	no	-8.5	-12
	249976	+	IAS	23S-L0217	248361	251237	1262	no	-4.4	-60.2
	253813	+	IAS	BCALr0218b	253806	253879	67	no	-14	-74.6
	254965	+	IAS	BCAL0219	254043	255233	269	yes	-8.9	-28.5
	259334	+	IAS	BCAL0226	259249	263355	4022	yes	-86.2	-374.6
	259429	+	IAS	BCAL0226	259249	263355	3927	no	-5.3	-19
	259619	+	IAS	BCAL0226	259249	263355	3737	yes	-17.7	-49.3
	259942	+	IAS	BCAL0226	259249	263355	3414	yes	-9.5	-21
	264880	+	IAS	BCAL0227	263377	267618	2739	no	-2.8	-18
	274186	+	IAS	BCAL0232	273264	274454	269	yes	-8.9	-28.5
	275221	+	O	BCAL0233	274742	275053	-168	yes	-4.1	-15.6
	279337	+	IAS	BCAL0241	279086	279502	166	no	-9.7	-21.7
	279700	+	IAS	BCAL0242	279512	279706	7	no	-4.6	-22.6
	280854	+	IAS	BCAL0245	280663	280971	118	no	-2.9	-10.8
	281389	+	IAS	BCAL0246	280988	281527	139	no	-2.8	-11.8
	287714	+	IAS	BCAL0259	287113	287736	23	no	-8.5	-14.7
	287994	+	IAS	BCAL0260	287861	288838	845	yes	-68.8	-111.7
	289783	+	IAS	BCAL0262	289576	289902	120	yes	-9.6	-53.5
	293115	-	P	BCAL0264	291869	292867	-248	no	-119.4	-131.5
	293853	-	P	BCAL0265	293120	293779	-74	yes	-100.7	-214.3
	294010	+	IAS	BCAL0266	293994	294647	638	no	-4.1	-10.2
	300497	-	P	BCAL0272	300200	300475	-22	yes	-87.8	-241.9
	303323	-	P	BCAL0274	300917	303304	-19	yes	-14	-14.7
	314022	+	IAS	BCAL0285	313779	314864	843	no	-3.7	-12
	316597	-	P	BCAL0287	315844	316575	-22	yes	-118.5	-477.5
	324749	+	IAS	BCAL0291	324402	325892	1144	yes	-2.4	-15.3
	329104	-	P	BCAL0294	327797	329059	-45	yes	-9.8	-13
	340276	+	IAS	BCAL0307	340146	341072	797	no	-2.8	-13.3
	355290	+	iPU	BCAL0327	355277	356023	734	yes	-127.6	-264.4
	359004	+	IAS	BCAL0330	358266	359024	21	yes	-6.5	-28.6
	361961	-	P	BCAL0334	361085	361885	-76	yes	-2.5	-14.4
	365350	-	IS	BCAL0339	365246	365845	496	yes	-30.4	-125.3
	366145	-	P	BCAL0339	365246	365845	-300	yes	-29.8	-32.1
	383236	-	IS	BCAL0352	383182	384027	792	no	-4.2	-11.4
	383761	-	IS	BCAL0352	383182	384027	267	yes	-32.1	-107.7
	384101	-	S	BCAL0352	383182	384027	-74	yes	-2.7	-23.5
	384194	+	iPU	BCAL0353	384149	385141	948	yes	-7.5	-27
	384235	+	IAS	BCAL0353	384149	385141	907	yes	-3.2	-13
	391331	-	O	BCAL0358	388768	390936	-395	yes	-76.6	-310.9
	396167	-	P	BCAL0364	395521	396141	-26	yes	-23.8	-63.2
	399916	+	O	BCAL0367	398595	399845	-71	no	-1.5	-508.6
	399959	-	IS	BCAL0368	399947	400150	192	no	-3.2	-23.4
	400034	-	IS	BCAL0368	399947	400150	117	no	-1.4	-16.4
	400095	-	IS	BCAL0368	399947	400150	56	no	-3.5	-25
	400170	-	S	BCAL0368	399947	400150	-20	no	-7.5	-33.4
	400281	-	S	BCAL0368	399947	400150	-131	no	-3	-13
	400290	-	P	BCAL0368	399947	400150	-140	yes	-837.7	-6589.5
	400626	+	IAS	BCAL0369	400571	402169	1544	yes	-2.7	-13.1
	404235	-	P	BCAL0372	403896	404207	-28	yes	-92.4	-86.6
	407617	-	P	BCAL0375	406300	407598	-19	yes	-273.5	-202.9
	408493	-	P	BCAL0376	407625	408389	-104	yes	-3.3	-10.8
	413829	-	P	BCAL0380	412058	413725	-104	yes	-5.6	-13.3
	415332	-	P	BCAL0382	414292	415209	-123	yes	-4.7	-12.7
	421603	-	P	BCAL0387	420407	421501	-102	yes	-22	-59.6
	423440	+	IAS	BCAL0389	423017	423745	306	no	-15.4	-66
	429124	-	IS	BCAL0395	428894	429520	397	no	-7.2	-16.2
	433725	-	S	BCAL0399	431992	433485	-240	no	-51.2	-134.8
	433900	-	iPU	BCAL0400	433843	434607	708	yes	-603.3	-2693
	435331	-	P	BCAL0401	434612	435298	-33	yes	-17	-22.3
	436033	+	IAS	BCAL0403	436015	437169	1137	yes	-107.4	-345.2
	441294	-	P	BCAL0407	440053	441255	-39	no	-3.2	-23.6
	443108	-	P	BCAL0408	441343	443049	-59	yes	-611.1	-699.8
	444405	+	O	BCAL0409	443179	443955	-450	no	-1.1	-12.8
	447664	+	IAS	23S-L0409	446586	449462	1799	no	-8.5	-12
	448201	+	IAS	23S-L0409	446586	449462	1262	no	-4.7	-62.5
	452547	+	IAS	BCAL0413	452305	453675	1129	no	-3.3	-11.4
	454494	+	O	BCAL0413	452305	453675	-819	no	-3.7	-13.9
	456157	-	IS	BCAL0416	456017	456280	124	no	-14.9	-55.5
	457997	+	IAS	BCAL0418	457536	458870	874	no	-7.3	-14.7
	458985	+	IAS	BCAL0419	458867	459997	1013	no	-4.2	-10.5
	467248	-	P	BCAL0422	466021	467127	-121	yes	-3.6	-19.6
	469040	-	P	BCAL0423	467298	468875	-165	yes	-236.2	-706.6
	469267	-	O	BCAL0423	467298	468875	-392	yes	-5.8	-12.1
	469653	+	IAS	BCAL0424	469447	469908	256	yes	-2.7	-10.2
	472476	-	iP	BCAL0427	472042	472518	43	yes	-17	-30.9
	474363	+	O	BCAL0428	472814	474208	-155	no	-3.2	-12
	474501	+	O	BCAL0428	472814	474208	-293	no	-31.8	-32.6
	476658	-	P	BCAL0432	476458	476628	-30	yes	-121.3	-185.5
	479378	-	P	BCAL0436	478937	479350	-28	yes	-20.1	-85.6
	479506	-	O	BCAL0436	478937	479350	-156	yes	-986.7	-2587.5
	484370	-	P	BCAL0440	483996	484313	-57	yes	-22.2	-90.6
	488124	+	IAS	BCAL0443	487638	489809	1686	no	-10.2	-14.4
	505472	-	dP	BCAL0457	504369	505274	-198	yes	-34.4	-28.2
	505688	-	P	BCALr0457	505607	505682	-6	yes	-333.9	-1189.9
	508319	-	P	BCAL0460	507201	508214	-105	yes	-17	-31.8
	513033	-	diPU	BCAL0464	513030	514343	1311	yes	-51.9	-49
	533783	-	P	BCAL0482	532530	533573	-210	yes	-347.5	-1507.8
	543995	-	iPU	BCAL0492	543974	544582	588	yes	-251.1	-774.3
	545921	-	P	BCAL0493	544579	545724	-197	yes	-318.4	-614.2
	546684	-	iPU	BCAL0495	546623	547414	731	yes	-8.4	-32.2
	548341	-	P	BCAL0496	547411	548310	-31	yes	-108	-198.6
	550944	+	O	BCAL0499	550365	550907	-37	no	0	-11.1
	553545	-	P	BCAL0502	553101	553517	-28	no	-86.4	-155.9
	553815	-	O	BCAL0502	553101	553517	-298	yes	-26.6	-56.7
	559233	-	P	BCAL0507	558272	559201	-32	yes	-24.9	-48.9
	560482	-	P	BCAL0508	559498	560382	-100	yes	-12.3	-34.9
	562356	-	P	BCAL0510	561947	562288	-68	no	-28.3	-106.6
	562491	-	O	BCAL0510	561947	562288	-203	yes	-5.1	-25.2
	562613	-	O	BCAL0510	561947	562288	-325	yes	-24.7	-143.6
	563809	-	P	BCAL0512	563575	563781	-28	yes	-3.7	-10.8
	565464	-	P	BCAL0514	565125	565310	-154	yes	-10.5	-38.7
	566857	-	O	BCAL0515	565664	566551	-306	yes	-36.6	-185.1
	570726	-	O	BCAL0518	568718	570160	-566	yes	-92.7	-645.3
	570732	-	S	BCAL0518	568718	570160	-572	no	-5.4	-13.3
	579436	-	P	BCAL0525	577610	579373	-63	yes	-6.7	-27.4
	586565	-	P	BCAL0533	585107	586513	-52	yes	-12	-32.4
	588377	-	P	BCAL0535	587393	588208	-169	yes	-35.9	-90.8
	588531	-	O	BCAL0535	587393	588208	-323	yes	-10.7	-42.5
	589534	-	P	BCAL0536	588624	589394	-140	yes	-246.1	-753.3
	591048	-	P	BCAL0538	590524	591012	-36	no	-64.7	-270.2
	591128	-	S	BCAL0538	590524	591012	-116	yes	-16.8	-73.3
	591981	-	P	BCAL0539	591159	591887	-94	yes	-94.3	-225.7
	606634	-	P	BCAL0552	605960	606616	-18	yes	-180.8	-608.2
	606999	+	IAS	BCAL0553	606763	607275	277	yes	-24.1	-70
	607981	+	iPU	BCAL0555	607968	609920	1940	yes	-23.6	-54.6
	618175	-	P	BCAL0563	616939	618150	-25	no	-7.9	-48.4
	633650	-	P	BCAL0579	632766	633650	1	yes	-14.3	-56.1
	640353	+	O	BCAL0586	638655	640010	-343	yes	-12.1	-37.6
	640398	+	S	BCAL0586	638655	640010	-388	no	-0.9	-12.9
	647481	-	IS	BCAL0594	646661	648250	770	yes	-6.3	-39.1
	652405	-	IS	BCAL0598	651542	652702	298	no	-1.3	-13
	657026	-	O	BCAL0601	655564	656349	-677	yes	-6.6	-33.6
	659833	-	P	BCAL0604	659460	659660	-173	yes	-11.5	-97.1
	661508	-	IS	BCAL0607	661298	661516	9	no	-2.2	-17.5
	662752	-	P	BCAL0610	662370	662735	-17	yes	-51.3	-138.6
	666123	-	P	BCAL0612	664734	666095	-28	yes	-71.8	-148.8
	668320	+	iPU	BCAL0616	668301	669491	1172	yes	-19.9	-74.2
	669997	-	P	BCAL0617	669754	669975	-22	yes	-67.9	-306.5
	673312	-	P	BCAL0620	672267	673286	-26	no	-7.7	-13.3
	676808	-	P	BCAL0622	675720	676751	-57	yes	-7.4	-10.8
	678374	+	IAS	BCAL0624	677935	679011	638	no	-2.1	-10.5
	681272	-	P	BCAL0626	680273	681232	-40	yes	-11.6	-22.6
	681298	-	S	BCAL0626	680273	681232	-66	yes	-6.1	-15.4
	686985	-	P	BCAL0632	685890	686831	-154	yes	-33.7	-114.4
	688361	-	P	BCAL0634	688044	688328	-33	no	-5.5	-16.8
	693812	-	P	BCAL0638	692892	693812	1	yes	-33.5	-91.1
	697337	+	O	BCAL0641	695989	697050	-287	no	-0.4	-10.2
	698961	-	P	BCAL0644	697811	698704	-257	yes	-100.6	-122.3
	701996	-	P	BCAL0647	701342	701956	-40	yes	-12.1	-46
	731781	-	IS	BCAL0672	729929	731788	8	yes	-10.9	-50.2
	731906	-	P	BCAL0672	729929	731788	-118	yes	-7.6	-11.8
	736661	-	P	BCAL0675	734986	736581	-80	yes	-13.2	-33.1
	743423	-	IS	BCAL0681	741851	744568	1146	no	-4.7	-11.4
	745706	-	P	BCAL0682	744611	745678	-28	yes	-24.4	-72.9
	746175	-	S	BCAL0683	745881	746138	-37	no	-188.1	-219
	746253	-	P	BCAL0683	745881	746138	-115	yes	-75.8	-309.6
	746281	-	S	BCAL0683	745881	746138	-143	no	-109.3	-147.9
	746397	-	IS	BCAL0684	746397	747698	1302	yes	-16.2	-47.7
	748703	-	P	BCAL0685	747762	748628	-75	yes	-59.2	-102.4
	756950	-	P	BCAL0694	756030	756950	1	yes	-24.4	-32.5
	767737	+	IAS	BCAL0704	767024	768334	598	yes	-2.6	-23.1
	770688	-	P	BCAL0707	769641	770630	-58	yes	-44.8	-90.6
	778996	-	P	BCAL0715	777975	778937	-59	yes	-8.6	-21.2
	792725	-	P	BCAL0725	792136	792672	-53	yes	-26.2	-34.9
	795999	-	P	BCAL0728	795604	795855	-144	yes	-33.5	-49
	806163	-	P	BCAL0738	804563	806116	-47	yes	-394.6	-430.8
	806262	-	S	BCAL0738	804563	806116	-146	yes	-9.2	-22
	807101	-	IS	BCAL0739	806373	807119	19	no	-0.5	-11.7
	807194	-	P	BCAL0739	806373	807119	-75	yes	-134.7	-355.9
	811613	-	P	BCAL0746	810776	811546	-67	yes	-12.2	-77.9
	815827	+	IAS	BCAL0750	815039	816646	820	yes	-4.7	-13.6
	819165	-	P	BCAL0755	818922	819131	-34	yes	-137	-346.5
	823783	-	P	BCAL0761	823451	823741	-42	yes	-6.6	-19.8
	827084	-	P	BCAL0764	826739	827056	-28	yes	-7.6	-10.6
	837153	-	O	BCAL0771	835988	836818	-335	yes	-7.6	-17.2
	845627	+	IAS	BCAL0777	845595	846329	703	yes	-3.3	-11.2
	856054	-	O	BCAL0782	853175	855661	-393	yes	-46.7	-104.6
	859453	-	S	BCAL0786	859155	859421	-32	no	-6	-45.8
	859487	-	P	BCAL0786	859155	859421	-66	yes	-17.9	-47
	860776	-	P	BCAL0787	859788	860723	-53	yes	-50.3	-163.8
	860809	-	S	BCAL0787	859788	860723	-86	yes	-0.8	-11.1
	861005	-	O	BCAL0787	859788	860723	-282	no	-20.7	-45.1
	861541	+	IAS	BCAL0788	861084	861653	113	no	-3.7	-12.2
	864179	-	O	BCAL0790	862226	863872	-307	yes	-1055.4	-1955.1
	865268	-	P	BCAL0791	864241	865215	-53	yes	-41.5	-54.7
	870220	-	P	BCAL0797	869129	870196	-24	yes	-14.6	-47.5
	871448	-	IS	BCAL0799	871033	871650	203	no	0	-12.1
	871777	-	dP	BCAL0799	871033	871650	-127	yes	-88.3	0
	872289	-	IS	BCAL0800	871800	872735	447	no	-0.5	-10.6
	872675	-	IS	BCAL0800	871800	872735	61	no	-5.2	-15.6
	872941	-	IS	BCAL0802	872939	873820	880	no	-2.1	-36.9
	872954	-	IS	BCAL0802	872939	873820	867	no	-1	-10.6
	873044	-	IS	BCAL0802	872939	873820	777	no	-3	-13
	873092	-	IS	BCAL0802	872939	873820	729	no	-224.9	-1150.2
	873218	-	IS	BCAL0802	872939	873820	603	no	-524.6	-1441
	873321	-	IS	BCAL0802	872939	873820	500	yes	-591	-1927.9
	876311	-	dP	BCAL0804	874468	876291	-20	yes	-44.7	-12.7
	880204	-	P	BCAL0808	879277	880185	-19	yes	-96.1	-284.2
	880527	-	IS	BCAL0809	880260	881228	702	no	-3	-11.2
	881354	-	P	BCAL0809	880260	881228	-126	yes	-8.6	-16
	881945	-	P	BCAL0810	881358	881813	-132	yes	-540.6	-2061.5
	882503	-	P	BCAL0812	882066	882425	-78	no	0	-13.3
	882887	-	IS	BCAL0813	882584	884089	1203	yes	-2099.6	-6187.3
	884106	-	P	BCAL0813	882584	884089	-17	yes	-158.3	-330.9
	885857	-	iPU	BCAL0816	885721	886335	479	yes	-60.5	-345.6
	887858	-	P	BCAL0818	886875	887858	1	yes	-23.2	-54.5
	894437	-	P	BCAL0824	893245	894327	-110	yes	-13.7	-49
	897462	-	P	BCAL0825	894548	897433	-29	yes	-31	-43.4
	908540	-	P	BCAL0838	907256	908479	-61	yes	-4.8	-13.9
	916192	-	P	BCAL0844	915339	915992	-200	yes	-2.3	-15
	920417	+	IAS	BCAL0849	920061	920822	406	no	-2.3	-16.3
	930410	-	P	BCAL0857	929362	930363	-47	yes	-25.1	-101.5
	933188	-	P	BCAL0860	932310	933152	-36	yes	-49	-151
	933213	-	S	BCAL0860	932310	933152	-61	yes	-12.7644	-22.3093
	936082	-	P	BCAL0863	935427	936008	-74	yes	-108.1	-235
	937489	-	P	BCAL0864	936166	937464	-25	yes	-13.1	-31.6
	942938	-	P	BCAL0869	941379	942902	-36	yes	-11.3	-27.9
	947047	+	IAS	BCAL0870	943488	947513	467	yes	-7	-25.3
	947458	+	IAS	BCAL0870	943488	947513	56	no	-3.8	-18.3
	947843	+	IAS	BCAL0871	947598	948041	199	yes	-7.7	-28.2
	949141	+	IAS	BCAL0873	948504	949235	95	yes	-27.5	-38.6
	959385	+	IAS	BCAL0884	959147	960934	1550	yes	-19.2	-39
	960454	+	IAS	BCAL0884	959147	960934	481	yes	-11.2	-21.4
	971609	-	dP	BCAL0893	970533	971582	-27	yes	-57	-50.2
	972143	+	IAS	BCAL0894	971807	974167	2025	no	-3	-10.5
	978630	-	P	BCAL0898	977539	978474	-156	yes	-7.2	-10.5
	980488	-	IS	BCAL0901	980284	981048	561	no	-2.3	-14.4
	989475	-	P	BCAL0907	988548	989435	-40	yes	-86.3	-331
	989592	-	O	BCAL0907	988548	989435	-157	yes	-9.2	-15.6
	990586	-	IS	BCAL0909	990568	991344	759	no	-13.4	-41.3
	991365	-	P	BCAL0909	990568	991344	-21	yes	-121.6	-291.2
	994056	-	P	BCAL0911	992572	993945	-111	yes	-88.1	-252.4
	999283	-	iP	BCAL0916	998559	999290	8	yes	-42.2	-51.6
	1003602	-	P	BCAL0920	1002496	1003560	-42	yes	-10.5	-18.9
	1010454	-	P	BCAL0926	1008883	1010406	-48	yes	-20.7	-88.8
	1011380	-	P	BCAL0928	1011032	1011229	-151	yes	-9.8	-38.1
	1012336	-	P	BCAL0929	1011530	1012309	-27	yes	-14	-43.9
	1019617	-	P	BCAL0935	1018777	1019541	-76	yes	-125.4	-765.9
	1022221	-	P	BCAL0937	1021014	1022162	-59	yes	-3.1	-13.6
	1026951	-	P	BCAL0940	1023800	1026907	-44	yes	-152.4	-465.9
	1028616	-	O	BCAL0941	1027154	1028041	-575	no	-8.9	-41.5
	1032438	+	O	BCAL0946	1031258	1032232	-206	yes	-32	-82.6
	1036335	-	IS	BCAL0949	1035090	1036460	126	no	-18.5	-31.3
	1036620	-	P	BCALr0949	1036538	1036614	-6	yes	-4985.4	-27553.7
	1038491	-	P	BCAL0950	1036776	1038434	-57	yes	-41	-125.6
	1041114	-	P	BCAL0952	1040227	1040955	-159	yes	-25.3	-70.4
	1041120	-	S	BCAL0952	1040227	1040955	-165	no	-15.5	-44.8
	1044203	+	IAS	BCAL0956	1043890	1045056	854	yes	-2.8	-13
	1051243	-	P	BCAL0962	1050644	1051132	-111	yes	-12.2	-55.3
	1055293	-	S	BCAL0966	1054787	1055233	-60	no	0	-11.4
	1055470	-	iPU	BCAL0967	1055349	1056386	917	yes	-260.6	-749.5
	1058300	-	P	BCAL0970	1057790	1058275	-25	yes	-41.4	-152.3
	1058497	-	S	BCALr0970a	1058403	1058478	-19	no	-2.2	-11
	1058504	-	P	BCALr0970a	1058403	1058478	-26	no	-4	-19.3
	1058647	-	P	BCALr0970b	1058552	1058627	-20	yes	-1588.7	-4099.2
	1059103	-	P	BCAL0971	1058730	1059053	-50	yes	-46.4	-47.8
	1067589	-	iPU	BCAL0980	1067554	1068171	583	yes	-9.1	-19.6
	1069327	-	P	BCAL0981	1068194	1069306	-21	yes	-194.9	-644.8
	1073301	-	S	BCAL0982	1069437	1072601	-700	no	-20.5	-42
	1073311	-	O	BCAL0982	1069437	1072601	-710	yes	-44.7	-43.6
	1078752	+	O	BCAL0989	1078044	1078679	-73	yes	-5.4	-11.9
	1087668	+	IAS	BCAL1000	1086644	1087696	29	yes	-8.7	-32.4
	1099464	-	P	BCAL1011	1098008	1099393	-71	yes	-23.4	-59.4
	1099521	-	S	BCAL1011	1098008	1099393	-128	yes	-11.6	-54.9
	1100352	-	P	BCAL1012	1099661	1100218	-134	yes	-444.5	-1227.3
	1106590	+	S	BCALr1019d	1106092	1106165	-425	no	-5.2	-36
	1106621	+	S	BCALr1019d	1106092	1106165	-456	no	-5.6	-15.1
	1106677	+	O	BCALr1019d	1106092	1106165	-512	yes	-10	-47.3
	1109224	+	IAS	BCAL1021	1108472	1109404	181	no	-28.8	-30.4
	1112573	-	P	BCAL1026	1112029	1112532	-41	no	-6	-20.9
	1114755	-	P	BCAL1029	1113816	1114733	-22	yes	-11.7	-81.7
	1114785	-	S	BCAL1029	1113816	1114733	-52	no	-6.6	-22.9
	1118397	-	P	BCAL1034	1117702	1118337	-60	yes	-10.7	-41.7
	1124332	-	P	BCAL1039	1122276	1124102	-230	yes	-30.3	-104.6
	1134828	-	P	BCAL1047	1133937	1134797	-31	yes	-15.8	-60.3
	1137126	-	P	BCAL1049	1136078	1137076	-50	yes	-3.5	-17.8
	1144091	+	IAS	BCAL1055	1143412	1144101	11	yes	-6.1	-15.9
	1147741	+	IAS	BCAL1059	1147734	1148927	1187	no	-2.7	-26.7
	1161150	-	P	BCAL1069	1159161	1160903	-247	yes	-2.7	-20.7
	1162470	-	P	BCAL1071	1161816	1162445	-25	yes	-8.6	-59.2
	1162499	-	S	BCAL1071	1161816	1162445	-54	no	-12.6	-20.5
	1164707	-	P	BCAL1073	1164290	1164673	-34	yes	-14.8	-34
	1179445	-	IS	BCAL1082	1178635	1179459	15	no	-15.9	-42.6
	1179697	-	P	BCAL1082	1178635	1179459	-238	yes	-41.6	-43.7
	1179732	-	S	BCAL1082	1178635	1179459	-273	no	-8.3	-15.9
	1179840	-	O	BCAL1082	1178635	1179459	-381	no	-7.2	-56.2
	1192232	-	dP	BCAL1094	1190783	1192150	-82	yes	-20.2	-12.3
	1206131	-	P	BCAL1100	1204733	1206076	-55	yes	-25.9	-87.7
	1207470	-	P	BCAL1101	1206520	1207446	-24	yes	-34.8	-83
	1207883	-	iP	BCAL1102	1207594	1207914	32	yes	-19	-39.5
	1208334	-	P	BCAL1103	1208065	1208277	-57	yes	-72.1	-342.9
	1209273	-	IS	BCAL1104	1208523	1210454	1182	no	-9.8	-24.3
	1210646	-	P	BCALr1104	1210530	1210646	1	yes	-34.8	-97.4
	1213351	-	iP	BCAL1109	1213013	1213366	16	yes	-5.2	-14.7
	1222400	-	P	BCAL1117	1221242	1222267	-133	yes	-4.5	-22.9
	1223634	+	IAS	BCAL1118	1223099	1224301	668	yes	-16.7	-52.5
	1224640	+	IAS	BCAL1119	1224368	1225225	586	yes	-6.2	-16
	1231302	-	IS	BCAL1124a-2	1230995	1231777	476	no	-6.6	-15.6
	1231842	-	P	BCAL1124a-2	1230995	1231777	-65	yes	-60.4	-366.4
	1233222	-	iPU	BCAL1129	1233202	1233489	268	yes	-36.9	-72.4
	1234289	+	IAS	BCAL1130	1233593	1234837	549	yes	-7.9	-38.2
	1238127	-	P	BCAL1138	1237519	1238112	-15	yes	-9.3	-17.8
	1239757	-	IS	BCAL1140	1239202	1240122	366	no	-2.7	-12.9
	1242145	+	O	BCAL1143	1241383	1241745	-400	yes	-11.9	-31.2
	1242279	+	O	BCAL1143	1241383	1241745	-534	no	-2.4	-10.5
	1245927	-	IS	BCAL1146	1245111	1246493	567	no	-9.6	-17
	1246526	-	P	BCAL1146	1245111	1246493	-33	no	-22.9	-81.1
	1246680	-	O	BCAL1146	1245111	1246493	-187	yes	-7.1	-18.1
	1266594	-	O	BCAL1162	1264682	1265407	-1187	yes	-1.5	-11.1
	1273110	+	IAS	BCAL1166	1273104	1275986	2877	yes	-9.3	-23.5
	1278106	-	IS	BCAL1171	1277966	1278229	124	no	-14.9	-55.5
	1279078	+	IAS	BCAL1172	1278691	1280463	1386	yes	-32.5	-41.5
	1281627	-	IS	BCAL1173	1280799	1282370	744	no	-3.2	-14.7
	1282370	-	P	BCAL1173	1280799	1282370	1	yes	-85	-115.6
	1283765	-	IS	BCAL1176	1283421	1284362	598	yes	-11.8	-17.4
	1285336	-	IS	BCAL1177	1284579	1286774	1439	no	-13.2	-54.8
	1285660	-	IS	BCAL1177	1284579	1286774	1115	no	-2.1	-16.6
	1289523	-	IS	BCAL1180	1289489	1290394	872	no	-8.6	-21.9
	1289827	-	IS	BCAL1180	1289489	1290394	568	no	-7.5	-46.2
	1292182	-	IS	BCAL1182	1291883	1292545	364	no	-106.5	-519.3
	1292358	-	IS	BCAL1182	1291883	1292545	188	no	-23.7	-24.7
	1292664	-	P	BCAL1182	1291883	1292545	-119	yes	-181.3	-180.4
	1296088	+	IAS	BCAL1185	1294755	1296593	506	yes	-22.1	-35.5
	1298042	+	IAS	BCAL1186	1297008	1298159	118	yes	-15.5	-106.7
	1299875	+	IAS	BCAL1188	1299326	1300171	297	yes	-11.6	-35
	1300247	+	O	BCAL1188	1299326	1300171	-76	no	-9	-44.2
	1315021	+	O	BCAL1204	1311831	1314635	-386	yes	-2.3	-12.6
	1323058	+	IAS	BCAL1213	1322752	1323756	699	yes	-10.1	-20.2
	1339753	-	O	BCAL1226	1338044	1339249	-504	no	-5	-45.9
	1343517	-	P	BCAL1229	1342245	1343435	-82	yes	-11.1	-44.5
	1346798	-	P	BCAL1234	1346242	1346679	-119	yes	-123.4	-600.6
	1359493	-	P	BCAL1249	1358248	1359465	-28	yes	-47.4	-261
	1362634	-	O	BCAL1252	1360757	1362247	-387	yes	-113.3	-212.8
	1365336	+	iPU	BCAL1257	1365335	1366015	680	yes	-100.2	-236.4
	1366118	+	O	BCAL1257	1365335	1366015	-103	no	-4.1	-11.2
	1366473	+	IAS	BCAL1258	1366167	1367753	1281	yes	-20.7	-77.9
	1369617	+	IAS	BCAL1260	1369492	1370637	1021	no	-1.9	-13.5
	1376433	-	P	BCAL1265	1375774	1376301	-132	no	-58.8	-136.8
	1376678	+	IAS	BCAL1266	1376495	1377157	480	yes	-50.3	-105.7
	1377678	+	IAS	BCAL1267	1377324	1379222	1545	yes	-15.5	-86.2
	1390938	-	iP	BCAL1277	1388805	1390997	60	yes	-0.4	-10.1
	1393513	-	P	BCALr1279	1393432	1393508	-5	no	-64.4	-353.5
	1393663	-	S	BCALr1279	1393432	1393508	-155	no	-7.9	-16.6
	1395517	-	P	BCAL1282	1395317	1395487	-30	yes	-251.2	-1281.7
	1397560	-	P	BCAL1286	1397215	1397538	-22	yes	-34.7	-39.4
	1400340	-	P	BCAL1288	1399599	1400291	-49	no	-10.1	-16.5
	1401370	-	P	BCAL1289	1400424	1401335	-35	yes	-16.2	-27.4
	1403467	+	O	BCALr1290	1402826	1402902	-565	yes	-8.2	-37.3
	1405603	-	IS	BCAL1293	1404478	1406355	753	no	-17.8	-49.1
	1406593	+	iPU	BCAL1294	1406501	1408606	2014	yes	-29.2	-59.1
	1410734	+	IAS	BCAL1296	1409910	1411085	352	yes	-5.8	-12
	1411528	+	IAS	BCAL1297	1411196	1411993	466	no	-3.1	-12
	1413651	+	IAS	BCAL1300	1413509	1413943	293	no	-2.8	-10.2
	1413832	+	IAS	BCAL1300	1413509	1413943	112	no	-7.6	-12.7
	1414203	+	O	BCAL1300	1413509	1413943	-260	no	-5.5	-16.6
	1418102	-	IS	BCAL1304	1417962	1418225	124	no	-14.9	-55.5
	1422238	-	P	BCAL1307	1421144	1422172	-66	no	-3.4	-14.4
	1422488	+	IAS	BCAL1308-1	1422277	1423752	1265	yes	-10.5	-31
	1423888	-	IS	BCAL1309	1423781	1424611	724	no	-6.6	-24.8
	1423910	-	IS	BCAL1309	1423781	1424611	702	yes	-17.3	-69.2
	1426651	-	IS	BCAL1313	1426511	1426774	124	no	-14.9	-55.5
	1430202	+	IAS	BCAL1315	1428615	1433486	3285	no	-2.8	-11.5
	1430495	+	IAS	BCAL1315	1428615	1433486	2992	yes	-71.1	-158.3
	1432128	+	IAS	BCAL1315	1428615	1433486	1359	no	-4.2	-10.2
	1432882	+	IAS	BCAL1315	1428615	1433486	605	yes	-8.3	-37
	1434249	+	IAS	BCAL1316	1433479	1435032	784	no	-3.6	-24
	1435099	+	O	BCAL1316	1433479	1435032	-67	yes	-45.8	-96.1
	1435207	+	O	BCAL1316	1433479	1435032	-175	no	-6	-26.8
	1435984	-	IS	BCAL1317	1435511	1436902	919	no	-3.5	-16.6
	1436311	-	IS	BCAL1317	1435511	1436902	592	no	-15.7	-41.6
	1436717	-	IS	BCAL1317	1435511	1436902	186	no	-14.3	-76.8
	1437493	-	O	BCAL1317	1435511	1436902	-591	no	-32.9	-356.6
	1437722	-	S	BCAL1317	1435511	1436902	-820	no	-11.4	-44.2
	1437769	-	O	BCAL1317	1435511	1436902	-867	yes	-121.1	-325.7
	1437777	-	S	BCAL1317	1435511	1436902	-875	no	-7	-22.5
	1437888	-	O	BCAL1317	1435511	1436902	-986	no	-12	-27.1
	1463359	-	iP	BCAL1335	1462753	1463376	18	yes	-10.8	-18
	1473231	+	O	BCAL1344	1472197	1473183	-48	yes	-7.7	-25.7
	1480716	-	P	BCAL1350	1479791	1480516	-200	yes	-44.5	-42.7
	1484217	-	P	BCAL1354	1483771	1484034	-183	yes	-7.7	-37.5
	1494160	+	IAS	BCAL1359	1491317	1495018	859	yes	-15.4	-56.9
	1503826	-	IS	BCAL1367	1503038	1504267	442	no	-9.1	-19.8
	1504315	-	P	BCAL1367	1503038	1504267	-48	yes	-29.9	-51.3
	1518357	-	P	BCAL1380	1517481	1518302	-55	yes	-11.6	-19.9
	1545929	-	P	BCAL1401	1545620	1545880	-49	yes	-14	-28.2
	1559740	-	dP	BCAL1413	1557988	1559697	-43	yes	-174.1	-95.7
	1562211	-	P	BCAL1415	1560934	1562154	-57	yes	-15.9	-28.5
	1566102	-	P	BCAL1417	1565163	1566077	-25	yes	-29.6	-103.7
	1599072	-	S	BCAL1447	1598154	1599038	-34	no	-10.1	-29.5
	1599087	-	P	BCAL1447	1598154	1599038	-49	yes	-29.9	-59
	1602034	-	P	BCAL1448	1599126	1601993	-41	yes	-58.2	-69.6
	1606754	-	P	BCAL1451	1605445	1606683	-71	yes	-28.5	-27.7
	1613652	-	IS	BCAL1456	1612092	1613657	6	yes	-4.8	-35.1
	1613687	-	P	BCAL1456	1612092	1613657	-30	yes	-8.6	-30.2
	1614819	+	O	BCAL1457	1613815	1614756	-63	yes	-5.2	-10.3
	1617569	-	iPU	BCAL1461	1617381	1617773	205	yes	-43.1	-120.3
	1618452	-	P	BCAL1462	1617770	1618390	-62	yes	-34.4	-89
	1620223	-	P	BCAL1464	1619880	1620197	-26	yes	-121.5	-281
	1626175	-	P	BCAL1468	1624424	1626097	-78	yes	-5.8	-14.5
	1637605	+	IAS	BCAL1481	1637405	1639312	1708	no	-1.2	-13.2
	1646425	-	P	BCAL1489	1645301	1646266	-159	yes	-18.7	-34.1
	1648821	-	P	BCAL1490	1646546	1648720	-101	yes	-26.2	-84.5
	1651317	+	IAS	BCAL1493	1651311	1652519	1203	no	-4.5	-20.4
	1653013	+	O	BCAL1493	1651311	1652519	-494	no	-5.9	-30.8
	1654085	-	S	BCAL1496	1653785	1654060	-25	no	-37.8	-83.1
	1654129	-	P	BCAL1496	1653785	1654060	-69	yes	-426.4	-2769.9
	1654152	-	S	BCAL1496	1653785	1654060	-92	yes	-28.4	-57.6
	1654498	-	IS	BCAL1497	1654270	1654986	489	yes	-15.1	-63.4
	1655581	+	O	BCAL1498	1655147	1655464	-117	no	-294.5	-2631
	1655951	-	P	BCAL1499	1655659	1655910	-41	yes	-32	-96.5
	1655982	-	S	BCAL1499	1655659	1655910	-72	yes	-18.7	-41.1
	1656741	-	P	BCAL1500	1656109	1656507	-234	yes	-4.1	-15.6
	1664647	+	O	BCAL1506	1663129	1664604	-43	yes	-2.8	-12.4
	1667242	+	IAS	BCAL1507	1664696	1667611	370	no	-1.3	-10.6
	1667794	+	IAS	BCAL1508	1667727	1668125	332	no	-0.8	-11.7
	1674457	+	IAS	BCAL1514	1674437	1676263	1807	no	-4.3	-14
	1684680	-	IS	BCAL1520	1684227	1684688	9	no	-10	-13.2
	1684763	-	P	BCAL1520	1684227	1684688	-75	yes	-33	-143.4
	1704517	-	IS	BCAL1538	1704035	1704601	85	no	-8.3	-31.6
	1704730	-	P	BCAL1538	1704035	1704601	-129	yes	-23.5	-43.5
	1720077	-	P	BCALr1551a	1719966	1720052	-25	no	-550.8	-3184.4
	1720410	-	P	BCALr1551b	1720299	1720385	-25	yes	-1158.4	-6819.8
	1721792	-	P	BCALr1552	1721674	1721760	-32	no	-471.6	-428.4
	1723045	+	IAS	BCAL1553	1722010	1724484	1440	yes	-9.7	-44.9
	1767648	-	P	BCAL1609	1766927	1767619	-29	yes	-4.3	-25.2
	1769707	-	P	BCAL1611	1768636	1769673	-34	no	-8.4	-25.9
	1770811	-	iPU	BCAL1613	1770636	1771400	590	yes	-131.2	-213.7
	1771978	-	P	BCAL1614	1771412	1771957	-21	yes	-121.9	-170.5
	1772208	-	P	BCALr1614	1772132	1772208	1	yes	-7943.1	-8095.4
	1772217	-	S	BCALr1614	1772132	1772208	-9	no	-989.9	-2689.6
	1775053	-	P	BCAL1618	1774564	1774992	-61	yes	-8.6	-26.5
	1782525	-	P	BCAL1628	1782030	1782494	-31	yes	-151.7	-232.4
	1783214	+	O	BCAL1629	1782796	1783191	-23	no	-12.6	-16.5
	1784678	-	IS	BCAL1630	1783975	1784718	41	no	-1.3	-15.7
	1784760	-	P	BCAL1630	1783975	1784718	-42	yes	-19.8	-46.3
	1787466	-	P	BCAL1635	1786447	1787418	-48	yes	-10.8	-29.7
	1788715	-	P	BCAL1636	1788062	1788685	-30	yes	-10.2	-20.6
	1789569	-	P	BCAL1637	1789029	1789517	-52	yes	-7	-25.6
	1794217	-	P	BCAL1641	1792742	1794163	-54	no	-2.4	-16.5
	1799981	-	P	BCAL1647	1798931	1799845	-136	yes	-48.1	-241.1
	1802544	-	P	BCAL1651	1801872	1802519	-25	yes	-23.9	-95
	1816729	+	O	BCAL1662	1814587	1816356	-373	yes	-240	-1078.6
	1819762	+	IAS	BCAL1664	1818956	1820224	463	yes	-1.3	-13.6
	1823871	+	O	BCAL1667	1823560	1823637	-234	yes	-0.9	-11
	1826741	-	IS	BCAL1671	1826418	1827683	943	no	-7.2	-10.3
	1826772	-	IS	BCAL1671	1826418	1827683	912	no	-18.3	-45.9
	1827898	-	P	BCAL1671	1826418	1827683	-215	yes	-14.4	-58.8
	1827908	-	S	BCAL1671	1826418	1827683	-225	no	-18	-22.9
	1846182	-	P	BCAL1687	1845915	1846160	-22	yes	-2.2	-23.8
	1882351	-	IS	BCALr1708	1882125	1882362	12	no	-2.4	-10.2
	1905750	-	iP	BCALr1726	1905565	1905757	8	yes	-22.4	-55.3
	1934707	+	O	BCAL1753	1933609	1934565	-142	yes	-12.2	-24
	1934985	+	O	BCAL1753	1933609	1934565	-420	yes	-2.7	-10.7
	1943998	-	P	BCAL1762	1943254	1943970	-28	yes	-7.9	-19.6
	1950051	+	O	BCAL1769	1948577	1949743	-308	yes	-3.3	-10.8
	1956967	-	P	BCAL1776	1955913	1956896	-71	yes	-16.8	-49.7
	1958269	-	IS	BCAL1777	1957571	1960291	2023	yes	-23.8	-121.6
	1979599	-	P	BCAL1791	1979055	1979543	-56	yes	-6.6	-28.7
	1982732	-	IS	BCAL1796	1982358	1983458	727	no	-7.7	-11.7
	1983509	-	P	BCAL1796	1982358	1983458	-51	yes	-69.7	-212.3
	1992510	-	IS	BCAL1806	1991818	1992582	73	no	-8.3	-14.7
	1997320	-	P	BCAL1810	1996700	1997320	1	yes	-11.9	-20.1
	2007660	-	P	BCAL1817	2006229	2007611	-49	yes	-1.8	-13.4
	2024202	-	P	BCAL1831	2022746	2024182	-20	yes	-7.1	-16.9
	2025508	-	P	BCAL1833	2024978	2025466	-42	yes	-90.9	-414.4
	2027760	-	P	BCAL1836	2026879	2027727	-33	no	-1.7	-12.9
	2035290	-	P	BCAL1843	2033663	2035255	-35	yes	-26.8	-34.2
	2038369	-	P	BCAL1845	2035970	2038282	-87	yes	-112.3	-199.3
	2041280	-	iP	BCAL1849	2040670	2041326	47	yes	-15.4	-64.5
	2045780	-	P	BCAL1853	2044559	2045740	-40	yes	-20.6	-19.6
	2048831	-	P	BCAL1856	2047442	2048803	-28	yes	-30	-40.9
	2050671	-	P	BCAL1859	2050112	2050645	-26	yes	-7.6	-65.9
	2054098	-	P	BCAL1862	2052850	2054031	-67	yes	-31.2	-115.2
	2056094	-	P	BCAL1863	2054131	2055996	-98	no	-23.5	-32
	2056563	-	IS	BCAL1864	2056357	2057196	634	yes	-23.4	-64
	2057265	-	IS	BCAL1865	2057203	2058288	1024	no	-5.7	-12.6
	2058584	+	iPU	BCAL1866	2058456	2059280	697	yes	-12	-51.1
	2058907	+	IAS	BCAL1866	2058456	2059280	374	no	-3.8	-13.5
	2062515	-	IS	BCAL1869	2062000	2062674	160	no	-11.8	-93.3
	2062752	-	P	BCAL1869	2062000	2062674	-78	yes	-514.5	-761.7
	2062933	+	IAS	BCAL1870	2062917	2065241	2309	no	-10.2	-46
	2067405	-	P	BCAL1871	2065350	2067203	-202	yes	-11.2	-77.8
	2069515	-	P	BCAL1873	2068145	2069491	-24	yes	-240.2	-652.9
	2073574	-	IS	BCAL1878	2073404	2074591	1018	no	-8.7	-50.9
	2074892	-	S	BCAL1879	2074649	2074888	-4	no	-2.1	-15.8
	2074956	-	P	BCAL1879	2074649	2074888	-68	no	-340.6	-1316.3
	2075074	-	iPU	BCAL1880	2075030	2076367	1294	yes	-70	-101.6
	2076250	-	IS	BCAL1880	2075030	2076367	118	no	-13.8	-26.7
	2076425	-	P	BCAL1880	2075030	2076367	-58	yes	-8.1	-44.9
	2078506	-	IS	BCAL1883	2078486	2079826	1321	no	-72	-195.2
	2083455	-	IS	BCAL1886	2082444	2083583	129	no	-0.5	-10.6
	2084037	-	IS	BCAL1887	2083639	2084064	28	no	-12.4	-46.9
	2084105	-	S	BCAL1887	2083639	2084064	-41	no	-427.5	-240.9
	2084291	-	P	BCAL1887	2083639	2084064	-227	yes	-100.4	-350.2
	2086500	-	P	BCAL1889	2085076	2086473	-27	yes	-20.3	-46.9
	2089597	-	iPU	BCAL1893	2089469	2090368	772	yes	-64.5	-167.5
	2092055	-	P	BCAL1895	2091294	2092055	1	yes	-123.9	-223.2
	2094540	-	dP	BCAL1898	2094159	2094485	-55	yes	-29.7	0
	2096944	-	P	BCAL1899	2094581	2096944	1	yes	-521.9	-1248.9
	2097170	-	iP	BCALr1899	2097070	2097171	2	yes	-3556	-6500.4
	2097667	+	IAS	BCAL1900	2097562	2097888	222	no	-5.7	-30.4
	2117091	+	O	BCAL1918	2116586	2117017	-74	no	-0.4	-21.2
	2119770	-	P	BCAL1919	2117147	2119744	-26	yes	-36.8	-95.4
	2120569	-	P	BCAL1920	2119890	2120408	-161	yes	-23.7	-23.3
	2123324	-	P	BCAL1924	2122049	2123296	-28	yes	-14.4	-38.9
	2124836	-	IS	BCAL1925	2123544	2124995	160	no	-1.8	-17.2
	2126665	-	IS	BCAL1927	2126390	2127628	964	no	-5.6	-17.4
	2127786	-	P	BCAL1927	2126390	2127628	-158	yes	-15.9	-30
	2141841	-	IS	BCAL1941	2141704	2143086	1246	no	-64.8	-313.7
	2143086	-	P	BCAL1941	2141704	2143086	1	yes	-23.9	-38.2
	2143628	-	IS	BCAL1942	2143227	2143679	52	no	-60.5	-194.6
	2144098	-	IS	BCAL1944	2143987	2144286	189	no	-0.8	-16.8
	2144761	-	P	BCAL1945	2144327	2144701	-60	yes	-202.3	-278.6
	2146556	-	P	BCAL1947	2145818	2146459	-97	yes	-9.9	-12.6
	2149530	+	IAS	BCAL1950	2149529	2150338	809	no	-8.2	-35.2
	2150054	+	IAS	BCAL1950	2149529	2150338	285	yes	-1	-12.9
	2156643	-	S	BCAL1957	2155556	2156620	-23	yes	-6.7	-26.7
	2156732	-	P	BCAL1957	2155556	2156620	-112	yes	-15.1	-40.4
	2160701	-	iPU	BCAL1962	2160615	2161394	694	yes	-51.1	-312.3
	2164242	-	P	BCAL1965	2163203	2164222	-20	yes	-186	-523.9
	2167767	-	iP	BCAL1969	2166760	2167827	61	yes	-5.3	-14.5
	2168736	-	S	BCAL1971	2168369	2168683	-53	no	-5.3	-20.8
	2168811	-	P	BCAL1971	2168369	2168683	-128	yes	-12.6	-41.1
	2168839	-	S	BCAL1971	2168369	2168683	-156	no	-1.8	-11.8
	2179175	-	P	BCAL1979	2177012	2179114	-61	yes	-7.5	-32.6
	2189834	-	P	BCAL1987	2185715	2189779	-55	yes	-107.3	-301.4
	2195731	+	iPU	BCAL1992	2195521	2196189	459	yes	-15.1	-81.6
	2198223	-	P	BCAL1993	2196264	2198198	-25	yes	-38	-49
	2198829	-	P	BCALr1993b	2198701	2198776	-53	yes	-464.1	-1729.7
	2200985	-	IS	BCAL1994	2198983	2201406	422	no	-25.3	-61.7
	2202898	-	P	BCAL1995	2201604	2202875	-23	no	-576.1	-2160.9
	2203743	-	P	BCAL1996	2203039	2203692	-51	no	-17.7	-40.3
	2203963	-	IS	BCAL1997	2203833	2205179	1217	no	-397.1	-536.2
	2205347	-	P	BCAL1997	2203833	2205179	-168	yes	-203.7	-744.7
	2208439	-	P	BCAL2000	2207419	2208417	-22	no	-15.5	-81.6
	2209716	-	P	BCAL2001	2208525	2209670	-46	yes	-4.3	-12
	2214491	-	P	BCALr2006	2214308	2214394	-97	yes	-6.7	-47.8
	2218789	-	S	BCAL2010	2218399	2218677	-112	no	-110	-235.4
	2218831	-	P	BCAL2010	2218399	2218677	-154	yes	-102.4	-240.3
	2223795	-	P	BCAL2016	2223055	2223765	-30	yes	-5	-22.4
	2226527	+	IAS	BCAL2017	2223849	2227343	817	yes	-6	-24.1
	2240983	-	P	BCAL2029	2239333	2240745	-238	yes	-6.3	-24.3
	2253295	-	P	BCAL2043	2252583	2253287	-8	no	-3.6	-10.5
	2255652	-	P	BCAL2046	2255229	2255630	-22	yes	-4.5	-10.5
	2267502	-	P	BCAL2059	2266887	2267474	-28	yes	-11	-32.7
	2268383	+	O	BCAL2060	2267629	2268246	-137	no	-1.4	-24.7
	2269053	-	IS	BCAL2061	2268455	2270074	1022	no	-1.4	-14.1
	2272275	-	P	BCAL2063	2270797	2272257	-18	yes	-31.1	-475.5
	2278153	-	S	BCAL2070	2277649	2278086	-67	no	-6.5	-10.9
	2278213	+	iPU	BCAL2071	2278186	2278632	420	yes	-18.4	-39.8
	2280312	-	P	BCAL2073	2279754	2280221	-91	yes	-75.2	-116.6
	2283065	-	P	BCAL2074	2280399	2282801	-264	yes	-289.3	-522.8
	2292294	-	iPU	BCAL2084	2292165	2293535	1242	yes	-232	-401.5
	2295082	-	IS	BCAL2086	2294759	2295580	499	no	-26.5	-144.3
	2295114	-	IS	BCAL2086	2294759	2295580	467	no	-38.3	-162.3
	2297276	-	IS	BCAL2089	2297071	2297784	509	no	-15.7	-58.6
	2297815	-	P	BCAL2089	2297071	2297784	-31	no	-4.6	-10.5
	2299926	-	P	BCAL2091	2298985	2299725	-201	yes	-100.4	-641
	2305689	-	IS	BCAL2095	2305516	2306049	361	no	-31.7	-121.7
	2308155	-	P	BCAL2096	2306046	2308121	-34	no	-16.7	-23.7
	2313291	-	P	BCAL2098	2309648	2313160	-131	yes	-129.9	-144.9
	2314774	+	IAS	BCAL2100	2314400	2315632	859	yes	-36.9	-108.5
	2315467	+	IAS	BCAL2100	2314400	2315632	166	no	-1.7	-11.7
	2320796	-	IS	BCAL2106	2320647	2321126	331	no	-5.2	-18
	2326286	-	S	BCAL2110	2325189	2326259	-27	no	-16.8	-35.9
	2326363	-	P	BCAL2110	2325189	2326259	-104	yes	-49.7	-160
	2331907	-	iP	BCAL2115A	2331149	2331967	61	yes	-15.5	-30.3
	2337692	-	P	BCAL2120	2336745	2337650	-42	yes	-6	-30.1
	2340845	-	P	BCAL2123	2340357	2340770	-75	yes	-4.3	-13.9
	2340950	-	O	BCAL2123	2340357	2340770	-180	yes	-1.4	-10.2
	2342434	-	P	BCAL2125	2341948	2342412	-22	yes	-27.9	-40.4
	2343641	-	P	BCALr2125f	2343511	2343586	-55	no	-71.3	-312.2
	2343810	-	P	BCALr2125g	2343724	2343799	-11	yes	-893.5	-3987.1
	2345439	-	P	BCAL2126	2343928	2345337	-102	yes	-90.8	-143
	2353246	-	P	BCAL2132	2351340	2353166	-80	no	-10.4	-33.4
	2353739	-	P	BCAL2133	2353355	2353711	-28	yes	-48.9	-82.4
	2367538	-	dP	BCAL2144	2366587	2367474	-64	yes	-67.1	-56.2
	2369434	-	P	BCAL2145	2367748	2369277	-157	yes	-30.2	-73.6
	2370435	-	P	BCALr2145	2370305	2370398	-37	yes	-1409.2	-4827.8
	2370873	-	IS	BCAL2146	2370509	2371762	890	no	-4.6	-14.6
	2371982	-	P	BCAL2146	2370509	2371762	-220	yes	-132.9	-572.3
	2374570	-	P	BCAL2148	2373573	2374544	-26	yes	-13.4	-48.7
	2377119	-	P	BCAL2150	2375519	2376916	-203	yes	-264.5	-836.8
	2377617	+	IAS	BCAL2151	2377151	2377873	257	yes	-1.7	-17.8
	2380806	-	dP	BCAL2155	2379955	2380728	-78	yes	-16.5	-12.9
	2381874	-	P	BCAL2156	2381024	2381758	-116	yes	-12.9	-25.9
	2389982	-	IS	BCAL2162	2389559	2390101	120	no	-22.4	-198.1
	2390120	-	P	BCAL2162	2389559	2390101	-19	yes	-45	-123.2
	2394932	-	P	BCAL2167	2394001	2394903	-29	yes	-33	-122.5
	2397436	-	P	BCAL2170	2396772	2397434	-2	no	-21.5	-20.9
	2399032	-	P	BCAL2172	2398184	2399023	-9	yes	-181.5	-430.4
	2400010	-	P	BCAL2173	2399096	2399950	-60	yes	-3	-15.2
	2403751	-	P	BCAL2178	2403261	2403686	-65	no	-30.1	-68.4
	2403768	-	IS	BCAL2179	2403768	2405051	1284	no	-2.3	-12.3
	2406189	-	IS	BCAL2181	2406009	2407667	1479	no	-7.5	-38
	2406844	-	IS	BCAL2181	2406009	2407667	824	no	0	-10.8
	2407688	-	P	BCAL2181	2406009	2407667	-21	yes	-265.2	-1011.5
	2409146	-	IS	BCAL2183	2408974	2411481	2336	yes	-21.9	-94.6
	2414605	+	iPU	BCAL2187	2414521	2415597	993	yes	-7.5	-21.3
	2427317	-	dP	BCAL2199	2426745	2427284	-33	yes	-46.3	-2.1
	2427923	-	P	BCAL2200	2427399	2427881	-42	yes	-33.1	-128.4
	2428260	-	P	BCAL2201	2427983	2428210	-50	no	-36.5	-130.8
	2430528	-	P	BCAL2203	2429786	2430508	-20	yes	-25.2	-112.4
	2436248	-	IS	BCAL2208	2436248	2437891	1644	no	-3.2	-10.8
	2438568	-	IS	BCAL2209	2437960	2440656	2089	no	-5.6	-20.4
	2438851	-	IS	BCAL2209	2437960	2440656	1806	no	-16.4	-28.6
	2440620	-	IS	BCAL2209	2437960	2440656	37	no	-3.1	-10.8
	2440732	-	P	BCAL2209	2437960	2440656	-76	yes	-88.9	-287.8
	2440923	-	O	BCAL2209	2437960	2440656	-267	yes	-5.6	-12.9
	2441570	+	IAS	BCAL2210	2440930	2443446	1877	yes	-6.1	-19
	2450932	-	IS	BCAL2216	2450104	2451675	744	no	-3.2	-14.7
	2451675	-	P	BCAL2216	2450104	2451675	1	yes	-85	-115.6
	2453400	-	P	BCALr2219	2453318	2453394	-6	yes	-1570.9	-4094.7
	2460955	-	S	BCAL2224	2459440	2460855	-100	no	-8.3	-43.5
	2461139	-	P	BCAL2224	2459440	2460855	-284	yes	-35.2	-58.5
	2465603	-	P	BCAL2229	2464593	2465582	-21	yes	-18.6	-61.4
	2481912	-	O	BCAL2239	2480576	2481412	-500	yes	-59.1	-140
	2490358	-	P	BCAL2246	2488804	2490327	-31	yes	-53.1	-90.8
	2492271	-	P	BCAL2248	2491483	2492238	-33	no	-3.8	-12
	2497619	-	P	BCAL2252	2496112	2497596	-23	no	-6.7	-12.9
	2507523	+	O	BCAL2261	2506183	2507370	-153	no	-3.5	-14.1
	2522435	-	IS	BCAL2276	2521472	2522953	519	no	-2.7	-16.5
	2529369	-	IS	BCAL2279-1	2526653	2529375	7	no	-4.3	-11.7
	2529466	-	P	BCAL2279-1	2526653	2529375	-91	yes	-48.4	-49.6
	2530072	-	IS	BCAL2280	2529793	2530422	351	no	-1.3	-11.4
	2530529	-	P	BCAL2280	2529793	2530422	-107	yes	-12.4	-53.3
	2537777	-	P	BCAL2284	2535621	2537603	-174	no	-36.8	-131
	2537884	-	O	BCAL2284	2535621	2537603	-281	yes	-26.3	-89
	2538895	+	O	BCAL2285	2537923	2538831	-64	yes	-3.8	-22
	2541240	+	O	BCAL2287	2539573	2541096	-144	no	-3.7	-10.5
	2545503	+	O	BCAL2293	2544782	2545210	-293	yes	-1474.6	-2010
	2546651	-	P	BCAL2294	2545616	2546590	-61	yes	-15.5	-89.3
	2552175	-	P	BCAL2301	2551511	2552062	-113	yes	-24.7	-40.9
	2554408	-	P	BCAL2302	2552290	2554380	-28	yes	-3.9	-10.5
	2556827	-	P	BCAL2304	2555957	2556745	-82	yes	-24.4	-55.3
	2559207	-	IS	BCAL2307	2558845	2559213	7	no	-20.6	-103
	2559536	-	P	BCAL2308	2559327	2559473	-63	yes	-424.9	-997.4
	2559559	-	S	BCAL2308	2559327	2559473	-86	no	-3.1	-14.1
	2560159	-	P	BCAL2309	2559689	2560093	-66	yes	-28.7	-99.9
	2565191	-	P	BCALr2311d	2565110	2565186	-5	no	-21.1	-83
	2567019	-	P	16S-L2311	2565251	2566782	-237	yes	-1534	-3132
	2567182	+	IAS	BCAL2312	2567030	2567188	7	yes	-46.5	-181
	2573321	-	IS	BCAL2318	2572550	2573332	12	no	-9	-21.9
	2573374	-	P	BCAL2318	2572550	2573332	-42	yes	-6.2	-14.1
	2574113	+	IAS	BCAL2320	2573939	2575093	981	no	-4.7	-13.7
	2575866	-	P	BCAL2321	2575133	2575789	-77	yes	-11	-40.1
	2577372	+	IAS	BCAL2323	2577004	2577696	325	no	-5.4	-14.7
	2581558	-	S	BCAL2328	2581121	2581543	-15	no	-79.8	-112.5
	2581635	-	P	BCAL2328	2581121	2581543	-92	yes	-59.1	-302.4
	2582360	-	IS	BCAL2330	2582310	2582606	247	no	-5.1	-20.2
	2583208	-	IS	BCAL2331	2582606	2584072	865	no	-6	-33.6
	2583876	-	IS	BCAL2331	2582606	2584072	197	no	-5.2	-10.5
	2588291	-	IS	BCAL2335	2588000	2588650	360	no	-6.1	-12.4
	2592068	-	IS	BCAL2338	2590323	2592653	586	no	-0.9	-10.8
	2595006	-	IS	BCAL2341	2594701	2595954	949	no	-58.6	-402.2
	2596796	-	IS	BCAL2343	2596588	2597109	314	no	-32.4	-170.7
	2597387	-	IS	BCAL2344	2597130	2597489	103	no	0	-16.6
	2597517	-	P	BCAL2344	2597130	2597489	-28	no	-66.6	-102.3
	2597777	-	P	BCALr2344	2597643	2597727	-50	yes	-10165.8	-25344.7
	2599118	-	P	BCAL2346	2598289	2599044	-74	no	-28.5	-195.1
	2601207	-	IS	BCAL2348	2600353	2602494	1288	no	-4.5	-10.5
	2602671	-	P	BCAL2348	2600353	2602494	-177	no	-0.8	-145.4
	2603123	-	dP	BCAL2349	2602791	2603060	-63	yes	-76.7	-50.9
	2605143	+	O	BCAL2351	2604593	2605105	-38	no	-4.6	-13.8
	2609523	-	P	BCAL2354	2607793	2609337	-186	yes	-313.9	-452.3
	2611175	-	IS	BCAL2356	2610549	2611193	19	no	-6.3	-22.6
	2611224	-	S	BCAL2356	2610549	2611193	-31	yes	-4.8	-13.9
	2611301	-	P	BCAL2356	2610549	2611193	-108	yes	0	-31.6
	2613855	-	IS	BCAL2359	2613046	2614809	955	no	-2.2	-10.8
	2614948	-	P	BCAL2359	2613046	2614809	-139	yes	-738.3	-1510.5
	2616140	+	IAS	BCAL2361	2615724	2616143	4	no	-4.1	-10.9
	2620577	+	IAS	BCAL2367	2620410	2621168	592	yes	-6.2	-10.6
	2630087	-	P	BCAL2375	2629344	2630048	-39	yes	-184.3	-421.9
	2630566	-	P	BCAL2376	2630179	2630499	-67	yes	-4.5	-31
	2632141	-	P	BCAL2378	2631833	2632114	-27	yes	-28	-93.2
	2635837	-	P	BCAL2380	2632958	2635801	-36	yes	-18.5	-31.7
	2640727	-	P	BCAL2383	2638700	2640505	-222	yes	-982.1	-3322.5
	2643369	-	P	BCAL2386	2642496	2643275	-94	yes	-9.9	-31.5
	2647043	+	IAS	BCAL2390	2646585	2647508	466	no	-0.9	-14.8
	2656999	-	iP	BCAL2401	2656576	2657001	3	yes	-82.4	-684.8
	2657119	+	IAS	BCAL2402	2657099	2657869	751	no	-1.5	-11.7
	2659109	-	P	BCAL2403	2657904	2659088	-21	yes	-16	-24.4
	2661198	-	IS	BCAL2405	2660394	2661680	483	no	-6.8	-31.9
	2662898	-	S	BCAL2406	2661677	2662807	-91	no	-1.3	-10.3
	2662991	-	P	BCAL2406	2661677	2662807	-184	yes	-196	-268.5
	2669520	-	P	BCAL2409	2665987	2669520	1	yes	-59.5	-135
	2673444	-	P	BCAL2412	2671767	2673251	-193	yes	-69.5	-338
	2675627	-	P	BCAL2415	2674378	2675592	-35	yes	-34.8	-54.1
	2682524	-	P	BCAL2418	2681206	2682378	-146	yes	-14.4	-89.9
	2688176	-	IS	BCAL2423	2687697	2688329	154	no	-4.3	-12.1
	2688451	-	P	BCAL2423	2687697	2688329	-122	yes	-9	-21
	2692721	-	P	BCAL2429	2692267	2692626	-95	yes	-5.5	-22.6
	2692786	-	S	BCAL2429	2692267	2692626	-160	yes	-4	-12.9
	2701042	-	P	BCAL2437	2700090	2701007	-35	yes	-5	-14.2
	2707575	-	P	BCAL2443	2706083	2707558	-17	yes	-15.7	-20.1
	2718186	-	P	BCAL2453	2717673	2718131	-55	yes	-8.2	-15.9
	2724964	-	P	BCAL2456	2722987	2724936	-28	yes	-91.9	-158
	2725632	-	P	BCAL2457	2725203	2725607	-25	yes	-31.9	-119
	2731166	-	P	BCAL2466	2730639	2731100	-66	yes	-2.2	-27.3
	2736707	-	O	BCAL2472	2734880	2736304	-403	yes	-17.4	-88.7
	2740376	-	P	BCAL2476c	2739842	2740369	-7	no	-4.6	-14.1
	2741352	-	P	BCAL2477	2740935	2741081	-271	yes	-79.4	-336.9
	2742134	+	IAS	BCAL2478	2741643	2742671	538	no	-3	-10.4
	2755698	-	P	BCAL2488	2754737	2755648	-50	no	-5.1	-14.4
	2759802	+	IAS	BCAL2494	2759796	2760248	447	yes	-12.4	-44.1
	2763176	-	P	BCAL2498	2761904	2763163	-13	yes	-12.7	-20.6
	2764427	-	IS	BCAL2499	2763339	2764562	136	no	-10.8	-42.5
	2766121	-	IS	BCAL2501	2765810	2767567	1447	no	-24.4	-39.9
	2766172	-	IS	BCAL2501	2765810	2767567	1396	no	-18.9	-75.8
	2766956	-	IS	BCAL2501	2765810	2767567	612	yes	-4.2	-12.6
	2770503	-	P	BCAL2503	2768914	2770392	-111	no	-4	-22.6
	2771592	-	IS	BCAL2505	2771362	2771742	151	no	-3.9	-14.7
	2771975	-	IS	BCAL2506	2771781	2772884	910	no	-13	-39.7
	2772089	-	IS	BCAL2506	2771781	2772884	796	no	-4.7	-38
	2778339	+	IAS	BCAL2512	2777433	2778560	222	no	-4.8	-13.5
	2778434	+	IAS	BCAL2512	2777433	2778560	127	no	-18.8	-31
	2778534	+	IAS	BCAL2512	2777433	2778560	27	yes	-151.6	-424
	2781212	-	IS	BCAL2517	2781146	2781697	486	no	-22.4	-85.4
	2781415	-	IS	BCAL2517	2781146	2781697	283	no	-17.5	-57.9
	2781717	-	P	BCAL2517	2781146	2781697	-20	yes	-20.4	-37.8
	2782339	-	S	BCAL2518	2782009	2782338	-1	yes	-1.9	-11.1
	2782372	-	P	BCAL2518	2782009	2782338	-34	yes	-14	-71.7
	2785101	+	IAS	BCAL2520	2784740	2786494	1394	yes	-4.5	-16.3
	2792042	-	P	BCAL2523A	2791561	2791929	-113	no	-14.8	-37.6
	2792642	+	IAS	BCAL2524	2792132	2793088	447	yes	-2.8	-21.4
	2795604	-	P	BCAL2526a	2795239	2795604	1	yes	-152.8	-490.1
	2796198	+	IAS	BCAL2527	2795694	2796602	405	yes	-2.3	-33.7
	2797592	+	O	BCAL2528	2796625	2797563	-29	no	-2.6	-11.4
	2798103	-	IS	BCAL2529	2797870	2798769	667	no	-32	-149
	2798764	-	IS	BCAL2529	2797870	2798769	6	no	-10.2	-12.4
	2798853	-	P	BCAL2529	2797870	2798769	-84	yes	-4.6	-18
	2802442	-	IS	BCAL2536A	2802193	2802981	540	no	-2.2	-24.6
	2803025	-	P	BCAL2536A	2802193	2802981	-44	yes	-2.4	-10.5
	2804936	-	IS	BCAL2539	2804840	2805508	573	no	-7.8	-10.2
	2805590	-	dP	BCAL2539	2804840	2805508	-82	yes	-31.8	-12.9
	2806652	-	IS	BCAL2540	2806055	2806948	297	no	-1.9	-10.2
	2806980	-	P	BCAL2540	2806055	2806948	-32	yes	-18.1	-30.8
	2809369	+	IAS	BCAL2543	2809364	2809999	631	no	-4.1	-17.7
	2818604	-	P	BCAL2555	2818366	2818584	-20	yes	-173.9	-554.6
	2822661	-	iP	BCAL2559	2822212	2822745	85	yes	-11.9	-13
	2824373	-	P	BCAL2562	2823837	2824295	-78	yes	-19.2	-30.1
	2825100	-	IS	BCAL2563	2824402	2825151	52	no	-6.3	-29.8
	2830221	+	iPU	BCAL2569	2830207	2830980	760	yes	-27.9	-65.2
	2838551	-	IS	BCAL2578	2837872	2838675	125	no	-13.1	-35.7
	2840706	-	P	BCAL2580	2839997	2840533	-173	yes	-93.7	-159.1
	2840730	-	S	BCAL2580	2839997	2840533	-197	no	-3.3	-12
	2842130	-	S	BCAL2583	2841652	2841915	-215	no	-52	-190.8
	2842142	-	P	BCAL2583	2841652	2841915	-227	yes	-663.4	-1031.1
	2842150	-	S	BCAL2583	2841652	2841915	-235	no	-19.4	-38.5
	2843597	+	O	BCAL2584	2842269	2843060	-537	no	-2.6	-15.9
	2844323	+	IAS	BCAL2585	2843804	2844853	531	no	-0.9	-14.1
	2845499	-	IS	BCAL2586	2844905	2845858	360	no	0	-13.9
	2845857	-	IS	BCAL2586	2844905	2845858	2	no	-3.7	-21.2
	2845912	-	P	BCAL2586	2844905	2845858	-54	yes	-1522.9	-4745.6
	2845959	-	S	BCAL2586	2844905	2845858	-101	yes	-4.4	-12
	2846175	+	IAS	BCAL2587	2846087	2846962	788	no	-4.9	-14.4
	2847853	+	IAS	BCAL2588	2847120	2848499	647	no	-5.2	-22.5
	2852751	-	O	BCAL2591-2	2851122	2851828	-923	yes	-86.4	-524.2
	2854179	+	O	BCAL2595	2853121	2854086	-93	yes	-5.3	-18.6
	2858085	-	IS	BCAL2599	2857437	2858378	294	no	-12.5	-36.1
	2858218	-	IS	BCAL2599	2857437	2858378	161	no	-15.8	-59.3
	2859794	-	P	BCAL2600	2858406	2859770	-24	no	-13	-21
	2861602	-	IS	BCAL2603	2861237	2862994	1393	yes	-40.8	-106.6
	2865836	-	P	BCAL2606	2865111	2865836	1	yes	-16.5	-22.6
	2876622	+	iPU	BCAL2618	2876610	2877788	1167	yes	-21.2	-48.4
	2882872	-	P	BCAL2622	2882266	2882793	-79	yes	-68.4	-140.4
	2892949	-	dP	BCAL2630	2891914	2892918	-31	yes	-68.1	-45.8
	2899335	-	P	BCAL2634a	2898053	2899048	-287	yes	-427.1	-1586.7
	2909266	-	P	BCAL2642	2908545	2909114	-152	no	-22.3	-38.6
	2909918	-	P	BCAL2643	2909310	2909846	-72	no	-10.1	-26.8
	2912224	+	O	BCAL2645	2911424	2912071	-153	yes	-6.1	-16.3
	2915072	-	IS	BCAL2647	2914701	2918744	3673	no	-1.8	-10.9
	2919965	-	IS	BCAL2648	2918790	2920604	640	no	-0.4	-17.1
	2920647	-	P	BCAL2648	2918790	2920604	-43	yes	-24.9	-65.3
	2926680	-	P	BCAL2656	2925151	2926653	-27	yes	-3.3	-11.1
	2934894	-	iP	BCALr2665	2934658	2934907	14	yes	-2.7	-11.1
	2935849	+	O	BCAL2667	2935409	2935723	-126	yes	-5.1	-13
	2944888	-	P	BCAL2676	2943337	2944848	-40	yes	-31.1	-56.8
	2951098	-	IS	BCAL2683	2950897	2951649	552	no	-0.9	-12.4
	2956590	+	O	BCALr2687	2956381	2956465	-125	no	-3.5	-11.5
	2960256	-	P	BCAL2691	2959341	2960231	-25	no	-4.1	-12.4
	2964303	-	P	BCAL2696	2963883	2964257	-46	yes	-8.6	-51.6
	2966448	-	P	BCAL2699	2965366	2966403	-45	yes	-20.5	-169.7
	2976436	-	IS	BCAL2709	2975734	2976444	9	no	-23.1	-30.9
	2978138	-	P	BCAL2711	2977632	2978087	-51	yes	-34.8	-76.2
	2979535	+	IAS	BCAL2715	2979486	2979653	119	yes	-1.8	-13.6
	2983748	-	P	BCAL2718	2982382	2983524	-224	yes	-25	-37.8
	2985013	-	S	BCAL2719	2983773	2984969	-44	no	-64	-57.6
	2985035	-	P	BCAL2719	2983773	2984969	-66	yes	-456.2	-481.8
	2988510	-	P	BCAL2722	2987848	2988510	1	yes	-36.7	-43.2
	2999913	-	P	BCAL2731	2999599	2999913	1	yes	-168.9	-204.2
	3000060	-	S	BCAL2731	2999599	2999913	-147	no	0	-21.5
	3000102	-	S	BCAL2731	2999599	2999913	-189	no	-34	-61
	3000150	-	O	BCAL2731	2999599	2999913	-237	yes	-254.1	-813.7
	3000161	-	S	BCAL2731	2999599	2999913	-248	no	-181.2	-214.2
	3000243	-	S	BCAL2731	2999599	2999913	-330	yes	-4.2	-12.9
	3002490	-	P	BCAL2733	3000844	3002442	-48	yes	-1.9	-12.7
	3005580	-	IS	BCAL2735	3003379	3005616	37	no	-8.8	-20.4
	3007047	-	IS	BCAL2736	3005890	3007146	100	no	-4.7	-16.2
	3007241	-	P	BCAL2736	3005890	3007146	-95	yes	-107.9	-247.3
	3023152	-	P	BCAL2750	3022513	3023118	-34	yes	-5.5	-35.1
	3024811	-	IS	BCAL2752	3024266	3024832	22	no	-2.4	-15.9
	3028028	-	IS	BCAL2756	3027783	3028181	154	no	-8.2	-25.4
	3028937	-	P	BCAL2757	3028310	3028888	-49	yes	-25.2	-48
	3030522	-	P	BCAL2758	3029118	3030500	-22	yes	-11.3	-39.7
	3031976	+	IAS	BCAL2759	3030950	3031978	3	no	-3.7	-18.6
	3035101	-	iPU	BCAL2764	3035050	3036600	1500	yes	-2.1	-19.1
	3036603	-	P	BCAL2764	3035050	3036600	-3	yes	-21.2	-54.9
	3037852	-	P	BCAL2766	3037324	3037656	-196	yes	-79.5	-165.2
	3040197	-	P	BCAL2768	3039073	3040116	-81	yes	-5.6	-10.5
	3046655	-	P	BCAL2775	3045432	3046655	1	yes	-14.8	-35
	3049699	-	P	BCAL2778	3048781	3049659	-40	yes	-8.5	-17.1
	3052705	-	P	BCAL2781	3051820	3052608	-97	yes	-34.7	-58.4
	3056243	-	IS	BCAL2785	3056134	3056694	452	no	-15.4	-43
	3060581	-	P	BCAL2789	3060059	3060559	-22	yes	-37.3	-57.7
	3069396	-	P	BCAL2796	3067762	3069366	-30	yes	-45.9	-91.6
	3083769	-	IS	BCAL2809	3083238	3084590	822	no	-5.3	-16.6
	3086469	-	P	BCAL2811	3085613	3086389	-80	yes	-4.2	-12.6
	3093624	-	iP	BCAL2818	3092132	3093673	50	yes	-10.8	-53.6
	3101989	-	S	BCAL2822	3100527	3101801	-188	no	-31.1	-95.9
	3102032	-	P	BCAL2822	3100527	3101801	-231	no	-82.9	-137.9
	3102116	-	O	BCAL2822	3100527	3101801	-315	yes	-12.6	-25.5
	3102369	+	IAS	BCAL2823	3102202	3102843	475	yes	-2.7	-25.1
	3105931	-	P	BCAL2827	3105506	3105925	-6	yes	-65.5	-261.2
	3106107	-	IS	BCAL2828	3105995	3106459	353	no	0	-22.2
	3108045	-	P	BCAL2829	3106541	3108025	-20	yes	-85	-378.3
	3110171	-	P	BCAL2831	3109477	3110139	-32	yes	-28.9	-99.1
	3119573	-	P	BCAL2839	3118410	3119474	-99	yes	-25.1	-42.3
	3122838	-	iP	BCAL2841	3121514	3122860	23	yes	-18.5	-48.2
	3122916	-	S	BCAL2841	3121514	3122860	-56	no	-2.3	-11.1
	3124147	-	P	BCAL2843	3123311	3124066	-81	yes	-82.9	-314.7
	3124198	-	S	BCAL2843	3123311	3124066	-132	no	-3.6	-16
	3126338	-	P	BCAL2845	3125214	3126179	-159	yes	-18.7	-34.1
	3127038	+	O	BCAL2846	3126480	3126983	-55	no	0	-12.7
	3128173	-	dP	BCAL2848	3127910	3128146	-27	yes	-12.7	-2.6
	3131857	-	IS	BCAL2852	3130725	3132203	347	no	-10.2	-16.9
	3132376	-	P	BCAL2852	3130725	3132203	-173	yes	-11.6	-26.2
	3132837	-	O	BCAL2852	3130725	3132203	-634	no	-0.1	-59.7
	3133404	-	P	BCALr2852d	3133275	3133350	-54	yes	-1800.3	-14829.4
	3136969	-	P	BCAL2855	3135845	3136810	-159	yes	-18.7	-34.1
	3137428	-	P	BCAL2854-2	3137010	3137386	-42	yes	-58	-68.3
	3146524	-	P	BCAL2865	3145295	3146524	1	yes	-93	-262.5
	3149450	-	P	BCAL2867	3147588	3149381	-69	yes	-18.7	-25.6
	3151325	-	IS	BCAL2870	3151316	3152368	1044	no	-32.2	-128.7
	3152271	-	IS	BCAL2870	3151316	3152368	98	no	-4.8	-11.8
	3153329	-	IS	BCAL2872	3153078	3153677	349	yes	-146.1	-1203.7
	3153710	-	P	BCAL2872	3153078	3153677	-33	yes	-40.7	-289.2
	3155470	-	IS	BCAL2874	3154245	3155477	8	no	-1.5	-10.8
	3155486	-	S	BCAL2874	3154245	3155477	-9	no	-2.9	-14.6
	3155582	-	P	BCAL2874	3154245	3155477	-105	no	0	-15.3
	3156001	-	P	BCAL2875	3155642	3155881	-120	yes	-9	-17
	3156352	-	IS	BCAL2876	3156026	3156775	424	no	-2.9	-16.2
	3159898	-	IS	BCAL2879	3158819	3159925	28	no	-82.2	-345.7
	3160019	-	P	BCAL2879	3158819	3159925	-94	no	-5.4	-10.9
	3160252	-	P	BCAL2880	3160055	3160234	-18	yes	-141	-126.8
	3161039	-	S	BCAL2881	3160333	3160968	-71	no	-29.7	-107.6
	3161101	-	P	BCAL2881	3160333	3160968	-133	yes	-90.1	-370
	3163668	-	iPU	BCAL2885	3163624	3164025	358	yes	-44.2	-97.2
	3164926	-	IS	BCAL2887	3164687	3165691	766	no	-6.7	-26.4
	3165063	-	IS	BCAL2887	3164687	3165691	629	no	-2	-10.1
	3165776	-	P	BCAL2887	3164687	3165691	-85	yes	-33.2	-69.9
	3178431	-	P	BCAL2897	3177740	3178402	-29	no	-115.4	-284.1
	3179747	-	P	BCAL2898	3178490	3179689	-58	yes	-97.8	-469.9
	3184935	+	IAS	BCAL2905	3184464	3185009	75	yes	-50.5	-466.3
	3189046	-	P	BCAL2909	3188502	3188996	-50	yes	-116.4	-221.6
	3189325	-	O	BCAL2909	3188502	3188996	-329	yes	-15.8	-79.3
	3193972	-	P	BCAL2912	3192969	3193940	-32	yes	-36.8	-104.8
	3198509	-	dP	BCAL2916	3197086	3198456	-53	yes	-12.5	-5.4
	3200521	-	P	BCAL2919	3199813	3200433	-88	yes	-8.7	-27.7
	3204175	-	dP	BCAL2923	3203216	3204154	-21	yes	-20.4	0
	3205134	-	IS	BCAL2925	3205049	3205441	308	no	-7	-44.8
	3205545	-	P	BCAL2925	3205049	3205441	-104	no	0	-12.7
	3206601	-	IS	BCAL2927	3206371	3207051	451	no	-11.2	-12.7
	3207386	-	P	BCAL2928	3207091	3207345	-41	yes	-337.8	-784.9
	3210461	-	P	BCAL2931	3209268	3210434	-27	yes	-279.5	-609.4
	3214416	-	S	BCAL2935	3213637	3214386	-30	no	-9	-15.1
	3214476	-	S	BCAL2935	3213637	3214386	-90	no	-9	-19
	3214523	-	P	BCAL2935	3213637	3214386	-137	yes	-21.9	-194.2
	3217178	-	P	BCAL2938	3216081	3217115	-63	yes	-15.8	-32
	3219262	-	P	BCAL2940	3218269	3219192	-70	yes	-12.2	-15.6
	3221589	-	P	BCAL2942	3220657	3221559	-30	yes	-59.2	-158.9
	3225790	-	IS	BCAL2947	3225696	3226868	1079	no	-2	-11.5
	3227276	-	P	BCAL2948	3226922	3227215	-61	yes	-9.2	-12.6
	3228733	-	IS	BCAL2950	3227772	3229484	752	no	-2.5	-14.9
	3228953	-	IS	BCAL2950	3227772	3229484	532	no	-2.2	-13
	3229603	-	S	BCAL2950	3227772	3229484	-119	no	-1.7	-13.5
	3229634	-	IS	BCAL2951	3229627	3230313	680	no	0	-40.7
	3229793	-	iPU	BCAL2951	3229627	3230313	521	yes	-621.6	-2215.3
	3235042	-	P	BCAL2955	3233874	3234956	-86	no	-19	-32.9
	3235775	-	S	BCAL2956	3235112	3235711	-64	no	-1.6	-26.9
	3235890	-	iPU	BCAL2957	3235795	3238398	2509	yes	-580.8	-1317.2
	3236047	-	IS	BCAL2957	3235795	3238398	2352	no	-29.6	-77.1
	3236556	-	IS	BCAL2957	3235795	3238398	1843	no	-2.1	-11.2
	3238466	-	P	BCAL2957	3235795	3238398	-68	yes	-531.8	-1273.8
	3238513	-	S	BCAL2957	3235795	3238398	-115	no	-3.5	-12.7
	3242072	+	IAS	BCAL2961	3241751	3242995	924	yes	-151.4	-303.2
	3243058	+	O	BCAL2961	3241751	3242995	-63	no	-2.5	-11.4
	3243748	-	IS	BCAL2962	3243094	3243792	45	yes	-100.8	-565.6
	3243907	-	P	BCAL2962	3243094	3243792	-115	yes	-6.3	-23.4
	3249524	+	IAS	BCAL2966	3248128	3250932	1409	yes	-18.3	-34.3
	3252997	-	IS	BCAL2969a	3252756	3253013	17	no	-42.5	-110.7
	3253210	+	iPU	BCAL2970	3253166	3253876	667	yes	-30.4	-106.4
	3254140	+	IAS	BCAL2971	3253887	3254297	158	yes	-9.8	-64.5
	3257202	-	IS	BCAL2973	3256850	3257203	2	no	-2.1	-11.8
	3257260	-	P	BCAL2973	3256850	3257203	-57	yes	-186.1	-979.4
	3257284	-	S	BCAL2973	3256850	3257203	-81	no	-15.7	-30.7
	3257864	-	iP	BCAL2974	3257551	3257931	68	yes	-68.2	-81.1
	3259054	-	P	BCAL2975	3257921	3259027	-27	yes	-0.9	-16.9
	3266136	-	P	BCAL2980	3264468	3266114	-22	yes	-44.9	-217.6
	3271583	-	P	BCAL2983A	3270859	3271557	-26	yes	-21.1	-50.7
	3272904	-	P	BCAL2984	3271673	3272863	-41	yes	-57.9	-142.5
	3273047	-	O	BCAL2984	3271673	3272863	-184	yes	-4.3	-26.1
	3281964	-	P	BCAL2992	3281195	3281902	-62	yes	-5.8	-37.1
	3297421	-	P	BCAL3006	3297108	3297311	-110	yes	-779	-2592.4
	3298074	+	O	BCAL3007	3297705	3297971	-103	no	-71.1	-967.6
	3298405	+	O	BCAL3007	3297705	3297971	-434	no	-1.4	-10.5
	3303453	-	IS	BCAL3011	3303379	3303582	130	no	-0.9	-10.9
	3303604	-	P	BCAL3011	3303379	3303582	-22	yes	-387.9	-539.1
	3305337	-	P	BCAL3013	3304332	3305255	-82	yes	-100.4	-207.4
	3312957	-	P	BCAL3022	3311936	3312931	-26	yes	-5.3	-11.1
	3317999	-	P	BCAL3028	3317460	3317960	-39	yes	-339	-1433.3
	3320162	-	P	BCALr3029	3320035	3320125	-37	yes	-6851	-29422.3
	3321572	-	P	BCAL3030	3320243	3321544	-28	yes	-20.3	-52.1
	3323459	-	P	BCAL3032	3322102	3323427	-32	yes	-25.1	-28.4
	3324517	-	iPU	BCAL3034	3324328	3326637	2121	yes	-47.4	-159.9
	3334349	-	O	BCAL3041	3332764	3334011	-338	yes	-405.1	-1336.7
	3338912	-	IS	BCAL3045	3338651	3339487	576	no	-4	-13.7
	3341407	-	P	BCAL3047	3340107	3341324	-83	yes	-43.7	-56.6
	3345208	+	IAS	BCAL3051	3344645	3345274	67	no	-2	-10.3
	3351232	-	S	BCAL3057	3349796	3350923	-309	no	-5.4	-54.5
	3351271	-	O	BCAL3057	3349796	3350923	-348	yes	-2473.7	-9553.1
	3354237	-	S	BCAL3059A	3353923	3354219	-18	no	-4.8	-16
	3354286	-	P	BCAL3059A	3353923	3354219	-67	yes	-136.4	-448.5
	3357120	-	P	BCAL3063	3356691	3357077	-43	yes	-6.3	-13.2
	3363779	-	dP	BCAL3070	3362382	3363704	-75	yes	-15.1	-10.5
	3366761	-	P	BCAL3073	3365509	3366690	-71	no	-7.7	-10.2
	3370985	-	dP	BCAL3076A	3370758	3370985	1	yes	-43.4	-42.4
	3382809	-	iPU	BCAL3092	3382770	3383351	543	yes	-36.8	-69.1
	3383739	-	P	BCAL3093	3383348	3383665	-74	yes	-1.7	-24.2
	3403525	-	P	BCAL3113	3401971	3403365	-160	yes	-15	-77.2
	3411234	-	iPU	BCAL3120	3411022	3412038	805	yes	-55.5	-305.3
	3412119	-	IS	BCAL3121	3412044	3413021	903	no	-4.7	-16.5
	3412799	-	IS	BCAL3121	3412044	3413021	223	no	-10.9	-40.7
	3413161	-	IS	BCAL3122	3413006	3413887	727	no	-9.4	-17.7
	3413490	-	IS	BCAL3122	3413006	3413887	398	no	-17	-51.2
	3413671	-	IS	BCAL3122	3413006	3413887	217	no	-4.3	-14.7
	3413900	-	P	BCAL3122	3413006	3413887	-13	yes	-24.4	-65.3
	3413953	-	S	BCAL3122	3413006	3413887	-66	yes	-14.5	-25.9
	3415516	-	IS	BCAL3124	3414875	3416842	1327	no	-2.6	-23.2
	3415748	-	IS	BCAL3124	3414875	3416842	1095	no	-14	-43.3
	3416235	-	IS	BCAL3124	3414875	3416842	608	no	-9.9	-20.4
	3416748	-	IS	BCAL3124	3414875	3416842	95	no	-14.4	-28.1
	3417394	-	IS	BCAL3125-1	3416832	3417949	556	no	-16.4	-62.7
	3417677	-	IS	BCAL3125-1	3416832	3417949	273	yes	-88.8	-275.6
	3417933	-	IS	BCAL3125-1	3416832	3417949	17	no	-5.8	-30.6
	3419998	-	IS	BCAL3128	3419149	3420453	456	no	-13.9	-39.4
	3423574	-	IS	BCAL3131	3422950	3423756	183	yes	-944	-5537.3
	3426716	-	IS	BCAL3135	3426181	3427242	527	no	-6.1	-18.4
	3427342	-	S	BCAL3135	3426181	3427242	-100	no	-18.8	-40.2
	3427405	-	P	BCAL3135	3426181	3427242	-163	yes	-26.5	-83.3
	3427482	-	S	BCAL3135	3426181	3427242	-240	yes	-23.2	-64.7
	3433326	-	P	BCAL3142	3432748	3433326	1	no	-39.2	-61.8
	3433417	-	S	BCAL3142	3432748	3433326	-91	yes	-12.3	-22.2
	3435076	-	IS	BCAL3144	3434915	3435085	10	no	-20.2	-27.7
	3435122	-	P	BCAL3144	3434915	3435085	-37	yes	-24.5	-73.2
	3438468	-	S	BCAL3147	3438084	3438377	-91	yes	-17.7	-42.7
	3438648	-	P	BCAL3147	3438084	3438377	-271	no	-31.5	-133.8
	3442188	-	P	BCAL3153	3441730	3442080	-108	yes	-511.1	-544.8
	3454547	-	IS	BCAL3163	3454082	3454672	126	no	-7.7	-21
	3474268	-	O	BCAL3177	3472470	3473642	-626	yes	-8.2	-25.8
	3480215	+	O	BCAL3182	3478873	3480033	-182	no	-9.8	-20.4
	3480239	+	S	BCAL3182	3478873	3480033	-206	no	0	-17.9
	3480274	-	IS	BCAL3183	3480260	3481561	1288	no	-2.1	-11.2
	3480315	-	IS	BCAL3183	3480260	3481561	1247	no	-16.9	-21.3
	3480909	-	IS	BCAL3183	3480260	3481561	653	no	-25.2	-29.2
	3482921	-	IS	BCAL3185	3482908	3484242	1322	no	-5.9	-16.2
	3483803	-	IS	BCAL3185	3482908	3484242	440	no	-5.3	-10.2
	3485946	-	IS	BCAL3187	3484524	3486176	231	no	-8.4	-21.4
	3486308	-	S	BCAL3187	3484524	3486176	-132	no	-3.1	-12.4
	3486371	-	P	BCAL3187	3484524	3486176	-195	yes	-479.5	-754.5
	3487970	-	P	BCAL3189	3487535	3487945	-25	yes	-13.7	-66.2
	3488903	-	P	BCAL3190	3488086	3488877	-26	yes	-11.2	-25.3
	3490999	-	P	BCAL3192	3490304	3490942	-57	yes	-319	-937.7
	3491228	-	O	BCAL3192	3490304	3490942	-286	no	-3.9	-12.6
	3491936	+	IAS	BCAL3194	3491683	3492072	137	yes	-4	-14.8
	3495063	-	P	BCAL3197	3493575	3494822	-241	yes	-228.1	-557.1
	3496158	+	IAS	BCAL3199	3496089	3496574	417	no	-7.3	-14.8
	3496546	+	IAS	BCAL3199	3496089	3496574	29	yes	-2.7	-27
	3498831	+	IAS	BCAL3202	3497853	3498893	63	yes	-12.7	-15.8
	3501722	+	IAS	BCALr3205	3501708	3501784	63	yes	-62.8	-135
	3502680	+	IAS	BCAL3205C	3502484	3502879	200	yes	-100.3	-306.1
	3503665	+	O	BCAL3207	3502947	3503399	-266	yes	-126.6	-252.3
	3504008	+	IAS	BCAL3208	3503667	3504686	679	yes	-45.5	-146.8
	3504440	+	IAS	BCAL3208	3503667	3504686	247	yes	-15.9	-55.9
	3505626	+	O	BCAL3209	3505182	3505505	-121	yes	-72.6	-224.7
	3506488	+	IAS	BCAL3211	3506351	3507376	889	no	-5.8	-21.1
	3507973	-	dP	BCAL3212	3507499	3507942	-31	yes	-10.5	0
	3509621	+	O	BCAL3214	3509123	3509452	-169	no	-6.3	-24
	3511118	+	IAS	BCAL3216	3510685	3511248	131	yes	-7.5	-29.8
	3511258	+	O	BCAL3216	3510685	3511248	-10	no	-5.8	-21.6
	3522125	-	IS	BCAL3221	3521991	3523511	1387	no	-11.4	-21.1
	3522572	-	IS	BCAL3221	3521991	3523511	940	yes	-7.2	-15.9
	3523469	-	IS	BCAL3221	3521991	3523511	43	no	-1.7	-11.7
	3524939	-	IS	BCAL3223-1	3524304	3525232	294	no	-1.8	-10.8
	3525051	-	IS	BCAL3223-1	3524304	3525232	182	no	-0.4	-11.8
	3526281	-	IS	BCAL3225	3526141	3526404	124	no	-14.9	-55.5
	3527003	-	P	BCAL3223-2	3526473	3526749	-254	yes	-11.6	-85.5
	3529524	-	P	BCAL3227	3527662	3529458	-66	yes	-27.7	-37.9
	3530656	-	IS	BCAL3228	3530473	3531018	363	no	-25.8	-48.4
	3530973	-	IS	BCAL3228	3530473	3531018	46	no	-3.3	-18
	3531142	-	S	BCAL3228	3530473	3531018	-124	no	-10.5	-37.9
	3531196	-	P	BCAL3228	3530473	3531018	-178	yes	-158.2	-500.8
	3531318	-	IS	BCAL3229	3531274	3533205	1888	no	-2	-15.9
	3531494	-	IS	BCAL3229	3531274	3533205	1712	yes	-1.4	-10.5
	3533447	-	P	BCAL3229	3531274	3533205	-242	yes	-10.3	-29.1
	3533713	-	O	BCAL3229	3531274	3533205	-508	yes	-7.3	-16.6
	3534553	-	P	BCAL3229A	3534011	3534439	-114	no	-7.2	-13.8
	3535138	+	O	BCAL3230	3534564	3535046	-92	yes	-13.7	-45.5
	3535149	+	S	BCAL3230	3534564	3535046	-103	no	-3.5	-27.7
	3537934	+	O	BCAL3232	3536307	3537905	-29	no	-8.4	-16.3
	3539714	+	IAS	BCAL3233	3539110	3540081	368	no	-5	-16.2
	3540649	+	IAS	BCAL3234	3540104	3541036	388	yes	-19.1	-76.8
	3541553	-	IS	BCAL3235	3541085	3542236	684	yes	-11.3	-21.1
	3544940	-	IS	BCAL3239	3544778	3547483	2544	no	-6.1	-34.1
	3547327	-	IS	BCAL3239	3544778	3547483	157	no	-11	-49.4
	3548114	-	IS	BCAL3240	3547504	3548157	44	no	-16.6	-37.3
	3548832	-	IS	BCAL3241	3548167	3548961	130	no	-78.4	-404.5
	3549157	-	IS	BCAL3242	3548951	3550057	901	yes	-97.3	-450.7
	3549826	-	IS	BCAL3242	3548951	3550057	232	no	-4	-16.9
	3551338	-	P	BCAL3243	3550131	3551303	-35	yes	-7.5	-12
	3551846	+	IAS	BCAL3244	3551458	3552609	764	no	-6.2	-19.6
	3551893	+	IAS	BCAL3244	3551458	3552609	717	no	-17.9	-54.7
	3554964	+	O	BCAL3245	3552606	3554534	-430	no	-4.7	-16.3
	3555065	+	IAS	BCAL3246	3554996	3556423	1359	yes	-5.7	-21.7
	3559608	-	IS	BCAL3249-2	3559546	3560237	630	no	-1.4	-23.8
	3562202	-	IS	BCAL3255	3562071	3562754	553	no	-3.8	-19.5
	3562448	-	IS	BCAL3255	3562071	3562754	307	no	-12.8	-26.2
	3562833	-	dP	BCAL3255	3562071	3562754	-79	yes	-60.9	-45.3
	3566533	-	IS	BCAL3258	3565908	3566540	8	no	-16.7	-40.1
	3566570	-	P	BCAL3258	3565908	3566540	-30	yes	-259.3	-1065.1
	3569296	-	IS	BCAL3261	3568326	3569381	86	no	-2.3	-12.2
	3569408	-	P	BCAL3261	3568326	3569381	-27	yes	-78.6	-195.7
	3580184	-	dP	BCAL3270	3578158	3580110	-74	yes	-26.9	0
	3581331	-	dP	BCAL3272	3580713	3581258	-73	yes	-46.1	-28.1
	3581661	-	O	BCAL3272	3580713	3581258	-403	no	-0.8	-10.9
	3583254	-	P	BCAL3274	3582154	3583224	-30	yes	-42.6	-266.1
	3584399	-	P	BCAL3275	3583374	3584396	-3	yes	-10.7	-21.8
	3590191	-	P	BCAL3278	3587194	3590070	-121	yes	-9.2	-23.7
	3597603	+	IAS	BCAL3282	3597267	3598340	738	no	-3.8	-11.1
	3600406	-	P	BCAL3285	3599178	3600386	-20	yes	-106.2	-401.6
	3608808	+	IAS	BCAL3293	3608431	3608826	19	yes	-12.4	-15.8
	3615466	-	S	BCAL3299	3612912	3615098	-368	no	-6	-19.2
	3615520	-	O	BCAL3299	3612912	3615098	-422	yes	-46.6	-123.6
	3616711	-	P	BCAL3301	3615721	3616680	-31	yes	-188.6	-187.2
	3619153	-	S	BCAL3302	3616817	3619048	-105	no	-6.2	-18.4
	3619212	-	P	BCAL3302	3616817	3619048	-164	yes	-22.2	-40.4
	3639139	-	P	BCAL3320	3638790	3639122	-17	yes	-19.2	-32.4
	3641494	-	P	BCAL3323	3640538	3641461	-33	yes	-12.3	-15.5
	3645590	-	P	BCAL3327	3644349	3645488	-102	yes	-8.1	-20.7
	3649894	-	IS	BCAL3331	3649291	3649902	9	no	-10.8	-21.4
	3663093	-	P	BCAL3344	3661824	3663065	-28	yes	-7.1	-12.6
	3664874	-	P	BCAL3346	3664464	3664835	-39	yes	-8.9	-84.3
	3665045	-	O	BCAL3346	3664464	3664835	-210	no	0	-32.3
	3665894	-	IS	BCAL3348	3665467	3665895	2	no	-3.1	-17
	3665998	-	S	BCAL3348	3665467	3665895	-103	no	-1.7	-14.7
	3666010	-	P	BCAL3348	3665467	3665895	-115	yes	-557.5	-2235
	3666648	+	O	BCAL3348a	3666207	3666512	-136	no	-754.2	-1957.3
	3667483	-	IS	BCALr3349	3667470	3667816	334	no	-35.2	-158
	3667509	-	IS	BCALr3349	3667470	3667816	308	no	-47.1	-62
	3667570	-	IS	BCALr3349	3667470	3667816	247	no	-24.8	-68.1
	3667602	-	IS	BCALr3349	3667470	3667816	215	no	-23.8	-38.1
	3667645	-	IS	BCALr3349	3667470	3667816	172	no	-25.5	-94.4
	3667759	-	IS	BCALr3349	3667470	3667816	58	no	-16.4	-51.8
	3667867	-	P	BCALr3349	3667470	3667816	-51	yes	-605.6	-1635.1
	3669969	-	P	BCAL3351	3668765	3669859	-110	yes	-130.4	-357.6
	3670338	+	IAS	BCAL3352	3670053	3670949	612	no	-1.3	-11.1
	3671203	+	O	BCAL3352	3670053	3670949	-254	yes	-23.8	-123
	3678297	-	IS	BCAL3356	3677653	3678330	34	no	-3	-13.8
	3680505	-	IS	BCAL3359	3680310	3681596	1092	no	-3.6	-17.8
	3682870	-	P	BCAL3360	3681874	3682836	-34	yes	-24.3	-41
	3686176	-	P	BCAL3362	3684556	3685977	-199	yes	-22.6	-60.6
	3687516	-	diPU	BCAL3365	3687490	3688851	1336	yes	-27.3	-26.2
	3688888	-	P	BCAL3365	3687490	3688851	-37	no	-4.5	-10.5
	3691646	-	P	BCAL3367	3689717	3691573	-73	yes	-160.7	-736.7
	3692765	+	O	BCAL3368	3691868	3692716	-49	no	-0.4	-14.8
	3694700	-	P	BCAL3370	3693271	3694578	-122	no	-38.3	-83.3
	3699162	-	P	BCAL3373	3696455	3699049	-113	yes	-49.3	-166
	3702254	-	P	BCAL3377	3701347	3702144	-110	yes	-81	-108.1
	3713336	-	dP	BCAL3388	3712243	3713253	-83	yes	-70	-0.3
	3715502	-	P	BCAL3389	3713341	3715413	-89	yes	-310.5	-1040.4
	3718511	-	iPU	BCAL3394	3718511	3718942	432	yes	-26.6	-89.4
	3718989	-	P	BCAL3394	3718511	3718942	-47	yes	-173.1	-243
	3721637	-	iP	BCAL3395	3719319	3721676	40	yes	-2.2	-17.1
	3726049	-	P	BCAL3400	3725193	3726020	-29	yes	-39.4	-106.9
	3735355	-	P	BCAL3409	3734280	3735179	-176	yes	-85.8	-116.7
	3741988	-	IS	BCAL3415	3741833	3742402	415	no	-4.6	-17.4
	3743898	-	P	BCAL3416	3742399	3743784	-114	yes	-11.6	-28.2
	3745819	+	IAS	BCAL3419	3745429	3745881	63	no	-3.2	-12.7
	3748772	+	IAS	BCAL3422	3747877	3748779	8	yes	-8.9	-24.4
	3756547	-	IS	BCAL3429	3755210	3758221	1675	no	-4.3	-21.4
	3757948	-	IS	BCAL3429	3755210	3758221	274	no	-1.9	-16.3
	3758532	-	O	BCAL3429	3755210	3758221	-311	yes	-31.6	-36.2
	3760475	-	P	BCAL3432	3759582	3760475	1	yes	-48.1	-71.9
	3765224	-	P	BCAL3436	3763293	3765029	-195	yes	-46.3	-138.8
	3769774	-	P	BCAL3442	3769414	3769725	-49	yes	-299.2	-1008.6
	3783534	-	P	BCAL3453	3780638	3783439	-95	yes	-19.2	-46.8
	3785219	-	P	BCAL3455	3784254	3785171	-48	yes	-31.4	-40.8
	3785239	-	S	BCAL3455	3784254	3785171	-68	no	-5.6	-10.6
	3787411	-	dP	BCAL3457	3786116	3787312	-99	yes	-96.7	-29.4
	3803410	-	IS	BCAL3471	3802984	3803412	3	no	-19.9	-26.9
	3803453	-	P	BCAL3471	3802984	3803412	-41	yes	-51.8	-87.1
	3804648	-	P	BCAL3472	3803799	3804425	-223	yes	-5.2	-20.2
	3807821	-	P	BCAL3474	3806110	3807783	-38	yes	-33.2	-46.9
	3810020	-	P	BCAL3475	3807921	3809996	-24	yes	-11.8	-62.2
	3815539	-	P	16S-L3475	3813769	3815300	-239	yes	-1534	-3132
	3815705	-	O	16S-L3475	3813769	3815300	-405	yes	-44.6	-277.1
	3820962	-	P	BCAL3483	3820663	3820923	-39	yes	-47.3	-142.8
	3845798	-	P	BCAL3507	3845273	3845773	-25	yes	-17.3	-57.6
	3847253	-	P	BCAL3509	3846750	3847223	-30	yes	-23.2	-29.4
	3850938	-	P	BCAL3512	3850410	3850898	-40	yes	-17	-80.2
	3855901	-	IS	BCAL3519	3855857	3856966	1066	no	-5.9	-19.2
	3858903	-	IS	BCAL3523	3858661	3859113	211	no	-3.2	-13.2
	3859212	-	P	BCAL3523	3858661	3859113	-99	yes	-5.3	-12.7
	3864848	-	P	BCAL3527	3862449	3864782	-66	no	-85.9	-259.6
	3865058	-	O	BCAL3527	3862449	3864782	-276	yes	-6.8	-21.7
	3867563	-	P	BCAL3530	3867242	3867520	-43	no	-133.6	-201.6
	3867681	-	O	BCAL3530	3867242	3867520	-161	yes	-19	-28.2
	3869940	+	O	BCAL3531	3867909	3869840	-100	yes	-110.8	-517.8

## Sheet: Repl. 2 Forward
	Sass et al. 2015			Genome-wide transcription start site profiling in biofilm-grown Burkholderia cenocepacia J2315
Table S3: Annotated and categorised TSS in the B. cenocepacia J2315 genome
Replicon 2
Accession number AM747721
Forward reads
	Position	Strand	Category	Gene	Annotation start	Annotation end	TSS position relative to gene start	Leading edge of transcription present in gRNA-seq data	Mean normalised number of read starts in untreated library	Mean normalised number of read starts in TEX treated library
	170	+	P	BCAM0001	230	829	-60	yes	16.6	31.9					Abbreviations for categories:
	1557	+	O	BCAM0003	2538	3200	-981	yes	5.2	13.2					P	primary TSS in an intergenic region
	2519	+	P	BCAM0003	2538	3200	-19	yes	14.9	18.3					iP	internal primary downstream of annotated gene start
	6827	-	IAS	BCAM0005A	6784	6996	44	yes	5.5	85.7					iPU	primary TSS internal to an upstream gene
	6919	-	IAS	BCAM0005A	6784	6996	136	no	5.2	16.5					dP	depleted primary TSS
	7052	+	O	BCAM0006	7550	8731	-498	no	12.4	45.7					diP	depleted internal primary TSS
	11149	+	P	BCAM0010	11279	12478	-130	yes	4.6	10.5					diPU	depleted primary TSS in an upstream gene
	14979	+	P	BCAM0014	15152	15757	-173	yes	0.9	10.2					S	secondary TSS
	27812	+	S	BCAM0028	28013	29074	-201	yes	16.7	38.2					O	orphan TSS
	27859	+	P	BCAM0028	28013	29074	-154	no	15.4	58					IS	internal sense TSS
	41214	-	iPU	BCAM0037	40697	41230	518	yes	7.5	23.8					IAS	internal antisense TSS
	47590	+	P	BCAM0043	47652	50156	-62	yes	8.6	30.2
	57727	+	P	BCAM0052	57842	58075	-115	yes	87.7	530
	58159	+	P	BCAM0053	58213	59133	-54	yes	5.7	14.5
	64707	+	P	BCAM0060	64731	66089	-24	no	34.9	80.7
	71029	+	P	BCAM0066	71131	73110	-102	yes	34.8	35.1
	71120	+	S	BCAM0066	71131	73110	-11	no	18.7	30.8
	71930	+	IS	BCAM0066	71131	73110	800	no	2.8	11.1
	75503	+	IS	BCAM0069	75236	76918	268	no	5.8	50.8
	83791	-	O	BCAM0076	84022	84789	-231	no	2.8	11.1
	94550	+	P	BCAM0085	94684	95280	-134	yes	8.6	21
	145839	+	P	BCAM0129	145907	146578	-68	yes	5	43.7
	158201	+	P	BCAM0138	158225	158899	-24	yes	1.8	10.3
	162877	+	P	BCAM0143	162891	163796	-14	no	7.2	10.2
	171834	+	IS	BCAM0148	169626	172472	2209	yes	16	28.5
	172448	+	IS	BCAM0148	169626	172472	2823	no	6	24.1
	173204	+	IS	BCAM0149	172476	174527	729	no	0.4	11.5
	174769	+	IS	BCAM0150	174531	175838	239	no	2.3	11.7
	177095	+	IS	BCAM0152	176452	177762	644	no	3.7	13
	187652	-	IAS	BCAM0163	187493	187867	160	yes	9	15.1
	193408	+	P	BCAM0168	193436	194359	-28	yes	6.2	20.4
	202788	-	O	BCAM0175a	202997	203302	-209	yes	5.6	16.9
	211249	+	P	BCAM0183	211297	214632	-48	yes	4.7	28.9
	217617	+	O	BCAM0187	217955	219667	-338	yes	303.3	577.9
	255376	-	IAS	BCAM0217	255040	255381	337	yes	8.1	20.7
	255421	-	O	BCAM0218	255662	258694	-241	no	4.7	10.8
	260330	+	IS	BCAM0219	259169	268030	1162	yes	10.3	12.4
	279943	+	O	BCAM0225A	281058	281309	-1115	yes	5.5	22
	281139	+	IS	BCAM0225A	281058	281309	82	no	3.7	14.7
	281356	-	O	BCAM0227	281630	284665	-274	no	5.3	29.3
	281585	-	O	BCAM0227	281630	284665	-45	no	22.9	62.5
	290334	+	P	BCAM0233	290334	290681	1	yes	6.2	12
	291032	+	IS	BCAM0234	290704	291198	329	no	5.7	36.1
	296773	-	IAS	BCAM0239a	296654	297277	120	no	0.9	11.1
	297476	-	O	BCAM0240	297531	298319	-55	yes	2.7	13.9
	302037	-	IAS	BCAM0244	301165	302283	873	yes	4.6	10.2
	302092	-	IAS	BCAM0244	301165	302283	928	no	6.5	13.5
	302239	-	IAS	BCAM0244	301165	302283	1075	no	2.2	12.9
	303891	+	P	BCAM0248	303891	305462	1	yes	85.6	117.1
	304634	+	IS	BCAM0248	303891	305462	744	no	3.2	14.5
	308644	-	IAS	BCAM0253	308634	309659	11	no	2.2	16.6
	312511	-	O	BCAM0257	312675	312956	-164	yes	34.8	57
	312940	-	IAS	BCAM0257	312675	312956	266	no	4.3	13.6
	321339	+	IS	BCAM0267	320550	321584	790	yes	6.8	16.3
	321404	+	iPU	BCAM0267	320550	321584	855	yes	15	103.1
	321483	+	IS	BCAM0267	320550	321584	934	yes	5.2	15
	323790	+	P	BCAM0271	323992	324261	-202	yes	1	12.3
	325779	+	IS	BCAM0273	324761	325819	1019	no	10	31.6
	326297	+	iPU	BCAM0274a	325926	326355	372	yes	20.3	73.7
	327331	+	IS	BCAM0275	326635	327486	697	yes	29.1	57
	329220	+	IS	BCAM0276	329025	329495	196	no	4.7	21.1
	329950	+	P	BCAM0278	330064	330498	-114	yes	4.7	13.4
	331447	+	P	BCAM0280	331489	332139	-42	yes	15.4	55.8
	333720	-	IAS	BCAM0281	332471	334228	1250	yes	10.3	67.9
	337174	+	P	BCAM0286	337347	338336	-173	yes	17.1	49.3
	337309	+	S	BCAM0286	337347	338336	-38	no	6.4	19.4
	338636	-	IAS	BCAM0287	338362	339135	275	yes	5.3	11.5
	338672	-	IAS	BCAM0287	338362	339135	311	no	1.3	17.1
	339801	-	IAS	BCAM0288	339443	340090	359	no	2.9	13.8
	340388	-	IAS	BCAM0289	340087	342084	302	yes	10.4	18.5
	340423	-	IAS	BCAM0289	340087	342084	337	no	2.7	13.3
	342298	+	P	BCAM0290	342336	342806	-38	yes	13.2	27.9
	344691	-	IAS	BCAM0293	344282	345481	410	yes	4.1	11.1
	346445	+	P	BCAM0295	346519	347052	-74	yes	6.5	28.7
	367007	+	P	BCAM0312	367028	367816	-21	yes	2.7	12.9
	377701	+	IS	BCAM0323	377465	378817	237	no	9.3	24.1
	379532	+	P	BCAM0324	379651	380298	-119	yes	35.1	57.6
	385938	+	IS	BCAM0331	385554	386258	385	yes	8.1	13.5
	390616	+	IS	BCAM0335	389466	391519	1151	no	3.8	10.8
	395373	+	IS	BCAM0340	394978	396033	396	yes	8.8	30.6
	400200	-	IAS	BCAM0345	399253	400257	948	yes	6.3	12.5
	400450	+	iP	BCAM0346	400441	400692	10	yes	9.2	48.8
	402096	-	O	BCAM0348a	402119	402583	-23	yes	18.5	45.3
	402351	-	IAS	BCAM0348a	402119	402583	233	yes	14	89.5
	402932	-	IAS	BCAM0348b	402662	403063	271	no	9.9	32.1
	404496	+	iP	BCAM0355	404492	406201	5	yes	5.3	17.4
	422241	+	P	BCAM0370	422393	422962	-152	yes	7.3	31.5
	423088	+	P	BCAM0371	423111	423788	-23	no	5.7	14.5
	428279	+	P	BCAM0377	428349	428675	-70	yes	20.9	51.2
	432584	+	P	BCAM0382	432828	433415	-244	yes	47.3	208.2
	437487	+	P	BCAM0387	437577	439283	-90	yes	6.1	22
	446453	+	P	BCAM0394	446486	446836	-33	yes	20.4	64.7
	448511	+	P	BCAM0397	448563	449915	-52	yes	4.8	20.7
	456676	+	dP	BCAM0407	456872	458035	-196	yes	11.2	0
	486002	+	P	BCAM0432	486002	486388	1	yes	60.7	128.8
	492722	+	IS	BCAM0436	492519	492887	204	yes	10.4	23.1
	494341	+	P	BCAM0438	494360	494635	-19	yes	3.8	16.9
	514450	-	O	BCAM0460	514641	515411	-191	yes	5.4	10.5
	520896	+	P	BCAM0466	520921	521850	-25	no	25.9	45.1
	528639	+	P	BCAM0475	528639	529442	1	yes	101.8	151.5
	528659	+	IS	BCAM0475	528639	529442	21	yes	16.8	78.2
	530121	+	P	BCAM0476a	530293	530643	-172	yes	38.6	144.6
	539802	+	P	BCAM0486	539838	540674	-36	yes	8.2	12.7
	549442	+	P	BCAM0496	549463	550095	-21	yes	7.6	23.7
	550293	+	P	BCAM0497	550332	551369	-39	yes	12.4	95.4
	553277	+	O	BCAM0499	553828	556026	-551	yes	9.5	31.6
	553392	+	O	BCAM0499	553828	556026	-436	yes	8.7	43
	556053	+	P	BCAM0500	556114	556575	-61	yes	9.3	33.6
	558902	-	O	BCAM0504	559036	559233	-134	yes	6.3	13.8
	560188	+	P	BCAM0506	560275	561807	-87	yes	8.6	18.7
	566985	+	P	BCAM0512	567084	568211	-99	yes	19.2	46.1
	570490	+	iP	BCAM0516	570437	570919	54	yes	10.8	47.4
	573365	+	IS	BCAM0519	572708	575008	658	yes	3.3	27.1
	575122	-	IAS	BCAM0520-1	575080	576846	43	yes	29.5	112
	575411	-	IAS	BCAM0520-1	575080	576846	332	no	3.3	17.5
	576718	-	IAS	BCAM0520-1	575080	576846	1639	yes	20.8	99.5
	578224	-	IAS	BCAM0522	577687	578715	538	no	3	10.5
	578798	-	O	BCAM0520-2	578808	579536	-10	no	5	26.7
	579344	-	IAS	BCAM0520-2	578808	579536	537	yes	1.9	16.3
	584387	+	P	BCAM0528	584441	585145	-54	yes	46.2	206.8
	610884	+	P	BCAM0552	610911	612038	-27	yes	2	16.2
	626551	+	P	BCAM0566	626647	627576	-96	yes	11.2	24.7
	627705	+	P	BCAM0567	627747	629054	-42	no	4.1	16
	629143	+	P	BCAM0568	629216	629935	-73	yes	4.4	10.8
	634935	+	P	BCAM0573	634961	635287	-26	yes	8.1	38.2
	643719	+	P	BCAM0580	643913	645916	-194	yes	50.1	51
	647402	+	P	BCAM0582	647520	649436	-118	yes	3	10.6
	674081	+	P	BCAM0605	674181	674612	-100	yes	12.3	64.3
	678557	+	P	BCAM0610	678631	679782	-74	yes	7.1	19.5
	683879	+	P	BCAM0615	683910	684554	-31	yes	1.7	10.6
	684683	+	IS	BCAM0616	684640	685089	44	no	47.9	131.2
	690008	+	P	BCAM0621	690031	690306	-23	yes	10.8	9
	690279	+	IS	BCAM0621	690031	690306	249	no	8.5	25.4
	693382	+	P	BCAM0624	693414	693866	-32	yes	20.2	80
	699633	-	IAS	BCAM0629	697702	700152	1932	yes	6.5	24.9
	703171	+	P	BCAM0632	703217	703726	-46	yes	5	11.4
	706489	+	P	BCAM0637	706535	707788	-46	yes	12.2	29.6
	708606	+	P	BCAM0639	708700	709332	-94	yes	5.8	11.1
	713692	+	iP	BCAM0645	713658	715211	35	yes	8.4	32.8
	717714	+	P	BCAM0649	717732	718664	-18	yes	33	46.9
	751208	+	P	BCAM0679	751228	751611	-20	yes	49.2	57.2
	758495	+	P	BCAM0687	758559	759197	-64	yes	28.3	79.9
	792304	+	iPU	BCAM0713	789224	792436	3081	yes	6.2	25
	800260	+	P	BCAM0722	800284	800955	-24	yes	9.2	34.6
	810663	+	P	BCAM0731	810703	811245	-40	yes	105.3	145.9
	826068	-	O	BCAM0747	826331	827401	-263	yes	6.2	32.8
	826075	-	S	BCAM0747	826331	827401	-256	yes	11.5	22.8
	830021	+	IS	BCAM0749	829682	831217	340	no	10.4	35.8
	831873	+	P	BCAM0751	831990	832907	-117	yes	19.4	22.6
	839254	+	P	BCAM0759	839356	840129	-102	yes	21.1	80.6
	846557	+	P	BCAM0765	846621	847550	-64	yes	7.6	25.3
	853209	+	IS	BCAM0771	852982	854007	228	no	0.4	17.4
	862637	+	IS	BCAM0779	860778	862640	1860	no	8.4	15.9
	862748	-	O	BCAM0780	862855	865791	-107	yes	16.2	26.2
	864775	-	IAS	BCAM0780	862855	865791	1921	no	11.3	86
	865002	-	IAS	BCAM0780	862855	865791	2148	no	17.3	67
	865541	-	IAS	BCAM0780	862855	865791	2687	no	19.9	119.3
	866056	+	O	BCAM0781	866472	866897	-416	yes	2.3	16.5
	866403	+	P	BCAM0781	866472	866897	-69	yes	22.6	34.3
	871888	-	IAS	BCAM0786	871648	872019	241	no	1.3	10.5
	878428	+	iP	BCAM0795	878392	878856	37	yes	10.6	24.6
	889058	+	P	BCAM0806	889144	890034	-86	yes	4.1	11.4
	896971	+	P	BCAM0814	896993	898279	-22	no	6.4	22.2
	899111	+	P	BCAM0817	899325	900965	-214	yes	5.2	10.3
	904562	+	P	BCAM0820	904770	905861	-208	yes	21.9	22.5
	913759	+	P	BCAM0827	913772	915178	-13	yes	165.2	588.9
	923620	+	iPU	BCAM0835	922566	923696	1055	yes	9.5	19.5
	925018	+	P	BCAM0837	925042	925632	-24	yes	11.5	62.9
	939269	+	P	BCAM0853	939465	940406	-196	yes	40.2	57.6
	962047	+	P	BCAM0871	962167	963603	-120	yes	9.1	13.2
	970478	+	P	BCAM0881	970562	972217	-84	yes	15.3	47.8
	970573	+	IS	BCAM0881	970562	972217	12	no	1.3	10.9
	977554	+	P	BCAM0888	977616	979241	-62	yes	38.6	133.1
	983431	+	O	BCAM0894	983690	984754	-259	yes	7.3	35.3
	983571	+	P	BCAM0894	983690	984754	-119	yes	36.9	112.1
	984796	+	dP	BCAM0895	984835	985011	-39	yes	102	18.7
	988738	+	P	BCAM0901	988757	990283	-19	yes	55.1	78.7
	991730	-	IAS	BCAM0903	991070	991813	661	no	2.2	16.2
	991740	-	iPU	BCAM0903	991070	991813	671	yes	126.3	223.6
	998293	-	IAS	BCAM0907	997430	998299	864	no	9.2	21.4
	998963	-	IAS	BCAM0908	998417	999523	547	yes	3	18.6
	999689	+	S	BCAM0909	999794	1000087	-105	yes	74.5	117.2
	999767	+	P	BCAM0909	999794	1000087	-27	yes	130.3	233.7
	1001047	+	P	BCAM0911	1001050	1002954	-3	no	51.9	86.8
	1002808	+	IS	BCAM0911	1001050	1002954	1759	no	79.6	216
	1002962	+	P	BCAM0912	1003109	1003918	-147	no	0.9	58.4
	1006473	+	P	BCAM0915	1006505	1006717	-32	yes	1029.6	3039.9
	1006753	+	P	BCAM0916	1006912	1007358	-159	no	0	32.3
	1009070	+	IS	BCAM0917	1007429	1009306	1642	yes	114.8	364.6
	1009355	+	O	BCAM0918	1009947	1011812	-592	yes	96.5	225.1
	1010944	+	IS	BCAM0918	1009947	1011812	998	no	6.5	12.3
	1011903	+	P	BCAMr0918	1011951	1012029	-48	no	2.3	31.5
	1015435	+	P	BCAM0921	1015599	1016249	-164	no	3.7	16.2
	1027695	-	O	BCAM0930	1027734	1028345	-39	yes	4.3	21.4
	1042542	+	P	BCAM0941	1042594	1044006	-52	yes	6.5	18.9
	1044155	+	P	BCAM0942	1044174	1044551	-19	yes	406.6	1325.1
	1045238	+	P	BCAM0944	1045412	1046146	-174	yes	2.8	13.8
	1050483	+	P	BCAM0949	1050567	1051661	-84	yes	2.7	19.3
	1062916	+	P	BCAM0958	1062946	1063269	-30	yes	18.3	69
	1071786	+	iP	BCAM0966	1071777	1072601	10	yes	10.7	30
	1072742	+	S	BCAM0967	1072771	1073187	-29	yes	123.3	149.2
	1072764	+	P	BCAM0967	1072771	1073187	-7	yes	88.7	319.5
	1087406	+	P	BCAM0983	1087444	1088853	-38	yes	30.2	48.1
	1090983	+	P	BCAM0986	1091187	1092308	-204	yes	909.9	2765.6
	1091065	+	S	BCAM0986	1091187	1092308	-122	no	1.6	10.9
	1094340	+	P	BCAM0988	1094463	1096577	-123	yes	9.6	23.9
	1097083	+	IS	BCAM0989	1096574	1097389	510	no	5.5	17.1
	1097804	+	IS	BCAM0990	1097386	1098087	419	yes	660.8	1494.3
	1103392	+	iPU	BCAM0995	1102143	1103453	1250	yes	245.9	702.7
	1104204	+	IS	BCAM0996	1103561	1104319	644	no	7.1	13.2
	1104243	+	IS	BCAM0996	1103561	1104319	683	no	4.3	19
	1104357	+	IS	BCAM0997	1104327	1104821	31	yes	29.4	164.4
	1106447	+	P	BCAM0999	1106665	1107855	-218	no	1169.5	2220.3
	1109568	+	P	BCAM1002	1109737	1111104	-169	yes	9.2	37.9
	1112199	-	IAS	BCAM1004	1112176	1113222	24	yes	4.1	36.5
	1117047	+	iP	BCAM1007	1117023	1118489	25	yes	2.7	15
	1122702	+	O	BCAM1010	1123104	1123991	-402	yes	29.4	75.8
	1125692	+	P	BCAM1012	1125749	1126198	-57	yes	36.3	49.6
	1130909	+	dP	BCAM1017	1130945	1134016	-36	yes	35.9	19.5
	1135302	+	IS	BCAM1020	1134938	1135564	365	no	87	113.2
	1139989	+	iPU	BCAM1023	1138119	1140044	1871	yes	63.6	317.9
	1142422	-	IAS	BCAM1028	1142322	1142789	101	yes	13.3	29.4
	1150074	-	IAS	BCAM1043	1149947	1150105	128	yes	6.7	10.2
	1150829	-	O	BCAM1046	1150860	1151132	-31	yes	6.3	23.4
	1152835	-	IAS	BCAM1051	1152484	1152867	352	yes	1.8	22.3
	1153125	-	IAS	BCAMr1052	1153119	1153193	7	yes	21.9	62.2
	1153418	-	IAS	BCAM1053	1153138	1154670	281	no	15.6	59.9
	1154644	-	IAS	BCAM1053	1153138	1154670	1507	yes	15.7	64.9
	1155043	+	P	BCAM1052A	1155079	1155369	-36	yes	157.4	189.1
	1155298	+	IS	BCAM1052A	1155079	1155369	220	no	2.7	12.3
	1159899	+	P	BCAM1061	1159975	1160154	-76	no	27.4	91.4
	1167517	+	P	BCAM1070	1167565	1167948	-48	yes	4.5	39.8
	1174826	+	IS	BCAM1080	1174727	1175041	100	yes	0.4	12.9
	1175033	+	iPU	BCAM1080	1174727	1175041	307	yes	16.5	56.3
	1175458	+	IS	BCAM1081	1175055	1175537	404	yes	47.4	201.4
	1175685	+	IS	BCAM1082	1175674	1176684	12	no	0	16.9
	1187120	+	P	BCAM1097	1187163	1187396	-43	yes	24.5	107.8
	1191541	+	P	BCAM1102	1191604	1193067	-63	yes	9.2	25.6
	1203868	+	P	BCAM1112	1204104	1206368	-236	yes	82.8	244.9
	1213991	+	P	BCAM1117	1214014	1214598	-23	yes	8.4	37
	1226907	+	P	BCAM1129	1226932	1227306	-25	yes	1.7	10.5
	1231057	-	O	BCAM1133	1231273	1232457	-216	yes	3.5	18.9
	1238990	+	P	BCAM1139	1239001	1239471	-11	yes	14.5	30.1
	1250038	+	dP	BCAM1149	1250064	1250411	-26	yes	21.3	6.3
	1298359	+	P	BCAM1188	1298411	1299472	-52	yes	59.4	170.7
	1300600	+	P	BCAM1190	1300657	1302063	-57	yes	3	25.9
	1304644	+	P	BCAM1193	1304662	1304904	-18	yes	9.7	19.5
	1305111	+	IS	BCAM1194	1304901	1305308	211	no	8.2	51
	1310863	+	P	BCAM1200	1310937	1311395	-74	yes	9.8	45.9
	1314803	+	IS	BCAM1203	1314072	1314866	732	no	4.1	14.1
	1322923	+	IS	BCAM1209	1322740	1323396	184	yes	13.3	31.6
	1328368	+	P	BCAM1215	1328397	1329185	-29	yes	168.5	1161.3
	1365743	-	O	BCAM1243	1365918	1366982	-175	yes	31.4	157.1
	1373686	+	P	BCAM1250	1373786	1375300	-100	yes	155.9	1501
	1376662	+	P	BCAM1252	1376821	1377786	-159	yes	18.9	34.3
	1378176	+	P	BCAM1254	1378176	1378616	1	yes	3.1	10.5
	1393103	+	P	BCAM1267	1393242	1394174	-139	yes	3.1	12.7
	1405396	+	iP	BCAM1280	1405387	1406880	10	yes	25	63.6
	1419414	+	iP	BCAM1290	1419396	1420382	19	yes	16.7	40.2
	1434405	+	P	BCAM1304	1434411	1434770	-6	yes	10.1	29.1
	1442166	+	P	BCAM1309	1442252	1443973	-86	yes	10.1	53.6
	1458679	+	P	BCAM1321	1458711	1459661	-32	yes	97.8	261.3
	1472263	+	IS	BCAM1331	1471802	1474117	462	no	3.8	11.4
	1479737	+	IS	BCAM1335	1479386	1480576	352	yes	20.5	69.2
	1485549	+	IS	BCAM1339	1484993	1486237	557	yes	4.1	22.3
	1489284	+	O	BCAM1342	1489748	1491139	-464	yes	16.6	35
	1489390	+	O	BCAM1342	1489748	1491139	-358	no	3.3	17.2
	1501481	+	P	BCAM1351	1501613	1502005	-132	yes	2.7	12.3
	1510646	+	P	BCAM1359	1510686	1512401	-40	yes	55	105.4
	1522503	+	IS	BCAM1368	1521108	1522571	1396	yes	1.2	10.3
	1543731	-	IAS	BCAM1389	1543628	1544662	104	yes	5.2	32.2
	1554622	+	P	BCAM1398	1554694	1555893	-72	yes	8.1	58.9
	1555699	+	IS	BCAM1398	1554694	1555893	1006	no	1.8	14.6
	1558594	+	P	BCAM1402	1558616	1559530	-22	yes	3	27.1
	1562878	-	IAS	BCAM1405	1562307	1563869	572	yes	5.7	27.4
	1563933	+	P	BCAM1406	1564072	1565085	-139	no	56.7	146.5
	1565365	+	P	BCAM1407	1565426	1566112	-61	yes	1.6	11.4
	1568756	+	P	BCAM1410	1568795	1569169	-39	yes	210.5	745
	1569032	+	IS	BCAM1410	1568795	1569169	238	no	3	10.2
	1572768	+	P	BCAM1415	1572791	1573636	-23	yes	44.8	137.2
	1590101	+	P	BCAM1428	1590126	1590608	-25	yes	6.6	19.7
	1593200	+	P	BCAM1430	1593239	1594198	-39	yes	4.1	13.3
	1599126	+	P	BCAM1435	1599149	1600297	-23	yes	7.5	25.1
	1601069	+	P	BCAM1437	1601069	1601539	1	yes	28.4	54.7
	1618111	+	P	BCAM1453	1618134	1619081	-23	yes	127.1	378.8
	1621139	+	P	BCAM1457	1621208	1622449	-69	yes	24.1	59.8
	1624095	+	P	BCAM1459	1624159	1625481	-64	no	3.8	13
	1629842	+	P	BCAM1464	1629943	1630443	-101	yes	17.2	36
	1631839	+	P	BCAM1467	1631898	1632674	-59	yes	18.8	76.3
	1635649	+	S	BCAM1472	1635698	1636966	-49	yes	15.1	94.5
	1635698	+	P	BCAM1472	1635698	1636966	1	yes	95.6	272.6
	1640563	+	P	BCAM1475	1640598	1641464	-35	yes	3.1	19
	1642015	+	P	BCAM1477	1642283	1643668	-268	yes	7.2	37.6
	1643496	+	iPU	BCAM1477	1642283	1643668	1214	yes	27.5	44.9
	1645050	+	P	BCAM1479	1645075	1645473	-25	yes	4.6	16.2
	1645203	+	IS	BCAM1479	1645075	1645473	129	yes	30.2	179.1
	1645573	+	P	BCAM1480	1645590	1645880	-17	yes	27.8	81.2
	1647882	-	O	BCAM1485	1648034	1648969	-152	no	4.8	13.6
	1652489	+	P	BCAM1489	1652526	1655057	-37	yes	5.8	26.5
	1656183	+	P	BCAM1491	1656241	1656570	-58	yes	316.3	878.7
	1660078	-	IAS	BCAM1494	1658026	1660128	2053	yes	12.5	29.6
	1661816	+	P	BCAM1497	1661911	1662936	-95	yes	28.8	70.8
	1663047	+	O	BCAM1498	1663381	1664764	-334	yes	5.3	16.5
	1665995	-	O	BCAM1501	1666389	1666823	-394	no	54.5	115.7
	1666149	-	O	BCAM1501	1666389	1666823	-240	no	3.7	10.3
	1666834	+	O	BCAM1502	1667369	1667623	-535	yes	8.3	26.8
	1673232	+	IS	BCAM1506	1673131	1673541	102	yes	3.1	19.5
	1677644	+	P	BCAM1514	1677750	1678631	-106	yes	28.7	31.3
	1678700	+	P	BCAM1515	1678728	1680422	-28	no	6.5	30.5
	1686203	+	P	BCAM1520	1686225	1686953	-22	yes	8.1	31.3
	1702035	+	dP	BCAM1534	1702057	1703076	-22	yes	69.5	10.6
	1705033	+	P	BCAM1536	1705036	1705656	-3	yes	160.2	322.9
	1707023	+	P	BCAM1538	1707043	1707342	-20	no	3.2	11.1
	1718396	+	P	BCAM1546	1718424	1719236	-28	yes	5.6	28.8
	1722078	+	P	BCAM1550	1722253	1722744	-175	yes	11.8	38
	1722139	+	S	BCAM1550	1722253	1722744	-114	no	4.2	12.9
	1722817	-	O	BCAM1551	1723142	1724401	-325	yes	204.7	1245.9
	1728363	+	P	BCAM1554	1728441	1729991	-78	yes	72.4	241.7
	1730744	+	P	BCAM1556	1730768	1731799	-24	yes	38.7	112.6
	1744661	+	iPU	BCAM1567	1743941	1744858	721	yes	7.4	16.8
	1745486	+	P	BCAM1569	1745737	1747182	-251	yes	8.8	14.1
	1753355	+	P	BCAM1573	1753506	1754912	-151	yes	113.3	323.7
	1757471	+	P	BCAM1576	1757612	1759276	-141	yes	2.7	17.4
	1776817	+	P	BCAM1591A	1776849	1777097	-32	yes	8.8	50.2
	1780122	+	IS	BCAM1593	1778768	1780696	1355	yes	5	31.2
	1780775	+	P	BCAM1594	1780804	1781376	-29	yes	2.5	10.9
	1823499	+	P	BCAM1640	1823602	1824828	-103	yes	77.6	181.1
	1840196	+	P	BCAM1655	1840209	1841471	-13	yes	10.5	31
	1851117	-	O	BCAM1666	1851152	1852048	-35	yes	0	10.6
	1852200	+	P	BCAM1667	1852373	1853236	-173	yes	5.1	25.2
	1853262	+	O	BCAM1668	1853660	1853917	-398	no	12.4	18.4
	1853660	+	P	BCAM1668	1853660	1853917	1	yes	71.9	115.5
	1854135	+	P	BCAM1669	1854190	1854489	-55	yes	437.3	1298.4
	1862720	+	P	BCAM1675	1862744	1863133	-24	yes	8.2	21.4
	1869652	-	O	BCAM1680	1869919	1870353	-267	yes	7.2	13.5
	1885201	+	P	BCAM1691	1885231	1886172	-30	yes	8	13.2
	1895102	+	P	BCAM1700	1895144	1896346	-42	yes	6.9	19.3
	1898287	+	P	BCAM1703	1898315	1899055	-28	yes	16.9	46.9
	1902888	+	P	BCAM1706	1902944	1903615	-56	yes	53.5	109.4
	1910498	+	S	BCAM1713	1910874	1911962	-376	yes	6.9	22.4
	1910522	+	O	BCAM1713	1910874	1911962	-352	yes	30	40.9
	1922943	+	P	BCAM1723	1922988	1924163	-45	yes	120.3	246.2
	1926664	+	P	BCAM1726	1926919	1927320	-255	yes	3881.6	14106.5
	1926935	+	IS	BCAM1726	1926919	1927320	17	no	12.2	50.3
	1927374	-	O	BCAM1727	1927415	1927735	-41	no	0.7	90.8
	1931609	+	P	BCAM1731	1931779	1932321	-170	yes	40.9	53.6
	1946531	+	P	BCAM1739	1946590	1946877	-59	yes	114.5	337.6
	1946966	+	P	BCAM1740	1947021	1947719	-55	no	3.2	10.2
	1949448	+	P	BCAM1742	1949512	1950057	-64	yes	2.6	60.2
	1953292	+	O	BCAM1745	1953833	1956598	-541	yes	53.9	126.1
	1958406	+	P	BCAM1748	1958466	1959548	-60	yes	103	196.5
	1967577	+	iP	BCAM1756	1967535	1969922	43	yes	52.9	79.4
	1976086	+	P	BCAM1761	1976206	1976538	-120	yes	13.4	38.7
	1976641	+	dP	BCAM1762	1976666	1978255	-25	yes	16.5	12.6
	1978343	+	P	BCAM1763	1978386	1979639	-43	yes	7.3	22.6
	1987399	+	IS	BCAM1770	1986038	1987639	1362	yes	10.1	34.5
	2017530	+	P	BCAM1799	2017554	2018201	-24	yes	29.9	54.2
	2019124	+	O	BCAM1802	2019463	2020317	-339	yes	10.8	34.9
	2019360	+	P	BCAM1802	2019463	2020317	-103	yes	85.2	327.6
	2020397	+	P	BCAM1803	2020436	2022103	-39	yes	6.3	30.8
	2027600	+	P	BCAM1808	2027625	2028185	-25	yes	5.3	24.7
	2028195	+	P	BCAM1809	2028195	2029034	1	yes	32.4	36.1
	2029281	+	P	BCAM1810	2029416	2029619	-135	yes	1018.8	2486.9
	2029287	+	S	BCAM1810	2029416	2029619	-129	no	18.5	47
	2029296	+	S	BCAM1810	2029416	2029619	-120	no	5	13.9
	2029367	+	S	BCAM1810	2029416	2029619	-49	no	3.8	18.5
	2029379	+	S	BCAM1810	2029416	2029619	-37	no	1.3	16.1
	2029415	+	S	BCAM1810	2029416	2029619	-1	no	3.8	17.3
	2029505	+	IS	BCAM1810	2029416	2029619	90	no	3.3	23.4
	2029570	+	IS	BCAM1810	2029416	2029619	155	no	0.8	10.9
	2029606	+	IS	BCAM1810	2029416	2029619	191	no	19.3	130.8
	2029643	+	S	BCAM1811	2029900	2030124	-257	no	4.1	10.5
	2029668	+	P	BCAM1811	2029900	2030124	-232	no	5.4	30.1
	2029726	+	S	BCAM1811	2029900	2030124	-174	no	2.3	17.8
	2029752	+	S	BCAM1811	2029900	2030124	-148	no	3.1	15.8
	2032438	+	P	BCAM1814	2032438	2034045	1	yes	3.1	15.1
	2039511	+	P	BCAM1822	2039550	2044391	-39	yes	33.2	123.3
	2049705	+	P	BCAM1829	2049729	2050163	-24	yes	1141	2801
	2049763	+	IS	BCAM1829	2049729	2050163	35	no	0.5	13.3
	2050241	+	O	BCAM1830	2050640	2050888	-399	no	4	12.2
	2050625	+	P	BCAM1830	2050640	2050888	-15	no	7.2	15.1
	2056895	+	IS	BCAM1836	2056588	2057586	308	no	0.9	10.5
	2057101	+	IS	BCAM1836	2056588	2057586	514	no	6.7	21.9
	2057691	+	P	BCAM1838	2057747	2058673	-56	no	16.2	67.4
	2061575	-	IAS	BCAM1842	2061336	2062580	240	yes	10.8	25.9
	2073738	+	iP	BCAM1855	2073730	2074809	9	yes	1.7	18
	2079478	+	P	BCAM1862	2079498	2080400	-20	yes	12.7	23.7
	2085735	+	P	BCAM1867	2085986	2086693	-251	yes	12.5	11.8
	2087494	+	P	BCAM1869	2087530	2087973	-36	yes	20.7	69.9
	2088156	+	P	BCAM1870	2088184	2088792	-28	yes	68.1	129.5
	2089715	-	O	BCAM1872	2089814	2090104	-99	no	229.5	311.8
	2090379	+	P	BCAM1873	2090405	2090791	-26	yes	16.2	37
	2092194	+	IS	BCAM1875	2091958	2092368	237	no	50.8	289.9
	2092773	-	O	BCAM1876	2093037	2093396	-264	yes	0.9	16.2
	2100528	-	O	BCAM1884	2100844	2101170	-316	yes	22	100.2
	2110642	+	IS	BCAM1895	2110578	2111600	65	no	2.9	15.6
	2128933	+	IS	BCAM1915	2128810	2129073	124	no	15	55.6
	2132035	+	IS	BCAM1918	2131628	2132182	408	yes	7.1	17.4
	2133095	-	IAS	BCAM1920	2132919	2133680	177	yes	2.2	11.4
	2135635	-	O	BCAM1923-1	2135678	2136622	-43	no	10.8	19.9
	2138063	+	P	BCAM1926	2138123	2138584	-60	yes	264.8	772.7
	2139226	+	S	BCAM1928	2139585	2139983	-359	yes	111.2	211.2
	2139324	+	O	BCAM1928	2139585	2139983	-261	yes	512.3	1183.4
	2142704	-	O	BCAM1932	2143765	2144151	-1061	yes	20.8	40.4
	2178712	+	P	BCAM1962A	2178746	2179207	-34	no	24.4	118.8
	2181626	-	IAS	BCAM1965	2180937	2181647	690	no	2.1	11.1
	2181854	+	P	BCAM1966	2181897	2182205	-43	yes	6.3	11.1
	2183945	-	O	BCAM1969	2184017	2184892	-72	yes	8.2	13.2
	2205923	+	P	BCAM1990	2205923	2206825	1	yes	13.3	38.9
	2218041	+	P	BCAM2003	2218072	2218869	-31	yes	6.9	22.5
	2220137	+	P	BCAM2005	2220184	2220732	-47	yes	3.7	11.4
	2228110	+	P	BCAM2011	2228134	2228718	-24	yes	27.4	72
	2291441	+	P	BCAM2059	2291632	2292495	-191	yes	10.8	38.6
	2295344	+	P	BCAM2062	2295616	2295882	-272	yes	41.9	127.3
	2300468	+	iP	BCAM2066	2300462	2301877	7	yes	189.8	552.9
	2300763	+	IS	BCAM2066	2300462	2301877	302	no	11.4	15.7
	2302166	+	P	BCAM2067	2302271	2303041	-105	yes	36.6	86.8
	2304485	+	P	BCAM2069	2304511	2305722	-26	yes	7	17.4
	2306046	-	O	BCAM2071	2306056	2306499	-10	no	1.6	12.8
	2307538	+	P	BCAM2073	2307669	2308247	-131	yes	10.8	50.1
	2309979	+	P	BCAM2076	2310008	2311246	-29	yes	16.7	36.4
	2316687	+	P	BCAM2081	2316717	2317169	-30	yes	207.5	706.2
	2320678	-	iPU	BCAM2085	2320353	2320739	326	yes	7.1	15.5
	2339153	-	IAS	BCAM2103	2338616	2339644	538	no	3	10.5
	2348646	+	P	BCAM2112	2348734	2349657	-88	yes	5.5	11.7
	2348698	+	S	BCAM2112	2348734	2349657	-36	yes	1.2	11.1
	2354303	+	diPU	BCAM2116	2353629	2354309	675	yes	11.6	7.2
	2358843	-	IAS	BCAM2120	2358729	2359667	115	no	3.2	20.8
	2360377	-	IAS	BCAM2121	2359745	2360788	633	no	1.3	14.2
	2361088	-	IAS	BCAM2122	2360785	2361747	304	no	8.4	14.5
	2364248	-	IAS	BCAM2125	2363570	2364355	679	yes	6.1	25.3
	2365176	-	IAS	BCAM2126	2364418	2365509	759	yes	13.7	24.7
	2367950	-	IAS	BCAM2129	2367648	2368682	303	yes	2.2	10.2
	2369416	-	IAS	BCAM2131	2369290	2369715	127	no	4.1	19.5
	2372031	-	IAS	BCAM2134	2371622	2372788	410	yes	4.5	22.2
	2385244	-	IAS	BCAM2143	2383411	2392185	1834	yes	0.5	10.2
	2393228	+	P	BCAM2144	2393291	2394028	-63	yes	104.2	527.5
	2394135	+	P	BCAM2145	2394318	2395697	-183	yes	6.3	12.1
	2401519	+	P	BCAM2152	2401544	2401870	-25	yes	575	1600.9
	2408540	+	S	BCAM2160	2408606	2409268	-66	yes	4.1	12.6
	2408566	+	P	BCAM2160	2408606	2409268	-40	yes	54.1	63.3
	2414139	+	P	BCAM2166	2414157	2415047	-18	yes	20.3	35.3
	2415295	-	O	BCAM2167	2415515	2415766	-220	no	3.6	14.4
	2428066	+	P	BCAM2172	2428119	2430527	-53	yes	30.1	114.8
	2433607	+	P	BCAM2176	2433646	2434560	-39	yes	2.1	10.5
	2440060	+	P	BCAM2183	2440217	2440783	-157	yes	7.1	12.9
	2448805	+	P	BCAM2190	2448874	2449779	-69	yes	12.9	59.6
	2457457	+	P	BCAM2197	2457480	2458514	-23	yes	4.3	14.1
	2458574	+	P	BCAM2198	2458637	2460187	-63	yes	4	11.4
	2461745	-	IAS	BCAM2200	2461054	2462331	692	yes	11.8	63.8
	2466560	+	P	BCAM2204	2466588	2466869	-28	yes	8	10.8
	2466930	+	P	BCAM2205	2467122	2467502	-192	no	85.2	213.8
	2467578	+	P	BCAM2206	2467768	2468142	-190	yes	146.8	936.9
	2468880	+	O	BCAM2208	2469393	2470694	-513	yes	72.3	166.7
	2471819	+	P	BCAM2211	2471919	2473823	-100	yes	25.7	99.8
	2473866	+	P	BCAM2212	2473896	2474198	-30	no	13.8	48.6
	2474083	+	IS	BCAM2212	2473896	2474198	188	no	3.5	10.8
	2474815	+	P	BCAM2214	2474844	2475221	-29	no	78.6	186.2
	2476682	+	P	BCAM2217	2476717	2477346	-35	yes	4	26.7
	2478810	+	P	BCAMr2218	2478818	2478902	-8	yes	20.4	134.1
	2479965	+	P	BCAM2220	2479990	2481231	-25	yes	4.8	13.9
	2482054	-	IAS	BCAM2221	2481308	2482573	747	yes	2.5	11.5
	2506554	-	IAS	BCAM2236	2506516	2507400	39	yes	5.7	22
	2509611	+	P	BCAM2239	2509639	2510613	-28	yes	3	14.4
	2509670	+	IS	BCAM2239	2509639	2510613	32	yes	7.1	24.3
	2522103	-	O	BCAM2251A	2523060	2523458	-957	yes	114.1	219.3
	2525495	-	IAS	BCAM2253	2525066	2529613	430	no	3.4	11.4
	2528775	-	IAS	BCAM2253	2525066	2529613	3710	no	5.6	11.8
	2529798	-	IAS	BCAM2253A	2529621	2530043	178	yes	18.4	62.1
	2555007	-	IAS	BCAM2274a	2554518	2555015	490	yes	16.6	32.1
	2555944	-	IAS	BCAM2275	2555012	2556184	933	no	2.7	12.4
	2556501	+	P	BCAM2276	2556583	2557824	-82	yes	67.1	253.9
	2568766	+	O	BCAM2287	2569114	2569404	-348	yes	364	881.6
	2568822	+	S	BCAM2287	2569114	2569404	-292	no	6	10.3
	2568845	+	S	BCAM2287	2569114	2569404	-269	no	9.3	10.5
	2568867	+	S	BCAM2287	2569114	2569404	-247	no	8	11.9
	2568899	+	O	BCAM2287	2569114	2569404	-215	no	6	50.3
	2569024	+	P	BCAM2287	2569114	2569404	-90	yes	138.6	235.2
	2569122	+	IS	BCAM2287	2569114	2569404	9	no	8.8	10.9
	2570713	+	P	BCAM2289	2570842	2571066	-129	yes	163.3	533.4
	2584863	+	P	BCAM2305	2584887	2585849	-24	yes	9.5	22
	2590560	+	dP	BCAM2309	2590588	2590956	-28	yes	15.8	10.2
	2601749	-	O	BCAM2318	2601804	2602952	-55	yes	9.3	11.2
	2613643	+	iP	BCAM2327	2613607	2614722	37	yes	2.6	11.1
	2617975	+	P	BCAM2330	2618093	2618866	-118	yes	6.7	28.6
	2631525	+	P	BCAM2341	2631561	2632145	-36	yes	10.9	43.7
	2641818	-	O	BCAM2349A	2642031	2642327	-213	yes	4.1	10.5
	2642611	+	P	BCAM2350	2642752	2643696	-141	no	9.9	64.8
	2646683	+	P	BCAM2354	2646740	2648506	-57	yes	22.4	73.2
	2649185	+	P	BCAM2356	2649208	2650014	-23	yes	26.2	109.1
	2653302	+	P	BCAM2359A	2653302	2653640	1	yes	27.1	79.3
	2659569	+	P	BCAM2366	2659703	2660701	-134	yes	63	174
	2677143	+	O	BCAM2378	2677544	2679514	-401	yes	89.7	173.6
	2681107	+	P	BCAM2381	2681134	2682057	-27	yes	19.1	50.1
	2685626	+	P	BCAM2386	2685649	2686335	-23	no	12.5	38.8
	2690023	-	IAS	BCAM2389	2687495	2690506	2529	yes	3.7	10.2
	2695011	+	P	BCAM2394	2695034	2695738	-23	yes	47.5	112.7
	2703044	+	P	BCAM2401	2703049	2703798	-5	yes	30.4	46
	2703867	+	P	BCAM2402	2703876	2704169	-9	yes	6.1	21.4
	2718595	+	P	BCAM2414	2718619	2718924	-24	yes	18.8	50.5
	2719189	+	P	BCAM2415	2719235	2719885	-46	yes	10.8	29.7
	2720411	+	P	BCAM2417	2720435	2721337	-24	yes	40.6	42.4
	2722212	+	P	BCAM2418	2722300	2730627	-88	yes	11.3	21.4
	2731586	+	P	BCAM2420	2731801	2732946	-215	yes	42.4	88.9
	2739751	-	O	BCAM2427	2739911	2741053	-160	yes	5.3	29.8
	2741230	+	P	BCAM2428	2741424	2742776	-194	yes	22.6	92.5
	2745309	-	O	BCAM2430	2745556	2747550	-247	no	16.8	46
	2751383	+	P	BCAM2434	2751479	2752129	-96	yes	137.8	294.6
	2766344	+	P	BCAM2447	2766368	2767000	-24	yes	1.8	23.8
	2772770	+	P	BCAM2455	2772802	2774310	-32	yes	10.9	46.3
	2790998	+	iP	BCAM2467	2790990	2792024	9	yes	14.1	34.1
	2797939	+	P	BCAM2471	2797970	2798644	-31	yes	388.6	728.9
	2797967	+	S	BCAM2471	2797970	2798644	-3	no	1.4	10.3
	2801536	+	P	BCAM2474	2801568	2801753	-32	yes	63.8	138.5
	2802988	+	P	BCAM2476	2803015	2803863	-27	yes	5.2	20.9
	2814739	+	P	BCAM2485	2814763	2815671	-24	yes	3.6	16.8
	2820424	-	O	BCAM2491	2820519	2821943	-95	yes	15.8	40.6
	2824024	-	IAS	23S-M2491	2822763	2825639	1262	no	4.5	60.8
	2824561	-	IAS	23S-M2491	2822763	2825639	1799	no	12.3	14.2
	2842063	+	P	BCAM2504	2842098	2842361	-35	yes	51.7	67.6
	2845126	+	P	BCAM2507	2845306	2846616	-180	yes	9.6	25.4
	2850142	+	P	BCAM2512	2850215	2851129	-73	yes	119.5	424.7
	2858756	+	P	BCAM2520	2858778	2859242	-22	yes	15.4	35.4
	2871951	+	iPU	BCAM2532	2870709	2872118	1243	yes	11.5	41.7
	2876068	+	P	BCAM2536	2876097	2876948	-29	yes	7	16.8
	2878563	+	P	BCAM2539	2878636	2879571	-73	yes	82	282.8
	2889280	-	IAS	BCAM2546a	2889051	2889464	230	no	3.4	20.8
	2890385	+	P	BCAM2548	2890436	2891026	-51	yes	9.4	50.2
	2898200	+	P	BCAM2554	2898298	2899302	-98	yes	24.4	25.9
	2899626	+	P	BCAM2555	2899662	2900012	-36	yes	4.2	25.7
	2903360	+	P	BCAM2559	2903396	2904232	-36	yes	3.7	22.2
	2905970	+	P	BCAM2561	2906028	2907311	-58	yes	5.3	24.9
	2910954	-	IAS	BCAM2564	2910944	2912488	11	no	4	22.2
	2919410	+	P	BCAM2572	2919439	2920359	-29	yes	13.6	20.1
	2938131	+	P	BCAM2589	2938153	2938863	-22	yes	24.3	52.5
	2943863	+	P	BCAM2593	2943863	2944501	1	yes	7.3	18.6
	2947822	+	P	BCAM2597	2947841	2948752	-19	yes	55.9	173.9
	2950507	+	P	BCAM2600	2950591	2952066	-84	yes	23.2	31
	2960098	+	P	BCAM2609	2960143	2960661	-45	yes	5.8	18.7
	2964288	+	P	BCAM2613	2964308	2964901	-20	yes	10.4	25.7
	2965689	+	P	BCAM2616	2965724	2966671	-35	no	3.8	14.5
	2968850	+	P	BCAM2619	2968894	2970009	-44	yes	36.4	56.3
	2972839	+	P	BCAM2623	2972931	2973194	-92	yes	8522.3	17114.7
	2972853	+	S	BCAM2623	2972931	2973194	-78	no	2.3	41.7
	2972883	+	S	BCAM2623	2972931	2973194	-48	no	22.8	32.7
	2973298	+	P	BCAM2624	2973319	2973702	-21	no	15.8	57.5
	2973855	+	P	BCAM2625	2973890	2974117	-35	yes	7.3	28.9
	2974226	+	P	BCAM2626	2974342	2976615	-116	yes	4	12.7
	2983662	+	iP	BCAM2633	2983659	2984456	4	yes	8.1	16
	2984580	+	P	BCAM2634a	2984611	2985123	-31	yes	12.8	35
	2985228	-	O	BCAM2635	2985459	2985692	-231	no	9.6	45.7
	2985443	-	O	BCAM2635	2985459	2985692	-16	no	7	11.2
	2985465	-	IAS	BCAM2635	2985459	2985692	7	no	15.2	59.8
	3010758	+	P	BCAM2663	3010838	3011476	-80	yes	6.2	14.8
	3019358	-	IAS	BCAM2671	3018566	3019579	793	yes	5.9	20.7
	3020985	+	P	BCAM2674	3021055	3022467	-70	yes	8	21.6
	3023424	+	IS	BCAM2675	3022497	3023504	928	no	4.6	13.8
	3026129	+	iP	BCAM2679	3026111	3026374	19	yes	6.2	22.2
	3032003	+	P	BCAM2682	3032303	3032626	-300	yes	24.6	70.1
	3032174	+	S	BCAM2682	3032303	3032626	-129	no	16.3	52.1
	3032714	+	P	BCAM2683	3032816	3035878	-102	yes	6.7	16.2
	3032780	+	S	BCAM2683	3032816	3035878	-36	no	3.6	11.4
	3042185	+	P	BCAM2690	3042215	3042658	-30	yes	24.7	86
	3058524	+	P	BCAM2704	3058590	3060512	-66	yes	17.5	56.7
	3065697	-	O	BCAM2710	3065717	3068074	-20	yes	3.6	13.2
	3070459	-	IAS	BCAM2714	3070213	3071232	247	no	16.1	56.2
	3070891	-	IAS	BCAM2714	3070213	3071232	679	yes	45.5	148.1
	3071234	-	O	BCAM2715	3071407	3072894	-173	yes	129.5	257
	3080737	+	P	BCAM2721	3080803	3081072	-66	yes	31.1	68.2
	3081195	+	P	BCAM2722	3081227	3082219	-32	yes	20	117.1
	3089524	-	O	BCAM2729	3089573	3090151	-49	yes	2.9	10.3
	3090230	+	O	BCAM2730	3090651	3092168	-421	yes	124.6	759.1
	3096531	+	P	BCAM2736	3096552	3097967	-21	no	11.2	54.3
	3099543	+	P	BCAM2738	3099666	3100607	-123	yes	290.9	912.4
	3100512	+	iPU	BCAM2738	3099666	3100607	847	yes	0	14.4
	3100884	+	IS	BCAM2739	3100620	3101780	265	no	2.3	10.2
	3103881	+	P	BCAM2742	3103935	3104288	-54	yes	11.5	20.2
	3108266	+	P	BCAM2747	3108288	3109100	-22	yes	30.1	96.7
	3121520	-	IAS	BCAM2759	3121211	3122374	310	yes	7	16.8
	3128686	-	IAS	BCAM2764	3128525	3129841	162	yes	4.3	13.1
	3130152	+	P	BCAM2765	3130245	3130799	-93	yes	6.8	13.8
	3133147	+	P	BCAM2769	3133305	3134042	-158	yes	88.9	201.7
	3136600	+	P	BCAM2773	3136625	3137167	-25	yes	113.7	316.2
	3137090	+	IS	BCAM2773	3136625	3137167	466	no	4.7	17.1
	3139752	+	O	BCAM2777	3140222	3141085	-470	no	2.3	10.5
	3140179	+	P	BCAM2777	3140222	3141085	-43	yes	3.1	21.1
	3148326	+	P	BCAM2784	3148350	3149708	-24	yes	9.4	12.7
	3170997	+	P	BCAM2802	3171022	3171972	-25	yes	5	11.2
	3174364	+	P	BCAM2806	3174484	3175641	-120	yes	48.9	162.1
	3194055	+	P	BCAM2822	3194274	3195839	-219	yes	4.7	10.5
	3201398	+	P	BCAM2828	3201429	3204062	-31	yes	17.8	20.8
	3210738	+	P	BCAM2835	3210762	3211646	-24	yes	22	81.7
	3214034	+	P	BCAM2839	3214059	3216308	-25	yes	10.8	13.2

## Sheet: Repl. 2 Reverse
	Sass et al. 2015			Genome-wide transcription start site profiling in biofilm-grown Burkholderia cenocepacia J2315
Table S3: Annotated and categorised TSS in the B. cenocepacia J2315 genome
Replicon 2
Accession number AM747721
Reverse reads
	Position	Strand	Category	Gene	Annotation start	Annotation end	TSS position relative to gene start	Leading edge of transcription present in gRNA-seq data	Mean normalised number of read starts in untreated library	Mean normalised number of read starts in TEX treated library
	1538	-	P	BCAM0002	1160	1516	-22	yes	-29.8	-51.1					Abbreviations for categories:
	6186	-	O	BCAM0005	4378	5745	-441	no	-4	-11.4					P	primary TSS in an intergenic region
	10434	-	P	BCAM0008	9990	10367	-67	yes	-17	-26.2					iP	internal primary downstream of annotated gene start
	14993	-	P	BCAM0013	14331	14969	-24	yes	-100.4	-391.3					iPU	primary TSS internal to an upstream gene
	24353	-	P	BCAM0023	23530	24270	-83	yes	-6.7	-12.6					dP	depleted primary TSS
	25598	-	P	BCAM0025	25311	25544	-54	yes	0	-15.8					diP	depleted internal primary TSS
	27290	-	P	BCAM0027	26556	27263	-27	yes	-11.9	-15.4					diPU	depleted primary TSS in an upstream gene
	46253	-	P	BCAM0041	45382	46185	-68	yes	-5.9	-23.2					S	secondary TSS
	51279	+	IAS	BCAM0045	51129	51806	528	no	-2.4	-13.2					O	orphan TSS
	54319	-	P	BCAM0047	53657	54277	-42	yes	-91	-308.3					IS	internal sense TSS
	56103	-	P	BCAM0049	55330	56076	-27	yes	-26.7	-62.2					IAS	internal antisense TSS
	60773	-	dP	BCAM0055	60099	60734	-39	yes	-40.7	-23.7
	69278	-	P	BCAM0064	68974	69222	-56	yes	-3.4	-16.6
	69980	-	P	BCAM0065	69331	69948	-32	yes	-51.6	-82.1
	73819	+	IAS	BCAM0067	73112	73825	7	yes	-3.3	-12
	77352	+	IAS	BCAM0070	76940	77818	467	no	-0.9	-14.3
	78967	+	IAS	BCAM0071	77811	78989	23	yes	-6.2	-10.9
	80080	+	IAS	BCAM0072	78956	80734	655	no	-3.3	-16.5
	80404	+	IAS	BCAM0072	78956	80734	331	yes	-1.3	-13.5
	83613	-	P	BCAM0075	83007	83588	-25	yes	-125.4	-177.7
	84810	-	P	BCAM0076	84022	84789	-21	yes	-11.9	-40.8
	94479	-	P	BCAM0084	93173	94327	-152	no	-6.3	-27.8
	124318	-	IS	BCAM0110	123339	124424	107	no	-3.2	-18.9
	125192	-	P	BCAM0111	124421	125158	-34	yes	-27.3	-68.6
	149108	-	P	BCAM0131	148102	148983	-125	yes	-14.9	-35.5
	155105	-	P	BCAM0134	154087	154959	-146	yes	-14	-67
	169310	-	P	BCAM0147	168376	169134	-176	yes	-25.8	-62.5
	172965	+	IAS	BCAM0149	172476	174527	1563	no	-0.4	-13.9
	176626	+	IAS	BCAM0152	176452	177762	1137	no	-3.7	-10.2
	184425	-	P	BCAM0158	182630	184141	-284	yes	-5.1	-24.4
	184512	-	S	BCAM0158	182630	184141	-371	yes	-5.9	-12.9
	184573	-	O	BCAM0158	182630	184141	-432	no	-4.7	-10.2
	185299	-	P	BCAM0160	184977	185282	-17	yes	-26.6	-60.7
	186415	-	P	BCAM0161	185369	186415	1	yes	-20	-54.4
	190342	-	P	BCAM0165	189862	190296	-46	yes	-4.9	-10.5
	200674	-	P	BCAM0174	200325	200522	-152	yes	-5.8	-26.4
	217480	-	O	BCAM0186	216624	217013	-467	yes	-4.4	-17.5
	255530	-	P	BCAM0217	255040	255381	-149	yes	-5.7	-15.7
	280837	-	O	BCAM0225	279139	279774	-1063	yes	-193.9	-719
	281118	+	IAS	BCAM0225A	281058	281309	192	no	-2.9	-18.9
	284657	-	iP	BCAM0227	281630	284665	9	yes	-8	-15.9
	298460	-	P	BCAM0240	297531	298319	-141	yes	-41.5	-69.6
	298995	-	IS	BCAM0241	298612	299541	547	no	0	-12.6
	299285	-	IS	BCAM0241	298612	299541	257	yes	-6.3	-20.8
	303477	+	IAS	BCAM0246	303100	303495	19	yes	-12.4	-15.8
	308652	-	IS	BCAM0253	308634	309659	1008	no	-6	-17.4
	311393	-	P	BCAM0255	309952	311208	-185	no	-10.6	-16.6
	313299	-	P	BCAM0258	312973	313272	-27	yes	-554.6	-1174
	313702	-	P	BCAM0259	313367	313702	1	yes	-52.7	-148.4
	314664	+	IAS	BCAM0260	313884	314672	9	yes	-6.7	-19.5
	318118	+	IAS	BCAM0264	317309	318487	370	yes	-6.8	-18.7
	320175	+	IAS	BCAM0266	319952	320497	323	yes	-9.5	-48.8
	320397	+	IAS	BCAM0266	319952	320497	101	no	-8.5	-35.2
	322021	+	O	BCAM0268	321591	321815	-206	yes	-82	-119.9
	323025	-	IS	BCAM0270	322124	323473	449	no	-9.8	-23.7
	325769	+	IAS	BCAM0273	324761	325819	51	no	-13.8	-36.9
	326242	+	IAS	BCAM0274a	325926	326355	114	yes	-15	-50.9
	330047	+	O	BCAM0277	329613	329888	-159	yes	-9.2	-12
	334678	-	P	BCAM0282	334394	334627	-51	yes	-37.4	-152.5
	334733	-	S	BCAM0282	334394	334627	-106	yes	-7.8	-14.8
	335815	-	iPU	BCAM0284	335806	336141	327	yes	-13.9	-28.3
	339310	-	dP	BCAM0287	338362	339135	-175	yes	-18.4	0
	340079	-	IS	BCAM0288	339443	340090	12	no	-3	-14.7
	340657	-	IS	BCAM0289	340087	342084	1428	no	-9.1	-48.1
	342181	-	P	BCAM0289	340087	342084	-97	yes	-25.9	-53.2
	344238	-	P	BCAM0292	343709	344212	-26	yes	-8.3	-21.3
	346362	-	P	BCAM0294	345490	346329	-33	yes	-10.9	-33.6
	371631	-	IS	BCAM0317	371345	371962	332	no	-2.9	-10.6
	371991	-	P	BCAM0317	371345	371962	-29	yes	-25.2	-95.5
	374831	-	IS	BCAM0319	374498	375448	618	no	-4.3	-19.8
	381122	+	IAS	BCAM0327	381018	383498	2377	no	-3.5	-29.2
	385950	+	IAS	BCAM0331	385554	386258	309	yes	-2.9	-10.5
	386771	+	IAS	BCAM0332	386255	387079	309	yes	-16.3	-57.2
	388112	+	IAS	BCAM0333	387072	388295	184	no	-13.8	-28.4
	388206	+	IAS	BCAM0333	387072	388295	90	no	-7.6	-21.5
	388448	+	IAS	BCAM0334	388346	389443	996	yes	-6.1	-18.6
	388856	+	IAS	BCAM0334	388346	389443	588	no	-1.7	-10.9
	392270	+	IAS	BCAM0337	391516	393363	1094	yes	-1.3	-12.9
	392385	+	IAS	BCAM0337	391516	393363	979	no	-2.2	-14.4
	393437	+	O	BCAM0337	391516	393363	-74	yes	-8.2	-43.3
	395153	+	IAS	BCAM0340	394978	396033	881	no	-14.9	-47.5
	400392	-	P	BCAM0345	399253	400257	-135	yes	-42.5	-106.1
	402073	+	O	BCAM0348	401231	401956	-117	yes	-13.7	-25.8
	402111	+	S	BCAM0348	401231	401956	-155	no	-3.1	-16.9
	403132	-	P	BCAM0348b	402662	403063	-69	no	-19	-25.6
	403485	+	IAS	BCAM0354	403174	403554	70	yes	-33.2	-97.1
	411139	-	P	BCAM0360	410120	411037	-102	yes	-2.2	-12.3
	420420	-	P	BCAM0366	419590	420369	-51	yes	-48	-153.2
	421609	-	P	BCAM0368	420860	421594	-15	yes	-18.4	-104
	424507	-	P	BCAM0372	423843	424475	-32	yes	-4	-17.8
	430984	-	IS	BCAM0379	429194	431014	31	no	-10	-20.6
	433508	+	O	BCAM0382	432828	433415	-93	yes	-1.9	-15
	435118	+	IAS	BCAM0384	434497	435504	387	yes	-21	-31.3
	436792	-	P	BCAM0385	435704	436720	-72	yes	-5.2	-22
	446153	-	iP	BCAM0393	445354	446160	8	yes	-31.8	-44.9
	454607	-	P	BCAM0404	453685	454581	-26	yes	-12.3	-20.2
	494236	-	iP	BCAMr0437	494124	494242	7	yes	-19.3	-83.5
	499283	-	P	BCAM0443	498585	499256	-27	yes	-6.7	-23.7
	514365	-	P	BCAM0459	512862	514340	-25	yes	-47.4	-84.3
	528584	-	P	BCAM0474	528290	528541	-43	yes	-4.6	-33.4
	530294	+	IAS	BCAM0476a	530293	530643	350	no	-2.9	-15.4
	536952	-	P	BCAM0483	535501	536952	1	yes	-10.8	-44.8
	539683	-	P	BCAM0485	538663	539655	-28	yes	-18.8	-86.5
	541935	-	P	BCAM0488	541156	541851	-84	no	-6.2	-10.5
	548179	-	P	BCAM0493	547691	548176	-3	yes	-5.8	-20.5
	553164	-	P	BCAM0498	551461	553089	-75	yes	-14.4	-33.5
	553231	-	S	BCAM0498	551461	553089	-142	yes	-3.2	-21
	565090	+	O	BCAM0509	563883	565055	-35	no	-2.6	-22.9
	569580	-	P	BCAM0514	568970	569545	-35	yes	-121.8	-233.9
	572605	-	P	BCAM0518	571601	572572	-33	yes	-6.3	-10.2
	578781	-	P	BCAM0522	577687	578715	-66	no	-3.4	-14.4
	578810	-	IS	BCAM0520-2	578808	579536	727	no	-5.9	-18.5
	579889	-	IS	BCAM0524	579561	580739	851	no	-4.7	-41.2
	579918	-	IS	BCAM0524	579561	580739	822	no	-7.1	-10.2
	580783	-	dP	BCAM0524	579561	580739	-44	yes	-35.4	0
	584369	-	dP	BCAM0527	583416	584306	-63	yes	-16.3	-9.7
	603490	-	P	BCAM0545	602944	603465	-25	yes	-145.9	-650.6
	604165	-	O	BCAM0545a	603600	603821	-344	yes	-149.4	-193.2
	606203	-	P	BCAM0547	605562	606176	-27	yes	-69	-172
	637294	-	P	BCAM0575	636283	637215	-79	yes	-12.3	-65.5
	650731	-	IS	BCAM0583	649700	650749	19	no	-2.7	-15.6
	650767	-	P	BCAM0583	649700	650749	-18	yes	-3.1	-17.5
	665706	-	P	BCAM0598	664720	665634	-72	yes	-4.6	-12.6
	674007	-	P	BCAM0604	672807	673886	-121	yes	-23.5	-39.1
	683434	-	IS	BCAM0614	683279	683842	409	no	-6.2	-16.6
	687270	-	P	BCAM0618	686557	687222	-48	yes	-7.8	-29.8
	693153	-	P	BCAM0623	692441	693088	-65	yes	-87.4	-86.6
	696667	-	iP	BCAM0627	696344	696676	10	yes	-12.8	-14.5
	702022	-	dP	BCAM0630	700139	701857	-165	yes	-97.8	-90
	704974	-	P	BCAM0634	704756	704878	-96	yes	-121.1	-253.7
	709371	-	IS	BCAM0640	709345	710088	718	no	-11.3	-13.5
	716332	-	iPU	BCAM0648	716323	717606	1275	yes	-5.7	-11.5
	750894	-	P	BCAM0678	750347	750868	-26	yes	-16.9	-31.9
	755713	-	P	BCAM0683	754788	755690	-23	no	-2.7	-19.2
	757230	-	P	BCAM0684	755770	757149	-81	yes	-10.2	-15.1
	758433	-	P	BCAM0686	757945	758409	-24	yes	-3.8	-17.4
	770153	-	iP	BCAM0695	767884	770160	8	yes	-6.2	-19.8
	785586	-	IS	BCAM0710	785271	785987	402	no	-5	-10
	804379	-	IS	BCAM0725	803757	804572	194	no	-2.1	-12.1
	807549	-	P	BCAMr0727	807316	807386	-163	yes	-17.3	-64.3
	817438	-	P	BCAM0738	816777	817403	-35	yes	-21	-35.9
	821162	-	P	BCAM0742	820213	821133	-29	yes	-14	-15.7
	826060	-	P	BCAM0746	824676	826013	-47	yes	-84.2	-237.5
	829285	-	P	BCAM0748	827565	829097	-188	yes	-6.3	-12
	834318	-	P	BCAM0753	833870	834223	-95	yes	-77.6	-363.7
	838885	-	P	BCAM0758	838516	838830	-55	yes	-78.5	-149.6
	846494	-	P	BCAM0764	845279	846319	-175	yes	-8	-12.4
	853228	+	IAS	BCAM0771	852982	854007	780	yes	-9.6	-35.2
	853816	+	IAS	BCAM0771	852982	854007	192	yes	-2.3	-13.9
	865758	-	IS	BCAM0780	862855	865791	34	no	-10.8	-13
	865842	-	P	BCAM0780	862855	865791	-51	yes	-9.2	-24
	866606	+	IAS	BCAM0781	866472	866897	292	no	-20.1	-62.2
	872510	-	P	BCAM0788	872023	872453	-57	yes	-54.9	-154.2
	884608	-	P	BCAM0800	884141	884545	-63	yes	-6.9	-23.5
	887200	-	IS	BCAM0804	886984	887886	687	no	-5.3	-22.6
	889067	-	P	BCAM0805	887919	889052	-15	yes	-39.1	-77.2
	890190	+	O	BCAM0806	889144	890034	-156	no	-3.1	-18.1
	893422	-	P	BCAM0809	892389	893348	-74	yes	-54.2	-51
	894229	+	IAS	BCAM0810	893561	894832	604	no	-4.2	-17.4
	916610	-	P	BCAM0829	915870	916583	-27	no	-2.4	-18.4
	919504	-	O	BCAM0831	917376	919238	-266	yes	-360.7	-2006.1
	931093	-	P	BCAM0844	930654	931040	-53	yes	-55.7	-169.2
	942071	-	IS	BCAM0854	940538	942079	9	yes	-18.9	-41.9
	942107	-	P	BCAM0854	940538	942079	-28	yes	-5.8	-15.9
	960198	-	P	BCAM0869	959828	960169	-29	yes	-23.2	-25.3
	969463	-	P	BCAM0879	968773	969441	-22	yes	-10.9	-19.5
	974260	-	P	BCAM0883	972894	974237	-23	yes	-60.5	-296.6
	975135	-	P	BCAM0884	974314	975093	-42	yes	-12.3	-39
	976112	-	P	BCAM0885	975161	976084	-28	yes	-52.6	-115.4
	977013	-	P	BCAM0886	976122	976979	-34	yes	-5.8	-25.9
	982582	-	P	BCAM0892	981760	982554	-28	yes	-9.5	-23.3
	983370	-	IS	BCAM0893	982692	983390	21	no	-1.2	-22.7
	983470	-	P	BCAM0893	982692	983390	-80	yes	-221.2	-648.8
	986185	-	P	BCAM0897	985695	986147	-38	yes	-97.7	-158.3
	988645	-	P	BCAM0900	988232	988627	-18	yes	-93.3	-213.2
	990778	-	P	BCAM0902	990398	990688	-90	no	-5.5	-37.9
	992058	+	iPU	BCAM0904	991830	994583	2526	yes	-65.6	-135.6
	993167	+	IAS	BCAM0904	991830	994583	1417	yes	-2.7	-14.2
	994612	+	O	BCAM0904	991830	994583	-29	yes	-6	-13
	998329	-	P	BCAM0907	997430	998299	-30	yes	-12.8	-28.8
	999396	-	IS	BCAM0908	998417	999523	128	no	0	-16.3
	999450	-	IS	BCAM0908	998417	999523	74	no	-4.5	-12.3
	999590	-	P	BCAM0908	998417	999523	-67	yes	-425.9	-707.6
	1005100	-	P	BCAM0913	1004007	1005047	-53	yes	-15.8	-39.1
	1009337	+	O	BCAM0917	1007429	1009306	-31	yes	-23.6	-92.4
	1018667	-	O	BCAM0922	1016398	1018230	-437	yes	-60.6	-95
	1040035	-	P	BCAM0938	1039212	1039943	-92	yes	-14.3	-22.9
	1045023	-	P	BCAM0943	1044667	1044987	-36	yes	-12	-41
	1046868	-	P	BCAM0945	1046204	1046842	-26	yes	-16.5	-40.3
	1054279	-	P	BCAM0951	1052727	1054250	-29	yes	-17.7	-26.7
	1069171	-	P	BCAM0963	1068566	1069078	-93	yes	-11.9	-16.2
	1071532	-	P	BCAM0965	1070502	1071488	-44	yes	-32.4	-38.1
	1071665	-	O	BCAM0965	1070502	1071488	-177	yes	-14.4	-21.1
	1071697	-	S	BCAM0965	1070502	1071488	-209	no	-11.2	-14.1
	1071906	+	IAS	BCAM0966	1071777	1072601	696	yes	-26	-65.4
	1073411	+	IAS	BCAM0968	1073192	1073560	150	yes	-18.4	-26.9
	1075374	+	IAS	BCAM0970	1075361	1076062	689	no	-8.6	-21.1
	1079246	+	O	BCAM0974	1078848	1079237	-9	yes	-5.8	-31.5
	1100858	+	IAS	BCAM0993	1100292	1101107	250	yes	-8.4	-25.2
	1109558	-	iP	BCAM1001	1108532	1109566	9	yes	-14.1	-34.1
	1122942	-	O	BCAM1009	1121337	1122512	-430	yes	-47.2	-95.9
	1125503	-	P	BCAM1011	1124364	1125482	-21	yes	-7	-22.2
	1140317	-	IS	BCAM1024	1140270	1141259	943	no	-4.8	-13.8
	1152959	-	IS	BCAM1052	1152868	1153044	86	no	-10	-13.5
	1153058	-	P	BCAM1052	1152868	1153044	-14	yes	-139.9	-260.6
	1153102	-	S	BCAM1052	1152868	1153044	-58	yes	-64.8	-123.9
	1155760	-	dP	BCAM1053a	1155356	1155760	1	yes	-401.4	-276.8
	1173889	+	IAS	BCAM1078	1172338	1174125	237	no	-4.1	-20.4
	1177161	+	iPU	BCAM1083	1177108	1177899	739	yes	-24.2	-79
	1180749	+	IAS	BCAM1087	1180216	1181214	466	yes	-2.2	-25.9
	1187899	-	P	BCAM1098	1187474	1187899	1	yes	-157	-649.6
	1190511	-	P	BCAM1100	1189534	1190511	1	yes	-9.8	-15.9
	1201266	-	P	BCAM1110	1199997	1201160	-106	yes	-105.4	-422.8
	1204020	-	O	BCAM1111	1201382	1203562	-458	yes	-3.7	-20.3
	1226755	-	P	BCAM1128	1225520	1226617	-138	yes	-28.1	-91
	1253059	-	dP	BCAM1151	1251441	1252967	-92	yes	-53.9	0
	1254442	-	P	BCAM1152	1253082	1254401	-41	yes	-118.7	-333.9
	1267311	-	P	BCAM1162	1266181	1267185	-126	yes	-5.2	-11.4
	1284847	-	P	BCAM1177	1284071	1284823	-24	yes	-14.8	-52.3
	1316410	-	S	BCAM1204	1315053	1316174	-236	no	-3.5	-11.4
	1316448	-	P	BCAM1204	1315053	1316174	-274	no	-3.2	-15.7
	1317863	-	P	BCAM1206	1316916	1317863	1	yes	-52.1	-67.8
	1327745	+	IAS	BCAM1214	1327329	1328228	484	yes	-3.8	-17.7
	1349965	-	P	BCAM1232	1348911	1349906	-59	yes	-3.7	-12.6
	1373135	-	P	BCAM1249	1372452	1373135	1	yes	-137.1	-203
	1373278	-	O	BCAM1249	1372452	1373135	-143	yes	-10.5	-13.9
	1387340	-	P	BCAM1262	1385378	1387237	-103	yes	-148.1	-382.9
	1407271	-	P	BCAM1280a	1406965	1407243	-28	yes	-13.2	-33.1
	1413759	-	P	BCAM1286	1411601	1413622	-137	yes	-11.5	-56.8
	1418234	-	IS	BCAM1289	1417695	1418966	733	no	-7.4	-16
	1419171	-	dP	BCAM1289	1417695	1418966	-205	yes	-28.9	-16.9
	1429936	+	O	BCAM1298	1428962	1429741	-195	yes	-40.9	-48.1
	1431549	-	P	BCAM1300	1430807	1431514	-35	yes	-10.1	-12.4
	1436573	-	P	BCAM1306	1435237	1436511	-62	no	-5.5	-12.1
	1441177	-	S	BCAM1307	1436652	1441163	-14	no	-15.4	-30.1
	1441232	-	P	BCAM1307	1436652	1441163	-69	yes	-9.3	-46.1
	1458712	+	IAS	BCAM1321	1458711	1459661	950	no	-1	-11.4
	1460665	-	P	BCAM1322	1459970	1460557	-108	yes	-7.8	-14.1
	1478920	+	IAS	BCAM1334	1477268	1479079	160	yes	-70.5	-81
	1498218	-	P	BCAM1348	1497325	1498107	-111	no	-13.3	-29.5
	1498406	-	O	BCAM1348	1497325	1498107	-299	yes	-86.2	-432.9
	1505165	-	P	BCAM1353	1503974	1505089	-76	yes	-45.5	-46.3
	1516352	-	P	BCAM1362	1514411	1516306	-46	yes	-132.5	-205.6
	1517000	-	IS	BCAM1363	1516723	1517070	71	yes	-4	-13.2
	1517113	-	P	BCAM1363	1516723	1517070	-43	yes	-434.4	-1727.8
	1519501	-	P	BCAM1365	1519037	1519477	-24	yes	-18.8	-49.8
	1526432	-	P	BCAM1373	1525622	1526413	-19	yes	-17	-44.3
	1539423	-	P	BCAM1384	1538530	1539396	-27	yes	-11.3	-32.8
	1549233	-	P	BCAM1393	1548271	1549188	-45	yes	-40.4	-72
	1552876	-	P	BCAM1396	1551631	1552776	-100	yes	-2.1	-24.8
	1563931	-	P	BCAM1405	1562307	1563869	-62	yes	-3.1	-11.4
	1570058	-	P	BCAM1411	1569208	1570002	-56	yes	-10.6	-28.6
	1580386	-	IS	BCAM1421	1579322	1582489	2104	yes	-29.6	-60.5
	1589101	-	P	BCAM1426	1587893	1589068	-33	yes	-9.5	-27
	1591212	+	O	BCAM1428	1590126	1590608	-604	yes	-134.3	-148.2
	1615663	-	P	BCAM1451	1615413	1615625	-38	yes	-41.8	-178.6
	1618004	-	P	BCAM1452	1615762	1617945	-59	yes	-42.7	-101.6
	1631762	-	P	BCAM1466	1630947	1631738	-24	yes	-103	-202.4
	1635628	+	S	BCAM1470	1634168	1635478	-150	no	-5.5	-17.1
	1635667	+	O	BCAM1470	1634168	1635478	-189	yes	-4	-19
	1635831	+	IAS	BCAM1472	1635698	1636966	1136	no	-3.3	-10.8
	1641986	-	P	BCAM1476	1641490	1641963	-23	yes	-13.3	-43.9
	1643477	+	IAS	BCAM1477	1642283	1643668	192	yes	-3.3	-15.6
	1647864	-	P	BCAM1484	1647460	1647864	1	yes	-45.7	-52.6
	1649059	-	P	BCAM1485	1648034	1648969	-90	yes	-2.5	-14.2
	1660225	-	P	BCAM1494	1658026	1660128	-97	yes	-103	-211.1
	1666902	-	P	BCAM1501	1666389	1666823	-79	yes	-436.7	-2927.2
	1683551	-	P	BCAM1517	1682738	1683511	-40	yes	-4.7	-11.7
	1686002	-	P	BCAM1519	1684671	1685972	-30	yes	-165.3	-234.9
	1688368	-	P	BCAM1521	1686986	1688293	-75	yes	-6.1	-25.2
	1701957	-	P	BCAM1533	1700310	1701767	-190	yes	-1.8	-11.7
	1706745	+	IAS	BCAM1537	1705891	1706949	205	no	-3.6	-10.8
	1713770	-	IS	BCAM1543	1713286	1714053	284	no	-8.8	-18.6
	1714086	-	P	BCAM1543	1713286	1714053	-33	yes	-33.4	-36.4
	1714596	+	O	BCAM1543B	1714200	1714577	-19	yes	-10.7	-46.1
	1719797	+	O	BCAM1547	1719346	1719792	-5	yes	-5.7	-12.3
	1748305	-	P	BCAM1570	1747253	1748281	-24	yes	-12.4	-34.5
	1767642	-	P	BCAM1581	1765562	1767412	-230	yes	-50.5	-77
	1774205	-	P	BCAM1588	1772546	1774129	-76	yes	-53.9	-140.9
	1802122	-	O	BCAM1618	1801409	1801672	-450	no	0	-10.6
	1802477	-	P	BCAM1619	1802137	1802340	-137	yes	-575.7	-1128
	1845689	-	iPU	BCAM1661	1845561	1846346	658	yes	-14.6	-44.8
	1856039	-	IS	BCAM1670	1854567	1856339	301	no	-1.4	-16.6
	1857497	-	P	BCAM1671	1856336	1857394	-103	no	-49.6	-37
	1869620	-	P	BCAM1679	1866911	1869505	-115	yes	-27	-73.4
	1869634	-	S	BCAM1679	1866911	1869505	-129	no	-14.1	-33.9
	1869733	-	S	BCAM1679	1866911	1869505	-228	no	-13.1	-67.2
	1870381	-	P	BCAM1680	1869919	1870353	-28	yes	-4	-15.1
	1887654	-	P	BCAM1693	1887042	1887581	-73	yes	-3.8	-11.4
	1889107	-	dP	BCAM1694	1887708	1888919	-188	yes	-73.3	-35.6
	1893001	-	P	BCAM1697	1892002	1892841	-160	yes	-7.1	-38.6
	1895063	-	P	BCAM1699	1893492	1894970	-93	yes	-4	-14.8
	1910353	-	P	BCAM1712	1908769	1910325	-28	yes	-39.7	-195
	1915484	-	IS	BCAM1717	1915041	1916927	1444	yes	-2.8	-16.3
	1919174	-	dP	BCAM1719	1918242	1919150	-24	yes	-36.5	-30.8
	1922787	-	P	BCAM1722	1921657	1922625	-162	yes	-36.8	-64.7
	1928896	-	P	BCAM1728	1927908	1928810	-86	yes	-54.7	-288.8
	1934046	-	IS	BCAM1733	1933759	1934178	133	yes	-27.1	-60.7
	1937824	-	P	BCAM1736	1937253	1937759	-65	yes	-59.2	-278.3
	1937857	-	S	BCAM1736	1937253	1937759	-98	yes	-10.2	-17.8
	1949304	-	P	BCAM1741	1947978	1949225	-79	yes	-16.4	-25
	1951097	-	P	BCAM1743	1950158	1951054	-43	yes	-4.8	-37.4
	1957967	-	P	BCAM1747	1957063	1957938	-29	yes	-6.8	-20.2
	1964416	-	P	BCAM1753A	1962574	1964292	-124	yes	-4.6	-15.6
	1967501	-	P	BCAM1755	1966024	1967445	-56	yes	-22.7	-40.7
	1987015	+	IAS	BCAM1770	1986038	1987639	625	yes	-14.8	-41.6
	1994841	-	P	BCAM1778	1993910	1994782	-59	yes	-2.3	-12.3
	1995771	-	IS	BCAM1779	1994889	1995788	18	no	-1.7	-10.2
	1995948	-	P	BCAM1779	1994889	1995788	-160	yes	-9.5	-56
	1996895	-	P	BCAM1780	1996000	1996869	-26	yes	-9.6	-16.6
	2005687	-	P	BCAM1787	2004427	2005581	-106	yes	-7.1	-16.8
	2012924	-	IS	BCAM1795	2012921	2013793	870	no	-1.8	-11.2
	2013830	-	P	BCAM1795	2012921	2013793	-37	yes	-1.9	-22
	2015980	-	P	BCAM1797	2014864	2015958	-22	no	-7.2	-14.5
	2018646	-	P	BCAM1800	2018320	2018595	-51	no	-58.3	-132.3
	2037360	-	P	BCAM1818	2036772	2037335	-25	yes	-8.5	-12.3
	2046767	-	P	BCAM1826	2045914	2046744	-23	yes	-5.1	-10.5
	2050418	+	O	BCAM1829	2049729	2050163	-255	yes	-195.8	-479.9
	2056400	-	P	BCAM1835	2055957	2056370	-30	yes	-8.1	-22
	2059751	-	P	BCAM1840	2059172	2059726	-25	yes	-3	-12.3
	2075868	-	P	BCAM1856	2074918	2075796	-72	yes	-60.1	-72.1
	2076616	-	P	BCAM1857	2076087	2076566	-50	yes	-32.3	-62.2
	2077205	-	iP	BCAM1858	2076907	2077257	53	yes	-123.9	-225.6
	2078052	-	IS	BCAM1860	2077419	2078141	90	yes	-21.6	-34.4
	2088012	+	O	BCAM1869	2087530	2087973	-39	yes	-5.1	-18
	2090307	-	P	BCAM1872	2089814	2090104	-203	yes	-27.9	-40.6
	2091790	-	P	BCAM1874-1	2091073	2091687	-103	no	-6.8	-16.9
	2093490	-	S	BCAM1876	2093037	2093396	-94	yes	-19.6	-96.3
	2093649	-	P	BCAM1876	2093037	2093396	-253	yes	-78.1	-169
	2093754	-	O	BCAM1876	2093037	2093396	-358	yes	-15.4	-27
	2095437	+	IAS	BCAM1877	2094115	2095503	67	no	-3.6	-15
	2097848	+	IAS	BCAM1880	2097701	2098033	186	no	-10.8	-39.1
	2100488	-	S	BCAM1883	2099515	2100417	-71	yes	-21.4	-34
	2100513	-	P	BCAM1883	2099515	2100417	-96	yes	-13.2	-41.6
	2101293	-	P	BCAM1884	2100844	2101170	-123	yes	-12.2	-24.7
	2102477	+	IAS	BCAM1886	2102259	2102648	172	no	-5	-18.7
	2103161	+	IAS	BCAM1887	2102703	2103359	199	yes	-12.1	-26.8
	2108087	+	O	BCAM1891	2106974	2107984	-103	no	-4.9	-17.2
	2108621	+	IAS	BCAM1892	2108382	2108981	361	yes	-4	-26.4
	2116091	+	IAS	BCAM1901	2115237	2116589	499	yes	-8.3	-22.8
	2120914	+	IAS	BCAM1907	2120893	2121555	642	yes	-7.6	-21.9
	2123781	+	IAS	BCAM1911	2123493	2123891	111	no	-3.8	-24.5
	2123957	+	IAS	BCAM1912	2123895	2125103	1147	no	-4.5	-12.4
	2124119	+	IAS	BCAM1912	2123895	2125103	985	no	-1.9	-16.9
	2125132	+	O	BCAM1912	2123895	2125103	-29	yes	-11	-35.5
	2127401	+	IAS	BCAM1914-1	2126751	2128741	1341	yes	-2.6	-21.4
	2131786	+	IAS	BCAM1918	2131628	2132182	397	no	-4.3	-15.3
	2132161	+	IAS	BCAM1918	2131628	2132182	22	no	-2.5	-15.3
	2133248	-	IS	BCAM1920	2132919	2133680	433	no	-4.5	-22.3
	2133703	-	P	BCAM1920	2132919	2133680	-23	yes	-68.6	-98.7
	2135572	+	O	BCAM1922	2134952	2135443	-129	no	-3.3	-14.5
	2137745	-	P	BCAM1923-2	2137540	2137722	-23	yes	-200.2	-377.1
	2137994	-	P	BCAM1874-2	2137910	2137942	-52	yes	-101.9	-180.3
	2138641	+	O	BCAM1926	2138123	2138584	-57	no	-5.1	-17.8
	2139071	-	IS	BCAM1927	2138743	2139072	2	no	-5.6	-30.8
	2139089	-	S	BCAM1927	2138743	2139072	-17	no	-2.4	-20.4
	2139117	-	S	BCAM1927	2138743	2139072	-45	no	-5.4	-18.7
	2139133	-	P	BCAM1927	2138743	2139072	-61	yes	-1322.8	-5429.6
	2139173	-	S	BCAM1927	2138743	2139072	-101	yes	-13.3	-50.4
	2141199	-	IS	BCAM1930	2140954	2141352	154	no	-8.2	-25.4
	2142673	-	P	BCAM1931	2141476	2142555	-118	yes	-430.3	-413.3
	2156123	-	P	BCAM1943	2155635	2156090	-33	yes	-22.6	-30.8
	2167834	-	IS	BCAM1952	2167727	2168557	724	yes	-6.6	-24.8
	2167856	-	iPU	BCAM1952	2167727	2168557	702	yes	-17.3	-69.2
	2171532	-	IS	BCAM1955	2170663	2172414	883	yes	-5.3	-15
	2181771	-	P	BCAM1965	2180937	2181647	-124	yes	-4.1	-15.7
	2189170	-	P	BCAM1973	2187760	2188998	-172	yes	-6.6	-48.6
	2191672	-	P	BCAM1975	2190674	2191672	1	yes	-5	-26.1
	2208137	-	P	BCAM1992	2207240	2208112	-25	yes	-19.7	-47.9
	2210033	+	O	BCAM1994	2209821	2210027	-6	yes	-77.8	-228.4
	2214379	-	P	BCAM1998	2213643	2214356	-23	yes	-14.5	-58
	2220941	-	IS	BCAM2005A	2220827	2220961	21	no	-6.7	-22.8
	2221043	-	P	BCAM2005A	2220827	2220961	-82	yes	-25.7	-70.4
	2237272	-	P	BCAM2019	2236188	2237147	-125	yes	-5.9	-14.4
	2277033	-	P	BCAM2044	2274989	2276959	-74	no	-3.3	-11.5
	2291423	-	dP	BCAM2058	2290470	2291126	-297	yes	-38.6	-26.7
	2291285	-	S	BCAM2058	2290470	2291126	-159	no	-3.3	-22.6
	2295032	-	O	BCAM2060	2292626	2294272	-760	yes	-25.8	-94.6
	2299389	-	P	BCAM2064	2297564	2299282	-107	yes	-223.1	-372.1
	2302279	+	IAS	BCAM2067	2302271	2303041	763	no	-9.5	-16.8
	2304292	+	S	BCAM2068	2303096	2304175	-117	no	-12	-32.8
	2304304	+	S	BCAM2068	2303096	2304175	-129	no	-10.5	-2952.4
	2304327	+	S	BCAM2068	2303096	2304175	-152	no	-20.4	-62.3
	2304334	+	S	BCAM2068	2303096	2304175	-159	no	-9.7	-10.3
	2304345	+	S	BCAM2068	2303096	2304175	-170	no	-4.1	-14.8
	2304378	+	O	BCAM2068	2303096	2304175	-203	yes	-1846.3	-8235.7
	2306529	-	P	BCAM2071	2306056	2306499	-30	yes	-3.8	-31.6
	2314090	-	IS	BCAM2079	2313979	2315412	1323	no	-3.9	-11.1
	2316573	-	P	BCAM2080	2315485	2316525	-48	yes	-753.9	-650
	2334044	-	IS	BCAM2097	2332744	2335041	998	no	-8.2	-20.2
	2334699	-	IS	BCAM2097	2332744	2335041	343	no	-2.8	-10.8
	2335824	-	O	BCAM2098	2335038	2335505	-319	yes	-1.9	-11.1
	2339710	-	P	BCAM2103	2338616	2339644	-66	yes	-3.4	-14.4
	2340715	-	IS	BCAM2105	2340499	2340948	234	no	-10	-39.4
	2341068	-	P	BCAM2105	2340499	2340948	-120	yes	-5.2	-19.8
	2344673	+	O	BCAM2107	2342310	2344520	-153	yes	-6.6	-29.2
	2351398	+	IAS	BCAM2113	2350491	2351858	461	yes	-91.6	-184.1
	2355136	+	IAS	BCAM2117	2354353	2355273	138	no	-2.5	-10.8
	2361774	-	P	BCAM2122	2360785	2361747	-27	no	-4.5	-19.3
	2366216	-	IS	BCAM2127	2365655	2366896	681	no	-4.9	-11.1
	2375706	-	IS	BCAM2136	2374278	2375900	195	no	-3.2	-21.4
	2384217	-	IS	BCAM2143	2383411	2392185	7969	no	0	-10.2
	2392221	-	S	BCAM2143	2383411	2392185	-36	no	0	-18.9
	2392239	-	S	BCAM2143	2383411	2392185	-54	no	0	-22
	2392413	-	P	BCAM2143	2383411	2392185	-228	no	-0.4	-22
	2392510	-	S	BCAM2143	2383411	2392185	-325	yes	0	-18.4
	2392555	-	O	BCAM2143	2383411	2392185	-370	yes	-588.8	-558.5
	2399803	-	P	BCAM2149	2398317	2399771	-32	yes	-22.6	-39.1
	2400919	-	P	BCAM2150	2399957	2400919	1	yes	-11.9	-56.7
	2403489	-	P	BCAM2154	2403152	2403394	-95	yes	-28.9	-44.5
	2406555	-	P	BCAM2156	2404761	2406428	-127	yes	-37.2	-159.2
	2407984	-	P	BCAM2158	2407102	2407962	-22	yes	-62.6	-194.9
	2415796	-	P	BCAM2167	2415515	2415766	-30	yes	-117.2	-200.8
	2415858	-	S	BCAM2167	2415515	2415766	-92	no	-3.6	-20.8
	2425577	-	P	BCAM2169	2418241	2425338	-239	yes	-30	-56.4
	2427919	-	P	BCAM2171	2426812	2427846	-73	yes	-4.1	-15.6
	2457393	-	dP	BCAM2196	2456209	2457342	-51	yes	-20.2	-12.4
	2462080	-	IS	BCAM2200	2461054	2462331	252	yes	-4.8	-13.2
	2466225	+	IAS	BCAM2203	2465598	2466503	279	yes	-5.1	-23.2
	2468750	-	P	BCAM2207	2468314	2468592	-158	yes	-32.3	-174.1
	2469243	-	O	BCAM2207	2468314	2468592	-651	yes	-5.2	-11.4
	2471355	-	P	BCAM2209	2470939	2471226	-129	yes	-13.4	-55.1
	2471730	-	iP	BCAM2210	2471467	2471733	4	yes	-4.1	-18.1
	2512405	-	P	BCAM2242	2512030	2512380	-25	no	-3	-11.5
	2521718	-	P	BCAM2251	2520322	2521440	-278	yes	-157.1	-495.1
	2523103	-	IS	BCAM2251A	2523060	2523458	356	no	-32	-96.8
	2523502	-	P	BCAM2251A	2523060	2523458	-44	yes	-17.2	-51.1
	2525125	-	iPU	BCAM2253	2525066	2529613	4489	yes	-66.3	-180.7
	2525163	-	IS	BCAM2253	2525066	2529613	4451	no	-5.8	-13.8
	2525266	-	IS	BCAM2253	2525066	2529613	4348	no	-12.6	-24.9
	2525620	-	IS	BCAM2253	2525066	2529613	3994	no	-4.1	-18.3
	2527334	-	IS	BCAM2253	2525066	2529613	2280	no	-9.1	-15.7
	2532240	-	P	BCAM2254	2530065	2532185	-55	yes	-5.2	-13.8
	2532616	-	IS	BCAM2255	2532590	2533099	484	yes	-0.5	-13.3
	2545623	-	P	BCAM2265	2544707	2545597	-26	yes	-10.7	-23.4
	2555166	-	IS	BCAM2275	2555012	2556184	1019	no	-5.2	-15.3
	2555454	-	IS	BCAM2275	2555012	2556184	731	no	-7.6	-28.8
	2556217	-	S	BCAM2275	2555012	2556184	-33	no	-7.8	-14.8
	2556320	-	P	BCAM2275	2555012	2556184	-136	yes	-65.7	-82.6
	2560028	-	P	BCAM2278	2559203	2559970	-58	yes	-10.1	-57
	2561195	-	IS	BCAM2280	2560992	2561933	739	yes	-2.6	-12.3
	2600656	-	P	BCAM2316	2598972	2600627	-29	yes	-175	-449.1
	2620863	-	P	BCAM2332	2619906	2620820	-43	yes	-9.9	-17.7
	2640531	-	IS	BCAM2348	2639803	2641401	871	no	-6.1	-24.6
	2641799	-	dP	BCAM2348	2639803	2641401	-398	yes	-118	-35.4
	2646607	-	P	BCAM2353	2646354	2646584	-23	yes	-242.1	-1184.9
	2653271	-	P	BCAM2359	2652324	2653223	-48	yes	-21.4	-31.7
	2653283	-	S	BCAM2359	2652324	2653223	-60	yes	-4.2	-19.3
	2657124	-	P	BCAM2364	2656977	2657051	-73	yes	-27	-88.7
	2659441	-	P	BCAM2365	2657367	2659397	-44	yes	-36.1	-47.2
	2659547	-	O	BCAM2365	2657367	2659397	-150	yes	-1.7	-11.1
	2664629	+	IAS	BCAM2368	2663518	2665257	629	no	-4.1	-17.1
	2680994	-	P	BCAM2380	2680037	2680966	-28	yes	-28.9	-71.7
	2685610	+	O	BCAM2385	2684979	2685374	-236	yes	-9.2	-22.1
	2702941	-	P	BCAM2400b	2702559	2702918	-23	yes	-21	-24.3
	2707666	-	P	BCAM2406	2706895	2707617	-49	yes	-19	-76.9
	2712075	-	P	BCAM2410	2710860	2712029	-46	yes	-2.3	-14.1
	2718344	-	P	BCAM2413	2717534	2718322	-22	yes	-779.9	-1527.9
	2718612	-	O	BCAM2413	2717534	2718322	-290	yes	-6	-13.8
	2721469	+	O	BCAM2417	2720435	2721337	-132	yes	-6.8	-40.1
	2739658	-	O	BCAM2426	2738326	2739129	-529	yes	-51.9	-260.8
	2741084	-	P	BCAM2427	2739911	2741053	-31	yes	-26	-35.8
	2745291	-	P	BCAM2429a	2745021	2745224	-67	no	-3.6	-12.9
	2751313	-	dP	BCAM2433	2750031	2751212	-101	yes	-56.3	-3.6
	2763982	-	S	BCAM2444	2761966	2763927	-55	no	-3.8	-13.5
	2764180	-	P	BCAM2444	2761966	2763927	-253	yes	-12.6	-15.1
	2764791	-	P	BCAM2445	2764340	2764771	-20	yes	-8.4	-34.1
	2772731	-	P	BCAM2454	2772039	2772677	-54	yes	-6.8	-17.6
	2784671	-	P	BCAM2463	2783276	2784583	-88	yes	-27.7	-104.5
	2786471	-	P	BCAM2464	2784979	2786397	-74	yes	-4.5	-15.3
	2790986	-	P	BCAM2466	2789452	2790819	-167	yes	-3.8	-11.6
	2794277	-	P	BCAM2468	2792714	2794225	-52	yes	-7.7	-31.7
	2794419	-	O	BCAM2468	2792714	2794225	-194	yes	-7.2	-17.7
	2801400	-	P	BCAM2473	2800607	2801365	-35	yes	-12.7	-34.7
	2807397	-	P	BCAM2478	2805688	2807277	-120	yes	-48.8	-75.4
	2808192	-	P	BCAM2479	2807551	2808171	-21	yes	-22.8	-44
	2816780	-	P	BCAM2487	2816436	2816645	-135	yes	-80.2	-149.3
	2822017	-	P	BCAM2491	2820519	2821943	-74	yes	-12.7	-37.4
	2826112	-	P	BCAMr2491d	2826030	2826106	-6	no	-17.6	-34.6
	2826160	-	S	BCAMr2491d	2826030	2826106	-54	no	-19.7	-21.1
	2827939	-	P	16S-M2491	2826171	2827702	-237	yes	-1671.4	-3974.8
	2828103	-	O	16S-M2491	2826171	2827702	-401	yes	-76.4	-259.4
	2843262	-	P	BCAM2505	2842440	2843234	-28	yes	-35.8	-64.1
	2847226	-	P	BCAM2508	2846730	2847167	-59	yes	-19.3	-53.2
	2847816	-	P	BCAM2509	2847331	2847786	-30	yes	-29.6	-43.8
	2850016	-	P	BCAM2511	2848441	2850003	-13	yes	-28.9	-34.3
	2853569	-	P	BCAM2514	2851964	2853541	-28	yes	-204.1	-353.6
	2857001	-	P	BCAM2517	2855954	2856907	-94	yes	-7.1	-17.1
	2868303	-	IS	BCAM2530	2868058	2869470	1168	no	-3	-12.9
	2870448	-	P	BCAM2531	2869481	2870311	-137	yes	-2.2	-10.3
	2876016	+	O	BCAM2535	2875529	2875858	-158	no	-1.4	-12
	2889607	-	P	BCAM2546a	2889051	2889464	-143	yes	-42	-68.3
	2890391	-	P	BCAM2547a	2889873	2890319	-72	yes	-10.6	-12.3
	2899607	+	O	BCAM2554	2898298	2899302	-305	no	-15.4	-23.2
	2901361	-	P	BCAM2556	2900231	2901310	-51	yes	-8	-20.5
	2903304	-	P	BCAM2558	2902216	2903280	-24	yes	-24.7	-40.4
	2910650	-	P	BCAM2563	2908988	2910595	-55	yes	-6.2	-22.2
	2917275	+	O	BCAM2569	2916319	2917146	-129	no	-12.2	-84.3
	2938448	+	IAS	BCAM2589	2938153	2938863	416	yes	-24.1	-113.7
	2950412	-	P	BCAM2599	2949810	2950388	-24	yes	-8.8	-20.2
	2957800	-	P	BCAM2606	2956676	2957641	-159	yes	-18.7	-34.1
	2968947	+	IAS	BCAM2619	2968894	2970009	1063	no	-7.1	-19.6
	2984778	+	IAS	BCAM2634a	2984611	2985123	346	yes	-33.1	-77.2
	2985720	-	P	BCAM2635	2985459	2985692	-28	yes	-24.8	-16.2
	2986283	-	IS	BCAM2636	2986022	2986858	576	no	-3.4	-10.5
	2989705	-	dP	BCAM2639	2989146	2989583	-122	yes	-16.2	-5.7
	3017013	-	P	BCAM2668	3015829	3016899	-114	yes	-7.9	-32.6
	3019638	-	P	BCAM2671	3018566	3019579	-59	yes	-6.3	-15.6
	3024082	-	P	BCAM2677	3023851	3024045	-37	yes	-11.1	-21.7
	3030330	-	P	BCAM2680	3026443	3030267	-63	yes	-31.6	-59.2
	3031984	-	P	BCAM2681	3030419	3031855	-129	yes	-12.8	-31.5
	3036518	-	P	BCAM2684	3036013	3036492	-26	no	-37.3	-131.8
	3036847	-	P	BCAM2685	3036651	3036806	-41	yes	-730.9	-1407.7
	3036958	-	O	BCAM2685	3036651	3036806	-152	no	-16.4	-31.9
	3038383	-	P	BCAM2686	3036982	3038121	-262	no	-49.6	-100.5
	3039318	+	IAS	BCAM2688	3039232	3040341	1024	yes	-6.4	-14.1
	3039386	+	iPU	BCAM2688	3039232	3040341	956	yes	-6	-30.7
	3058373	-	iP	BCAM2703	3057460	3058437	65	yes	-3.6	-19.6
	3062879	-	P	BCAM2707	3062007	3062855	-24	yes	-4.5	-15.3
	3065806	-	IS	BCAM2710	3065717	3068074	2269	no	-2.1	-12.7
	3068147	-	P	BCAM2710	3065717	3068074	-73	yes	-8.6	-27.1
	3068845	-	IS	BCAM2711	3068656	3068961	117	no	-5.9	-25.1
	3069316	-	IS	BCAM2712	3069065	3069337	22	no	-6.5	-10.1
	3069365	-	P	BCAM2712	3069065	3069337	-28	yes	-12.2	-18.9
	3071007	-	IS	BCAM2714	3070213	3071232	226	no	-1.6	-12.8
	3072938	-	P	BCAM2715	3071407	3072894	-44	yes	-15.8	-31.7
	3077665	-	iP	BCAM2719	3077106	3077669	5	yes	-18.7	-37.9
	3090139	-	iP	BCAM2729	3089573	3090151	13	yes	-52.6	-113.1
	3093828	-	P	BCAM2731	3092538	3093662	-166	yes	-43.6	-78.9
	3095308	-	P	BCAM2733	3094987	3095283	-25	yes	-2.8	-13.5
	3099429	-	P	BCAM2737	3098076	3099263	-166	yes	-6.6	-11.8
	3103493	-	P	BCAM2741	3103068	3103445	-48	yes	-3.3	-26
	3105550	-	P	BCAM2744	3104893	3105513	-37	yes	-3.8	-13.9
	3108121	-	P	BCAM2746	3105941	3108019	-102	yes	-25.8	-49.9
	3116145	-	P	BCAM2756	3115330	3116046	-99	yes	-2.8	-11.8
	3126827	-	O	BCAM2762	3125742	3126524	-303	yes	-72.9	-69.2
	3128371	-	P	BCAM2763	3127202	3128332	-39	yes	-4.1	-14.7
	3132943	-	P	BCAM2767	3132164	3132874	-69	yes	-11.3	-37
	3136550	-	P	BCAM2772	3135708	3136490	-60	yes	-26	-120.3
	3144210	-	dP	BCAM2780	3142931	3144130	-80	yes	-14.3	-0.3
	3182511	+	O	BCAM2812	3181524	3182468	-43	no	-6.6	-11.1
	3184573	-	P	BCAM2814	3183098	3184552	-21	no	-1.7	-10.8
	3186195	-	P	BCAM2815	3184588	3186090	-105	no	-17.7	-88.3
	3186350	-	IS	BCAM2816	3186286	3187050	701	no	-47.3	-157.3
	3187081	-	P	BCAM2816	3186286	3187050	-31	yes	-15.4	-31.9
	3201153	-	P	BCAM2827	3200505	3201101	-52	yes	-11.9	-105.8
	3201422	-	O	BCAM2827	3200505	3201101	-321	no	-6.6	-23.1
	3210594	-	S	BCAM2834	3210238	3210570	-24	yes	-8	-21.7
	3210720	-	P	BCAM2834	3210238	3210570	-150	yes	-6.2	-30.1
	3214015	-	O	BCAM2837	3212601	3213588	-427	no	-2.3	-11.8
	2985228	-	O	BCAM2635	2985459	2985692	-231	no	9.6	45.7
	2985443	-	O	BCAM2635	2985459	2985692	-16	no	7	11.2
	2985465	-	IAS	BCAM2635	2985459	2985692	7	no	15.2	59.8
	3010758	+	P	BCAM2663	3010838	3011476	-80	yes	6.2	14.8
	3019358	-	IAS	BCAM2671	3018566	3019579	793	yes	5.9	20.7
	3020985	+	P	BCAM2674	3021055	3022467	-70	yes	8	21.6
	3023424	+	IS	BCAM2675	3022497	3023504	928	no	4.6	13.8
	3026129	+	iP	BCAM2679	3026111	3026374	19	yes	6.2	22.2
	3032003	+	P	BCAM2682	3032303	3032626	-300	yes	24.6	70.1
	3032174	+	S	BCAM2682	3032303	3032626	-129	no	16.3	52.1
	3032714	+	P	BCAM2683	3032816	3035878	-102	yes	6.7	16.2
	3032780	+	S	BCAM2683	3032816	3035878	-36	no	3.6	11.4
	3042185	+	P	BCAM2690	3042215	3042658	-30	yes	24.7	86
	3058524	+	P	BCAM2704	3058590	3060512	-66	yes	17.5	56.7
	3065697	-	O	BCAM2710	3065717	3068074	-20	yes	3.6	13.2
	3070459	-	IAS	BCAM2714	3070213	3071232	247	no	16.1	56.2
	3070891	-	IAS	BCAM2714	3070213	3071232	679	yes	45.5	148.1
	3071234	-	O	BCAM2715	3071407	3072894	-173	yes	129.5	257
	3080737	+	P	BCAM2721	3080803	3081072	-66	yes	31.1	68.2
	3081195	+	P	BCAM2722	3081227	3082219	-32	yes	20	117.1
	3089524	-	O	BCAM2729	3089573	3090151	-49	yes	2.9	10.3
	3090230	+	O	BCAM2730	3090651	3092168	-421	yes	124.6	759.1
	3096531	+	P	BCAM2736	3096552	3097967	-21	no	11.2	54.3
	3099543	+	P	BCAM2738	3099666	3100607	-123	yes	290.9	912.4
	3100512	+	iPU	BCAM2738	3099666	3100607	847	yes	0	14.4
	3100884	+	IS	BCAM2739	3100620	3101780	265	no	2.3	10.2
	3103881	+	P	BCAM2742	3103935	3104288	-54	yes	11.5	20.2
	3108266	+	P	BCAM2747	3108288	3109100	-22	yes	30.1	96.7
	3121520	-	IAS	BCAM2759	3121211	3122374	310	yes	7	16.8
	3128686	-	IAS	BCAM2764	3128525	3129841	162	yes	4.3	13.1
	3130152	+	P	BCAM2765	3130245	3130799	-93	yes	6.8	13.8
	3133147	+	P	BCAM2769	3133305	3134042	-158	yes	88.9	201.7
	3136600	+	P	BCAM2773	3136625	3137167	-25	yes	113.7	316.2
	3137090	+	IS	BCAM2773	3136625	3137167	466	no	4.7	17.1
	3139752	+	O	BCAM2777	3140222	3141085	-470	no	2.3	10.5
	3140179	+	P	BCAM2777	3140222	3141085	-43	yes	3.1	21.1
	3148326	+	P	BCAM2784	3148350	3149708	-24	yes	9.4	12.7
	3170997	+	P	BCAM2802	3171022	3171972	-25	yes	5	11.2
	3174364	+	P	BCAM2806	3174484	3175641	-120	yes	48.9	162.1
	3194055	+	P	BCAM2822	3194274	3195839	-219	yes	4.7	10.5
	3201398	+	P	BCAM2828	3201429	3204062	-31	yes	17.8	20.8
	3210738	+	P	BCAM2835	3210762	3211646	-24	yes	22	81.7
	3214034	+	P	BCAM2839	3214059	3216308	-25	yes	10.8	13.2

## Sheet: Repl. 3 Forward
	Sass et al. 2015			Genome-wide transcription start site profiling in biofilm-grown Burkholderia cenocepacia J2315
Table S3: Annotated and categorised TSS in the B. cenocepacia J2315 genome
Replicon 3
Accession number AM747722
Forward reads
	Position	Strand	Category	Gene	Annotation start	Annotation end	TSS position relative to gene start	Leading edge of transcription present in gRNA-seq data	Mean normalised number of read starts in untreated library	Mean normalised number of read starts in TEX treated library
	4460	-	O	BCAS0004	4783	5748	-323	yes	17.4	67					Abbreviations for categories:
	7563	-	IAS	BCAS0006	7234	8358	330	yes	7.9	27.9					P	primary TSS in an intergenic region
	8442	+	P	BCAS0007	8442	9095	1	yes	63.8	117.7					iP	internal primary downstream of annotated gene start
	10942	+	P	BCAS0010	11113	11784	-171	yes	38.8	196.5					iPU	primary TSS internal to an upstream gene
	20389	+	P	BCAS0019	20532	21392	-143	yes	10.7	46.5					dP	depleted primary TSS
	36628	+	IS	BCAS0033	36052	36888	577	no	4.5	17.2					diP	depleted internal primary TSS
	63094	+	P	BCAS0056	63118	63966	-24	yes	6.9	28					diPU	depleted primary TSS in an upstream gene
	76220	+	dP	BCAS0067	76231	77184	-11	yes	14.5	0					S	secondary TSS
	93708	+	P	BCAS0084	93708	94274	1	yes	69.3	132.6					O	orphan TSS
	100538	+	P	BCAS0093	100538	101662	1	yes	27.6	75.2					IS	internal sense TSS
	115340	+	S	BCAS0105	115829	116794	-489	yes	2.7	10.9					IAS	internal antisense TSS
	115361	+	O	BCAS0105	115829	116794	-468	yes	13	20.7
	115671	+	P	BCAS0105	115829	116794	-158	no	59.3	204.2
	116850	+	P	BCAS0106	116934	118331	-84	yes	6.1	16.2
	127941	+	P	BCAS0116	128054	128626	-113	yes	7.9	20.7
	128702	+	P	BCAS0117	128790	130229	-88	yes	42.3	234.9
	128719	+	S	BCAS0117	128790	130229	-71	no	0.9	19.1
	130302	+	P	BCAS0118	130555	130884	-253	yes	14.9	46.8
	135733	+	iPU	BCAS0122	134527	135921	1207	yes	42.2	259.7
	136932	-	IAS	BCAS0124	136814	137920	119	yes	13.9	32.6
	147697	+	P	BCAS0134	147724	148674	-27	yes	5.2	14.4
	168824	+	P	BCAS0152	168852	169661	-28	no	4.8	14.4
	175618	+	P	BCAS0157	175667	176329	-49	yes	2.3	18.6
	204518	+	O	BCAS0189	204956	205288	-438	yes	9.2	49
	204673	+	S	BCAS0189	204956	205288	-283	no	5.2	11.4
	204757	+	P	BCAS0189	204956	205288	-199	yes	2.5	30.8
	209126	+	P	BCAS0194	209303	209554	-177	yes	2.6	11.5
	241014	+	P	BCAS0223	241076	242071	-62	yes	30.2	139.7
	243356	+	O	BCAS0225	243574	244566	-218	no	40.2	74.1
	243489	+	S	BCAS0225	243574	244566	-85	no	2.5	13.6
	243497	+	P	BCAS0225	243574	244566	-77	yes	1095	1302.5
	243610	+	IS	BCAS0225	243574	244566	37	no	1.6	26.3
	243896	+	IS	BCAS0225	243574	244566	323	no	6.6	11.5
	257405	+	O	BCAS0236	258387	262877	-982	yes	46.6	69.3
	264216	+	P	BCAS0238A	264216	264431	1	yes	55.2	96.8
	264593	+	P	BCAS0239	264708	270602	-115	yes	11.4	21.9
	274567	-	IAS	BCAS0244	274432	274638	136	no	5.7	27.5
	275960	-	IAS	BCAS0247	275698	276027	263	no	9.1	37.3
	276133	+	P	BCAS0248	276317	277279	-184	no	3.5	12.7
	280832	+	P	BCAS0252	280855	281454	-23	no	7.7	22.8
	285016	-	IAS	BCAS0256	284876	286042	141	no	1.8	11.4
	286437	-	O	BCAS0257	286886	287350	-449	yes	223.6	717.3
	286608	-	O	BCAS0257	286886	287350	-278	no	15.9	53.3
	287462	+	P	BCAS0258	287501	288163	-39	yes	7.4	17.5
	287688	+	IS	BCAS0258	287501	288163	188	no	0	10.9
	290297	+	P	BCAS0262	290364	290813	-67	yes	10.8	71.7
	295721	+	P	BCAS0266	295763	296884	-42	yes	25.2	84
	309164	+	P	BCAS0276	309200	309937	-36	yes	19.2	85.6
	321618	+	P	BCAS0287	321636	322511	-18	yes	12.8	49.6
	376198	+	P	BCAS0324	376310	377464	-112	yes	31.9	72.6
	395004	+	P	BCAS0336	395058	395465	-54	yes	4.5	10.3
	437772	+	P	BCAS0374	437906	439252	-134	no	4.2	14.2
	440639	+	P	BCAS0376	440651	441301	-12	yes	21.4	82.9
	442304	+	P	BCAS0378	442333	443808	-29	yes	28.4	105.9
	446283	-	IAS	BCAS0381	446246	447718	38	no	2.1	12.2
	475841	+	P	BCAS0406	475884	476897	-43	yes	17.8	27.9
	477428	+	O	BCAS0409	478548	480245	-1120	yes	17.3	42.7
	477570	+	O	BCAS0409	478548	480245	-978	no	7.3	25.6
	478468	+	P	BCAS0409	478548	480245	-80	yes	13.3	42.1
	480603	+	P	BCAS0410	480680	481522	-77	no	9.6	11.9
	483162	+	P	BCAS0412	483271	483591	-109	yes	11.6	94
	492653	+	P	BCAS0422a	492812	493777	-159	yes	18.9	34.3
	523214	+	dP	BCAS0455	523240	523425	-26	yes	10.1	8.8
	534856	+	P	BCAS0467	534878	535690	-22	yes	25.9	58.4
	562756	-	O	BCAS0493	562821	563595	-65	yes	3.2	18.9
	569498	-	IAS	BCAS0499	569292	569735	207	yes	6.6	30.4
	573344	+	P	BCAS0504	573366	574499	-22	yes	8	27.1
	573933	+	IS	BCAS0504	573366	574499	568	no	12	23.8
	574169	+	IS	BCAS0504	573366	574499	804	no	4.6	17.4
	584611	-	IAS	BCAS0513	582079	584619	2533	yes	6.1	23.2
	586008	-	IAS	BCAS0518	586002	587435	7	yes	10.7	39.4
	592384	-	IAS	BCAS0526	591832	592668	553	no	1.8	15
	599375	-	IAS	BCAS0537	599273	599461	103	no	0	16.5
	599671	-	IAS	BCAS0538	599534	600316	138	yes	5.6	27.9
	609643	-	O	BCAS0555	609956	612106	-313	yes	23.8	40.1
	609846	-	O	BCAS0555	609956	612106	-110	no	8.5	18.7
	651174	+	P	BCAS0594	651239	652165	-65	yes	4.6	16.8
	660616	+	P	BCAS0603	660680	661480	-64	yes	4.5	16.3
	667458	-	O	BCAS0610	667485	669275	-27	no	2.3	12.7
	669789	+	iPU	BCAS0611	669479	670006	311	yes	8.3	12
	686680	-	O	BCAS0627	686773	687360	-93	yes	3.5	21.7
	687746	+	P	BCAS0628	687780	688382	-34	yes	23.7	33.6
	708670	-	O	BCAS0646A	709760	710110	-1090	no	8.1	19.8
	709511	-	O	BCAS0646A	709760	710110	-249	yes	79.5	303.7
	711503	-	O	BCAS0650	711610	712497	-107	yes	27.1	108.9
	712814	-	O	BCAS0650b	712819	712959	-5	no	9.4	18.4
	713356	+	P	BCAS0652	713379	714404	-23	no	7.3	31.2
	714482	+	S	BCAS0653	714618	715646	-136	yes	2	12.6
	714552	+	P	BCAS0653	714618	715646	-66	yes	3.7	14.9
	716511	+	P	BCAS0651-2	716631	716729	-120	yes	62.2	105.3
	717383	+	IS	BCAS0656	716687	717574	697	no	12.3	65.1
	721389	-	IAS	BCAS0661A	721194	722465	196	no	9.2	26.1
	722466	-	O	BCAS0661B	722533	723135	-67	yes	10.9	17.9
	722965	-	IAS	BCAS0661B	722533	723135	433	no	10.1	26.8
	723152	-	O	BCAS0661C	723328	723753	-176	no	4.6	28.6
	724780	-	IAS	BCAS0663	724357	728604	424	yes	17.7	22.6
	724880	-	IAS	BCAS0663	724357	728604	524	no	102.9	364.6
	726084	-	IAS	BCAS0663	724357	728604	1728	yes	7.8	19
	726147	-	IAS	BCAS0663	724357	728604	1791	yes	5.1	11.1
	728970	-	IAS	BCAS0664	728626	729084	345	yes	26.1	98
	736092	+	P	BCAS0669	736113	736568	-21	yes	7.8	18.1
	737514	-	IAS	BCAS0670	736924	737667	591	yes	7.9	22.6
	737740	-	O	BCAS0671	738025	738756	-285	no	7.6	20.4
	738371	-	IAS	BCAS0671	738025	738756	347	yes	405.4	2019.2
	738445	-	IAS	BCAS0671	738025	738756	421	no	181.5	545
	739105	-	O	BCAS0672	739246	740805	-141	no	9.1	17.5
	739982	-	IAS	BCAS0672	739246	740805	737	no	4.1	11.5
	740858	-	S	BCAS0673	741394	741831	-536	yes	1.8	18.1
	740907	-	O	BCAS0673	741394	741831	-487	yes	8.8	33.5
	741279	-	O	BCAS0673	741394	741831	-115	no	2.4	11.4
	742456	-	IAS	BCAS0674	742337	743050	120	no	2.7	11.1
	745052	+	iPU	BCAS0677	744788	745204	265	yes	4.1	11.1
	751404	-	IAS	BCAS0681-2	750761	751433	644	no	5	16.6
	751627	+	dP	BCAS0684	751658	752361	-31	yes	17	12.1
	751996	+	IS	BCAS0684	751658	752361	339	no	7.7	29.6
	752369	+	dP	BCAS0686	752396	752794	-27	yes	17.3	10.5
	752478	+	IS	BCAS0686	752396	752794	83	no	4.2	15.4
	754072	+	P	BCAS0688	754095	754643	-23	yes	63.3	181.5
	754589	+	IS	BCAS0688	754095	754643	495	no	6.7	12.3
	754741	+	P	BCAS0689	754780	755640	-39	yes	4.7	12.4
	758982	-	IAS	BCAS0694	758941	759477	42	yes	2.9	12.4
	769919	+	O	BCAS0706	770234	771562	-315	yes	118.8	567
	774665	-	O	BCAS0710	774710	775726	-45	yes	24.4	57.3
	779022	+	dP	BCAS0712	779052	779591	-30	yes	21.5	6.3
	780790	+	P	BCAS0715	780811	781758	-21	yes	6.5	19.8
	781581	+	IS	BCAS0715	780811	781758	771	no	2.1	12
	781956	+	O	BCAS0716	782388	784805	-432	yes	36.2	97.1
	782312	+	P	BCAS0716	782388	784805	-76	yes	42.6	192.6
	782357	+	S	BCAS0716	782388	784805	-31	no	14.3	22.9
	782608	+	IS	BCAS0716	782388	784805	221	no	4.6	23.2
	782616	+	IS	BCAS0716	782388	784805	229	no	10.2	84
	784302	+	IS	BCAS0716	782388	784805	1915	no	10.7	16.2
	785304	+	P	BCAS0717	785367	788087	-63	yes	49.5	73.6
	786086	+	IS	BCAS0717	785367	788087	720	no	2.4	11.1
	786541	+	IS	BCAS0717	785367	788087	1175	yes	16.3	65.8
	786580	+	IS	BCAS0717	785367	788087	1214	no	17.8	49.3
	787463	+	IS	BCAS0717	785367	788087	2097	no	5.1	13.2
	788363	+	P	BCAS0718	788645	788908	-282	no	6.9	32.5
	788768	+	IS	BCAS0718	788645	788908	124	no	15	55.6
	794473	+	O	BCAS0724	794956	795486	-483	yes	126.1	193.6
	798363	+	P	BCAS0727	798420	799535	-57	yes	21.1	85.6
	798385	+	S	BCAS0727	798420	799535	-35	no	3.3	11.5
	816189	+	P	BCAS0741	816212	816811	-23	yes	19.5	131.9
	819513	-	IAS	23S	818252	821128	1262	no	4.5	60.8
	820050	-	IAS	23S	818252	821128	1799	no	12.3	14.2
	823373	+	O	BCAS0744	823865	824335	-492	no	0.5	10.8
	825772	-	O	BCAS0747	825816	829286	-44	yes	44.1	50.4
	838777	+	P	BCAS0755	838992	839504	-215	yes	11.8	97.9
	839075	+	IS	BCAS0755	838992	839504	84	yes	5.1	28.3
	858567	+	P	BCAS0763	858665	859378	-98	yes	21.9	57.7
	869172	-	IAS	BCAS0769	868213	869184	960	no	2.3	16
	872092	+	P	BCAS0772	872160	873065	-68	yes	19.9	25
	875342	-	O	BCAS0773A	874877	875062	465	no	3.8	24.7

## Sheet: Repl. 3 Reverse
Table S3: Annotated and categorised TSS in the B. cenocepacia J2315 genome
Replicon 3
Accession number AM747722
Reverse reads
	Position	Strand	Category	Gene	Annotation start	Annotation end	TSS position relative to gene start	Leading edge of transcription present in gRNA-seq data	Mean normalised number of read starts in untreated library	Mean normalised number of read starts in TEX treated library
	3150	-	P	BCAS0003	2437	3132	-18	yes	-23.3	-88.9					Abbreviations for categories:
	5907	-	P	BCAS0004	4783	5748	-159	yes	-18.7	-34.1					P	primary TSS in an intergenic region
	7546	-	IS	BCAS0006	7234	8358	813	yes	-21.2	-111.9					iP	internal primary downstream of annotated gene start
	10582	-	P	BCAS0009	9888	10472	-110	yes	-9.8	-16.6					iPU	primary TSS internal to an upstream gene
	12005	+	O	BCAS0010	11113	11784	-221	yes	-25.1	-77.1					dP	depleted primary TSS
	20206	-	P	BCAS0018	19727	20206	1	yes	-5.2	-15.6					diP	depleted internal primary TSS
	31964	+	IAS	BCAS0029	31941	32411	448	yes	-6.6	-42.1					diPU	depleted primary TSS in an upstream gene
	40706	-	P	BCAS0036	39786	40682	-24	yes	-4.5	-10.8					S	secondary TSS
	58879	-	P	BCAS0051	57024	58724	-155	yes	-5.6	-18.7					O	orphan TSS
	69880	-	P	BCAS0060	68555	69688	-192	yes	-40.4	-82.6					IS	internal sense TSS
	74502	-	P	BCAS0065	73826	74470	-32	yes	-59.1	-189.7					IAS	internal antisense TSS
	78325	-	P	BCAS0068	77201	78166	-159	yes	-18.7	-34.1
	80842	-	iP	BCAS0070	79501	80850	9	yes	-20.2	-69.2
	114988	-	P	BCAS0104	113322	114836	-152	yes	-8.9	-23.2
	115374	-	O	BCAS0104	113322	114836	-538	yes	-6.5	-12.4
	145079	-	dO	BCAS0131	144001	144717	-362	yes	-122.2	-0.9
	168123	-	P	BCAS0150	167756	167890	-233	yes	-36.4	-53.9
	174234	-	O	BCAS0155	172487	173794	-440	yes	-2.7	-15.3
	198266	-	P	BCAS0182	197833	198240	-26	yes	-10.6	-46.7
	201690	-	P	BCAS0185	200774	201655	-35	yes	-6	-11.5
	205781	-	P	BCAS0190	205461	205760	-21	yes	-149.2	-169.7
	208578	-	P	BCAS0193	207505	208563	-15	yes	-12.5	-60.1
	231413	-	IS	BCAS0213	231116	232099	687	no	-4.5	-13.8
	231727	-	IS	BCAS0213	231116	232099	373	no	-8.8	-15
	240717	-	IS	BCAS0222	238980	240743	27	no	-65.4	-749.7
	240724	-	IS	BCAS0222	238980	240743	20	no	-7.3	-35.8
	240808	-	P	BCAS0222	238980	240743	-65	yes	-5205.5	-34567.5
	256977	-	P	BCAS0235	256079	256912	-65	yes	-20.7	-20.2
	257532	-	O	BCAS0235	256079	256912	-620	yes	-65.4	-223.6
	264082	-	P	BCAS0238	263868	264053	-29	yes	-21.8	-52.2
	264565	+	O	BCAS0238A	264216	264431	-134	yes	-3.5	-12.9
	272983	-	P	BCAS0241	271638	272945	-38	no	-100.7	-373.8
	274107	-	P	BCAS0242	273316	274050	-57	no	-43.6	-119.2
	274469	-	IS	BCAS0244	274432	274638	170	no	-2.7	-26.2
	275596	-	S	BCAS0246	275153	275473	-123	no	-8.2	-10.3
	275614	-	P	BCAS0246	275153	275473	-141	yes	-3637	-4100.4
	276082	-	P	BCAS0247	275698	276027	-55	yes	-36.4	-37.9
	276110	-	S	BCAS0247	275698	276027	-83	yes	-6.7	-12.9
	280457	-	P	BCAS0251	279266	280423	-34	yes	-9.7	-16
	283768	-	P	BCAS0254	282483	283706	-62	yes	-13.3	-24.8
	286371	-	O	BCAS0256	284876	286042	-329	yes	-97	-422.9
	287209	-	IS	BCAS0257	286886	287350	142	no	-12.4	-74.3
	287339	-	IS	BCAS0257	286886	287350	12	no	-14.7	-26.3
	287347	-	IS	BCAS0257	286886	287350	4	no	-14.2	-38
	287470	-	P	BCAS0257	286886	287350	-120	yes	-76.1	-113.4
	287583	+	IAS	BCAS0258	287501	288163	581	no	-66.6	-170
	288150	+	IAS	BCAS0258	287501	288163	14	yes	-10	-12.4
	318254	+	iPU	BCAS0284	318099	319295	1042	yes	-14	-56.6
	329152	-	P	BCAS0293	328534	329037	-115	yes	-2.6	-13.9
	376212	-	P	BCAS0323	375061	376074	-138	yes	-7.3	-21.9
	411870	-	P	BCAS0352	410891	411847	-23	yes	-4.8	-17.4
	433112	-	P	BCAS0370	432149	433090	-22	yes	-3.8	-16.8
	437639	-	P	BCAS0373	436572	437609	-30	yes	-12.9	-29.5
	440632	-	P	BCAS0375	439430	440596	-36	yes	-55	-68.1
	446148	-	P	BCAS0380	445518	446114	-34	yes	-15.6	-11.4
	452171	-	O	BCAS0385	450906	451766	-405	yes	-4.2	-22.9
	477382	-	IS	BCAS0407	477076	477390	9	no	-6.2	-41.5
	478156	-	O	BCAS0407	477076	477390	-766	yes	-2.2	-13.8
	483010	-	P	BCAS0411	481578	482852	-158	yes	-2.4	-12.9
	494333	-	P	BCAS0421-2	493799	494310	-23	yes	-2.5	-16.9
	496471	-	P	BCAS0426	495519	496391	-80	yes	-3.2	-15.5
	504265	+	O	BCAS0436	503268	504188	-77	yes	-33.1	-73.2
	523315	+	IAS	BCAS0455	523240	523425	111	no	-2.8	-22.6
	570837	-	iP	BCAS0500	569835	570860	24	yes	-4.3	-13.5
	573613	+	IAS	BCAS0504	573366	574499	887	no	-45.5	-126.6
	574147	+	IAS	BCAS0504	573366	574499	353	no	-9.2	-23
	574252	+	IAS	BCAS0504	573366	574499	248	no	-13.6	-25.2
	579611	-	IS	BCAS0509	579186	579788	178	no	-3.3	-10.2
	598712	-	P	BCAS0535	598467	598691	-21	no	-8	-33.7
	598745	-	S	BCAS0535	598467	598691	-54	no	-4.2	-13.5
	601395	+	diPU	BCAS0541	601232	601360	-35	yes	-48.5	-10.2
	605588	+	IAS	BCAS0547	605284	606498	911	yes	-1015	-5931.9
	632899	-	P	BCAS0581	632638	632883	-16	yes	-74.4	-192.4
	641517	-	P	BCAS0586	640811	641488	-29	yes	-36.8	-82.3
	669354	-	P	BCAS0610	667485	669275	-79	yes	-4	-15.7
	684445	-	P	BCAS0624	683900	684292	-153	yes	-5.6	-22
	687599	-	P	BCAS0627	686773	687360	-239	yes	-7.1	-11
	695815	-	P	BCAS0632	691553	695695	-120	yes	-3.5	-15.3
	708363	+	IAS	BCAS0646	707525	708413	51	yes	-84.3	-255.2
	710172	-	P	BCAS0646A	709760	710110	-62	yes	-4.9	-14.7
	710356	+	IAS	BCAS0648	710179	710628	273	yes	-21.6	-26.9
	710782	+	IAS	BCAS0649	710742	711236	455	yes	-7.7	-27.2
	711801	-	IS	BCAS0650	711610	712497	697	yes	-31.9	-140.3
	712673	-	P	BCAS0650a	712455	712553	-120	yes	-61.9	-104.7
	714409	+	O	BCAS0652	713379	714404	-5	no	-9.4	-18.4
	715109	+	IAS	BCAS0653	714618	715646	538	no	-3	-10.4
	717694	-	IS	BCAS0657	717606	718537	844	yes	-9.9	-35.1
	721063	-	P	BCAS0660D	720572	721036	-27	yes	-12.3	-33.6
	721106	-	S	BCAS0660D	720572	721036	-70	no	-2.9	-16.2
	721120	-	S	BCAS0660D	720572	721036	-84	no	-4.1	-13.5
	722452	-	IS	BCAS0661A	721194	722465	14	no	-65.1	-199.8
	722617	-	iPU	BCAS0661B	722533	723135	519	yes	-21.7	-60.6
	723259	-	P	BCAS0661B	722533	723135	-124	no	-11.5	-52.5
	723315	-	S	BCAS0661B	722533	723135	-180	no	0	-11.9
	724860	-	IS	BCAS0663	724357	728604	3745	yes	-39.4	-57.5
	724892	-	IS	BCAS0663	724357	728604	3713	no	-3.2	-13.2
	725456	-	IS	BCAS0663	724357	728604	3149	no	-15.3	-24
	726570	-	IS	BCAS0663	724357	728604	2035	no	-3.2	-10.2
	726826	-	IS	BCAS0663	724357	728604	1779	no	-2.6	-14.7
	733564	-	P	BCAS0667	730506	733505	-59	yes	-45.8	-320.3
	733591	-	S	BCAS0667	730506	733505	-86	no	-10.3	-23.4
	735589	-	S	BCAS0668	733653	735533	-56	no	-52	-100.5
	735621	-	P	BCAS0668	733653	735533	-88	no	-28.5	-145.9
	735798	-	O	BCAS0668	733653	735533	-265	yes	-37.8	-87.3
	735838	-	S	BCAS0668	733653	735533	-305	no	-5.5	-17.1
	736076	-	O	BCAS0668	733653	735533	-543	yes	-11.6	-20.1
	737090	-	IS	BCAS0670	736924	737667	578	no	-67.7	-186.4
	737798	-	P	BCAS0670	736924	737667	-131	no	-9.1	-17.5
	738026	-	IS	BCAS0671	738025	738756	731	no	-7.3	-28.8
	738809	-	P	BCAS0671	738025	738756	-53	no	-74.1	-301.5
	740089	-	IS	BCAS0672	739246	740805	717	no	-5	-12.4
	740588	-	IS	BCAS0672	739246	740805	218	no	-1.9	-13
	740841	-	dP	BCAS0672	739246	740805	-36	yes	-14.3	-1.2
	741188	-	S	BCAS0672	739246	740805	-383	no	-5	-19.6
	741229	-	O	BCAS0672	739246	740805	-424	yes	-3.7	-33.4
	744566	-	dP	BCAS0676	743760	744548	-18	yes	-113	-29.5
	746631	-	IS	BCAS0679	746400	746747	117	no	-2.7	-17.1
	748803	-	IS	BCAS0681-1	748442	749397	595	yes	-2.2	-17.3
	750706	+	O	BCAS0682	749472	750497	-209	yes	-3.4	-27.1
	750953	-	IS	BCAS0681-2	750761	751433	481	no	-5.5	-14.7
	751466	-	P	BCAS0681-2	750761	751433	-33	yes	-7.1	-18.1
	751479	-	S	BCAS0681-2	750761	751433	-46	no	-4.3	-13.6
	751600	-	O	BCAS0681-2	750761	751433	-167	yes	-6.2	-14.5
	752362	+	O	BCAS0684	751658	752361	-1	no	-2.9	-12.9
	752656	+	IAS	BCAS0686	752396	752794	139	no	-38.2	-175.2
	752751	+	IAS	BCAS0686	752396	752794	44	yes	-4.6	-25.8
	754012	-	O	BCAS0687	752926	753657	-355	yes	-5.6	-15.6
	758482	-	IS	BCAS0693	758459	758746	265	no	-6.5	-65.5
	761591	-	P	BCAS0697	760637	761569	-22	yes	-16.3	-52.6
	769325	+	IAS	BCAS0705	768371	769735	411	yes	-2.8	-12.6
	773763	-	IS	BCAS0708	772243	774141	379	no	-9.2	-38
	774386	-	IS	BCAS0709	774171	774551	166	no	-36.3	-124.7
	774524	-	IS	BCAS0709	774171	774551	28	no	-1.7	-12.9
	775639	-	IS	BCAS0710	774710	775726	88	no	-25.9	-33.5
	776788	-	IS	BCAS0711	776177	778891	2104	no	-2.7	-19.5
	778025	-	IS	BCAS0711	776177	778891	867	yes	-71.5	-416
	778746	-	IS	BCAS0711	776177	778891	146	no	-5.6	-10.6
	778940	-	P	BCAS0711	776177	778891	-49	no	-1.3	-10.9
	779435	+	IAS	BCAS0712	779052	779591	157	no	-14.2	-64.9
	780453	-	IS	BCAS0713	779876	780709	257	no	-4.2	-26.1
	785164	+	O	BCAS0716	782388	784805	-359	no	-12	-64.6
	785286	+	O	BCAS0716	782388	784805	-481	yes	-11.6	-37.1
	785766	+	IAS	BCAS0717	785367	788087	2322	no	-8.4	-35.2
	785969	+	IAS	BCAS0717	785367	788087	2119	no	-4.2	-19
	786579	+	IAS	BCAS0717	785367	788087	1509	no	-7.2	-25.6
	788346	+	O	BCAS0717	785367	788087	-259	no	-9.2	-50.5
	792730	-	P	BCAS0722	791751	792713	-17	yes	-36	-58.9
	794066	-	P	BCAS0723	792990	794024	-42	no	-37	-126
	794449	-	O	BCAS0723	792990	794024	-425	yes	-11.9	-23.2
	814940	-	P	BCAS0739	813221	814888	-52	yes	-127.9	-327.1
	821713	-	P	BCASr0743d	821583	821659	-54	no	-19.7	-21.1
	823492	-	P	16S-S0743	821724	823255	-237	yes	-1534	-3132
	823654	-	O	16S-S0743	821724	823255	-399	yes	-51.2	-260.3
	830762	-	P	BCAS0748	829290	830540	-222	yes	-6.3	-25.2
	831801	-	P	BCAS0749	830890	831660	-141	yes	-5.3	-13.3
	832536	-	P	BCAS0750	831913	832455	-81	yes	-10.6	-26.6
	836098	-	P	BCAS0752	835114	836070	-28	yes	-5.1	-17.9
	841510	-	P	BCAS0758	841034	841489	-21	yes	-83.1	-207.6
	859365	+	IAS	BCAS0763	858665	859378	14	no	-3.7	-12.6
	873633	-	P	BCAS0773	873218	873541	-92	yes	-8.2	-54.2
	875622	-	O	BCAS0773A	874877	875062	-560	no	-10.5	-37.3
	875952	-	O	BCAS0773A	874877	875062	-890	yes	-9.1	-21

## Sheet: Plasmid Forward
	Sass et al. 2015			Genome-wide transcription start site profiling in biofilm-grown Burkholderia cenocepacia J2315
Table S3: Annotated and categorised TSS in the B. cenocepacia J2315 genome
Plasmid
Accession number AM747723
Forward reads
	Position	Strand	Category	Gene	Annotation start	Annotation end	TSS position relative to gene start	Leading edge of transcription present in gRNA-seq data	Mean normalised number of read starts in untreated library	Mean normalised number of read starts in TEX treated library
	675	+	P	pBCA002	765	1637	no	-90	4.1	12.6					Abbreviations for categories:
	2363	+	P	pBCA003	2363	3220	yes	1	8.1	28.5					P	primary TSS in an intergenic region
	2715	+	IS	pBCA003	2363	3220	no	353	92	16.2					iP	internal primary downstream of annotated gene start
	2934	+	IS	pBCA003	2363	3220	no	572	10.6	0					iPU	primary TSS internal to an upstream gene
	3424	-	O	pBCA004	4209	7358	no	-785	4.5	12.7					dP	depleted primary TSS
	3851	-	O	pBCA004	4209	7358	no	-358	5.8	30.6					diP	depleted internal primary TSS
	5188	-	IAS	pBCA004	4209	7358	no	980	21.5	0					diPU	depleted primary TSS in an upstream gene
	6136	-	IAS	pBCA004	4209	7358	yes	1928	36.7	69.4					S	secondary TSS
	14220	-	O	pBCA010	14316	15089	yes	-96	95.4	380.2					O	orphan TSS
	21027	-	IAS	pBCA012	20224	21036	yes	804	8.1	28.5					IS	internal sense TSS
	25687	+	diP	pBCA019	25685	26167	yes	3	92	16.2					IAS	internal antisense TSS
	26075	+	IS	pBCA019	25685	26167	no	391	36.7	69.4
	28504	-	IAS	pBCA020	26157	29195	yes	2348	3.8	13
	33796	-	IAS	pBCA026	33502	33891	yes	295	2.3	11.4
	34051	-	IAS	pBCA026a	33888	34196	no	164	1.6	11.1
	36400	-	IAS	pBCA028	35708	36754	no	693	0.4	10.9
	36625	-	IAS	pBCA028	35708	36754	yes	918	576.9	2126.2
	47259	-	IAS	pBCA042	46939	47466	yes	321	7	19.2
	50332	-	IAS	pBCA045	49811	50557	yes	522	6.2	17.5
	52993	-	O	pBCA050	53073	53345	yes	-80	318.5	824.5
	56414	-	IAS	pBCA054	55620	56648	no	795	4.1	23.5
	56640	-	IAS	pBCA054	55620	56648	no	1021	12	51.2
	58318	-	IAS	pBCA055	56660	58906	yes	1659	9.4	34.5
	58707	-	IAS	pBCA055	56660	58906	no	2048	3.6	28.2
	60002	-	IAS	pBCA057	59726	62545	no	277	4.8	18
	60344	-	IAS	pBCA057	59726	62545	yes	619	22.9	48.7
	60414	-	IAS	pBCA057	59726	62545	no	689	20.1	48
	67049	+	IS	pBCA062	66901	67395	yes	149	57.9	328.1
	81244	+	IS	pBCA083	81121	81384	no	124	15	55.6
	83771	+	IS	pBCA086	83136	83984	yes	636	5.6	38.7
	85111	+	IS	pBCA088	84777	85931	no	335	5.6	19.5
	85616	+	IS	pBCA088	84777	85931	no	840	5.2	19

## Sheet: Plasmid Reverse
	Sass et al. 2015			Genome-wide transcription start site profiling in biofilm-grown Burkholderia cenocepacia J2315
Table S3: Annotated and categorised TSS in the B. cenocepacia J2315 genome
Plasmid
Accession number AM747723
Forward reads
	Position	Strand	Category	Gene	Annotation start	Annotation end	TSS position relative to gene start	Leading edge of transcription present in gRNA-seq data	Mean normalised number of read starts in untreated library	Mean normalised number of read starts in TEX treated library
	1747	+	O	pBCA002	765	1637	-110	no	-5.5	-24.1					Abbreviations for categories:
	5574	-	IS	pBCA004	4209	7358	1785	yes	-13.3	-58.4					P	primary TSS in an intergenic region
	9508	-	dP	pBCA006	8764	9480	-28	yes	-17	-6					iP	internal primary downstream of annotated gene start
	9907	+	IAS	pBCA007	9881	11413	1507	yes	-15.7	-63.8					iPU	primary TSS internal to an upstream gene
	11133	+	IAS	pBCA007	9881	11413	281	no	-15.6	-59.8					dP	depleted primary TSS
	11426	+	IAS	pBCAr007	11358	11432	7	yes	-22.2	-62.2					diP	depleted internal primary TSS
	36607	-	IS	pBCA028	35708	36754	148	yes	-19.6	-44.2					diPU	depleted primary TSS in an upstream gene
	55859	-	IS	pBCA054	55620	56648	790	yes	-86.8	-319.2					S	secondary TSS
	57550	-	IS	pBCA055	56660	58906	1357	no	-12.2	-42.4					O	orphan TSS
	59347	-	O	pBCA055	56660	58906	-441	yes	-36.6	-92.3					IS	internal sense TSS
	60547	-	IS	pBCA057	59726	62545	1999	yes	-20.6	-96.2					IAS	internal antisense TSS
	63775	-	IS	pBCA059	63145	65064	1290	yes	-13	-42.7
	65596	-	dP	pBCA060	65061	65489	-107	yes	-22.7	-14.3
	66106	-	O	pBCA060	65061	65489	-617	no	-2.2	-11.4
	66319	-	O	pBCA060	65061	65489	-830	yes	-4.1	-15.1
	79508	-	iP	pBCA079	79219	79515	8	yes	-6.2	-29.7
	79981	-	P	pBCA080	79541	79750	-231	yes	-5.2	-11.4
	85181	+	IAS	pBCA088	84777	85931	751	no	-9.1	-29.4
	85569	+	IAS	pBCA088	84777	85931	363	yes	-2.4	-22.2
	85598	+	IAS	pBCA088	84777	85931	334	yes	-6.3	-28.3
	88941	-	P	pBCA090	86986	88797	-144	yes	-23.5	-105.5
	89613	-	dP	pBCA091	89271	89600	-13	yes	99.3	9
	89979	-	IS	pBCA092	89748	90107	129	no	-4.3	-15
	91085	-	dP	pBCA094	90814	91056	-29	yes	-29.2	-31
