# Supplementary material for: Genome-wide transcription start site profiling in biofilm-grown Burkholderia cenocepacia J2315
Source: BMC Genomics. 2015 Oct 13;16:775. doi: 10.1186/s12864-015-1993-3 (PMC4603805; doi:10.1186/s12864-015-1993-3)
Supplement: Additional file 5: Table S4. — Promoter motifs in sequences upstream of TSS based on Improbizer [13] analysis. The last nt of all sequences is position +1 of the transcript, the TSS. Motifs with scores >2 were regarded as positive matches. Motif sequences are indicated in capital letters. (XLSX 436 kb) [file 12864_2015_1993_MOESM5_ESM.xlsx]

## Sheet: primary TSS
	Sass et al. 2015			Genome-wide transcription start site profiling in biofilm-grown Burkholderia cenocepacia J2315
Table S4: Promoter motifs in sequences upstream of TSS
					Profile motif 1:												Profile motif 2:										Profile motif 3:
						motif score: 7.1541		motif position: 43.41 (sd=1)			consensus: CGCTATAAT							motif score: 3.8472		motif position: 23.02 (sd=2.29)			consensus: TTGCC				motif score: 3.3647 motif position: 5.81 (sd=3.38) consensus: GCGGAC
					a	0.115	0.108	0.128	0.031	0.966	0.231	0.635	0.598	0.016			a	0.13	0.005	0.003	0.293	0.236					a	0.123	0.004	0.101	0.299	0.378	0.27
					c	0.333	0.224	0.35	0.109	0.012	0.244	0.14	0.252	0.01			c	0.162	0.463	0.003	0.469	0.447					c	0.319	0.862	0.003	0.246	0.287	0.345
					g	0.284	0.506	0.343	0.078	0.011	0.145	0.149	0.097	0.004			g	0.186	0.003	0.912	0.173	0.228					g	0.383	0.003	0.892	0.318	0.056	0.146
					t	0.268	0.162	0.18	0.782	0.012	0.38	0.076	0.054	0.97			t	0.522	0.529	0.082	0.065	0.088					t	0.175	0.131	0.003	0.137	0.28	0.239
Accession	Position start	Position end	Locus tag	LE	Strand	Score Motif 1	Sequence									Score Motif 2	Sequence
AM747720	162	221	BCAL0001	n	+	3.88	gccaggcgccggacatgcttcaatggaacggtcggcacgatttcgAATCAGAATcctcg									3.38	gccaggcgccggacatgcttcaATGGAacggtcggcacgatttcgaatcagaatcctcg										4.87	gccaggcgCCGGACatgcttcaatggaacggtcggcacgatttcgaatcagaatcctcg
AM747720	3050	3109	BCAL0003	y	+	8.3	acagaatgcaggggataacttagctgtgcgattttccgctctcGCTTAGAATgtcggct									3.76	acagaatgcaggggataacttagctGTGCGattttccgctctcgcttagaatgtcggct										1.73	acagaATGCAGgggataacttagctgtgcgattttccgctctcgcttagaatgtcggct
AM747720	4784	4843	BCAL0005	y	+	6.34	cgcttactgccgatcgcgccatctgcacgcttcaggcgtgcgTGCTACGCTcgtccgct									4.24	cgcttactgccgatcgcgccatCTGCAcgcttcaggcgtgcgtgctacgctcgtccgct										4.56	cgcttactgCCGATCgcgccatctgcacgcttcaggcgtgcgtgctacgctcgtccgct
AM747720	9110	9169	BCAL0008A	y	+	8.21	gggcggtcgtcttcgatcagaaggagtcgcatgaagttcgctcAAGTACAATgggttgg									4.53	gggcggtcgtcttcgatcagaaggagTCGCAtgaagttcgctcaagtacaatgggttgg										4.29	ggGCGGTCgtcttcgatcagaaggagtcgcatgaagttcgctcaagtacaatgggttgg
AM747720	9255	9314	BCAL0008	n	-	5.94	cgccagaaattgatcgcggcttctaggtcgtggatcgaaatatcGGACATGATtggatc									2.36	cgccagaaattgatcgcggctTCTAGgtcgtggatcgaaatatcggacatgattggatc										2.7	cgCCAGAAattgatcgcggcttctaggtcgtggatcgaaatatcggacatgattggatc
AM747720	9958	10017	BCAL0009	y	-	5.21	ggccagcggcccgtcgccgcccacccgtcgccctttccgcaactaTGAAACAATgaacg									4.17	ggccagcggcccgtcgccgcccacccgTCGCCctttccgcaactatgaaacaatgaacg										4.62	ggccaGCGGCCcgtcgccgcccacccgtcgccctttccgcaactatgaaacaatgaacg
AM747720	10980	11039	BCAL0010	y	-	7.99	cggcaaatcaacgccaactatgcgcccaatccgcgcgcagcccgCTCTACACTtgcatg									3.98	cggcaaatcaacgccaactatGCGCCcaatccgcgcgcagcccgctctacacttgcatg										2.99	cgGCAAATcaacgccaactatgcgcccaatccgcgcgcagcccgctctacacttgcatg
AM747720	12216	12275	BCAL0012	y	-	7.18	cgccgcgcccccgcccgctcgtcacgccaccatcgcaggcttttTGCTAGATTgtgcgt									4.33	cgccgcgcccccgcccgctcgtcACGCCaccatcgcaggctttttgctagattgtgcgt										4.24	cgccGCGCCCccgcccgctcgtcacgccaccatcgcaggctttttgctagattgtgcgt
AM747720	26877	26936	BCAL0024	y	+	9.98	cagaccctaccattcggacggccttcgggtgaaaagcgaaccCGCTATAATtcggccca									3.94	cagaccctaccattcggacggcctTCGGGtgaaaagcgaacccgctataattcggccca										1.89	cagaccctaCCATTCggacggccttcgggtgaaaagcgaacccgctataattcggccca
AM747720	34896	34955	BCAL0032	n	+	3.91	cgttcgcgaacccgctcctgtcgaagctcgcaggctaaggttcctCGGAAATATgcgtc									4.38	cgttcgcgaacccgctcctgTCGAAgctcgcaggctaaggttcctcggaaatatgcgtc										5.51	cgttcGCGAACccgctcctgtcgaagctcgcaggctaaggttcctcggaaatatgcgtc
AM747720	40733	40792	BCAL0038	y	+	4.94	attgcgtccgatcgtgctatttcatccgtccaccgcgatttgaTGTCAGAGTaccgtca									2.16	attgcgtccgatcgtgctatttcatCCGTCcaccgcgatttgatgtcagagtaccgtca										4.94	attgcgtCCGATCgtgctatttcatccgtccaccgcgatttgatgtcagagtaccgtca
AM747720	44236	44295	BCAL0040	y	+	10.34	atggccgccatcgcatcggcatgcgcagcccgagcgcggctgtcCGGTAAAATgccgct									3.97	atggccgccatcgcatcggcatGCGCAgcccgagcgcggctgtccggtaaaatgccgct										4.15	atggCCGCCAtcgcatcggcatgcgcagcccgagcgcggctgtccggtaaaatgccgct
AM747720	65422	65481	BCAL0055	y	+	2.83	gcctttctcccgtgtaagggttgaccttgtagtggcttcaggGTGTTAACTctacaccg									5.1	gcctttctcccgtgtaagggTTGACcttgtagtggcttcagggtgttaactctacaccg										2.04	gcctttctcccGTGTAAgggttgaccttgtagtggcttcagggtgttaactctacaccg
AM747720	65463	65522	BCAL0054	y	-	6.48	gacgcttggcgtcggtcatgacaacctcctttgtggcttgacgGTGTAGAGTtaacacc									1.99	gacgcttggcgtcggtcatgacaaCCTCCtttgtggcttgacggtgtagagttaacacc										2.76	gACGCTTggcgtcggtcatgacaacctcctttgtggcttgacggtgtagagttaacacc
AM747720	69564	69623	BCAL0057	y	+	6.03	tttaatttcgacgaaatggggtcttgcccctccgggatctatGACTAAAGTtaaagacg									6.1	tttaatttcgacgaaatggggtcTTGCCcctccgggatctatgactaaagttaaagacg										0.17	tTTAATTtcgacgaaatggggtcttgcccctccgggatctatgactaaagttaaagacg
AM747720	76062	76121	BCAL0061	y	-	8.99	ccgattcaatccgcgaaaaaccccgcgaagctccacatataacgGACTAAAATtccgta									3.84	ccgattcaatccgcgaaaaaccccGCGAAgctccacatataacggactaaaattccgta										3.96	ccgattcaatccGCGAAAaaccccgcgaagctccacatataacggactaaaattccgta
AM747720	78579	78638	BCAL0064	y	+	2.44	ccggccgcgatcgacatgcccccggtccgtttggcacgcatgttGCGTAAACGggacca									1.51	ccggccgcgatcgacatgcccCCGGTccgtttggcacgcatgttgcgtaaacgggacca										2.98	CCGGCCgcgatcgacatgcccccggtccgtttggcacgcatgttgcgtaaacgggacca
AM747720	81064	81123	BCAL0066	n	+	0	aatggcgggttgctcgccgggccgtgcggttcggcacgggacttgcgtggcacgcaggg									4.13	aatggcgggttgctcgccgggccGTGCGgttcggcacgggacttgcgtggcacgcaggg										2.8	aatgGCGGGTtgctcgccgggccgtgcggttcggcacgggacttgcgtggcacgcaggg
AM747720	85083	85142	BCAL0068	y	-	6.39	cgaaccacccgacgttccgacacttttcagcgcccggccatccgGCGTAAGCTgtacgt									3.58	cgaaccacccgacgttccgacactTTTCAgcgcccggccatccggcgtaagctgtacgt										2.21	cgaaCCACCCgacgttccgacacttttcagcgcccggccatccggcgtaagctgtacgt
AM747720	96818	96877	BCAL0079	y	+	8.29	cgcgccccgtccggcggcgcgcccgaaatacccgccgccgacgTGTTAACATgcgcgtc									3.69	cgcgccccgtccggcggcgcgcCCGAAatacccgccgccgacgtgttaacatgcgcgtc										3.91	cgcgccCCGTCCggcggcgcgcccgaaatacccgccgccgacgtgttaacatgcgcgtc
AM747720	100115	100174	BCAL0080	y	-	9.88	taaacacgcgccatcgcgccgctcgccgtgatgtaaacgttccGTCTATAATcgtccgt									5.57	taaacacgcgccatcgcgccgcTCGCCgtgatgtaaacgttccgtctataatcgtccgt										4.42	taaacacGCGCCAtcgcgccgctcgccgtgatgtaaacgttccgtctataatcgtccgt
AM747720	100192	100251	BCALr0080	y	+	7.68	cggcggcgattcggcaggcaaggtggacgcgtcatgggaaaccGGGTATCCTtgccgtc									3.41	cggcggcgattcggcaggcaagGTGGAcgcgtcatgggaaaccgggtatccttgccgtc										3.17	cgGCGGCGattcggcaggcaaggtggacgcgtcatgggaaaccgggtatccttgccgtc
AM747720	125315	125374	BCAL0108	y	+	6.24	gcacggcgattttgcgtgggcgtgccgacgcatttgccggtgTGCGAGAATcgcccaca									4.4	gcacggcgattttgcgtgggcGTGCCgacgcatttgccggtgtgcgagaatcgcccaca										5.09	gcacgGCGATTttgcgtgggcgtgccgacgcatttgccggtgtgcgagaatcgcccaca
AM747720	127119	127178	BCAL0109	y	+	7.38	catggaatgggctcagatcgtcgcatcgcgtgcgtgcatgcttCGGTAACCTgtcaatc									4.64	catggaatgggctcagatcgtcgcaTCGCGtgcgtgcatgcttcggtaacctgtcaatc										1.96	cATGGAAtgggctcagatcgtcgcatcgcgtgcgtgcatgcttcggtaacctgtcaatc
AM747720	132925	132984	BCAL0111	y	-	6.98	cgggcttttcccgtcacctcgcggcatcggcgcgacggcccgctACCCATAATggtatc									3.85	cgggcttttcccgtcacctcgcggcaTCGGCgcgacggcccgctacccataatggtatc										3.24	cgggcttttcCCGTCAcctcgcggcatcggcgcgacggcccgctacccataatggtatc
AM747720	136360	136419	BCAL0114	y	-	2.82	tcgggccgaatctccacgtgcccctcaagttttgttttggtgcgcCGAAATCCTgctct									1.68	tcgggccgaatctccacgtgccCCTCAagttttgttttggtgcgccgaaatcctgctct										5.25	tcgggCCGAATctccacgtgcccctcaagttttgttttggtgcgccgaaatcctgctct
AM747720	136522	136581	BCAL0115	y	+	9.19	tgcacacacgaccgacaaaagggtggttttgtctgtgattcccTGCTATGATggcgggc									2.38	tgcacacacgaccgacaaaaggGTGGTtttgtctgtgattccctgctatgatggcgggc										2.15	tGCACACacgaccgacaaaagggtggttttgtctgtgattccctgctatgatggcgggc
AM747720	141493	141552	BCAL0118	y	-	7.81	gcgcccatctgccgttcggccggctatcccgccaaaagggcttcCGCTATGCTggcgcg									1.86	gcgcccatctgccgttcggccggctatcCCGCCaaaagggcttccgctatgctggcgcg										2.91	GCGCCCatctgccgttcggccggctatcccgccaaaagggcttccgctatgctggcgcg
AM747720	141522	141581	BCAL0119	n	+	6.94	gggatagccggccgaacggcagatgggcgcgcggcgccgatccGGTTAAGCTtggcgcc									3.01	gggatagccggccgaacggcagATGGGcgcgcggcgccgatccggttaagcttggcgcc										4.4	gggatagCCGGCCgaacggcagatgggcgcgcggcgccgatccggttaagcttggcgcc
AM747720	142534	142593	BCAL0120	y	+	10.07	gcggcacccgcccggcacccgcccggcgcgctgccgggcccgaCGTTAAAATgacgctt									3.33	gcggcacccgcccggcacccgcccgGCGCGctgccgggcccgacgttaaaatgacgctt										4.14	gcggcacCCGCCCggcacccgcccggcgcgctgccgggcccgacgttaaaatgacgctt
AM747720	144402	144461	BCAL0121	y	-	10.14	attcaaatttaacaatcgtttaccctcccggacccgattcattTCCTATAATccagacc									2.08	attcaaatttaacaatcgtttacCCTCCcggacccgattcatttcctataatccagacc										2.49	atTCAAATttaacaatcgtttaccctcccggacccgattcatttcctataatccagacc
AM747720	144435	144494	BCAL0122	y	+	8.13	agggtaaacgattgttaaatttgaatggctgacgaatgcctttTATTAGAATaagtccg									4.8	agggtaaacgattgttaaatTTGAAtggctgacgaatgccttttattagaataagtccg										4.25	agggtaaACGATTgttaaatttgaatggctgacgaatgccttttattagaataagtccg
AM747720	146602	146661	BCAL0124	y	+	7.13	acggcatacgccacttcgctgataccggcataaatgccgtttGGCCAAAATtcgccctg									3.14	acggcatacgccacttcgctgataCCGGCataaatgccgtttggccaaaattcgccctg										3.62	acggcatACGCCActtcgctgataccggcataaatgccgtttggccaaaattcgccctg
AM747720	147811	147870	BCAL0126	n	+	3.4	gtcgggccgccgccgggcggccgcgaaagttttcctgccgactgCCGTAAACCtgttta									3.84	gtcgggccgccgccgggcggccGCGAAagttttcctgccgactgccgtaaacctgttta										3.35	gtcgggCCGCCGccgggcggccgcgaaagttttcctgccgactgccgtaaacctgttta
AM747720	159202	159261	BCAL0137	y	+	6.69	gcggcgtgatcctgcgtcgaattgacacgtggccacactccgcAGGCATACTacgcgtc									5.58	gcggcgtgatcctgcgtcgaaTTGACacgtggccacactccgcaggcatactacgcgtc										3.57	gcggcGTGATCctgcgtcgaattgacacgtggccacactccgcaggcatactacgcgtc
AM747720	162111	162170	BCAL0140	y	+	5.22	cctttcccggctttgctcgaccgatcggcgtttgacgcctccATGAATAATcggtgtca									4.6	cctttcccggctttgctcgaccgaTCGGCgtttgacgcctccatgaataatcggtgtca										4.39	cctttcCCGGCTttgctcgaccgatcggcgtttgacgcctccatgaataatcggtgtca
AM747720	168914	168973	BCAL0145	y	+	9.32	ccgcgctcgtgtgcgggtccttgcgcattccgcgcgccgattTGCTACAATcccctccg									4.57	ccgcgctcgtgtgcgggtccTTGCGcattccgcgcgccgatttgctacaatcccctccg										4.02	ccGCGCTCgtgtgcgggtccttgcgcattccgcgcgccgatttgctacaatcccctccg
AM747720	173477	173536	BCAL0148	y	-	7.44	gcacctctaaaagcgccggccgcgggcccgccacgccgggcccgCGTTATGCTcgcacc									2.71	gcacctctaaaagcgccggccgcgggcCCGCCacgccgggcccgcgttatgctcgcacc										2.01	gcacctCTAAAAgcgccggccgcgggcccgccacgccgggcccgcgttatgctcgcacc
AM747720	174276	174335	BCAL0149	y	-	5.56	gctgcgcgagaaacgggcgcgtgcactgcagcatcgaacgattggTGGCACACTaggcc									3.97	gctgcgcgagaaacgggcgcgtgcaCTGCAgcatcgaacgattggtggcacactaggcc										3.36	gctgcGCGAGAaacgggcgcgtgcactgcagcatcgaacgattggtggcacactaggcc
AM747720	175749	175808	BCAL0151	y	+	6.49	tgttaccactaccccaaaaaagtcccacaaattaatttgatcACCTACACTtgcgcgca									0	tgttaccactaccccaaaaaagtcccacaaattaatttgatcacctacacttgcgcgca										1.34	tgttaccactaccCCAAAAaagtcccacaaattaatttgatcacctacacttgcgcgca
AM747720	178559	178618	BCAL0153	y	+	7.54	acggactggccgttcggccgatgcgcggcacgcggcgtgcgcGGGTAACATcgaaaccg									3.61	acggactggccgttcggccgatGCGCGgcacgcggcgtgcgcgggtaacatcgaaaccg										3.73	acggactggCCGTTCggccgatgcgcggcacgcggcgtgcgcgggtaacatcgaaaccg
AM747720	179523	179582	BCAL0154	y	+	7.14	tctcggtattttcatgaatctcgcttctatcaaatcttttttgTGCTAATCTctgcctt									3.48	tctcggtattttcatgaatcTCGCTtctatcaaatcttttttgtgctaatctctgcctt										3.89	tcTCGGTAttttcatgaatctcgcttctatcaaatcttttttgtgctaatctctgcctt
AM747720	180117	180176	BCAL0155	n	+	8.96	aaatgagaaatttgtgggtattggaagggcttgcggggcgctttTGATAGAATtgcgta									3.95	aaatgagaaatttgtgggtaTTGGAagggcttgcggggcgcttttgatagaattgcgta										0.38	aaatGAGAAAtttgtgggtattggaagggcttgcggggcgcttttgatagaattgcgta
AM747720	181906	181965	BCAL0156	y	-	7.73	tcgctcaacagcgcgtcgccagattgcgtttcctttcccggccCTCTAACATtcagcgt									5.44	tcgctcaacagcgcgtcgccagaTTGCGtttcctttcccggccctctaacattcagcgt										2.68	TCGCTCaacagcgcgtcgccagattgcgtttcctttcccggccctctaacattcagcgt
AM747720	183580	183639	BCAL0159	y	+	0.76	ggtgctcacgtcttgtccggccgggtgctgcgcgcccgcctgcGGCCCTGCTgccgcgc									3.37	ggtgctcacgtcttgtccggccggGTGCTgcgcgcccgcctgcggccctgctgccgcgc										3.16	ggtgctcACGTCTtgtccggccgggtgctgcgcgcccgcctgcggccctgctgccgcgc
AM747720	185544	185603	BCAL0160	y	-	7.86	aacgcggccgaccgcgcgcgccctccggccgcgccggcgccgcgTGGCACAATgccgtc									3.14	aacgcggccgaccgcgcgcgccctCCGGCcgcgccggcgccgcgtggcacaatgccgtc										4.67	aacgcggCCGACCgcgcgcgccctccggccgcgccggcgccgcgtggcacaatgccgtc
AM747720	185998	186057	BCAL0162	y	+	9.23	tgtaaagagttcttgccggacccccggagagggcgccggagtaCGGTAAACTcgccgca									2.93	tgtaaagagttcttgccggacccCCGGAgagggcgccggagtacggtaaactcgccgca										0.24	tGTAAAGagttcttgccggacccccggagagggcgccggagtacggtaaactcgccgca
AM747720	187871	187930	BCALr0164	n	+	8.1	gtcgggggtgacgtaacccctattgccaagcgcggaaatgcgtGTGTATGATgattgac									6	gtcgggggtgacgtaacccctaTTGCCaagcgcggaaatgcgtgtgtatgatgattgac										3.24	gtcgggggtgACGTAAcccctattgccaagcgcggaaatgcgtgtgtatgatgattgac
AM747720	208517	208576	BCAL0185	n	-	10.44	gaacgagccgtcatgctcccatgacgaacgatgacgcagtagcCGCTAAAATcgaaacc									3.9	gaacgagccgtcatgctcccatgACGAAcgatgacgcagtagccgctaaaatcgaaacc										3.94	gaacgagCCGTCAtgctcccatgacgaacgatgacgcagtagccgctaaaatcgaaacc
AM747720	209367	209426	BCAL0187	y	+	5.54	ccatgtttttacccggataatattgacatccaattaatacccgGATAAAAATagcgtca									5.87	ccatgtttttacccggataataTTGACatccaattaatacccggataaaaatagcgtca										3.33	ccatgtttttacCCGGATaatattgacatccaattaatacccggataaaaatagcgtca
AM747720	215782	215841	BCAL0192	y	-	8.34	gccgcacggcgccgcaaaccggctcgcgcggcgccggagcgacGCTTATACTggcgtcc									5.02	gccgcacggcgccgcaaaccggcTCGCGcggcgccggagcgacgcttatactggcgtcc										3.8	gCCGCACggcgccgcaaaccggctcgcgcggcgccggagcgacgcttatactggcgtcc
AM747720	215890	215949	BCAL0193	y	+	1.04	aaacccgaggacgcaagcaacgtgtcaacttgccgcgaaggcggtgCGTTATAGAacca									2.72	aaacccgaggacgcaagcaacGTGTCaacttgccgcgaaggcggtgcgttatagaacca										3.53	aaacccgaggACGCAAgcaacgtgtcaacttgccgcgaaggcggtgcgttatagaacca
AM747720	217157	217216	BCAL0193a	y	-	7.08	acagatgccggcggtctgcagcgcctgccgccggccgggcgcggTGCGATACTgcacgg									4.55	acagatgccggcggtctgcagcgcCTGCCgccggccgggcgcggtgcgatactgcacgg										3.55	acagatgCCGGCGgtctgcagcgcctgccgccggccgggcgcggtgcgatactgcacgg
AM747720	217172	217231	BCAL0194	y	+	4.45	ccgcgcccggccggcggcaggcgctgcagaccgccggcatctgTGTTTAACTcgcggct									4.34	ccgcgcccggccggcggcaggcgCTGCAgaccgccggcatctgtgtttaactcgcggct										4.46	ccgcgcCCGGCCggcggcaggcgctgcagaccgccggcatctgtgtttaactcgcggct
AM747720	220218	220277	BCAL0197	y	+	7.65	gaggaagatcgaaggaactcccatcgtagggggccgatgtttaTGCGACAATtgaaata									3.69	gaggaagatcgaaggaactcccaTCGTAgggggccgatgtttatgcgacaattgaaata										3.98	gaggaagaTCGAAGgaactcccatcgtagggggccgatgtttatgcgacaattgaaata
AM747720	225117	225176	BCAL0200	y	-	4.4	ccttttttagacgggttcatcaattgacagcaaaaatccaggcAGCGACATTagctcgc									5.97	ccttttttagacgggttcatcaaTTGACagcaaaaatccaggcagcgacattagctcgc										1.37	ccttttttagACGGGTtcatcaattgacagcaaaaatccaggcagcgacattagctcgc
AM747720	226519	226578	BCAL0201	y	-	6.03	ggccgtctttttttcgccccgtgcggtacaggcccgccggatgacgTCTTAAAATggcg									3.26	ggccgtctttttttcgccccGTGCGgtacaggcccgccggatgacgtcttaaaatggcg										3.2	ggCCGTCTttttttcgccccgtgcggtacaggcccgccggatgacgtcttaaaatggcg
AM747720	228137	228196	BCAL0203	y	-	8.42	cgcgcaatcgcgggcgccggtgtgcgtcgctcatcgaaccctaaTGCTAGACTtgatcc									3.74	cgcgcaatcgcgggcgccggtGTGCGtcgctcatcgaaccctaatgctagacttgatcc										4.09	cGCGCAAtcgcgggcgccggtgtgcgtcgctcatcgaaccctaatgctagacttgatcc
AM747720	229094	229153	BCAL0204	y	-	10.2	gggcagcgaacccgcgcgaattccgccgaaaacctgcctgaatcGGGTAAAATagcggg									4.12	gggcagcgaacccgcgcgaattCCGCCgaaaacctgcctgaatcgggtaaaatagcggg										5.51	gggcaGCGAACccgcgcgaattccgccgaaaacctgcctgaatcgggtaaaatagcggg
AM747720	229199	229258	BCAL0205	y	+	7.93	atgccggagatgcggcgtcgcagcaacggacgtcatttaggggGTGTACACTaggcgac									2.68	atgccggagatgcggcgtcgcagcaACGGAcgtcatttagggggtgtacactaggcgac										3.88	atgCCGGAGatgcggcgtcgcagcaacggacgtcatttagggggtgtacactaggcgac
AM747720	235522	235581	BCAL0206	y	-	5.87	gatgggcggcgggtttgccccagtgctaccatcccgtaaaaccGGCGAACATgccggcc									3.36	gatgggcggcgggtttgccccaGTGCTaccatcccgtaaaaccggcgaacatgccggcc										3.78	gatggGCGGCGggtttgccccagtgctaccatcccgtaaaaccggcgaacatgccggcc
AM747720	235643	235702	BCAL0206A	y	+	6.69	catgtaaaagcatgtaaagctgagttgatcttcgggcaaatgcCGTTAATCTtgtcggc									4.54	catgtaaaagcatgtaaagctgagTTGATcttcgggcaaatgccgttaatcttgtcggc										1.86	catGTAAAAgcatgtaaagctgagttgatcttcgggcaaatgccgttaatcttgtcggc
AM747720	237311	237370	BCAL0207	y	-	8.95	aggcgcgggcgatcaagttcgcaagtttccgctcgcggccgccCGCTACACTctgtcgc									3.59	aggcgcgggcgatcaagttcgcaagTTTCCgctcgcggccgcccgctacactctgtcgc										4.98	aggcgcggGCGATCaagttcgcaagtttccgctcgcggccgcccgctacactctgtcgc
AM747720	238699	238758	BCAL0209	y	-	8.59	ggcacaaataacgtcaaatgcgggttttcccttacctcggtcGGGTAGAATgctgttgc									3.59	ggcacaaataacgtcaaatgcgggtTTTCCcttacctcggtcgggtagaatgctgttgc										2.47	ggcACAAATaacgtcaaatgcgggttttcccttacctcggtcgggtagaatgctgttgc
AM747720	240395	240454	BCAL0211	n	-	7.51	catcgcgtcgcggcgcccgacggtttctcgccgtcacacatctcGCTTACACTaggggc									4.17	catcgcgtcgcggcgcccgacggtttcTCGCCgtcacacatctcgcttacactaggggc										3.36	catcgcgtcGCGGCGcccgacggtttctcgccgtcacacatctcgcttacactaggggc
AM747720	244289	244348	BCAL0216	y	-	8.2	ccgccgcaaatccacaacaaatttattaaccgaccggtcggttgGTTTATACTtcgcac									2.11	ccgccgcaaatccacaacaaaTTTATtaaccgaccggtcggttggtttatacttcgcac										4.56	ccgCCGCAAatccacaacaaatttattaaccgaccggtcggttggtttatacttcgcac
AM747720	244383	244442	BCAL0217	n	+	7.89	agcggagcaagtgcggctccgcacgtggggccggcatcttctgCGGCACAATgcccgct									3.06	agcggagcaagtgcggctccgcacGTGGGgccggcatcttctgcggcacaatgcccgct										3.41	aGCGGAGcaagtgcggctccgcacgtggggccggcatcttctgcggcacaatgcccgct
AM747720	245998	246057	16S-L0217	y	+	6.33	aacgaagtcgttcagaaagttgttgacgagctgcgaaacacgGTTCATAATctcgcttc									5.87	aacgaagtcgttcagaaagttgTTGACgagctgcgaaacacggttcataatctcgcttc										3.81	aacgaagTCGTTCagaaagttgttgacgagctgcgaaacacggttcataatctcgcttc
AM747720	247826	247885	BCALr0217b	n	+	1.4	ccagagctatctcgcaaagttgagcgctcacgcttatcggCTGTAAATTaaagacagac									3.77	ccagagctatctcgcaaagTTGAGcgctcacgcttatcggctgtaaattaaagacagac										3.43	ccagagctatcTCGCAAagttgagcgctcacgcttatcggctgtaaattaaagacagac
AM747720	253611	253670	BCALr0218a	y	+	6.89	gaaaataatcttccggatatgcttgacaggagtgcgatgcacCCCCATAATcgtcagtt									5.87	gaaaataatcttccggatatgcTTGACaggagtgcgatgcacccccataatcgtcagtt										3.33	gaaaataatcttCCGGATatgcttgacaggagtgcgatgcacccccataatcgtcagtt
AM747720	267812	267871	BCAL0228	y	+	9.23	cggccaacatcgcgcgattcgccacgcgtcgcgcgagcgggtTGTTAAAATtgcggtca									3.67	cggccaacatcgcgcgattcgccACGCGtcgcgcgagcgggttgttaaaattgcggtca										2.64	cggCCAACAtcgcgcgattcgccacgcgtcgcgcgagcgggttgttaaaattgcggtca
AM747720	269782	269841	BCAL0229	y	+	6.11	gccggcagatcacgcaagccgttgacttagttggcatttccgGAATATCATgctgggtt									5.58	gccggcagatcacgcaagccgTTGACttagttggcatttccggaatatcatgctgggtt										3.55	gCCGGCAgatcacgcaagccgttgacttagttggcatttccggaatatcatgctgggtt
AM747720	274568	274627	BCAL0233	y	+	7.73	gttgcgcgggccgagaaacacgccacactgctccggaatttcGTGTAGAATcgcgggct									2.79	gttgcgcgggccgagaaacACGCCacactgctccggaatttcgtgtagaatcgcgggct										2.99	gttgcGCGGGCcgagaaacacgccacactgctccggaatttcgtgtagaatcgcgggct
AM747720	275079	275138	BCAL0234	n	+	9.44	gatggcgctaagtctttgtattgcttgcggaaatcgagaagtcgGGCTATACTgcttgg									5.35	gatggcgctaagtctttgtattgcTTGCGgaaatcgagaagtcgggctatactgcttgg										4.61	gatgGCGCTAagtctttgtattgcttgcggaaatcgagaagtcgggctatactgcttgg
AM747720	280017	280076	BCAL0244	y	+	10.59	tgcttgaaatcgcaaagtttttgcttgcgtgaccgggattattTGTTATAATcccggtc									5.35	tgcttgaaatcgcaaagtttttgcTTGCGtgaccgggattatttgttataatcccggtc										4.16	tgcttgaaaTCGCAAagtttttgcttgcgtgaccgggattatttgttataatcccggtc
AM747720	287697	287756	BCAL0260	n	+	0	atcaacgaaagcctgatcgtcgaattgtattcgcgttaatccgattgacggccgaggta									4.03	atcaacgaaagcctgatcgtcgaaTTGTAttcgcgttaatccgattgacggccgaggta										4.69	atcaACGAAAgcctgatcgtcgaattgtattcgcgttaatccgattgacggccgaggta
AM747720	288834	288893	BCAL0261	n	+	9.2	gtaagcccggttgttgctgtagttggcaaagatgcggattttcCTTTAAAATccgcacc									5.02	gtaagcccggttgttgctgtagTTGGCaaagatgcggattttcctttaaaatccgcacc										4.66	gtaagcCCGGTTgttgctgtagttggcaaagatgcggattttcctttaaaatccgcacc
AM747720	293115	293174	BCAL0264	n	-	6.65	gagctggctgcggccgtccgtcgccgacgaaaaaagcgagcctgTAGCACAATgagcgg									4.81	gagctggctgcggccgtccgTCGCCgacgaaaaaagcgagcctgtagcacaatgagcgg										4.21	gagctggctGCGGCCgtccgtcgccgacgaaaaaagcgagcctgtagcacaatgagcgg
AM747720	293817	293876	BCAL0266	y	+	9.35	aggcggggtagccccgataggcgcgggagctttcagcacgataTTGTACAATacggcgg									2.84	aggcggggtagccccgatagGCGCGggagctttcagcacgatattgtacaatacggcgg										1.53	agGCGGGGtagccccgataggcgcgggagctttcagcacgatattgtacaatacggcgg
AM747720	293853	293912	BCAL0265	y	-	9.26	aagcgcgaggcaggcgcccgttggccttcggtaaaaccgccgtaTTGTACAATatcgtg									4.25	aagcgcgaggcaggcgcccgTTGGCcttcggtaaaaccgccgtattgtacaatatcgtg										2.3	aagcGCGAGGcaggcgcccgttggccttcggtaaaaccgccgtattgtacaatatcgtg
AM747720	294616	294675	BCAL0267	n	+	3.19	cgtcgccgattacatcgcgggtctgcgttgagcggtcaaccgcGCATGGAATgaccggc									3.88	cgtcgccgattacatcgcgggtCTGCGttgagcggtcaaccgcgcatggaatgaccggc										4.9	cgtcgCCGATTacatcgcgggtctgcgttgagcggtcaaccgcgcatggaatgaccggc
AM747720	298317	298376	BCAL0269	y	+	0	tgtaatgggcgggcgaaccgggcgtcgaacggcgcgcgacgggccgggtcgaacgctga									5.15	tgtaatgggcgggcgaaccgggcgTCGAAcggcgcgcgacgggccgggtcgaacgctga										3.87	tgtaatgggcggGCGAACcgggcgtcgaacggcgcgcgacgggccgggtcgaacgctga
AM747720	300497	300556	BCAL0272	y	-	9.21	cgccagcacggcctctgcacgggccaggtattcagtatcggacaTGCTAAACTctatcg									0.29	cgccagcacggcctctgcACGGGccaggtattcagtatcggacatgctaaactctatcg										3.79	cgccagcACGGCCtctgcacgggccaggtattcagtatcggacatgctaaactctatcg
AM747720	303323	303382	BCAL0274	y	-	10.07	ctttccgacgggcggcccccgcgtcaggaccggtcttaccgggcAGCTATAATcgcggg									1.81	ctttccgacgggcggcccccGCGTCaggaccggtcttaccgggcagctataatcgcggg										3.74	ctttCCGACGggcggcccccgcgtcaggaccggtcttaccgggcagctataatcgcggg
AM747720	307532	307591	BCAL0279	y	+	5.33	ccggaagccgccggcgcaggctcgacaaggcagccgctttgcCAGTAAGCTgcgccaca									5.15	ccggaagccgccggcgcaggcTCGACaaggcagccgctttgccagtaagctgcgccaca										3.7	CCGGAAgccgccggcgcaggctcgacaaggcagccgctttgccagtaagctgcgccaca
AM747720	316597	316656	BCAL0287	y	-	8.16	ggagaaaactctaacttacgagcttgtttggttttaaacgcagtCGTCATAATgagcac									3.08	ggagaaaactctaacttacgagcTTGTTtggttttaaacgcagtcgtcataatgagcac										0	ggagaaaactctaacttacgagcttgtttggttttaaacgcagtcgtcataatgagcac
AM747720	316655	316714	BCAL0288	n	+	4.52	cctaggattcgcacgaccgtacgcttacgcgcgccgctggggcAGGCATTCTacgcagg									2.83	cctaggattcgcacgaccgtacgcttACGCGcgccgctggggcaggcattctacgcagg										4.3	cctaggatTCGCACgaccgtacgcttacgcgcgccgctggggcaggcattctacgcagg
AM747720	317588	317647	BCAL0289	y	+	7.46	gggttcgatcaagcggtttttgttgctattcccttgattcgtcGCGTATATTccgaatt									4.67	gggttcgatcaagcggtttttgTTGCTattcccttgattcgtcgcgtatattccgaatt										4.55	gggtTCGATCaagcggtttttgttgctattcccttgattcgtcgcgtatattccgaatt
AM747720	324210	324269	BCAL0291	y	+	6.38	cgcagcggcgccgcatcgtcgccccgcattttcgcgaagcgtcGTCTAACCTgatgaca									3.92	cgcagcggcgccgcatcgtcgccCCGCAttttcgcgaagcgtcgtctaacctgatgaca										3.66	cgcaGCGGCGccgcatcgtcgccccgcattttcgcgaagcgtcgtctaacctgatgaca
AM747720	329104	329163	BCAL0294	y	-	9.51	tccgcacgaacctgcatccgcctttttggcgtgcgcgagcgcgcCCGTAAAATaaccgc									4.74	tccgcacgaacctgcatccgcctttTTGGCgtgcgcgagcgcgcccgtaaaataaccgc										4.71	tccgcACGAACctgcatccgcctttttggcgtgcgcgagcgcgcccgtaaaataaccgc
AM747720	331942	332001	BCALr0296	y	+	6.13	gaatttgccgcaagggggacagtttgcggcgctttccgcttttaTGGTCTAATggccga									5.44	gaatttgccgcaagggggacagtTTGCGgcgctttccgcttttatggtctaatggccga										4.85	gaatttgCCGCAAgggggacagtttgcggcgctttccgcttttatggtctaatggccga
AM747720	335690	335749	BCAL0301	y	+	9.97	accggagggcccggaacggcgtcacgacatcattccaatgcaggCCCTATAATtcggcg									4.2	accggagggcccggaacggcgtcACGACatcattccaatgcaggccctataattcggcg										4.41	accggagggcCCGGAAcggcgtcacgacatcattccaatgcaggccctataattcggcg
AM747720	338964	339023	BCAL0305	y	+	0	aaacgattcagtcggtagcgtacgcgaacttgcgcgtaagctacctgctccaaccttcg									3.93	aaacgattcagtcggtagcgtacGCGAActtgcgcgtaagctacctgctccaaccttcg										3.68	aaACGATTcagtcggtagcgtacgcgaacttgcgcgtaagctacctgctccaaccttcg
AM747720	339996	340055	BCAL0307	y	+	9.97	cttcaggccgcgcgccctcggcgccggctcccccagccggtttgCCCTATAATcaagcg									3.5	cttcaggccgcgcgccctcgGCGCCggctcccccagccggtttgccctataatcaagcg										3.21	cttcaggccgcGCGCCCtcggcgccggctcccccagccggtttgccctataatcaagcg
AM747720	348719	348778	BCAL0317	y	+	8.09	gcctgtcgcacggggcttgcccgcctaagcgccgaaagagttgTACTAAACTagcgaga									3.35	gcctgtcgcacggggcttgcCCGCCtaagcgccgaaagagttgtactaaactagcgaga										4.48	gcctgTCGCACggggcttgcccgcctaagcgccgaaagagttgtactaaactagcgaga
AM747720	351247	351306	BCAL0321	y	+	7.45	aaacggcgggtgacgggcacgccccgccgcggtggcaacagtgCGGTAAGCTgtaagaa									4.22	aaacggcgggtgacgggcacgccCCGCCgcggtggcaacagtgcggtaagctgtaagaa										2.36	aaACGGCGggtgacgggcacgccccgccgcggtggcaacagtgcggtaagctgtaagaa
AM747720	360279	360338	BCALr0332	n	+	8.92	gctcgaaaggcggcagcagacctcgcctcaagatcgtgaaatgAGGTAGAATctcgcgc									5.57	gctcgaaaggcggcagcagaccTCGCCtcaagatcgtgaaatgaggtagaatctcgcgc										4.5	gcTCGAAAggcggcagcagacctcgcctcaagatcgtgaaatgaggtagaatctcgcgc
AM747720	361961	362020	BCAL0334	y	-	3.87	gattgcaatcagggccaattcgacttccggcgcggcgcggttgcGAGTAGTGTctacgt									4.01	gattgcaatcagggccaatTCGACttccggcgcggcgcggttgcgagtagtgtctacgt										3.21	gattGCAATCagggccaattcgacttccggcgcggcgcggttgcgagtagtgtctacgt
AM747720	366105	366164	BCAL0340	y	+	7.98	aggaattactcttcacacgacgattgaattatgaaaaattgatCGGTACTATacccgcg									5.67	aggaattactcttcacacgacgaTTGAAttatgaaaaattgatcggtactatacccgcg										0.69	aggaaTTACTCttcacacgacgattgaattatgaaaaattgatcggtactatacccgcg
AM747720	366145	366204	BCAL0339	y	-	8.59	aaatcgttgagaatctggttcttttgctttgcaagaagcgcgcGGGTATAGTaccgatc									4.77	aaatcgttgagaatctggttcttTTGCTttgcaagaagcgcgcgggtatagtaccgatc										2.67	aaaTCGTTGagaatctggttcttttgctttgcaagaagcgcgcgggtatagtaccgatc
AM747720	384029	384088	BCAL0353	y	+	8.52	atatccccggaaattggaattgattgtgttttgcaatgcttgcTCTTAGAATcaggctg									3.76	atatccccggaaattggaattgaTTGTGttttgcaatgcttgctcttagaatcaggctg										5.17	atatccCCGGAAattggaattgattgtgttttgcaatgcttgctcttagaatcaggctg
AM747720	391483	391542	BCAL0359	y	+	10.15	cggcgccacgaaaactacgaagtccggcgagaggctgcatggtCGGTACAATgcgtcga									3.23	cggcgccacgaaaactacgaagtCCGGCgagaggctgcatggtcggtacaatgcgtcga										4.77	cggcgccACGAAAactacgaagtccggcgagaggctgcatggtcggtacaatgcgtcga
AM747720	392134	392193	BCAL0360	y	+	6.84	taatgcttatctccgcgaaatgtcgatttttgtcggcatgccCCTTACACTtgccgatg									4.11	taatgcttatctccgcgaaatgTCGATttttgtcggcatgccccttacacttgccgatg										2.7	taatgcttatctccGCGAAAtgtcgatttttgtcggcatgccccttacacttgccgatg
AM747720	392590	392649	BCAL0361	n	+	6.86	cgggcgattgtcgcggcgcctgttttgccgggtcgggcaaagcgCGGTATGGTgtggtc									6.01	cgggcgattgtcgcggcgcctgttTTGCCgggtcgggcaaagcgcggtatggtgtggtc										4.77	cggGCGATTgtcgcggcgcctgttttgccgggtcgggcaaagcgcggtatggtgtggtc
AM747720	393799	393858	BCAL0362	y	+	9.23	cgtcgctgtggcggctcggcgcccgggcctgaccgcgtattttCGGTAAACTgtcgcca									2.48	cgtcgctgtggcggctcggcgcCCGGGcctgaccgcgtattttcggtaaactgtcgcca										2.67	cgTCGCTGtggcggctcggcgcccgggcctgaccgcgtattttcggtaaactgtcgcca
AM747720	396167	396226	BCAL0364	y	-	8.59	gttaccgaccggtcacaattgtgttgcgatcgtagtgaccagtCGGTAACATgtcaagc									5.44	gttaccgaccggtcacaattgtgTTGCGatcgtagtgaccagtcggtaacatgtcaagc										4.59	gttaCCGACCggtcacaattgtgttgcgatcgtagtgaccagtcggtaacatgtcaagc
AM747720	397696	397755	BCAL0366	y	+	7.76	gatttgcatagcgcggcgggatcgggcgcgctgtcgctcaagcGGGTATGCTtgcggtt									3.64	gatttgcatagcgcggcgggaTCGGGcgcgctgtcgctcaagcgggtatgcttgcggtt										2.49	gatTTGCATagcgcggcgggatcgggcgcgctgtcgctcaagcgggtatgcttgcggtt
AM747720	400290	400349	BCAL0368	y	-	6.01	accctgagagcatgggaatacggttgaccaccagaccgattagCCGTATAAAggacttc									5.97	accctgagagcatgggaatacggTTGACcaccagaccgattagccgtataaaggacttc										1.26	accCTGAGAgcatgggaatacggttgaccaccagaccgattagccgtataaaggacttc
AM747720	400396	400455	BCAL0369	y	+	7.96	tgtaggggccgatcgattttggcgccacgttcgaggtgcaacCGTTAAACTacgcgccg									3.98	tgtaggggccgatcgattttgGCGCCacgttcgaggtgcaaccgttaaactacgcgccg										4.79	tgtaggggCCGATCgattttggcgccacgttcgaggtgcaaccgttaaactacgcgccg
AM747720	404235	404294	BCAL0372	y	-	8.95	gcggccgcctgccgggctgatgcccggcccgcccggttgaaatcCGCTATCATttcgat									3.23	gcggccgcctgccgggctgatgcCCGGCccgcccggttgaaatccgctatcatttcgat										3.98	gcggCCGCCTgccgggctgatgcccggcccgcccggttgaaatccgctatcatttcgat
AM747720	407617	407676	BCAL0375	y	-	10.8	ccacgctgatgcccggtatgcggcgagtgaggaaatcgctgaaaCGCTATAATatgggg									3.47	ccacgctgatgcccggtatgcgGCGAGtgaggaaatcgctgaaacgctataatatgggg										3.15	ccacgctgatgcCCGGTAtgcggcgagtgaggaaatcgctgaaacgctataatatgggg
AM747720	408399	408458	BCAL0376a	y	+	8.03	tcaatacggcagccggtgtgcgcttgccataacgtcgagtcggcCCCTACACTcgaatg									6.1	tcaatacggcagccggtgtgcgcTTGCCataacgtcgagtcggcccctacactcgaatg										3.92	tcaatACGGCAgccggtgtgcgcttgccataacgtcgagtcggcccctacactcgaatg
AM747720	408493	408552	BCAL0376	y	-	7.56	ttctataaattcagattcgtcccataggcgtgaacgttgccagcGGCTAGCATcgattc									0.96	ttctataaattcagattcgtcccataggcGTGAAcgttgccagcggctagcatcgattc										2.09	ttctataaatTCAGATtcgtcccataggcgtgaacgttgccagcggctagcatcgattc
AM747720	413829	413888	BCAL0380	y	-	8.11	ggtcggccgaatggcctgcgcggtgccagcggcagccggcggcgAAGTACAATacgcgc									4.69	ggtcggccgaatggcctgcgcgGTGCCagcggcagccggcggcgaagtacaatacgcgc										5.27	ggtcggCCGAATggcctgcgcggtgccagcggcagccggcggcgaagtacaatacgcgc
AM747720	415223	415282	BCAL0383	y	+	4.79	gcgaaagatcgacgaaatatcgtttgagacgacgcgtacgcgcGAGTACCGTtgacgca									5.31	gcgaaagatcgacgaaatatcgtTTGAGacgacgcgtacgcgcgagtaccgttgacgca										4.16	GCGAAAgatcgacgaaatatcgtttgagacgacgcgtacgcgcgagtaccgttgacgca
AM747720	415332	415391	BCAL0382	y	-	7.83	tttcgggttccaccggctgccgggcggcgtccggattgcctcgtGGATATAGTtgaact									3.38	tttcgggttccaccggctgccggGCGGCgtccggattgcctcgtggatatagttgaact										2.71	tttcgggttccaCCGGCTgccgggcggcgtccggattgcctcgtggatatagttgaact
AM747720	416659	416718	BCAL0384	y	+	5.72	gccggcggatagcgccgcgaggctgggtgcgtcgcgcgatttcCGGTAGGGTggccgga									3.29	gccggcggatagcgccgcgaggctggGTGCGtcgcgcgatttccggtagggtggccgga										5.05	gccgGCGGATagcgccgcgaggctgggtgcgtcgcgcgatttccggtagggtggccgga
AM747720	421603	421662	BCAL0387	y	-	6.86	gccgcatcggccgttcggcgccagcccggaatccgggccgccggcaCGGTACAATagcg									2.56	gccgcatcggccgttcggcgccagcCCGGAatccgggccgccggcacggtacaatagcg										4.15	gccgcaTCGGCCgttcggcgccagcccggaatccgggccgccggcacggtacaatagcg
AM747720	422926	422985	BCAL0389	y	+	7.88	gcgaaccttccgccaccgcgccggtcggagacggttccgttacgGCGTACACTgtgccg									4.3	gcgaaccttccgccaccgcgccggTCGGAgacggttccgttacggcgtacactgtgccg										4.06	GCGAACcttccgccaccgcgccggtcggagacggttccgttacggcgtacactgtgccg
AM747720	435331	435390	BCAL0401	y	-	6.36	tcgggccgcaaccgcacggcctgccgccgcgcgccgggtcgccggaCGGTAGAATgacg									4.22	tcgggccgcaaccgcacggcctgCCGCCgcgcgccgggtcgccggacggtagaatgacg										4.88	tcgggCCGCAAccgcacggcctgccgccgcgcgccgggtcgccggacggtagaatgacg
AM747720	441294	441353	BCAL0407	n	-	7.34	agacggcataacccgattggccgacgtgcaaacgccgccatgttCTCTACCATgaacga									4.12	agacggcataacccgattggccgacGTGCAaacgccgccatgttctctaccatgaacga										3.31	agACGGCAtaacccgattggccgacgtgcaaacgccgccatgttctctaccatgaacga
AM747720	443072	443131	BCAL0409	y	+	7.87	gagggattggatcgattaattaaccgaccggttggtcggagaaTGGTAGCATcaaacta									4.08	gagggattggatcgattaattaaCCGACcggttggtcggagaatggtagcatcaaacta										3.44	gagggattggaTCGATTaattaaccgaccggttggtcggagaatggtagcatcaaacta
AM747720	443108	443167	BCAL0408	y	-	8.28	cgatcaatgaaatgagaaacgcctcgcacatgcgaatagtttgaTGCTACCATtctccg									5.38	cgatcaatgaaatgagaaacgccTCGCAcatgcgaatagtttgatgctaccattctccg										3.24	cgatcaATGAAAtgagaaacgcctcgcacatgcgaatagtttgatgctaccattctccg
AM747720	444227	444286	16S-L0409	y	+	6.33	aacgaagtcgttcagaaagttgttgacgaactgcgaaacacgGTTCATAATctcgcttc									5.87	aacgaagtcgttcagaaagttgTTGACgaactgcgaaacacggttcataatctcgcttc										3.81	aacgaagTCGTTCagaaagttgttgacgaactgcgaaacacggttcataatctcgcttc
AM747720	446054	446113	BCALr0409b	n	+	4.31	tccagagctatctcgcgaagttgagcgctcacgcttatcggCTGTAAATTaaagacaga									4.44	tccagagctatctcgcgaagTTGAGcgctcacgcttatcggctgtaaattaaagacaga										1.76	tccagagctatctcGCGAAGttgagcgctcacgcttatcggctgtaaattaaagacaga
AM747720	467248	467307	BCAL0422	y	-	2.73	gaagggctgagcgcgcgcaccgcgcttgataattcggcctccgCCCCAATTTaaggggg									4.26	gaagggctgagcgcgcgcaccgcgcTTGATaattcggcctccgccccaatttaaggggg										2.07	gaagggctgagcgcGCGCACcgcgcttgataattcggcctccgccccaatttaaggggg
AM747720	469040	469099	BCAL0423	y	-	9.18	cacacaaccggcctgtggataagtcccgctgtggccgcgtttggCGTTAGAATctcgcc									2.51	cacacaaccggcctgtggataagtcCCGCTgtggccgcgtttggcgttagaatctcgcc										4.4	cacacaaCCGGCCtgtggataagtcccgctgtggccgcgtttggcgttagaatctcgcc
AM747720	469128	469187	BCAL0423a	y	+	5.35	cacaggcggacgactggtaaagtattgaccgtcaagagaaaaacGGTTTAAATagcggg									5.88	cacaggcggacgactggtaaagtaTTGACcgtcaagagaaaaacggtttaaatagcggg										5.24	cacagGCGGACgactggtaaagtattgaccgtcaagagaaaaacggtttaaatagcggg
AM747720	476658	476717	BCAL0432	y	-	8.58	gcccgtttcgcactgtaagaaattgaacgcgggcgaagttcagaGCCTAGAATgggagc									5.57	gcccgtttcgcactgtaagaaaTTGAAcgcgggcgaagttcagagcctagaatgggagc										1.35	gcccgtttcgcaCTGTAAgaaattgaacgcgggcgaagttcagagcctagaatgggagc
AM747720	477698	477757	BCAL0434	y	+	6.59	ttgcggtcgcacaacaaatgtgcttgctatcgtttaccggtcTTCTAAAGTgaaaaacg									4.77	ttgcggtcgcacaacaaatgtgcTTGCTatcgtttaccggtcttctaaagtgaaaaacg										4.51	ttgcggTCGCACaacaaatgtgcttgctatcgtttaccggtcttctaaagtgaaaaacg
AM747720	479378	479437	BCAL0436	y	-	7.84	ccgtcgattgtgccgcgttccggccggcggcgcaggcgcgatgcGTCTACACTcgatgc									3.23	ccgtcgattgtgccgcgttccggCCGGCggcgcaggcgcgatgcgtctacactcgatgc										4.28	ccgTCGATTgtgccgcgttccggccggcggcgcaggcgcgatgcgtctacactcgatgc
AM747720	479712	479771	BCAL0437	y	+	6.45	ttcagggcgcgacggcatgtgccgatggctagagtaggcaccATCTACACTagagagtg									3.68	ttcagggcgcgacggcatgtgccgATGGCtagagtaggcaccatctacactagagagtg										3.86	ttcagggcGCGACGgcatgtgccgatggctagagtaggcaccatctacactagagagtg
AM747720	482162	482221	BCAL0439	y	+	7.08	gcgccatgcccggggccacctcaagcgcgggttccggcgagaTGTTAAAGTgcccgcta									3.61	gcgccatgcccggggccacctcaaGCGCGggttccggcgagatgttaaagtgcccgcta										3.01	GCGCCAtgcccggggccacctcaagcgcgggttccggcgagatgttaaagtgcccgcta
AM747720	484370	484429	BCAL0440	y	-	7.38	aaaggtgactgccagccacgaggatgtttcgtttggcctccgaaGCCTAGACTggctgc									2.46	aaaggtgactgccagccacgaggatgTTTCGtttggcctccgaagcctagactggctgc										3.11	aaagGTGACTgccagccacgaggatgtttcgtttggcctccgaagcctagactggctgc
AM747720	484547	484606	BCAL0441	y	+	5.73	cccgcatcgggcttctccccccttgtacaagcgcgtcgcgccTCCTAACCTcttttaag									4.02	cccgcatcgggcttctccccccTTGTAcaagcgcgtcgcgcctcctaacctcttttaag										3.73	cCCGCATcgggcttctccccccttgtacaagcgcgtcgcgcctcctaacctcttttaag
AM747720	489893	489952	BCAL0444	y	+	5.49	tggattttggaaactgaaaactgttgacaatatgccgggccgaGGGTATACAaggatca									5.97	tggattttggaaactgaaaactgTTGACaatatgccgggccgagggtatacaaggatca										3.28	tggattTTGGAAactgaaaactgttgacaatatgccgggccgagggtatacaaggatca
AM747720	497528	497587	BCAL0450	y	+	4.86	gctttctgttctctgcatgttgttgacaatctacaaatcatcaaTTTTAATGTcaagca									5.87	gctttctgttctctgcatgttgTTGACaatctacaaatcatcaattttaatgtcaagca										2.56	gctttCTGTTCtctgcatgttgttgacaatctacaaatcatcaattttaatgtcaagca
AM747720	505688	505747	BCALr0457	y	-	8.62	ttcaggaaatttgcacaaagggcttgccatgtcctgaaaacccCGGCATAATctttctt									6.1	ttcaggaaatttgcacaaagggcTTGCCatgtcctgaaaaccccggcataatctttctt										2.15	ttcaggaaatTTGCACaaagggcttgccatgtcctgaaaaccccggcataatctttctt
AM747720	505768	505827	BCAL0458	y	+	9.11	cggctgtcagcgcggtaacgagcgatcgcagtttgcgcgctccCGGTATGATgacgcca									5	cggctgtcagcgcggtaacgagcgaTCGCAgtttgcgcgctcccggtatgatgacgcca										3.84	cggctgtcagcGCGGTAacgagcgatcgcagtttgcgcgctcccggtatgatgacgcca
AM747720	508319	508378	BCAL0460	y	-	6	gcgccgggtgtggccggcgccgattgcggcggagcgtaacaaccTGTTAAAAAgacacc									5.44	gcgccgggtgtggccggcgccgaTTGCGgcggagcgtaacaacctgttaaaaagacacc										2.62	gcgccgggtGTGGCCggcgccgattgcggcggagcgtaacaacctgttaaaaagacacc
AM747720	508531	508590	BCAL0461	y	+	2.07	ttatcgtcaaccggccccttgttgagcaactctgcatcatttcCGCTGTCGTaggagaa									4.92	ttatcgtcaaccggccccttgTTGAGcaactctgcatcatttccgctgtcgtaggagaa										3.7	ttatcgtcaaCCGGCCccttgttgagcaactctgcatcatttccgctgtcgtaggagaa
AM747720	514300	514359	BCAL0465	y	+	8.94	ggcggccctcgaatgcggcggccagcgaagcgcgtggcgccaTGATAAAATtttcatca									3.84	ggcggccctcgaatgcggcggccaGCGAAgcgcgtggcgccatgataaaattttcatca										4.76	ggcggcccTCGAATgcggcggccagcgaagcgcgtggcgccatgataaaattttcatca
AM747720	516097	516156	BCAL0467	y	+	8.67	gcgcaactggccggacggccgagtcgcgcggtgcggcaggcgcGCGTAGAATttccctg									5.02	gcgcaactggccggacggccgagTCGCGcggtgcggcaggcgcgcgtagaatttccctg										4.31	gcgcaactggCCGGACggccgagtcgcgcggtgcggcaggcgcgcgtagaatttccctg
AM747720	516815	516874	BCAL0468	y	+	8.81	cgctgagattgaatttttccggcaagaccttatctaacaaatcGCTTACAATtttccgc									0.84	cgctgagattgaatttttCCGGCaagaccttatctaacaaatcgcttacaattttccgc										3.17	cgctgagaTTGAATttttccggcaagaccttatctaacaaatcgcttacaattttccgc
AM747720	523078	523137	BCALr0472	n	+	9.02	tgtaaaatattttgcgaaagcacttgctcgggggcgaatagctCGATATACTttcattc									4.77	tgtaaaatattttgcgaaagcacTTGCTcgggggcgaatagctcgatatactttcattc										1.19	tGTAAAAtattttgcgaaagcacttgctcgggggcgaatagctcgatatactttcattc
AM747720	525555	525614	BCAL0476	y	+	9.11	gatacggcttcccccttcggttcccgcatcgcgcatccggccgCGCTATGATcgtcgtg									3.92	gatacggcttcccccttcggttcCCGCAtcgcgcatccggccgcgctatgatcgtcgtg										3.43	gatACGGCTtcccccttcggttcccgcatcgcgcatccggccgcgctatgatcgtcgtg
AM747720	533751	533810	BCAL0483	y	+	9.69	tgcgggaaaaggctgccgggtttgggtcgaacgcgtaatgataCCTTATAATttcacgg									4.4	tgcgggaaaaggctgccgggtttgggTCGAAcgcgtaatgataccttataatttcacgg										2.1	tGCGGGAaaaggctgccgggtttgggtcgaacgcgtaatgataccttataatttcacgg
AM747720	533783	533842	BCAL0482	y	-	7.12	cggcaaaaataccgcccgtttcgattcaaataccgtgaaattataAGGTATCATtacgc									3.34	cggcaaaaataccgcccgttTCGATtcaaataccgtgaaattataaggtatcattacgc										3.16	cgGCAAAAataccgcccgtttcgattcaaataccgtgaaattataaggtatcattacgc
AM747720	537318	537377	BCAL0486	n	+	5.61	gctcccgaccagttcggggcggcccgtcgcgtttggtggatgCGTTATCGTatgcatcg									4.17	gctcccgaccagttcggggcggcccgTCGCGtttggtggatgcgttatcgtatgcatcg										4.59	gctcCCGACCagttcggggcggcccgtcgcgtttggtggatgcgttatcgtatgcatcg
AM747720	545921	545980	BCAL0493	y	-	9.59	acggcgcgccccgccatgcgcccgaatccgggcctcgcaatttcCGCTATACTttgccg									3.4	acggcgcgccccgccatgcgcCCGAAtccgggcctcgcaatttccgctatactttgccg										4.36	acggcGCGCCCcgccatgcgcccgaatccgggcctcgcaatttccgctatactttgccg
AM747720	548341	548400	BCAL0496	y	-	9.28	tgttccgatcggcccaaaaacccgatgctgcgctgcgccactcCTGTACAATtcggcct									3.33	tgttccgatcggcccaaaaacccgATGCTgcgctgcgccactcctgtacaattcggcct										4.86	tgttCCGATCggcccaaaaacccgatgctgcgctgcgccactcctgtacaattcggcct
AM747720	548862	548921	BCAL0497	y	+	9.09	gcgtgcgccgatccggccccgctagaggcgccgggcgctaaacGGGTAAACTgctcgga									2.86	gcgtgcgccgatccggccccgctagagGCGCCgggcgctaaacgggtaaactgctcgga										4.94	gcgtgcgCCGATCcggccccgctagaggcgccgggcgctaaacgggtaaactgctcgga
AM747720	553545	553604	BCAL0502	n	-	5.18	atcgcaaatgattgcaagcgcggttgcgggtaatcccaaagtgcAGGCAATATctcttg									5.44	atcgcaaatgattgcaagcgcggTTGCGggtaatcccaaagtgcaggcaatatctcttg										3.59	aTCGCAAatgattgcaagcgcggttgcgggtaatcccaaagtgcaggcaatatctcttg
AM747720	559233	559292	BCAL0507	y	-	6.54	ggacgcgcggccccgcccgcgcaggacgcccctgtcggctgcATGTATCATttgcggtt									3.96	ggacgcgcggccccgcccgcgcaggACGCCcctgtcggctgcatgtatcatttgcggtt										4.65	ggacgcGCGGCCccgcccgcgcaggacgcccctgtcggctgcatgtatcatttgcggtt
AM747720	560440	560499	BCAL0509	y	+	10.89	gaagatgcagcacgggcggcgctctgtgacaattcaggaaagcCGCTATAATacgggct									4.28	gaagatgcagcacgggcggcgctctGTGACaattcaggaaagccgctataatacgggct										2.9	gaagatGCAGCAcgggcggcgctctgtgacaattcaggaaagccgctataatacgggct
AM747720	560482	560541	BCAL0508	y	-	6.7	gccaaccggcttcgccccgcaagttgtcagttaactcggcgaagcCCGTATTATagcgg									4.42	gccaaccggcttcgccccgcaagTTGTCagttaactcggcgaagcccgtattatagcgg										4.36	gccaaCCGGCTtcgccccgcaagttgtcagttaactcggcgaagcccgtattatagcgg
AM747720	562356	562415	BCAL0510	n	-	8.66	acgcggcctgtcaattctggcgggcgcggcgcgcaacgggtttCGGTAAGATccgttgt									3.71	acgcggcctgtcaattctggcggGCGCGgcgcgcaacgggtttcggtaagatccgttgt										4.02	acGCGGCCtgtcaattctggcgggcgcggcgcgcaacgggtttcggtaagatccgttgt
AM747720	562555	562614	BCAL0511	y	+	8.19	cccctgcgcacgacaatggtgctgttcgcggtatccggcgccgATTTACAATcgtcaca									4.64	cccctgcgcacgacaatggtgctgtTCGCGgtatccggcgccgatttacaatcgtcaca										0.62	cccCTGCGCacgacaatggtgctgttcgcggtatccggcgccgatttacaatcgtcaca
AM747720	563809	563868	BCAL0512	y	-	7.98	gatcacgcacggcggcgcgacgatggacgcgaccgcggtcgtcGCCTACACTgcggcgt									3.38	gatcacgcacggcggcgcgacgATGGAcgcgaccgcggtcgtcgcctacactgcggcgt										4.06	gatcACGCACggcggcgcgacgatggacgcgaccgcggtcgtcgcctacactgcggcgt
AM747720	563836	563895	BCAL0513	y	+	7.4	tcgcgtccatcgtcgcgccgccgtgcgtgatccggccgctttCGCTACCATagtcgtcg									4.03	tcgcgtccatcgtcgcgccgccGTGCGtgatccggccgctttcgctaccatagtcgtcg										3.46	tcGCGTCCatcgtcgcgccgccgtgcgtgatccggccgctttcgctaccatagtcgtcg
AM747720	565464	565523	BCAL0514	y	-	8.62	ctactgatttttaatggttcggatagcgaaaaacgccaccggttGCCTATACTcgaatt									3.56	ctactgatttttaatggttcggataGCGAAaaacgccaccggttgcctatactcgaatt										2.99	ctaCTGATTtttaatggttcggatagcgaaaaacgccaccggttgcctatactcgaatt
AM747720	567091	567150	BCAL0516	y	+	8.96	tgtggtggcgcggtaccgtttcggtggtcagtcacattcgacaGGGTATGATgggggta									2.49	tgtggtggcgcggtaccgttTCGGTggtcagtcacattcgacagggtatgatgggggta										4.58	tgtggtggcGCGGTAccgtttcggtggtcagtcacattcgacagggtatgatgggggta
AM747720	567570	567629	BCAL0517	n	+	6.98	aagcacccatcgcaccggacgctcgtctttcggtccggcaggCGGCACAATgcggggca									3.89	aagcacccatcgcaccggacgcTCGTCtttcggtccggcaggcggcacaatgcggggca										4.06	aagcacccaTCGCACcggacgctcgtctttcggtccggcaggcggcacaatgcggggca
AM747720	570762	570821	BCAL0519	y	+	9.4	aggaatcgctcttgaatccgcgcgccgcgcacgggacggccatTCCTACAATgcccgaa									3.98	aggaatcgctcttgaatccgcGCGCCgcgcacgggacggccattcctacaatgcccgaa										4.13	aggaaTCGCTCttgaatccgcgcgccgcgcacgggacggccattcctacaatgcccgaa
AM747720	579436	579495	BCAL0525	y	-	7	ggggaaaccccgctcttttcggtcgatcggagtgcgcccccggtCACGATAATcgcatc									4.11	ggggaaaccccgctcttttcggTCGATcggagtgcgcccccggtcacgataatcgcatc										4.02	ggggaaaccCCGCTCttttcggtcgatcggagtgcgcccccggtcacgataatcgcatc
AM747720	579484	579543	BCAL0526	y	+	7	ggggtttcccccgtactttcgcggctttgacgcgcgccgcgcTGCTATCCTttttcgcg									5.12	ggggtttcccccgtactttcgcggctTTGACgcgcgccgcgctgctatcctttttcgcg										3.76	ggggtttcccCCGTACtttcgcggctttgacgcgcgccgcgctgctatcctttttcgcg
AM747720	582903	582962	BCAL0531	y	+	5.65	ttgtcgcttcgtatgcgtatggattgagccggcggtcgatttaTGTAATGATatccatt									5.31	ttgtcgcttcgtatgcgtatggaTTGAGccggcggtcgatttatgtaatgatatccatt										3.93	ttgtcgctTCGTATgcgtatggattgagccggcggtcgatttatgtaatgatatccatt
AM747720	586565	586624	BCAL0533	y	-	8.53	tccacggcgcaccgcggcgccgcagcggggcttgcacgccaaatcAGCTAAAATtatgg									2.63	tccacggcgcaccgcggcgccgcaGCGGGgcttgcacgccaaatcagctaaaattatgg										5	tccacgGCGCACcgcggcgccgcagcggggcttgcacgccaaatcagctaaaattatgg
AM747720	588377	588436	BCAL0535	y	-	7.32	tacccttaaatgtccgcccgacatgaccttttcagaaattttgAGATATTATtcgccgc									4.52	tacccttaaatgtccgcccgacATGACcttttcagaaattttgagatattattcgccgc										1.94	tacccttaaatgtCCGCCCgacatgaccttttcagaaattttgagatattattcgccgc
AM747720	589534	589593	BCAL0536	y	-	9.1	aaatccgcgcagccgcgggggtcaagcccgcgatccgcgtcaacaGGGTAAAATaacga									2.05	aaatccgcgcagccgcgggggtcaagcCCGCGatccgcgtcaacagggtaaaataacga										4.15	aaatccGCGCAGccgcgggggtcaagcccgcgatccgcgtcaacagggtaaaataacga
AM747720	591048	591107	BCAL0538	n	-	7.59	cccgtcgcggcgcgtcccgtcacatcgcgaccgaaatcgatcggGCGTAAGATgtgcgt									4.92	cccgtcgcggcgcgtcccgtcacaTCGCGaccgaaatcgatcgggcgtaagatgtgcgt										0	cccgtcgcggcgcgtcccgtcacatcgcgaccgaaatcgatcgggcgtaagatgtgcgt
AM747720	591981	592040	BCAL0539	y	-	8.13	ctgctgctaacagcgcgcccgcgctgcacggtcgtgcgccgcgGCGTATGATcgacagt									4.34	ctgctgctaacagcgcgcccgcgCTGCAcggtcgtgcgccgcggcgtatgatcgacagt										2.62	ctgCTGCTAacagcgcgcccgcgctgcacggtcgtgcgccgcggcgtatgatcgacagt
AM747720	592034	592093	BCAL0540	y	+	8.95	cagcagactcccccggctgcttgcttgcacggcgatgcgggatCGCTACACTgaaatcg									5.71	cagcagactcccccggctgcttgcTTGCAcggcgatgcgggatcgctacactgaaatcg										2.79	caGCAGACtcccccggctgcttgcttgcacggcgatgcgggatcgctacactgaaatcg
AM747720	593201	593260	BCAL0541	n	+	8.6	tcgcgacgcgatacgtcggcgttcggcaagcgggcgaaccgggACGTACAATtcttctc									4.59	tcgcgacgcgatacgtcggcgtTCGGCaagcgggcgaaccgggacgtacaattcttctc										5.23	tcgcgacGCGATAcgtcggcgttcggcaagcgggcgaaccgggacgtacaattcttctc
AM747720	594451	594510	BCAL0542	y	+	7.04	tcccttatctccggcatttcggcgcgcacatttattcgcttgggCGTTATTCTgtcgaa									4.07	tcccttatctccggcatttcggcGCGCAcatttattcgcttgggcgttattctgtcgaa										3.79	tcccttatctCCGGCAtttcggcgcgcacatttattcgcttgggcgttattctgtcgaa
AM747720	596587	596646	BCAL0544	y	+	6.32	atagaagagttttttctccagcttgttgcagcatcgttagctcAAGTAATATccgcgta									5.43	atagaagagttttttctccagcttgTTGCAgcatcgttagctcaagtaatatccgcgta										0	atagaagagttttttctccagcttgttgcagcatcgttagctcaagtaatatccgcgta
AM747720	606634	606693	BCAL0552	y	-	8.5	gaaaacgcttattgagaagttgtcgatattttattgacaatgtgCGCTAACATtgccgt									4.11	gaaaacgcttattgagaagttgTCGATattttattgacaatgtgcgctaacattgccgt										3.63	gaaaACGCTTattgagaagttgtcgatattttattgacaatgtgcgctaacattgccgt
AM747720	606677	606736	BCAL0553	y	+	7.07	ctcaataagcgttttcgcctagctcgccggccggggcttctgGCGTACACTcgggcaca									5.67	ctcaataagcgttttcgcctagcTCGCCggccggggcttctggcgtacactcgggcaca										4.09	ctcaataaGCGTTTtcgcctagctcgccggccggggcttctggcgtacactcgggcaca
AM747720	618175	618234	BCAL0563	n	-	8.82	ggcaaaggccccctctattcatcgtttgcgcgacgcccccgctCCCTAGAATgcgaagc									5.07	ggcaaaggccccctctattcatcgtTTGCGcgacgcccccgctccctagaatgcgaagc										1.83	gGCAAAGgccccctctattcatcgtttgcgcgacgcccccgctccctagaatgcgaagc
AM747720	633650	633709	BCAL0579	y	-	8.06	gttcaggatgccggcaaaacgattttatcggcgcgcccttgtgATCTAGAATcacaagc									3.18	gttcaggatgccggcaaaacgattttaTCGGCgcgcccttgtgatctagaatcacaagc										3.79	gttcaggatgCCGGCAaaacgattttatcggcgcgcccttgtgatctagaatcacaagc
AM747720	638571	638630	BCAL0586	y	+	6.97	gggcgcgcggcacgcaccacgcgccgcacgaatccccgaatctTGCTATCGTccctcca									3.92	gggcgcgcggcacgcaccacgcgCCGCAcgaatccccgaatcttgctatcgtccctcca										4.75	gggcgcGCGGCAcgcaccacgcgccgcacgaatccccgaatcttgctatcgtccctcca
AM747720	657151	657210	BCAL0602	y	+	7.82	cgaacggctttcagggttttccccgctgatgtgcggcataaagtGATTAGAATattcaa									2.81	cgaacggctttcagggttttccccgCTGATgtgcggcataaagtgattagaatattcaa										3.43	cgaACGGCTttcagggttttccccgctgatgtgcggcataaagtgattagaatattcaa
AM747720	659833	659892	BCAL0604	y	-	5.37	atcgacgtgacacgcccgttgccgcgcaaggctccgccagatttcGTCGACAATggatg									4.07	atcgacgtgacacgcccgttgccGCGCAaggctccgccagatttcgtcgacaatggatg										3.43	atcgacGTGACAcgcccgttgccgcgcaaggctccgccagatttcgtcgacaatggatg
AM747720	662752	662811	BCAL0610	y	-	8.31	aggtcggccattcggccaggtcgaaatatgtaccacgtagtgGTATATAATcctgtgct									4.38	aggtcggccattcggccaggTCGAAatatgtaccacgtagtggtatataatcctgtgct										3.81	aggTCGGCCattcggccaggtcgaaatatgtaccacgtagtggtatataatcctgtgct
AM747720	666123	666182	BCAL0612	y	-	10.42	cgtcgcgcgcccgccgcggcaggcccggaacggcgggagccgcaTGCTAAAATggacgg									2.84	cgtcgcgcgcccgccgcggcaggcCCGGAacggcgggagccgcatgctaaaatggacgg										4.39	cgtcgcGCGCCCgccgcggcaggcccggaacggcgggagccgcatgctaaaatggacgg
AM747720	668242	668301	BCAL0616	y	+	8.19	gacgagcaccacgcgtggggtcgacgtatcggctgaaacggtcATTTACAATgccggga									4.67	gacgagcaccacgcgtggggTCGACgtatcggctgaaacggtcatttacaatgccggga										2.61	gacgaGCACCAcgcgtggggtcgacgtatcggctgaaacggtcatttacaatgccggga
AM747720	669997	670056	BCAL0617	y	-	7.26	gctgatcggtcaccgataaaccgcactcaccatgctgcgccgcagTGCTACGATgaagc									3.05	gctgatcggtcaccgataaaCCGCActcaccatgctgcgccgcagtgctacgatgaagc										4.4	gctgaTCGGTCaccgataaaccgcactcaccatgctgcgccgcagtgctacgatgaagc
AM747720	673312	673371	BCAL0620	n	-	8.62	ggtattccccggttatccggcccgaattcggcgatgcgttttaCTATACAATcgctttc									3.4	ggtattccccggttatccggcCCGAAttcggcgatgcgttttactatacaatcgctttc										4.45	ggtattccCCGGTTatccggcccgaattcggcgatgcgttttactatacaatcgctttc
AM747720	676808	676867	BCAL0622	y	-	7.48	catcaatcgattcgcacaatgaatttgtgtagtgaatcgccaacCGCGACAATgacgcc									3.67	catcaatcgattcgcacaatgaatTTGTGtagtgaatcgccaaccgcgacaatgacgcc										4.62	catcaaTCGATTcgcacaatgaatttgtgtagtgaatcgccaaccgcgacaatgacgcc
AM747720	679100	679159	BCAL0625	y	+	5.89	ggcgccgttttgcctttcttgacctttctgtttcctcgccttTGTTACCCTatctcgta									3.57	ggcgccgttttgcctttcTTGACctttctgtttcctcgcctttgttaccctatctcgta										3.96	ggcgCCGTTTtgcctttcttgacctttctgtttcctcgcctttgttaccctatctcgta
AM747720	681272	681331	BCAL0626	y	-	8.13	gaatcgcacgaccgttcgtattaatatgaacgaacgcattccacAGCTACACTcgaatc									3.95	gaatcgcacgaccgttcgtattaatATGAAcgaacgcattccacagctacactcgaatc										0.76	gaaTCGCACgaccgttcgtattaatatgaacgaacgcattccacagctacactcgaatc
AM747720	681388	681447	BCAL0627	y	+	8.78	atggtttcgggtgcttaccccgctgtgaagacgcgccggcgcTCCTAAAATagccgcca									4.27	atggtttcgggtgcttaccccgctGTGAAgacgcgccggcgctcctaaaatagccgcca										2.45	atggttTCGGGTgcttaccccgctgtgaagacgcgccggcgctcctaaaatagccgcca
AM747720	686985	687044	BCAL0632	y	-	8.72	caccggccgcgccgtcccgcacgacggcgcgatgtgccgcgaaaCCGTAGAATgtgggc									3.35	caccggccgcgccgtcccgcacgACGGCgcgatgtgccgcgaaaccgtagaatgtgggc										3.83	caCCGGCCgcgccgtcccgcacgacggcgcgatgtgccgcgaaaccgtagaatgtgggc
AM747720	688361	688420	BCAL0634	n	-	7.42	cgcgccccgatcgccaacgattcaccgaaacgtcgcatcgcggCGGCATACTcgaaaac									3.69	cgcgccccgatcgccaacgattcaCCGAAacgtcgcatcgcggcggcatactcgaaaac										3.37	cGCGCCCcgatcgccaacgattcaccgaaacgtcgcatcgcggcggcatactcgaaaac
AM747720	693812	693871	BCAL0638	y	-	3.64	accgatacgcggcaaacgatgaattgtcgtgctcggacattagTGTTACTAAtacccgt									4.42	accgatacgcggcaaacgatgaaTTGTCgtgctcggacattagtgttactaatacccgt										4.54	accgatacGCGGCAaacgatgaattgtcgtgctcggacattagtgttactaatacccgt
AM747720	698961	699020	BCAL0644	y	-	8.27	tcctgctaagcgtcggccggggctcgcgcgcgccgccgctccggTGTTAAGATcgccgc									5.02	tcctgctaagcgtcggccggggcTCGCGcgcgccgccgctccggtgttaagatcgccgc										2.8	tcctgctaaGCGTCGgccggggctcgcgcgcgccgccgctccggtgttaagatcgccgc
AM747720	699025	699084	BCAL0645	y	+	9.65	gatttgctttccacgactgattggaaagcgcgccgcgcccggcCGCTAGAATgcccgct									3.95	gatttgctttccacgactgaTTGGAaagcgcgccgcgcccggccgctagaatgcccgct										2.37	gatttgctttccACGACTgattggaaagcgcgccgcgcccggccgctagaatgcccgct
AM747720	701996	702055	BCAL0647	y	-	5.83	accggcgcccatggccgggttcctctgtccgaacctcccgcgctcGGGTACGCTtgagc									2.87	accggcgcccatggccgggttcctCTGTCcgaacctcccgcgctcgggtacgcttgagc										4.24	accgGCGCCCatggccgggttcctctgtccgaacctcccgcgctcgggtacgcttgagc
AM747720	704462	704521	BCAL0650	y	+	6.61	ggccggtccgcgcaagatgagaaaaaacattctcgccggcgcgCGAAAAAATagagcca									0	ggccggtccgcgcaagatgagaaaaaacattctcgccggcgcgcgaaaaaatagagcca										4.66	ggccggtccGCGCAAgatgagaaaaaacattctcgccggcgcgcgaaaaaatagagcca
AM747720	720599	720658	BCAL0663	y	+	7.61	cgcgcgggtcgggcgggcccggattgccgcgcaacggacggtTGATATGATggttgcca									6.1	cgcgcgggtcgggcgggcccggaTTGCCgcgcaacggacggttgatatgatggttgcca										2.6	cgcGCGGGTcgggcgggcccggattgccgcgcaacggacggttgatatgatggttgcca
AM747720	731906	731965	BCAL0672	y	-	7.08	aaaacgcgtgcccggcgggcgccggcccgccaaaaaaagttcgTGTCAGAATcggttcc									3.37	aaaacgcgtgcccggcgggcgccggcCCGCCaaaaaaagttcgtgtcagaatcggttcc										2.73	aaaacgcGTGCCCggcgggcgccggcccgccaaaaaaagttcgtgtcagaatcggttcc
AM747720	731931	731990	BCAL0673	y	+	8.98	tttggcgggccggcgcccgccgggcacgcgtttttcgcgacggCGATAGAATcgacgca									3.3	tttggcgggccggcgcccgccgggcACGCGtttttcgcgacggcgatagaatcgacgca										2.88	tttgGCGGGCcggcgcccgccgggcacgcgtttttcgcgacggcgatagaatcgacgca
AM747720	736661	736720	BCAL0675	y	-	7.81	ttcgccgcgttccggcgccttttttcacgcgtcgcgcgctttgaCGGTATGCTattcgc									3.57	ttcgccgcgttccggcgcctttTTTCAcgcgtcgcgcgctttgacggtatgctattcgc										4.37	ttcgccGCGTTCcggcgccttttttcacgcgtcgcgcgctttgacggtatgctattcgc
AM747720	745706	745765	BCAL0682	y	-	6.72	ggccgtccggccggcgcggcgagggtcggcgaccgcttgacgcaccGGCTACAATgacg									4.32	ggccgtccggccggcgcggcgagggTCGGCgaccgcttgacgcaccggctacaatgacg										4.46	ggccgtCCGGCCggcgcggcgagggtcggcgaccgcttgacgcaccggctacaatgacg
AM747720	746253	746312	BCAL0683	y	-	0	tatttcagtccaccggctcacaataagaaacgtttgatagacatcggcttctaaccgat									0	tatttcagtccaccggctcacaataagaaacgtttgatagacatcggcttctaaccgat										2.71	tatttcagtccaCCGGCTcacaataagaaacgtttgatagacatcggcttctaaccgat
AM747720	748667	748726	BCAL0686	y	+	8.78	aaaacggcgtgcgcgatcgtggcgcgccgcagggattcaccaTCGTAAAATagattccc									4.36	aaaacggcgtgcgcgatcgtggcGCGCCgcagggattcaccatcgtaaaatagattccc										3.52	aaaacggcgtgcGCGATCgtggcgcgccgcagggattcaccatcgtaaaatagattccc
AM747720	748703	748762	BCAL0685	y	-	6.02	tttcatagggggatctgccgttgtagtgacgatggagggaatctaTTTTACGATggtga									4.28	tttcatagggggatctgccgttgtaGTGACgatggagggaatctattttacgatggtga										0.89	ttTCATAGggggatctgccgttgtagtgacgatggagggaatctattttacgatggtga
AM747720	750672	750731	BCAL0688	y	+	9.11	gcgcccgcccgcgttcccgggcgacgcgccgttctgacgtgcgCGCTATGATcgaatca									3.99	gcgcccgcccgcgttcccgggcgacGCGCCgttctgacgtgcgcgctatgatcgaatca										4.05	gcgcCCGCCCgcgttcccgggcgacgcgccgttctgacgtgcgcgctatgatcgaatca
AM747720	753104	753163	BCAL0690	y	+	8.56	ggcagccggacgaggaatcagcgtccggcgggccggtttcccGCGTAAAATtagagtct									3.14	ggcagccggacgaggaatcagcgtCCGGCgggccggtttcccgcgtaaaattagagtct										5.05	ggcagCCGGACgaggaatcagcgtccggcgggccggtttcccgcgtaaaattagagtct
AM747720	756950	757009	BCAL0694	y	-	10.15	cgcaggttgcgtgcgccgtccggcgcgcgccaacgccccctgtCGCTACAATaggcgcc									3.61	cgcaggttgcgtgcgccgtccggcGCGCGccaacgccccctgtcgctacaataggcgcc										0.59	cgcaggTTGCGTgcgccgtccggcgcgcgccaacgccccctgtcgctacaataggcgcc
AM747720	765400	765459	BCAL0702	y	+	9.98	cgtgcggcggcggccgtgccgcgggcagccgcgtgcgtcggtCGCTATAATcgtccgca									1.86	cgtgcggcggcggccgtgccGCGGGcagccgcgtgcgtcggtcgctataatcgtccgca										4.21	cgtgcggcgGCGGCCgtgccgcgggcagccgcgtgcgtcggtcgctataatcgtccgca
AM747720	766746	766805	BCAL0704	y	+	9.33	gcgggcgtccgctgccaggttcgcgaaaacgccgttcgtggccACGTATAATggccgca									4.15	gcgggcgtccgctgccaggtTCGCGaaaacgccgttcgtggccacgtataatggccgca										3.96	gcggGCGTCCgctgccaggttcgcgaaaacgccgttcgtggccacgtataatggccgca
AM747720	768324	768383	BCAL0705	y	+	1.44	gaagaagtaagcacgacgggcctttgttttcacgacttcatccccATCTGTCATagcca									3.08	gaagaagtaagcacgacgggcctTTGTTttcacgacttcatccccatctgtcatagcca										0	gaagaagtaagcacgacgggcctttgttttcacgacttcatccccatctgtcatagcca
AM747720	770646	770705	BCAL0708	y	+	6.11	catcgacgtgaaaattggtcgtttggtcggacgccttcgagtGACTACGATtgtagcca									3.69	catcgacgtgaaaattggtcgtTTGGTcggacgccttcgagtgactacgattgtagcca										1.21	catcgacGTGAAAattggtcgtttggtcggacgccttcgagtgactacgattgtagcca
AM747720	770688	770747	BCAL0707	y	-	10.01	agagatttcttgcatgatcgactccgccaataagtgctccgatGGCTACAATcgtagtc									4.22	agagatttcttgcatgatcgactCCGCCaataagtgctccgatggctacaatcgtagtc										2.4	agagatttcTTGCATgatcgactccgccaataagtgctccgatggctacaatcgtagtc
AM747720	771086	771145	BCAL0709	y	+	8.33	gatccgtccccctccccagggccggcgagacccacgggttttCGGTAAACTaccgccca									3.48	gatccgtccccctccccagggccgGCGAGacccacgggttttcggtaaactaccgccca										3.56	gatCCGTCCccctccccagggccggcgagacccacgggttttcggtaaactaccgccca
AM747720	778996	779055	BCAL0715	y	-	3.74	gattctcgattgatcgagattcattgacaattcccgcacgcctTTACAAGCTgtcaagt									5.97	gattctcgattgatcgagattcaTTGACaattcccgcacgcctttacaagctgtcaagt										4.59	gattcTCGATTgatcgagattcattgacaattcccgcacgcctttacaagctgtcaagt
AM747720	779002	779061	BCAL0716	y	+	5.48	cagcttgtaaaggcgtgcgggaattgtcaatgaatctcgatcaATCGAGAATcgggtca									4.42	cagcttgtaaaggcgtgcgggaaTTGTCaatgaatctcgatcaatcgagaatcgggtca										2.58	cagcTTGTAAaggcgtgcgggaattgtcaatgaatctcgatcaatcgagaatcgggtca
AM747720	787075	787134	BCAL0722	y	+	2.81	tcgaccttgcgatataaagcgcatggccggcccccggcctgacTATTAAACCaaggaga									3.67	tcgaccttgcgatataaagcgcATGGCcggcccccggcctgactattaaaccaaggaga										5.08	tcgaccttGCGATAtaaagcgcatggccggcccccggcctgactattaaaccaaggaga
AM747720	792725	792784	BCAL0725	y	-	10.35	acaaccgggatgcggggccgccgccggtgcgcgcgccgcattcgCGCTAAAATgagcgc									3.35	acaaccgggatgcggggccgCCGCCggtgcgcgcgccgcattcgcgctaaaatgagcgc										2.78	acaaCCGGGAtgcggggccgccgccggtgcgcgcgccgcattcgcgctaaaatgagcgc
AM747720	792748	792807	BCAL0726	y	+	7.24	gcgcgcgcaccggcggcggccccgcatcccggttgtcaggttcgGCGGATAATggccgt									3.53	gcgcgcgcaccggcggcggccCCGCAtcccggttgtcaggttcggcggataatggccgt										4.86	gcgcGCGCACcggcggcggccccgcatcccggttgtcaggttcggcggataatggccgt
AM747720	795999	796058	BCAL0728	y	-	7.48	aatggccaacatggcccggtttgctggcgcggcgaaaggatcgtTGCTAGAGTgcacgc									3.9	aatggccaacatggcccggtTTGCTggcgcggcgaaaggatcgttgctagagtgcacgc										2.96	aatggCCAACAtggcccggtttgctggcgcggcgaaaggatcgttgctagagtgcacgc
AM747720	798263	798322	BCAL0731	y	+	8.38	cttgcgaagccgggaacaatccccaaatgggcaaggcaattgCTCTACAATcttcattc									2.27	cttgcgaagccgggaacaatccccaaATGGGcaaggcaattgctctacaatcttcattc										4.34	cttGCGAAGccgggaacaatccccaaatgggcaaggcaattgctctacaatcttcattc
AM747720	800643	800702	BCAL0734	y	+	10.23	gcggccgcgcaggtcccccgtcgccggagcagcttgaccggccTGCTACAATgcccgct									4.81	gcggccgcgcaggtcccccgTCGCCggagcagcttgaccggcctgctacaatgcccgct										4.15	gcggccGCGCAGgtcccccgtcgccggagcagcttgaccggcctgctacaatgcccgct
AM747720	801762	801821	BCAL0736	y	+	1.64	tgcatgcagtcagcagggagtcgcggaatttataatcgctaacCGGGGTCATaagcgca									4.15	tgcatgcagtcagcagggagTCGCGgaatttataatcgctaaccggggtcataagcgca										3.05	tgcatGCAGTCagcagggagtcgcggaatttataatcgctaaccggggtcataagcgca
AM747720	806163	806222	BCAL0738	y	-	8.58	tttcgacgcttttcgcgccgttccactgagttatcggacgaacAGTTATACTtgtccgc									3.48	tttcgacgcttttcgcgccgttccaCTGAGttatcggacgaacagttatacttgtccgc										3.75	tttcgACGCTTttcgcgccgttccactgagttatcggacgaacagttatacttgtccgc
AM747720	807158	807217	BCAL0740	y	+	9.72	cgcacgggaccgaaccggggcccgacatcgcgcaagacggttaTTTTATAATggcggga									3.7	cgcacgggaccgaaccggggcCCGACatcgcgcaagacggttattttataatggcggga										4.91	cgcacgggaCCGAACcggggcccgacatcgcgcaagacggttattttataatggcggga
AM747720	807194	807253	BCAL0739	y	-	8.89	aatgccgccggaaaaagagaaatcggatgaggacaatcccgccaTTATAAAATaaccgt									4.29	aatgccgccggaaaaagagaaaTCGGAtgaggacaatcccgccattataaaataaccgt										5.11	aatgccgCCGGAAaaagagaaatcggatgaggacaatcccgccattataaaataaccgt
AM747720	809567	809626	BCAL0744	n	+	5.81	ggttcgcccggcacggttgcgccgggcgcgcggcgccaaagcgGACTACGCTtgaacaa									3.33	ggttcgcccggcacggttgcgccggGCGCGcggcgccaaagcggactacgcttgaacaa										4.5	ggttcgcCCGGCAcggttgcgccgggcgcgcggcgccaaagcggactacgcttgaacaa
AM747720	811576	811635	BCAL0747	y	+	8.32	aacactcctggcacgccgcctcaatgaagcttgcgaggcgagcGAGTATACTtcgggct									4.33	aacactcctggcacgccgcctcaATGAAgcttgcgaggcgagcgagtatacttcgggct										0.99	aACACTCctggcacgccgcctcaatgaagcttgcgaggcgagcgagtatacttcgggct
AM747720	811613	811672	BCAL0746	y	-	7.74	agtcgaagctggggacatgtcgggcacactggcgaagagcccgAAGTATACTcgctcgc									2.5	agtcgaagctggggacatgTCGGGcacactggcgaagagcccgaagtatactcgctcgc										3.56	agTCGAAGctggggacatgtcgggcacactggcgaagagcccgaagtatactcgctcgc
AM747720	812716	812775	BCAL0748	y	+	7.11	tggcgggcgataggcgcttgcttgtggatgccattgaacccGCCTATAATgcgtcagct									3.51	tggcgggcgataggcgcttgcttGTGGAtgccattgaacccgcctataatgcgtcagct										5.29	tggcggGCGATAggcgcttgcttgtggatgccattgaacccgcctataatgcgtcagct
AM747720	817831	817890	BCAL0754	n	+	5.96	agaaataaagccggagcggtttccggtacacaaattggactgaaGTGGAGAATcaagca									2.43	agaaataaagccggagcggTTTCCggtacacaaattggactgaagtggagaatcaagca										3.46	agaaataaagCCGGAGcggtttccggtacacaaattggactgaagtggagaatcaagca
AM747720	819121	819180	BCAL0756	y	+	6.94	gtatgtgcatgacacgaaccggacgacggcaattcgaaaggaaGAGGATAATtatcgca									4.1	gtatgtgcatgacacgaaccggACGACggcaattcgaaaggaagaggataattatcgca										3.19	gtatGTGCATgacacgaaccggacgacggcaattcgaaaggaagaggataattatcgca
AM747720	819165	819224	BCAL0755	y	-	8.29	gatcttcatcatgcggcccgcccggcacctgcgcgaaagcgaagTGCGATAATtatcct									2.84	gatcttcatcatgcggcccgcCCGGCacctgcgcgaaagcgaagtgcgataattatcct										1.82	gatctTCATCAtgcggcccgcccggcacctgcgcgaaagcgaagtgcgataattatcct
AM747720	823783	823842	BCAL0761	y	-	6.38	caggcccccacgcggcgcgccggcgcgacagcccgcatccgctgTGCTAAAAAgaccgg									4.14	caggcccccacgcggcgcgccggcGCGACagcccgcatccgctgtgctaaaaagaccgg										0.66	caggcccCCACGCggcgcgccggcgcgacagcccgcatccgctgtgctaaaaagaccgg
AM747720	825712	825771	BCAL0763	y	+	5.45	atacccatatgagcgggatgtatttcacttcccgccgatcctgTGACACCATttggccc									3.57	atacccatatgagcgggatgtaTTTCActtcccgccgatcctgtgacaccatttggccc										2.46	atacCCATATgagcgggatgtatttcacttcccgccgatcctgtgacaccatttggccc
AM747720	827084	827143	BCAL0764	y	-	7.81	gccgatccgcgtcggccaatgcgtcggccgcgcatgcggctttaCGCTATGCTgtcggc									4.69	gccgatccgcgtcggccaatgcgTCGGCcgcgcatgcggctttacgctatgctgtcggc										3.99	gCCGATCcgcgtcggccaatgcgtcggccgcgcatgcggctttacgctatgctgtcggc
AM747720	827199	827258	BCAL0765	y	+	7.81	gcgcgccgcgcgaaagcacggagtcaggcggtggtctgcggaaaTGGTATCCTcgtgcg									0.54	gcgcgccgcgcgaaagcacggagtcagGCGGTggtctgcggaaatggtatcctcgtgcg										5.19	gcgcgccgcGCGAAAgcacggagtcaggcggtggtctgcggaaatggtatcctcgtgcg
AM747720	830265	830324	BCAL0768	y	+	8.19	gaaaaccggttttgcaccggtgctgtgcgacgcgcgcgcattgCCATATACTgtatatc									4.04	gaaaaccggttttgcaccggtgctGTGCGacgcgcgcgcattgccatatactgtatatc										4.63	gaaaaCCGGTTttgcaccggtgctgtgcgacgcgcgcgcattgccatatactgtatatc
AM747720	837036	837095	BCAL0772	y	+	8.13	cttctggttcgacagatatctgcaagacgtcaacgcgattgctGGCTAATATgttgata									2.81	cttctggttcgacagatatCTGCAagacgtcaacgcgattgctggctaatatgttgata										4.31	cttctggtTCGACAgatatctgcaagacgtcaacgcgattgctggctaatatgttgata
AM747720	844237	844296	BCAL0776	y	+	6.76	gaagccgcggcggccatgacaaattcatcctttcgatggtccgGTATATATTgaatcaa									2.22	gaagccgcggcggccatgacaaATTCAtcctttcgatggtccggtatatattgaatcaa										0	gaagccgcggcggccatgacaaattcatcctttcgatggtccggtatatattgaatcaa
AM747720	845494	845553	BCAL0777	y	+	9.43	ttccgcggcgctaataccagttcgttgactggtattatggtggTTATATAATgcgttca									5.88	ttccgcggcgctaataccagttcgTTGACtggtattatggtggttatataatgcgttca										0.9	ttccgcggcgCTAATAccagttcgttgactggtattatggtggttatataatgcgttca
AM747720	859487	859546	BCAL0786	y	-	3.7	agcggaaagccgtccttttaaaattggcatgtcaggcgcaaaagGATTAAAACagcttc									5.12	agcggaaagccgtccttttaaaaTTGGCatgtcaggcgcaaaaggattaaaacagcttc										4.35	aGCGGAAagccgtccttttaaaattggcatgtcaggcgcaaaaggattaaaacagcttc
AM747720	860776	860835	BCAL0787	y	-	7.55	gatgcccccgcccgctctaaggaattagcactcaccttgcgggagTGCTAAGATgatcc									1.83	gatgcccccgcccgctctaaggaATTAGcactcaccttgcgggagtgctaagatgatcc										4.14	gatgcccCCGCCCgctctaaggaattagcactcaccttgcgggagtgctaagatgatcc
AM747720	860963	861022	BCAL0788	y	+	7.06	tggaaggaagccatttcgtttcgtgatgccgatccgaaaagtcCTTTACCATaccattc									4.38	tggaaggaagccatttcgtttcgtgATGCCgatccgaaaagtcctttaccataccattc										1.49	tggaaggaagCCATTTcgtttcgtgatgccgatccgaaaagtcctttaccataccattc
AM747720	865268	865327	BCAL0791	y	-	7.08	ccgggaaccagagtgtagcgcggcacgatgcgcgcccgcgcccgTGCGATACTcgggac									2.78	ccgggaaccagagtgtagcgcggcACGATgcgcgcccgcgcccgtgcgatactcgggac										2.32	ccgggaaCCAGAGtgtagcgcggcacgatgcgcgcccgcgcccgtgcgatactcgggac
AM747720	867390	867449	BCAL0794	y	+	6.51	tatcagtgcggcgtggcgctcgcgtcagtgcgcgtcgccgctgTGGTAACGTgcgcctg									3.48	tatcagtgcggcgtggcgcTCGCGtcagtgcgcgtcgccgctgtggtaacgtgcgcctg										1.1	taTCAGTGcggcgtggcgctcgcgtcagtgcgcgtcgccgctgtggtaacgtgcgcctg
AM747720	868065	868124	BCAL0795	y	+	6.13	aaggccggtgcggttcactatcatttgctgcggcgcgaaaatgATGAATAATgcgcgtt									4.68	aaggccggtgcggttcactatcatTTGCTgcggcgcgaaaatgatgaataatgcgcgtt										4.41	aaggccggtGCGGTTcactatcatttgctgcggcgcgaaaatgatgaataatgcgcgtt
AM747720	870220	870279	BCAL0797	y	-	3.78	cggcgcaaccgggcggcctcgtccgccccaccgcgacgcgcacatgCGGTAATCTcgac									4.12	cggcgcaaccgggcggcctcgtCCGCCccaccgcgacgcgcacatgcggtaatctcgac										4.47	cgGCGCAAccgggcggcctcgtccgccccaccgcgacgcgcacatgcggtaatctcgac
AM747720	876286	876345	BCAL0805	y	+	10.15	gtcatggaaatccgttcgatgtttcaaccgattgtaacgcgctCGCTACAATacacgca									3.28	gtcatggaaatccgttcgatgTTTCAaccgattgtaacgcgctcgctacaatacacgca										3	gtcatggaaatCCGTTCgatgtttcaaccgattgtaacgcgctcgctacaatacacgca
AM747720	880204	880263	BCAL0808	y	-	8	gtaacccgcacgcgccggccgcgcaacgccgacgcgtcgagccggTGCTATGATgaaat									3.96	gtaacccgcacgcgccggccgcgcaACGCCgacgcgtcgagccggtgctatgatgaaat										4.79	gtaacCCGCACgcgccggccgcgcaacgccgacgcgtcgagccggtgctatgatgaaat
AM747720	881354	881413	BCAL0809	y	-	5.1	acaacgaaacggatatcgccgagttgcatcgcctgctcactcagTGGCAACCTtgagtt									5.8	acaacgaaacggatatcgccgagTTGCAtcgcctgctcactcagtggcaaccttgagtt										4.49	acaACGAAAcggatatcgccgagttgcatcgcctgctcactcagtggcaaccttgagtt
AM747720	881945	882004	BCAL0810	y	-	9.93	aggtgcaaccggtccgtccgtgctgcgccacgcacgcggctgtgCTCTATAATgttccg									4.27	aggtgcaaccggtccgtccgtgctGCGCCacgcacgcggctgtgctctataatgttccg										4.52	aggtgcaaCCGGTCcgtccgtgctgcgccacgcacgcggctgtgctctataatgttccg
AM747720	882503	882562	BCAL0812	n	-	0	aggcgtgtcccggccaccgcgcacacggggaacaggccggacgatctgtccgcgatacg									2.6	aggcgtgtcccggccaccgcgcacACGGGgaacaggccggacgatctgtccgcgatacg										2.42	aggcgtgtcCCGGCCaccgcgcacacggggaacaggccggacgatctgtccgcgatacg
AM747720	884106	884165	BCAL0813	y	-	6.95	ggcgcgccgcgcgtaatcgcggatggctcaatgcgcctgggtcgTGGCAAACTgccggt									3.67	ggcgcgccgcgcgtaatcgcggATGGCtcaatgcgcctgggtcgtggcaaactgccggt										4.05	ggcgcgccgcGCGTAAtcgcggatggctcaatgcgcctgggtcgtggcaaactgccggt
AM747720	887858	887917	BCAL0818	y	-	9.66	acctcggacgagtccgaaggcgcggcgcggcgaacaaacgccttTGCTATACTccgcgc									3.61	acctcggacgagtccgaaggcgcgGCGCGgcgaacaaacgcctttgctatactccgcgc										4.43	accTCGGACgagtccgaaggcgcggcgcggcgaacaaacgcctttgctatactccgcgc
AM747720	894437	894496	BCAL0824	y	-	7.27	ttcccttctgcgtttacaccacgcgccaaacggcccgtttgcgGACCATAATggcagct									4.27	ttcccttctgcgtttacaccacGCGCCaaacggcccgtttgcggaccataatggcagct										3.85	ttcccttctGCGTTTacaccacgcgccaaacggcccgtttgcggaccataatggcagct
AM747720	897420	897479	BCAL0826	y	+	8.06	ggatctgttccatgaacctggcgaaaatggagggaaccaaaccTGCTACTATaacggct									3.07	ggatctgttccatgaacctgGCGAAaatggagggaaccaaacctgctactataacggct										2.44	ggatCTGTTCcatgaacctggcgaaaatggagggaaccaaacctgctactataacggct
AM747720	897462	897521	BCAL0825	y	-	7.18	acctgctgtaaaggctgggggccgtaaacgacggtctcgaaaagcCGTTATAGTagcag									2.69	acctgctgtaaaggctgggggccgtaaACGACggtctcgaaaagccgttatagtagcag										3	acctgCTGTAAaggctgggggccgtaaacgacggtctcgaaaagccgttatagtagcag
AM747720	908540	908599	BCAL0838	y	-	9.75	ccgcccgaaccgcccggccagccgcgcgtgccggcacccccgttTGATAAAATctgacc									3.71	ccgcccgaaccgcccggccagccGCGCGtgccggcacccccgtttgataaaatctgacc										5.21	ccgcCCGAACcgcccggccagccgcgcgtgccggcacccccgtttgataaaatctgacc
AM747720	916192	916251	BCAL0844	y	-	9.52	ttacaaaacccggtcgcgggcggcccgaagccgccccgccgcggCCCTAAAATgagcgt									3.69	ttacaaaacccggtcgcgggcggcCCGAAgccgccccgccgcggccctaaaatgagcgt										4.29	ttacaaaacCCGGTCgcgggcggcccgaagccgccccgccgcggccctaaaatgagcgt
AM747720	919972	920031	BCAL0849	y	+	6.58	acgtgtcatccgatgtaaacatctggtaattttctgccggattATGCAAAATcgccgct									2.23	acgtgtcatccgatgtaaacatCTGGTaattttctgccggattatgcaaaatcgccgct										3.71	acgtgtcatCCGATGtaaacatctggtaattttctgccggattatgcaaaatcgccgct
AM747720	930410	930469	BCAL0857	y	-	6.26	aatacgttattgcgcgcagccgggtcgacacgtgttttcgtgcgCAGGACAATgaccgc									5.45	aatacgttattgcgcgcagccgggTCGACacgtgttttcgtgcgcaggacaatgaccgc										3.31	aatACGTTAttgcgcgcagccgggtcgacacgtgttttcgtgcgcaggacaatgaccgc
AM747720	930750	930809	BCAL0858	y	+	6.04	tctcttccaggtttcggcaggctgccggagcgggcgccgatcGACTACCATcacgggtg									4.25	tctcttccaggtttcggcaggCTGCCggagcgggcgccgatcgactaccatcacgggtg										0.91	tctcttCCAGGTttcggcaggctgccggagcgggcgccgatcgactaccatcacgggtg
AM747720	931296	931355	BCAL0859	y	+	6.75	gtttgatatagaggcacctgtcgagcgacgcgggagcgttcgcACGTACCATcgtcaca									4.14	gtttgatatagaggcacctgtcgaGCGACgcgggagcgttcgcacgtaccatcgtcaca										2.56	gtTTGATAtagaggcacctgtcgagcgacgcgggagcgttcgcacgtaccatcgtcaca
AM747720	933165	933224	BCAL0861	y	+	9.72	ctgagcgggccctgaaccatcgccagcctagattactccggcaTGCTAGAATtttgaga									4.14	ctgagcgggccctgaaccaTCGCCagcctagattactccggcatgctagaattttgaga										2.88	ctgaGCGGGCcctgaaccatcgccagcctagattactccggcatgctagaattttgaga
AM747720	933188	933247	BCAL0860	y	-	5.6	gcaacttttgccgagtcaaagaatctcaaaattctagcatgccgGAGTAATCTaggctg									3.24	gcaacttttgccgagtcaaagaaTCTCAaaattctagcatgccggagtaatctaggctg										1.53	GCAACTtttgccgagtcaaagaatctcaaaattctagcatgccggagtaatctaggctg
AM747720	936082	936141	BCAL0863	y	-	7.49	agccgctcgcgcggggcggccgtcacgcgcgcttcaatctgccgGAGTACACTgcgctt									3.58	agccgctcgcgcggggcggccgtcACGCGcgcttcaatctgccggagtacactgcgctt										3.83	agCCGCTCgcgcggggcggccgtcacgcgcgcttcaatctgccggagtacactgcgctt
AM747720	937463	937522	BCAL0865	y	+	4.95	tcactatgcattgcactgaagttgacatgcagatggtacagaAAGTAGCATcggcgcgg									5.58	tcactatgcattgcactgaagTTGACatgcagatggtacagaaagtagcatcggcgcgg										2.5	tcactATGCATtgcactgaagttgacatgcagatggtacagaaagtagcatcggcgcgg
AM747720	937489	937548	BCAL0864	y	-	7.34	aagctggatgttattaaataacatcaccgcgccgatgctactttCTGTACCATctgcat									2.71	aagctggatgttattaaataacatcaCCGCGccgatgctactttctgtaccatctgcat										3.07	aagCTGGATgttattaaataacatcaccgcgccgatgctactttctgtaccatctgcat
AM747720	942938	942997	BCAL0869	y	-	7.85	cagctgcccgcccggcatgccgcttgcgtacgggcggacccttggCGCTATCATtgacc									5.44	cagctgcccgcccggcatgccgcTTGCGtacgggcggacccttggcgctatcattgacc										4.14	cagctgcCCGCCCggcatgccgcttgcgtacgggcggacccttggcgctatcattgacc
AM747720	943141	943200	BCAL0870	y	+	7.94	atagccccacgacctgtccggcgtgtcacggaccgcccgatcatgGGTTAGAATtccgt									3.01	atagccccacgacctgtccggcGTGTCacggaccgcccgatcatgggttagaattccgt										3.91	atagccccACGACCtgtccggcgtgtcacggaccgcccgatcatgggttagaattccgt
AM747720	947462	947521	BCAL0871	n	+	6.22	gattatgtcgcacgcgcgaaccatggcgggatcgagcgcgtgcTGGTCTAATgcgggca									3.67	gattatgtcgcacgcgcgaaccATGGCgggatcgagcgcgtgctggtctaatgcgggca										4.44	gattatgTCGCACgcgcgaaccatggcgggatcgagcgcgtgctggtctaatgcgggca
AM747720	953332	953391	BCAL0878	y	+	10.74	aggcacgggcgtcgcggccattgccggagcgcgccagggtttcGGCTATAATtcaaggt									5.23	aggcacgggcgtcgcggccaTTGCCggagcgcgccagggtttcggctataattcaaggt										3.04	aggcacggGCGTCGcggccattgccggagcgcgccagggtttcggctataattcaaggt
AM747720	956406	956465	BCAL0881	y	+	8	cgcccatgaaaaaggcgcagtgatgcgcctttttcattttttgCGGTACAGTcgcagca									4.27	cgcccatgaaaaaggcgcagtgatGCGCCtttttcattttttgcggtacagtcgcagca										3.21	cgcccATGAAAaaggcgcagtgatgcgcctttttcattttttgcggtacagtcgcagca
AM747720	958385	958444	BCAL0883	y	+	6.86	gacaccggtttctaataatttccttgtttcgcgagcggccgcaCTCAATAATagtacgg									3.08	gacaccggtttctaataatttccTTGTTtcgcgagcggccgcactcaataatagtacgg										4.52	gacaCCGGTTtctaataatttccttgtttcgcgagcggccgcactcaataatagtacgg
AM747720	971566	971625	BCAL0894	y	+	9.3	cggatgggggcgtcatgaaactcggcggaggggggaacgtcttgCCATATAATacccca									4.3	cggatgggggcgtcatgaaacTCGGCggaggggggaacgtcttgccatataatacccca										3.75	cggatggggGCGTCAtgaaactcggcggaggggggaacgtcttgccatataatacccca
AM747720	978630	978689	BCAL0898	y	-	8.35	gcagaaaaggtcacactccggcccgcccgaccaccgcgccgatcGGGTAACATccttcc									4.12	gcagaaaaggtcacactccggcCCGCCcgaccaccgcgccgatcgggtaacatccttcc										2.05	GCAGAAaaggtcacactccggcccgcccgaccaccgcgccgatcgggtaacatccttcc
AM747720	978771	978830	BCAL0899	y	+	8.74	ggcgcccccggctaggcgcccccggcgaaattcacccgtctcCGGTAGAATttccggtt									3.84	ggcgcccccggctaggcgcccccgGCGAAattcacccgtctccggtagaatttccggtt										4.33	ggcgcccCCGGCTaggcgcccccggcgaaattcacccgtctccggtagaatttccggtt
AM747720	984968	985027	BCAL0905	y	+	8.66	gcgcgcacgcgcgcggcgcccctgccgcggcgcgtcgcgcgggCGGTAAGATgcgcgta									4.25	gcgcgcacgcgcgcggcgcccCTGCCgcggcgcgtcgcgcgggcggtaagatgcgcgta										4.37	gcGCGCACgcgcgcggcgcccctgccgcggcgcgtcgcgcgggcggtaagatgcgcgta
AM747720	989475	989534	BCAL0907	y	-	6.82	cctggccgtgcggccggggtgacacggtcgcgtcgtgcccttgGTGTATCCTtgcctac									3.51	cctggccgtgcggccggggtgacacggTCGCGtcgtgcccttggtgtatccttgcctac										4.21	cctggccgtGCGGCCggggtgacacggtcgcgtcgtgcccttggtgtatccttgcctac
AM747720	991365	991424	BCAL0909	y	-	6.72	acccgcgcgcagcccggccgaattcgggcgcgatcggccgtttgGTGTATCCTcaacgc									4.03	acccgcgcgcagcccggccgaatTCGGGcgcgatcggccgtttggtgtatcctcaacgc										4.15	acccgcGCGCAGcccggccgaattcgggcgcgatcggccgtttggtgtatcctcaacgc
AM747720	994056	994115	BCAL0911	y	-	10.07	cgtcgcgcgcccgcaaccggccgcccgtccgtcttggcatggaaAGCTATAATggaagg									3.35	cgtcgcgcgcccgcaaccggCCGCCcgtccgtcttggcatggaaagctataatggaagg										4.39	cgtcgcGCGCCCgcaaccggccgcccgtccgtcttggcatggaaagctataatggaagg
AM747720	996493	996552	BCAL0914	y	+	5.06	ataacggtgtgaagataacttcgtttgcccgtgccaggccgggTGATAGCGTctcgata									6.01	ataacggtgtgaagataacttcgtTTGCCcgtgccaggccgggtgatagcgtctcgata										2.92	ataACGGTGtgaagataacttcgtttgcccgtgccaggccgggtgatagcgtctcgata
AM747720	1003602	1003661	BCAL0920	y	-	4.41	gccgccccgcctcaatcgaaacgttgacgaaatttcgccaccgCTTTAGCGTtcccgac									5.97	gccgccccgcctcaatcgaaacgTTGACgaaatttcgccaccgctttagcgttcccgac										4.12	gccgccCCGCCTcaatcgaaacgttgacgaaatttcgccaccgctttagcgttcccgac
AM747720	1010454	1010513	BCAL0926	y	-	7.52	gctactggccccgctttttcgaactttactttttcgattccgttCGTTAAATTtcgaat									3.74	gctactggccccgctttttcgaacTTTACtttttcgattccgttcgttaaatttcgaat										2.73	gctaCTGGCCccgctttttcgaactttactttttcgattccgttcgttaaatttcgaat
AM747720	1010486	1010545	BCAL0927	y	+	5.74	aaagttcgaaaaagcggggccagtagcgcgcgacacgatcccgGACGATACTggcggaa									3.33	aaagttcgaaaaagcggggccagtaGCGCGcgacacgatcccggacgatactggcggaa										5.11	aaagtTCGAAAaagcggggccagtagcgcgcgacacgatcccggacgatactggcggaa
AM747720	1011380	1011439	BCAL0928	y	-	6.99	aacggaaaattaacggggcacgatttgtcgttgcctgcgcgctcGACTAGACTccagtt									4.32	aacggaaaattaacggggcacgatTTGTCgttgcctgcgcgctcgactagactccagtt										3.55	aACGGAAaattaacggggcacgatttgtcgttgcctgcgcgctcgactagactccagtt
AM747720	1012336	1012395	BCAL0929	y	-	8.86	cgcgcgcggcgatgttccgcaggccggccgaacgccgttgccgcCCTTACAATacccgc									3.23	cgcgcgcggcgatgttccgcaggCCGGCcgaacgccgttgccgcccttacaatacccgc										3.78	cgcgcGCGGCGatgttccgcaggccggccgaacgccgttgccgcccttacaatacccgc
AM747720	1012412	1012471	BCAL0930	y	+	5.33	atggattcatttgacaaatgaatttgtgcgatcgcgcggatcgCGCTGCAATggcggat									3.76	atggattcatttgacaaatgaatttGTGCGatcgcgcggatcgcgctgcaatggcggat										1.32	ATGGATtcatttgacaaatgaatttgtgcgatcgcgcggatcgcgctgcaatggcggat
AM747720	1014315	1014374	BCAL0931	y	+	8.52	cgtcgggtatggtcagtgctctggagcacgaacatcaaagtccGGCTAAGATgccaaga									2.49	cgtcgggtatggtcagtgctCTGGAgcacgaacatcaaagtccggctaagatgccaaga										2.32	cgtcgggtATGGTCagtgctctggagcacgaacatcaaagtccggctaagatgccaaga
AM747720	1015295	1015354	BCAL0932	n	+	6.83	gcggcacgttttcctgcgctgatcgccgcggcacggcccgtcgcGCGTATGCTggcgca									5.57	gcggcacgttttcctgcgctgaTCGCCgcggcacggcccgtcgcgcgtatgctggcgca										3.46	gcggcACGTTTtcctgcgctgatcgccgcggcacggcccgtcgcgcgtatgctggcgca
AM747720	1019617	1019676	BCAL0935	y	-	7.87	caggaaccgatgtcctttcgtcaaatagccgtcattacccatcgaTGATAGAATgccgc									1.1	caggaaccgatgtcctttcgtcaaaTAGCCgtcattacccatcgatgatagaatgccgc										4.15	caggaaCCGATGtcctttcgtcaaatagccgtcattacccatcgatgatagaatgccgc
AM747720	1022204	1022263	BCAL0938	y	+	2.62	atccgtgctttcgcggttatcctagcgtagtcgaataaaaaaTAGTATTAAtagcatta									2.29	atccgtgctttcgcggttatcctaGCGTAgtcgaataaaaaatagtattaatagcatta										3.17	atccgtgctttcGCGGTTatcctagcgtagtcgaataaaaaatagtattaatagcatta
AM747720	1022221	1022280	BCAL0937	y	-	5.72	gcccactatctgcacattaatgctattaatactattttttattcGACTACGCTaggata									2.1	gcccactatctgcacattaatgctATTAAtactattttttattcgactacgctaggata										2.08	gcCCACTAtctgcacattaatgctattaatactattttttattcgactacgctaggata
AM747720	1026951	1027010	BCAL0940	y	-	7.59	gcgcatctcggtagtcaaccgcccttggcagcccgccgcggagGACTACACTaatcctt									5.02	gcgcatctcggtagtcaaccgcccTTGGCagcccgccgcggaggactacactaatcctt										4.46	gcgcatcTCGGTAgtcaaccgcccttggcagcccgccgcggaggactacactaatcctt
AM747720	1028487	1028546	BCAL0942	y	+	7.31	gccgcccgatgcggagggcctgcgtcgcggccgtggcgagcggTGATATGCTcgcggga									4.92	gccgcccgatgcggagggcctgcgTCGCGgccgtggcgagcggtgatatgctcgcggga										4.12	gccgcCCGATGcggagggcctgcgtcgcggccgtggcgagcggtgatatgctcgcggga
AM747720	1031173	1031232	BCAL0946	y	+	6.55	atcggagaacaatagacgggggcttgtgccgcgcttgccgcgcgCTCTATTCTgttccg									4.42	atcggagaacaatagacgggggcttGTGCCgcgcttgccgcgcgctctattctgttccg										2.91	aTCGGAGaacaatagacgggggcttgtgccgcgcttgccgcgcgctctattctgttccg
AM747720	1036620	1036679	BCALr0949	y	-	7.86	tttcgggaaagatggaaaaaggtattgacagctgaccggccgatCGACATAATtcaagt									5.88	tttcgggaaagatggaaaaaggtaTTGACagctgaccggccgatcgacataattcaagt										1.98	ttTCGGGAaagatggaaaaaggtattgacagctgaccggccgatcgacataattcaagt
AM747720	1038491	1038550	BCAL0950	y	-	6.75	cagtcgttttgtgcgcgcgagtcagtgcgccgtaagtttccgtGCCAATAATcgtcgac									4.04	cagtcgttttgtgcgcgcgagtcaGTGCGccgtaagtttccgtgccaataatcgtcgac										3.45	cagTCGTTTtgtgcgcgcgagtcagtgcgccgtaagtttccgtgccaataatcgtcgac
AM747720	1041015	1041074	BCAL0953	y	+	6.54	gcacaacgcgctgcattgcgggcttgcacaaaacactgtttttTTATACAGTgtctgca									5.8	gcacaacgcgctgcattgcgggcTTGCAcaaaacactgtttttttatacagtgtctgca										3.75	gcacaacGCGCTGcattgcgggcttgcacaaaacactgtttttttatacagtgtctgca
AM747720	1041114	1041173	BCAL0952	y	-	9.19	gtcatcccggagcccttcttgctatcttccatgaatcgtccttTGCTATGATgagcagc									2.37	gtcatcccggagcccttcTTGCTatcttccatgaatcgtcctttgctatgatgagcagc										4.23	gtcatcCCGGAGcccttcttgctatcttccatgaatcgtcctttgctatgatgagcagc
AM747720	1043126	1043185	BCAL0955	y	+	10.51	gggaatacccgccgtcgcggcaaactgtctcaaatacccaataTGCTAAAATccacggg									2.87	gggaatacccgccgtcgcggcaaaCTGTCtcaaatacccaatatgctaaaatccacggg										3.14	gggaatacCCGCCGtcgcggcaaactgtctcaaatacccaatatgctaaaatccacggg
AM747720	1046011	1046070	BCAL0958	y	+	7.6	ccgggctcgtcctgcagaaaacgccggctttgccggcgtttttTGTTATGCTgccgcaa									3.46	ccgggctcgtcctgcagaaaACGCCggctttgccggcgttttttgttatgctgccgcaa										3.6	ccgggcTCGTCCtgcagaaaacgccggctttgccggcgttttttgttatgctgccgcaa
AM747720	1051243	1051302	BCAL0962	y	-	9.09	taccgcgcgtgcgtcatctgcgcctccggcaacgcgaacgccgcTGCTATGATaggcgc									2.86	taccgcgcgtgcgtcatctgcgcctCCGGCaacgcgaacgccgctgctatgataggcgc										3.43	taccgcgcgtGCGTCAtctgcgcctccggcaacgcgaacgccgctgctatgataggcgc
AM747720	1058300	1058359	BCAL0970	y	-	7.48	gccgccgttccctcttcccgcttttcgtggtccggtcatgcgcaTGCTAGAGTttctgt									3.24	gccgccgttccctcttcccgctttTCGTGgtccggtcatgcgcatgctagagtttctgt										4.03	gccgCCGTTCcctcttcccgcttttcgtggtccggtcatgcgcatgctagagtttctgt
AM747720	1058504	1058563	BCALr0970a	n	-	0.92	gtcggggagccaaaaacgcaaaggccacgttgaaagtggacgggTTTTTTGTTggaaca									2.27	gtcggggagccaaaaacgcaaaggccacgTTGAAagtggacgggttttttgttggaaca										3.16	gtcggggagCCAAAAacgcaaaggccacgttgaaagtggacgggttttttgttggaaca
AM747720	1058647	1058706	BCALr0970b	y	-	8.66	tcatgcggcgcggctccaaggtgttgacaggttagcgaacactCCATACAATctcgttt									5.97	tcatgcggcgcggctccaaggtgTTGACaggttagcgaacactccatacaatctcgttt										4.14	tcatgcggcGCGGCTccaaggtgttgacaggttagcgaacactccatacaatctcgttt
AM747720	1059103	1059162	BCAL0971	y	-	5.77	cgatataagccggatagccgaccacgtcatgcgggttttgcgcttcAGTTACAATgccg									2.65	cgatataagccggatagccgaccACGTCatgcgggttttgcgcttcagttacaatgccg										4.56	cgatataagCCGGATagccgaccacgtcatgcgggttttgcgcttcagttacaatgccg
AM747720	1059206	1059265	BCAL0972	y	+	7.54	cccggcggcgagggcggtttcacgatggtccggcccgcattcGGGTAACATgaccgaca									2.48	cccggcggcgagggcggtttcACGATggtccggcccgcattcgggtaacatgaccgaca										2.59	cccggcggcgaggGCGGTTtcacgatggtccggcccgcattcgggtaacatgaccgaca
AM747720	1060522	1060581	BCAL0973	y	+	9.98	gcgccggccgttgggccgaaggtgcgtcgcggcaggggcggtCGGTATAATccgacgta									4.17	gcgccggccgttgggccgaaggtgcgTCGCGgcaggggcggtcggtataatccgacgta										4.12	gcgCCGGCCgttgggccgaaggtgcgtcgcggcaggggcggtcggtataatccgacgta
AM747720	1069327	1069386	BCAL0981	y	-	10.2	tccgcgctgcgggtttccgcccaccggacccaccggccggttgcGGCTAAAATagaggt									2.93	tccgcgctgcgggtttccgcccaCCGGAcccaccggccggttgcggctaaaatagaggt										3.46	tccGCGCTGcgggtttccgcccaccggacccaccggccggttgcggctaaaatagaggt
AM747720	1073178	1073237	BCAL0983	y	+	8.4	tgctgcttctctttgattaggggcgagcagcggacccccggcgcAAGTAAAATagcagt									3.47	tgctgcttctctttgattagggGCGAGcagcggacccccggcgcaagtaaaatagcagt										2.16	tgCTGCTTctctttgattaggggcgagcagcggacccccggcgcaagtaaaatagcagt
AM747720	1077852	1077911	BCAL0989	y	+	7.08	ttgcgcggacgcaagcttaagtgattgaccgcaaaaggtaaaacAGGTATGCTttcccg									5.88	ttgcgcggacgcaagcttaagtgaTTGACcgcaaaaggtaaaacaggtatgctttcccg										5.13	ttgcGCGGACgcaagcttaagtgattgaccgcaaaaggtaaaacaggtatgctttcccg
AM747720	1078701	1078760	BCAL0990	y	+	8.44	taagggctttgggccagggtagttaagcgccggatcgggctgTGTTAGAATccggaaaa									3.52	taagggctttgggccagggtagttaaGCGCCggatcgggctgtgttagaatccggaaaa										0.72	taagggctTTGGGCcagggtagttaagcgccggatcgggctgtgttagaatccggaaaa
AM747720	1082952	1083011	BCAL0995	y	+	6.01	gctgcacgtgaacggcggcatgtacatgtcgtaacggttttcGTTTACCATccgcgccg									2.7	gctgcacgtgaacggcggcatgtacATGTCgtaacggttttcgtttaccatccgcgccg										3.89	gctgcacGTGAACggcggcatgtacatgtcgtaacggttttcgtttaccatccgcgccg
AM747720	1083371	1083430	BCAL0996	n	+	0	cgcctttcgcgcttgtccgccacgtcgccgcgatcttcgcgattgacgcgccatcctgc									5.58	cgcctttcgcgcttgtccgccacgTCGCCgcgatcttcgcgattgacgcgccatcctgc										4.37	cgcctttcGCGCTTgtccgccacgtcgccgcgatcttcgcgattgacgcgccatcctgc
AM747720	1085243	1085302	BCAL0998	y	+	10.15	cggcggcgcggttaccgaccgtaaccagcggccggcgccggaaCGCTACAATaacgctc									1.87	cggcggcgcggttaccgaccgtaaccaGCGGCcggcgccggaacgctacaataacgctc										4.79	cggcggcGCGGTTaccgaccgtaaccagcggccggcgccggaacgctacaataacgctc
AM747720	1089503	1089562	BCAL1003	y	+	10.2	cgcgtggcagggcgtccgaaatcccgcccggcaaaagccttttcGGCTAAAATaagccg									4.22	cgcgtggcagggcgtccgaaatcCCGCCcggcaaaagccttttcggctaaaataagccg										2.81	cgcGTGGCAgggcgtccgaaatcccgcccggcaaaagccttttcggctaaaataagccg
AM747720	1092429	1092488	BCAL1005	y	+	8.4	ttttcgggtccggccgtgccgtttcggcccgaccggcgcccgCGTTATACTcctgcaca									4.69	ttttcgggtccggccgtgccgttTCGGCccgaccggcgcccgcgttatactcctgcaca										4.02	ttttcgggtCCGGCCgtgccgtttcggcccgaccggcgcccgcgttatactcctgcaca
AM747720	1099464	1099523	BCAL1011	y	-	3.24	ctgttttatagcgccggagaaataatgcgcgtgacgcgttcggcgGGGCATAAAatcag									4.01	ctgttttatagcgccggagaaataATGCGcgtgacgcgttcggcggggcataaaatcag										1.03	CTGTTTtatagcgccggagaaataatgcgcgtgacgcgttcggcggggcataaaatcag
AM747720	1100352	1100411	BCAL1012	y	-	8.15	ccgtcggcgatctcgccggaaagctggcggaatacgcaaaatctcAGTTAAAATaagcg									3.66	ccgtcggcgatctcgccggaaagCTGGCggaatacgcaaaatctcagttaaaataagcg										5.19	ccgtcgGCGATCtcgccggaaagctggcggaatacgcaaaatctcagttaaaataagcg
AM747720	1101525	1101584	BCAL1014	y	+	8.37	tggggcagcggtggtgcgtggcatcgaagcgggccggtgaatgCTCTAAACTggcgatt									5.24	tggggcagcggtggtgcgtggcaTCGAAgcgggccggtgaatgctctaaactggcgatt										4.01	tggggcaGCGGTGgtgcgtggcatcgaagcgggccggtgaatgctctaaactggcgatt
AM747720	1101984	1102043	BCAL1017	y	+	8.29	gatggcctactaccgcggcttgtatgttcagtactgaccagtaCGGTAAAGTctggtgg									2.58	gatggcctactaccgcggcTTGTAtgttcagtactgaccagtacggtaaagtctggtgg										1.24	gATGGCCtactaccgcggcttgtatgttcagtactgaccagtacggtaaagtctggtgg
AM747720	1105549	1105608	BCALr1019a	y	+	7.05	gtaaaaagggctggaaaagcccttgacacacgaatgtgccttCGACATAATctcgcttc									5.87	gtaaaaagggctggaaaagcccTTGACacacgaatgtgccttcgacataatctcgcttc										2.82	gtaaaaagggCTGGAAaagcccttgacacacgaatgtgccttcgacataatctcgcttc
AM747720	1106578	1106637	BCAL1020	y	+	4.13	atcgtggcgcgcctcacatattctcccggaagcgtggtttcctcATGTAATTTaatcat									3.15	atcgtggcgcgcctcacatatTCTCCcggaagcgtggtttcctcatgtaatttaatcat										4.1	atcgtggcGCGCCTcacatattctcccggaagcgtggtttcctcatgtaatttaatcat
AM747720	1112573	1112632	BCAL1026	n	-	6.42	gcgccgcgtcacgcacgaccacacgctgcagagcgcgcgcgggtgCCGTAGACTgcggt									3.97	gcgccgcgtcacgcacgaccacacgCTGCAgagcgcgcgcgggtgccgtagactgcggt										4.17	gcgccGCGTCAcgcacgaccacacgctgcagagcgcgcgcgggtgccgtagactgcggt
AM747720	1112615	1112674	BCAL1028	y	+	8.29	cgtgcgtgacgcggcgcgcttgtatgttcagtactgaccagtaCGGTAAAGTctggtgg									2.58	cgtgcgtgacgcggcgcgcTTGTAtgttcagtactgaccagtacggtaaagtctggtgg										2.22	cgtGCGTGAcgcggcgcgcttgtatgttcagtactgaccagtacggtaaagtctggtgg
AM747720	1114755	1114814	BCAL1029	y	-	8.34	gtttcgcatccatgagtgacaatatagagatggaacgaacgatcCGGTAGACTgccgaa									0.6	gtttcgcatccatgagtgacaataTAGAGatggaacgaacgatccggtagactgccgaa										4.09	gttTCGCATccatgagtgacaatatagagatggaacgaacgatccggtagactgccgaa
AM747720	1118397	1118456	BCAL1034	y	-	8.01	cccgccccgcaggggtttcgaaaggacgcaggcgcgcgaattgCGCTACAGTcgcaacc									3.66	cccgccccgcaggggtttcgaaaggACGCAggcgcgcgaattgcgctacagtcgcaacc										3.96	cccgccCCGCAGgggtttcgaaaggacgcaggcgcgcgaattgcgctacagtcgcaacc
AM747720	1118498	1118557	BCAL1035	y	+	8.66	gtgttcgcgcggccccggtttcgcccatctgggggcgcaggcgCGGTAAGATgcgcaca									4.81	gtgttcgcgcggccccggttTCGCCcatctgggggcgcaggcgcggtaagatgcgcaca										4.44	gtgttcgcGCGGCCccggtttcgcccatctgggggcgcaggcgcggtaagatgcgcaca
AM747720	1124332	1124391	BCAL1039	y	-	5.52	gttacaaaggtgcaacactttgcaacccgcggactcgggtgtccgTTCTAGAGTggaag									4.26	gttacaaaggtgcaacactTTGCAacccgcggactcgggtgtccgttctagagtggaag										3.06	gttacaaagGTGCAAcactttgcaacccgcggactcgggtgtccgttctagagtggaag
AM747720	1124392	1124451	BCAL1040	n	+	6.78	aagtaaagtgtttgaaatgttgtgcgccgtatcgggattaaccCTAGATAATcggctcc									4.36	aagtaaagtgtttgaaatgttgtGCGCCgtatcgggattaaccctagataatcggctcc										2.64	aagtaaaGTGTTTgaaatgttgtgcgccgtatcgggattaaccctagataatcggctcc
AM747720	1125865	1125924	BCAL1041	y	+	10.06	gcggcccggcacgccatccggccgtctgtccagacggtaatgtCCCTATAATggccgtg									2.58	gcggcccggcacgccatccggccgtCTGTCcagacggtaatgtccctataatggccgtg										3.18	GCGGCCcggcacgccatccggccgtctgtccagacggtaatgtccctataatggccgtg
AM747720	1128978	1129037	BCAL1044	y	+	9.57	ggagatccgtgcgccgatcatcagtcgtcggatgacttgtgacgCAGTATAATgaatca									3.9	ggagatccgtgcgccgatcatcagTCGTCggatgacttgtgacgcagtataatgaatca										2.77	ggagatccgtGCGCCGatcatcagtcgtcggatgacttgtgacgcagtataatgaatca
AM747720	1134828	1134887	BCAL1047	y	-	5.55	cgcaacactccgaggccgcgcgacttccgcgcgtatgacgaactcGGGTATCGTgtgac									2.71	cgcaacactccgaggccgcgcgacttCCGCGcgtatgacgaactcgggtatcgtgtgac										2.16	cGCAACActccgaggccgcgcgacttccgcgcgtatgacgaactcgggtatcgtgtgac
AM747720	1134863	1134922	BCAL1048	y	+	7.77	gtcgcgcggcctcggagtgttgcgcgccgtcgtcacgcgaccGCGTAGAATcgcggggg									4.36	gtcgcgcggcctcggagtgttgcGCGCCgtcgtcacgcgaccgcgtagaatcgcggggg										4.62	gtcgcGCGGCCtcggagtgttgcgcgccgtcgtcacgcgaccgcgtagaatcgcggggg
AM747720	1137126	1137185	BCAL1049	y	-	8.25	gcgcatgggtatccgcgcgcggccagcacgttccggaacccttTGGCAAAATcgttggc									0.98	gcgcatgggtatccgcgcGCGGCcagcacgttccggaaccctttggcaaaatcgttggc										3.45	GCGCATgggtatccgcgcgcggccagcacgttccggaaccctttggcaaaatcgttggc
AM747720	1137410	1137469	BCAL1050	n	+	9.61	ccagtccgtttctcgtagcgccgcgcgcggggggctgcggacTGCTAAAATccggcgcc									3.61	ccagtccgtttctcgtagcgccgcGCGCGgggggctgcggactgctaaaatccggcgcc										4.07	ccagtCCGTTTctcgtagcgccgcgcgcggggggctgcggactgctaaaatccggcgcc
AM747720	1142404	1142463	BCAL1054	y	+	7.68	cgggacgggccacacggcccgtctcgcgcttttggcgtcgcgcGGGTATCCTtgccgcg									5.02	cgggacgggccacacggcccgtcTCGCGcttttggcgtcgcgcgggtatccttgccgcg										2.53	cgggacgggCCACACggcccgtctcgcgcttttggcgtcgcgcgggtatccttgccgcg
AM747720	1143297	1143356	BCAL1055	y	+	4.57	cagcaatcgcccgtacggtgatttgaggcaatcaatttcgctTGCGACTATccgcgtca									5.21	cagcaatcgcccgtacggtgatTTGAGgcaatcaatttcgcttgcgactatccgcgtca										0.34	cagcaatcgcccgtACGGTGatttgaggcaatcaatttcgcttgcgactatccgcgtca
AM747720	1147496	1147555	BCAL1059	y	+	7.35	gcttcacgcgaccggaagccgaccacagaaaagccggaaaaagCCCCAAAATaccgaca									1.69	gcttcacgcgaccggaagCCGACcacagaaaagccggaaaaagccccaaaataccgaca										0	gcttcacgcgaccggaagccgaccacagaaaagccggaaaaagccccaaaataccgaca
AM747720	1155185	1155244	BCAL1065	y	+	6.02	cgcatcacggcgcggcagccgcattgtcgtggtcatccgacccTGCAATGATgcaagcg									4.42	cgcatcacggcgcggcagccgcaTTGTCgtggtcatccgaccctgcaatgatgcaagcg										3.57	cgcatcacggcGCGGCAgccgcattgtcgtggtcatccgaccctgcaatgatgcaagcg
AM747720	1161150	1161209	BCAL1069	y	-	6.83	tggcgcccagcaacagttttcgcttcatctgcgtcctcatttcTTATAAAGTcagcctc									2.81	tggcgcccagcaacagtttTCGCTtcatctgcgtcctcatttcttataaagtcagcctc										3.75	tgGCGCCCagcaacagttttcgcttcatctgcgtcctcatttcttataaagtcagcctc
AM747720	1162463	1162522	BCAL1072	y	+	5.11	atgcgtcgtccatccagatagggacggacgaccgataactcaaGTGTAATGTcgaattg									3.05	atgcgtcgtccatccagatagggACGGAcgaccgataactcaagtgtaatgtcgaattg										3.57	atgcgTCGTCCatccagatagggacggacgaccgataactcaagtgtaatgtcgaattg
AM747720	1162470	1162529	BCAL1071	y	-	0.04	gccgggtcaattcgacattacacttgagttatcggtcgtccgtCCCTATCTGgatggac									5.31	gccgggtcaattcgacattacacTTGAGttatcggtcgtccgtccctatctggatggac										1.74	gCCGGGTcaattcgacattacacttgagttatcggtcgtccgtccctatctggatggac
AM747720	1164707	1164766	BCAL1073	y	-	6.65	ccgcccggttcgccgcggccccggcttgcggacgggccgcgatcGGCTATCGTgtgtcc									5.07	ccgcccggttcgccgcggccccggcTTGCGgacgggccgcgatcggctatcgtgtgtcc										2.72	CCGCCCggttcgccgcggccccggcttgcggacgggccgcgatcggctatcgtgtgtcc
AM747720	1179697	1179756	BCAL1082	y	-	8.62	agggccgtgctagaacctgagagactgcgcgaaacatcgttgccGGTTAAACTcttgaa									3.89	agggccgtgctagaacctgagagaCTGCGcgaaacatcgttgccggttaaactcttgaa										3.16	agggccGTGCTAgaacctgagagactgcgcgaaacatcgttgccggttaaactcttgaa
AM747720	1184094	1184153	BCAL1086	y	+	8.13	ggcatttttaatgccgggtcgtgattgggcctgttccacaggCGGTATCATcgacaccg									4.37	ggcatttttaatgccgggtcgtgaTTGGGcctgttccacaggcggtatcatcgacaccg										1.44	gGCATTTttaatgccgggtcgtgattgggcctgttccacaggcggtatcatcgacaccg
AM747720	1184608	1184667	BCAL1087	n	+	6.4	cgcgagcggtgaatgacgcgggcttgcacgatccgcaaaatgtAATTATTATggttaca									5.8	cgcgagcggtgaatgacgcgggcTTGCAcgatccgcaaaatgtaattattatggttaca										4.05	cgcgaGCGGTGaatgacgcgggcttgcacgatccgcaaaatgtaattattatggttaca
AM747720	1194817	1194876	BCAL1096	y	+	7.81	cgcaaaagctggctttccggacgatggtcgcggctgcagcccttTGCTATCCTtggtca									3.51	cgcaaaagctggctttccggacgatggTCGCGgctgcagccctttgctatccttggtca										2.78	cGCAAAAgctggctttccggacgatggtcgcggctgcagccctttgctatccttggtca
AM747720	1206131	1206190	BCAL1100	y	-	8.48	cgtttgcgtctggagttaccctgatacgcgcgccgcggcaatccCGTTACACTcggaaa									3.3	cgtttgcgtctggagttaccctgatACGCGcgccgcggcaatcccgttacactcggaaa										4	cgtttGCGTCTggagttaccctgatacgcgcgccgcggcaatcccgttacactcggaaa
AM747720	1207470	1207529	BCAL1101	y	-	7.65	cttgtcgtttcatccgatcgtgaaacgacgatgcggtaacgcgGTGTAAGATtcctcgc									4.11	cttgtcgtttcatccgatcgtgaaACGACgatgcggtaacgcggtgtaagattcctcgc										3.65	cttgTCGTTTcatccgatcgtgaaacgacgatgcggtaacgcggtgtaagattcctcgc
AM747720	1208334	1208393	BCAL1103	y	-	6.13	cgcgcgagccttaacaagtccttacagcagcgtcatgggacggcGCGTAGATTggggac									1.51	cgcgcgagccttaacaagtcCTTACagcagcgtcatgggacggcgcgtagattggggac										2.94	cgcGCGAGCcttaacaagtccttacagcagcgtcatgggacggcgcgtagattggggac
AM747720	1210646	1210705	BCALr1104	y	-	5.78	cggcggcatccgcgccgcacccggttgaaaccgccgccaagccgGTGTATCGTgtgccc									5.58	cggcggcatccgcgccgcacccggTTGAAaccgccgccaagccggtgtatcgtgtgccc										4.11	cgGCGGCAtccgcgccgcacccggttgaaaccgccgccaagccggtgtatcgtgtgccc
AM747720	1222504	1222563	BCALr1117	y	+	9.72	cgcgatgcggcgcggcggaatgagggaacgcatgcgcaagcaaTGGTAGAATcgcgtcc									2.53	cgcgatgcggcgcggcggaatgagggaACGCAtgcgcaagcaatggtagaatcgcgtcc										3.33	cGCGATGcggcgcggcggaatgagggaacgcatgcgcaagcaatggtagaatcgcgtcc
AM747720	1319314	1319373	BCAL1210	y	+	9.34	gctgctgagcacgaatttaggagaatgccgtgatcgaaacaatcGTCTAAAATggatcg									4.66	gctgctgagcacgaatttaggagaATGCCgtgatcgaaacaatcgtctaaaatggatcg										3.89	gctgctgagcACGAATttaggagaatgccgtgatcgaaacaatcgtctaaaatggatcg
AM747720	1320301	1320360	BCAL1211	y	+	5.9	gctgcaccgtctctgcgcttcactgcgccgaaaacggcgccaTGTGATACTggcacgca									4.27	gctgcaccgtctctgcgcttcactGCGCCgaaaacggcgccatgtgatactggcacgca										3.83	gctgcaCCGTCTctgcgcttcactgcgccgaaaacggcgccatgtgatactggcacgca
AM747720	1321323	1321382	BCAL1212	y	+	6.35	accacgaacgagcggcttgggcatcgacgcccgccgctgccagGCATAAATTtccaagg									5.54	accacgaacgagcggcttgggcaTCGACgcccgccgctgccaggcataaatttccaagg										4.39	accACGAACgagcggcttgggcatcgacgcccgccgctgccaggcataaatttccaagg
AM747720	1328378	1328437	BCAL1218	y	+	7.29	gaagttggcttatgttagttcatatttttcgttgcgtaccgcggCGGCAGAATcgggca									2.46	gaagttggcttatgttagttcatattTTTCGttgcgtaccgcggcggcagaatcgggca										2.35	gaagTTGGCTtatgttagttcatatttttcgttgcgtaccgcggcggcagaatcgggca
AM747720	1343517	1343576	BCAL1229	y	-	7.76	gcgcgcggcgcgccggccggctgaagcgagcgcgacatcaaacgaAACTATAATgtcgc									3.34	gcgcgcggcgcgccggccggCTGAAgcgagcgcgacatcaaacgaaactataatgtcgc										1.28	GCGCGCggcgcgccggccggctgaagcgagcgcgacatcaaacgaaactataatgtcgc
AM747720	1346798	1346857	BCAL1234	y	-	1.11	tcgacgccgattgcggatgccctcttgaaatgcgcgacggcgGCCACTAATtaagcgtc									5.58	tcgacgccgattgcggatgccctcTTGAAatgcgcgacggcggccactaattaagcgtc										4.93	tcgacgCCGATTgcggatgccctcttgaaatgcgcgacggcggccactaattaagcgtc
AM747720	1359493	1359552	BCAL1249	y	-	7.17	gcatcagccggccgcgcaccgggctcccgctgcccggccactgtGACCATAATggaggt									2.13	gcatcagccggccgcgcaccggGCTCCcgctgcccggccactgtgaccataatggaggt										4.4	gcatcagCCGGCCgcgcaccgggctcccgctgcccggccactgtgaccataatggaggt
AM747720	1359551	1359610	BCAL1250	y	+	7.17	cacatcaagcgcacgggcacgctaggcattgccgcgcgccgcTGCTACAGTcgtcagtc									3.74	cacatcaagcgcacgggcacgctaggcaTTGCCgcgcgccgctgctacagtcgtcagtc										4.8	cacatcaaGCGCACgggcacgctaggcattgccgcgcgccgctgctacagtcgtcagtc
AM747720	1366078	1366137	BCAL1258	y	+	5.74	cgctgagttttcggtgtttttattgacgtgaagcacgcacttCCGTAGTATcgcctgca									5.87	cgctgagttttcggtgtttttaTTGACgtgaagcacgcacttccgtagtatcgcctgca										2.81	cgctgagtttTCGGTGtttttattgacgtgaagcacgcacttccgtagtatcgcctgca
AM747720	1369208	1369267	BCAL1260	y	+	9.84	acgatcggacggccatatcgattgaagataggcccattttcaGGCTATAATttgaaagt									5.28	acgatcggacggccatatcgaTTGAAgataggcccattttcaggctataatttgaaagt										2.91	ACGATCggacggccatatcgattgaagataggcccattttcaggctataatttgaaagt
AM747720	1374582	1374641	BCAL1263	y	+	8.17	cctgaaggatctggaagtctatgatttacaaggtcttcacgctcGCCTAAACTaagcgg									3.74	cctgaaggatctggaagtctatgaTTTACaaggtcttcacgctcgcctaaactaagcgg										2.82	cctgaaggatCTGGAAgtctatgatttacaaggtcttcacgctcgcctaaactaagcgg
AM747720	1376339	1376398	BCAL1266	y	+	8.88	aagcgatcgcgggacgttaccgcgtcagccgtgcgccgaaaccACGTAAAATcgcggct									2.29	aagcgatcgcgggacgttaccGCGTCagccgtgcgccgaaaccacgtaaaatcgcggct										4.56	aaGCGATCgcgggacgttaccgcgtcagccgtgcgccgaaaccacgtaaaatcgcggct
AM747720	1376433	1376492	BCAL1265	n	-	7.24	gagagagagattgctgccaattgcttcgtgaagccgcgcttttaGCGGATAATacgcgt									3.9	gagagagagattgctgccaaTTGCTtcgtgaagccgcgcttttagcggataatacgcgt										0.95	gagagagagaTTGCTGccaattgcttcgtgaagccgcgcttttagcggataatacgcgt
AM747720	1377212	1377271	BCAL1267	y	+	7.91	atcgccccggttgtcaatgcttatggcgggggtggtcggactgGATTAGAATgaccgag									3.67	atcgccccggttgtcaatgcttATGGCgggggtggtcggactggattagaatgaccgag										4.66	atcgccCCGGTTgtcaatgcttatggcgggggtggtcggactggattagaatgaccgag
AM747720	1391023	1391082	BCAL1278	y	+	9.09	cagtgtgcatgcccgtgaagcgtggcaacggcaagcgttccacGCTTAAAATgtcgcct									3.42	cagtgtgcatgcccgtgaagcGTGGCaacggcaagcgttccacgcttaaaatgtcgcct										3.19	cagtGTGCATgcccgtgaagcgtggcaacggcaagcgttccacgcttaaaatgtcgcct
AM747720	1393513	1393572	BCALr1279	n	-	8.25	cggcatttacccgcatatcgtgattgaccgaatcggccattcgaCGTTATTATctttgg									5.97	cggcatttacccgcatatcgtgaTTGACcgaatcggccattcgacgttattatctttgg										3.97	cggcatttacCCGCATatcgtgattgaccgaatcggccattcgacgttattatctttgg
AM747720	1394142	1394201	BCAL1281	y	+	7.46	aataggtttgaagggattgatcatacggtttcgcaagctttcTGCTAAAGTcaattcgg									1.93	aataggtttgaagggattgatcatACGGTttcgcaagctttctgctaaagtcaattcgg										2.54	aataggtTTGAAGggattgatcatacggtttcgcaagctttctgctaaagtcaattcgg
AM747720	1395517	1395576	BCAL1282	y	-	7.13	cgccgagtctagcggaaatcgggtttcgggttgcgccgcgcatgTCCTACTATgtacgc									3.66	cgccgagtctagcggaaatcgggttTCGGGttgcgccgcgcatgtcctactatgtacgc										4.19	cgccgagtctaGCGGAAatcgggtttcgggttgcgccgcgcatgtcctactatgtacgc
AM747720	1397560	1397619	BCAL1286	y	-	7.26	gacgcgtgagcgcactgtccccgctcggcccgcccggccggatgGTTTATAGTggcgcc									4.6	gacgcgtgagcgcactgtccccgcTCGGCccgcccggccggatggtttatagtggcgcc										4.56	gacgcgtgaGCGCACtgtccccgctcggcccgcccggccggatggtttatagtggcgcc
AM747720	1400340	1400399	BCAL1288	n	-	8.88	cggcggccccggtagcgaccgaaactgcggtgcgcgggtcgaaccCGTTAAAATcggac									3.89	cggcggccccggtagcgaccgaaaCTGCGgtgcgcgggtcgaacccgttaaaatcggac										4.62	cggcggccCCGGTAgcgaccgaaactgcggtgcgcgggtcgaacccgttaaaatcggac
AM747720	1401370	1401429	BCAL1289	y	-	7.48	aactcgcaatttcccgagaagggttttccccgagcggtcgcggCCCGATAATggaacgc									3.87	aactcgcaatttcccgagaagggtTTTCCccgagcggtcgcggcccgataatggaacgc										4.26	aacTCGCAAtttcccgagaagggttttccccgagcggtcgcggcccgataatggaacgc
AM747720	1401518	1401577	BCAL1290	n	+	8.71	atggcaatgggtatcgcactgttcggcatgtttaccggcagcaCGGTATTATttttcta									4.59	atggcaatgggtatcgcactgtTCGGCatgtttaccggcagcacggtattatttttcta										2.25	atggcaatgggtaTCGCACtgttcggcatgtttaccggcagcacggtattatttttcta
AM747720	1402641	1402700	BCALr1290	y	+	10.74	ttgatgctgcgagcgccggtctccgtgatctggcgcgatgatcGGGTATAATttcgggc									3.23	ttgatgctgcgagcgccggtctccGTGATctggcgcgatgatcgggtataatttcgggc										1.07	ttgatgCTGCGAgcgccggtctccgtgatctggcgcgatgatcgggtataatttcgggc
AM747720	1437682	1437741	BCAL1318	y	+	7.62	agcagtttgagattccgaatctccccgatctgagctgaatgttTCATATCATgtcagca									2.66	agcagtttgagattccgaatctccCCGATctgagctgaatgtttcatatcatgtcagca										1.99	aGCAGTTtgagattccgaatctccccgatctgagctgaatgtttcatatcatgtcagca
AM747720	1459522	1459581	BCAL1333	y	+	8.06	tacgcggactagcgtgttcgtcgttgtcgttttcgaacgaccgTGCTAAATTcctgcca									4.42	tacgcggactagcgtgttcgtcgTTGTCgttttcgaacgaccgtgctaaattcctgcca										4.93	tacGCGGACtagcgtgttcgtcgttgtcgttttcgaacgaccgtgctaaattcctgcca
AM747720	1471064	1471123	BCAL1343	y	+	7.03	gcgcattggggtttgtctcctgatgtcgttcgatggcgcgttgACGTAACATtaattcc									2.97	gcgcattggggtttgtctcctgATGTCgttcgatggcgcgttgacgtaacattaattcc										3.45	GCGCATtggggtttgtctcctgatgtcgttcgatggcgcgttgacgtaacattaattcc
AM747720	1480716	1480775	BCAL1350	y	-	6.82	aggccggcgagcggcatgcaatagcggtagcggcgaagtaatggGCGCACAATattgag									2.05	aggccggcgagcggcatgcaataGCGGTagcggcgaagtaatgggcgcacaatattgag										3.98	aggccggcgaGCGGCAtgcaatagcggtagcggcgaagtaatgggcgcacaatattgag
AM747720	1484217	1484276	BCAL1354	y	-	7	agacccggatttaaaaatgccggccttgacgtgcggccatcacgCACGATAATgacggc									5.59	agacccggatttaaaaatgccggccTTGACgtgcggccatcacgcacgataatgacggc										4.86	agacCCGGATttaaaaatgccggccttgacgtgcggccatcacgcacgataatgacggc
AM747720	1484263	1484322	BCAL1355	y	+	7.94	taaatccgggtctgtttgcttatggcgaagccccgcgacgtaATCTAAAATagtaagct									3.84	taaatccgggtctgtttgcttatgGCGAAgccccgcgacgtaatctaaaatagtaagct										2.73	taaatCCGGGTctgtttgcttatggcgaagccccgcgacgtaatctaaaatagtaagct
AM747720	1504315	1504374	BCAL1367	y	-	6.66	aaatgcaaaggaaagtttgacgcgagccatttgcccgcccgctaTGGCACACTtcgcgt									3.19	aaatgcaaaggaaagtttgacGCGAGccatttgcccgcccgctatggcacacttcgcgt										2.7	aaatGCAAAGgaaagtttgacgcgagccatttgcccgcccgctatggcacacttcgcgt
AM747720	1514344	1514403	BCAL1377	y	+	5.06	tgctgcgatcaaatcatttcaattgtgctatcgctgcggcgaCCTTACGCTcgtctcca									3.66	tgctgcgatcaaatcatttcaaTTGTGctatcgctgcggcgaccttacgctcgtctcca										5.05	tgctGCGATCaaatcatttcaattgtgctatcgctgcggcgaccttacgctcgtctcca
AM747720	1518357	1518416	BCAL1380	y	-	6.35	ccaacgggttagcacgtcggcgggatgggcaacgacagggttcgGCGCATACTaggacc									3.02	ccaacgggttagcacgtcggcgggATGGGcaacgacagggttcggcgcatactaggacc										1.79	ccaACGGGTtagcacgtcggcgggatgggcaacgacagggttcggcgcatactaggacc
AM747720	1527590	1527649	BCAL1389	y	+	5.57	ttcgcttctcagtcgcgaatcacggtaagttctgttctattttTGAGATAGTgtgacga									1.63	ttcgcttctcagtcgcgaatcACGGTaagttctgttctatttttgagatagtgtgacga										3.07	tTCGCTTctcagtcgcgaatcacggtaagttctgttctatttttgagatagtgtgacga
AM747720	1545929	1545988	BCAL1401	y	-	7.17	tgcccgttcggggctgcccgccctttttttcttcacgcaaaccCGCTACGCTttcaagt									1.44	tgcccgttcggggctgcccgccctttTTTTCttcacgcaaacccgctacgctttcaagt										3.83	tgcCCGTTCggggctgcccgccctttttttcttcacgcaaacccgctacgctttcaagt
AM747720	1556855	1556914	BCAL1411	y	+	7.07	ccgtcgccgccaagccctagaaggccttcatcgcagcacgcaTGCTATGCTcgctcgct									1.84	ccgtcgccgccaagccctagaaggcCTTCAtcgcagcacgcatgctatgctcgctcgct										0.81	ccgtcgccgCCAAGCcctagaaggccttcatcgcagcacgcatgctatgctcgctcgct
AM747720	1559837	1559896	BCAL1413A	y	+	8.36	ctgtaacacgacgtaaatcggattgccggcgccgttcgggtttTCCTATGATggcttta									6	ctgtaacacgacgtaaatcggaTTGCCggcgccgttcgggttttcctatgatggcttta										3.24	ctgtaacacgACGTAAatcggattgccggcgccgttcgggttttcctatgatggcttta
AM747720	1560255	1560314	BCAL1414	y	+	6.44	catcccccggatttcgacaggcaccatcagggagaggcgggtgTGCGACACTgcgtcga									0	catcccccggatttcgacaggcaccatcagggagaggcgggtgtgcgacactgcgtcga										5	catcccCCGGATttcgacaggcaccatcagggagaggcgggtgtgcgacactgcgtcga
AM747720	1562211	1562270	BCAL1415	y	-	7.46	ctgcgccggacgaccggcctgggccacccgcgcggccgattcgCCTTAAGATgctcggc									2.05	ctgcgccggacgaccggcctgggccacCCGCGcggccgattcgccttaagatgctcggc										5.05	ctgcgCCGGACgaccggcctgggccacccgcgcggccgattcgccttaagatgctcggc
AM747720	1562258	1562317	BCAL1416	y	+	10.03	cgtccggcgcagcgggccgccgccgcttgggcgggcggtctgtaTCGTATAATcgatcg									3.61	cgtccggcgcagcgggccgccgccgcTTGGGcgggcggtctgtatcgtataatcgatcg										4.15	cgtccgGCGCAGcgggccgccgccgcttgggcgggcggtctgtatcgtataatcgatcg
AM747720	1566102	1566161	BCAL1417	y	-	4.94	aaatcggaatgggtccatcctagcttgaccaaccattctcgaaaaATGAATAATtaaga									5.88	aaatcggaatgggtccatcctagcTTGACcaaccattctcgaaaaatgaataattaaga										4.52	aaaTCGGAAtgggtccatcctagcttgaccaaccattctcgaaaaatgaataattaaga
AM747720	1587917	1587976	BCAL1438	n	+	5.87	ggcctcggtagacgccctaatctttacgacgccgcgagcgcgTTGGACAATcgtttcca									3.83	ggcctcggtagacgccctaatctttACGACgccgcgagcgcgttggacaatcgtttcca										4.38	ggccTCGGTAgacgccctaatctttacgacgccgcgagcgcgttggacaatcgtttcca
AM747720	1591671	1591730	BCAL1441	y	+	10.44	gggcgcccggccgtgggcgggccgggcaggcgccgcggcgctgCGGTAAAATcgcggct									2.19	gggcgcccggccgtgggcgggCCGGGcaggcgccgcggcgctgcggtaaaatcgcggct										4.46	gggcgcCCGGCCgtgggcgggccgggcaggcgccgcggcgctgcggtaaaatcgcggct
AM747720	1592129	1592188	BCAL1442	y	+	8.71	cgcccctctctgacaattcttaaacctcgttgcgtgaccggctGCGTATACTgacccgg									2.04	cgcccctctctgacaattcttaaacctcgTTGCGtgaccggctgcgtatactgacccgg										2.79	cgcccctctCTGACAattcttaaacctcgttgcgtgaccggctgcgtatactgacccgg
AM747720	1592751	1592810	BCAL1443	y	+	6.84	cgaagaaagggcgatagtccgcgcaatttcttggcgaatttcaTACTACTATgatgaaa									3.2	cgaagaaagggcgatagtccGCGCAatttcttggcgaatttcatactactatgatgaaa										4.52	cgaagaaaggGCGATAgtccgcgcaatttcttggcgaatttcatactactatgatgaaa
AM747720	1599087	1599146	BCAL1447	y	-	9.58	ctcgatcggttgcctgcgtaacaaacggtaaggtcgtttgcgttCACTATAATgcgaac									1.93	ctcgatcggttgcctgcgtaacaaACGGTaaggtcgtttgcgttcactataatgcgaac										4.32	ctcgaTCGGTTgcctgcgtaacaaacggtaaggtcgtttgcgttcactataatgcgaac
AM747720	1602034	1602093	BCAL1448	y	-	8.83	gacaggcccgcgccggcaaggcgatggctggccgatgggcatccATTTATAATtgtcag									3.77	gacaggcccgcgccggcaaggcgATGGCtggccgatgggcatccatttataattgtcag										0	gacaggcccgcgccggcaaggcgatggctggccgatgggcatccatttataattgtcag
AM747720	1606754	1606813	BCAL1451	y	-	7.26	gtccgattcgcgataaaacttggcctgacattctcgatacgccaCATTACACTtctttg									4.42	gtccgattcgcgataaaacttggcCTGACattctcgatacgccacattacacttctttg										4.85	gtccgattcGCGATAaaacttggcctgacattctcgatacgccacattacacttctttg
AM747720	1613687	1613746	BCAL1456	y	-	8.28	aaaatgacttgcaccgttgtccatttattcaggaatcactgaaAAATATAATcgcctcc									2.5	aaaatgacttgcaccgttgtccaTTTATtcaggaatcactgaaaaatataatcgcctcc										2.71	aaaatgacTTGCACcgttgtccatttattcaggaatcactgaaaaatataatcgcctcc
AM747720	1613737	1613796	BCAL1457	y	+	6.16	agtcatttttacgaatcctgagataatatttgttggaccctgTGCAACAATccctccgg									0.4	agtcatttttacgaatcCTGAGataatatttgttggaccctgtgcaacaatccctccgg										0	agtcatttttacgaatcctgagataatatttgttggaccctgtgcaacaatccctccgg
AM747720	1614788	1614847	BCAL1458	y	+	4.33	tccttcacgcaacatttttttacgaacgtgtgtcagacagttTGATACTGTtggaatta									3.51	tccttcacgcaacatttttttACGAAcgtgtgtcagacagtttgatactgttggaatta										4.29	tccttcACGCAAcatttttttacgaacgtgtgtcagacagtttgatactgttggaatta
AM747720	1618411	1618470	BCAL1463	y	+	8.57	ccgcgcgcgtgcccggtgcagtcggcccctgctggaatcgagcGGCTATTATaggggct									4.3	ccgcgcgcgtgcccggtgcagTCGGCccctgctggaatcgagcggctattataggggct										2.59	ccgcgcgcGTGCCCggtgcagtcggcccctgctggaatcgagcggctattataggggct
AM747720	1618452	1618511	BCAL1462	y	-	9.97	gcgcgtcacggcgcgccgccgccgcgctgcgcgacggcttcagcCCCTATAATagccgc									3.17	gcgcgtcacggcgcgccgccgCCGCGctgcgcgacggcttcagcccctataatagccgc										3.56	gcGCGTCAcggcgcgccgccgccgcgctgcgcgacggcttcagcccctataatagccgc
AM747720	1620223	1620282	BCAL1464	y	-	6.96	gccggcgcggcggcccgccgccgcttgcggacgccggccgccggCCGCACAATggccgc									5.35	gccggcgcggcggcccgccgccgcTTGCGgacgccggccgccggccgcacaatggccgc										0.41	gccggcgcggcggcCCGCCGccgcttgcggacgccggccgccggccgcacaatggccgc
AM747720	1623024	1623083	BCAL1467	y	+	8.69	gtgtggtctgaacggttcacgcggcccgcgggcccgggacggcTGGCATAATagcggtt									3.18	gtgtggtctgaacggttcacgcggcCCGCGggcccgggacggctggcataatagcggtt										3.7	gtgtggtCTGAACggttcacgcggcccgcgggcccgggacggctggcataatagcggtt
AM747720	1626069	1626128	BCAL1469	y	+	9.27	attgctcgatgaggcttgcgggggtcattggcgttcctctaacCGTTAGAATgctttta									3.61	attgctcgatgaggcttgcgggggtcaTTGGCgttcctctaaccgttagaatgctttta										3.82	attgcTCGATGaggcttgcgggggtcattggcgttcctctaaccgttagaatgctttta
AM747720	1626175	1626234	BCAL1468	y	-	7.04	tcagcccgagcggcattaccctagcacaaaaaatagaacgatcgTGCTAATCTacctgc									0.79	tcagcccgagcggcattacccTAGCAcaaaaaatagaacgatcgtgctaatctacctgc										0.83	TCAGCCcgagcggcattaccctagcacaaaaaatagaacgatcgtgctaatctacctgc
AM747720	1628313	1628372	BCAL1472	y	+	8.01	cgacataaaaacagcgtgcctcgacgcaggctttgccgcgcatGCATAGAATgatgcgg									4.67	cgacataaaaacagcgtgccTCGACgcaggctttgccgcgcatgcatagaatgatgcgg										1.53	cgACATAAaaacagcgtgcctcgacgcaggctttgccgcgcatgcatagaatgatgcgg
AM747720	1632195	1632254	BCAL1477	y	+	5.49	cgagggtcctgtgaaggcgtcgtgcgacgacgcggaacaggtaTGGTAGGTTtccgttc									4.23	cgagggtcctgtgaaggcgtcgtGCGACgacgcggaacaggtatggtaggtttccgttc										2.33	cgagggtcctGTGAAGgcgtcgtgcgacgacgcggaacaggtatggtaggtttccgttc
AM747720	1633242	1633301	BCAL1478	y	+	7.86	ggatggtgggccgggcgcgtcgcggcccgtcattccgaagcgGTTTACAATcgtttgca									3.48	ggatggtgggccgggcgcgTCGCGgcccgtcattccgaagcggtttacaatcgtttgca										2.06	ggatggtgggCCGGGCgcgtcgcggcccgtcattccgaagcggtttacaatcgtttgca
AM747720	1636992	1637051	BCALr1480	y	+	9.4	ttgctgcgaccgcataaaaacacttgccaagcccgtaacggctCCATATAATcttagct									6.1	ttgctgcgaccgcataaaaacacTTGCCaagcccgtaacggctccatataatcttagct										4.89	ttgctGCGACCgcataaaaacacttgccaagcccgtaacggctccatataatcttagct
AM747720	1637134	1637193	BCAL1481	y	+	0	cgaattgagaatgcccggcctccgggtgttcgatgcagtacacaactcaacgcgaacaa									2.19	cgaattgagaatgcccggcctCCGGGtgttcgatgcagtacacaactcaacgcgaacaa										1.15	cgaaTTGAGAatgcccggcctccgggtgttcgatgcagtacacaactcaacgcgaacaa
AM747720	1639873	1639932	BCAL1483	y	+	0	gaaaaagaagtaacgggcccgcgcgcgtcgcgcgcaggttcgacagtggttcggcgcgt									3.61	gaaaaagaagtaacgggcccgcGCGCGtcgcgcgcaggttcgacagtggttcggcgcgt										0.54	gaaaaagaagtaACGGGCccgcgcgcgtcgcgcgcaggttcgacagtggttcggcgcgt
AM747720	1640620	1640679	BCAL1485	n	+	4.29	ttgctgcgatcgtcaagcaggtgaaagccgccgttgcagcctaatTGCGAAATTagcac									3.49	ttgctgcgatcgtcaagcagGTGAAagccgccgttgcagcctaattgcgaaattagcac										0.72	ttgCTGCGAtcgtcaagcaggtgaaagccgccgttgcagcctaattgcgaaattagcac
AM747720	1646425	1646484	BCAL1489	y	-	8.19	gctgcctgcgcgccgtgcgcttgtatgttcagtactgaccagtaCGGTAAAGTctggtg									3.25	gctgcctgcgcgccgtgcgcTTGTAtgttcagtactgaccagtacggtaaagtctggtg										1.52	gCTGCCTgcgcgccgtgcgcttgtatgttcagtactgaccagtacggtaaagtctggtg
AM747720	1648821	1648880	BCAL1490	y	-	6.09	cgcccgggcgtccgttgtttggtaacgccgctctagcgcgctaTGACACACTgcacggc									4.24	cgcccgggcgtccgttgtttggtaACGCCgctctagcgcgctatgacacactgcacggc										4.04	cgcccggGCGTCCgttgtttggtaacgccgctctagcgcgctatgacacactgcacggc
AM747720	1651031	1651090	BCALr1492	y	+	10.59	attcacaaaatgcatgcgacccgttctaaatcgggaaactgtcTGTTATAATttttttc									3.02	attcacaaaatgcatgcgacccgtTCTAAatcgggaaactgtctgttataatttttttc										2.84	attcACAAAAtgcatgcgacccgttctaaatcgggaaactgtctgttataatttttttc
AM747720	1651204	1651263	BCAL1493	y	+	10.44	ttttttcttggccgccgcttttttgcacatcgcaacgcggcccCGGTAAAATgcaaggt									5.7	ttttttcttggccgccgcttttTTGCAcatcgcaacgcggccccggtaaaatgcaaggt										2.5	ttttttcTTGGCCgccgcttttttgcacatcgcaacgcggccccggtaaaatgcaaggt
AM747720	1652971	1653030	BCAL1494	y	+	6.44	gtcgccatgtcgtatccgggtagccgatgtgcggcgcaggattcGCGTATTCTcggact									2.75	gtcgccatgtcgtatccgggtagCCGATgtgcggcgcaggattcgcgtattctcggact										3.7	gtcgccatgTCGTATccgggtagccgatgtgcggcgcaggattcgcgtattctcggact
AM747720	1654129	1654188	BCAL1496	y	-	8.55	ccttgcgtcgtgcggcgatccggtgcacattgatccgtcactttTGTTACACTcgacac									4.39	ccttgcgtcgtgcggcgatccgGTGCAcattgatccgtcacttttgttacactcgacac										3.11	ccttGCGTCGtgcggcgatccggtgcacattgatccgtcacttttgttacactcgacac
AM747720	1654953	1655012	BCAL1498	y	+	4	gaagagaagtacaaatgaatcgaacagaatcaatttgattgGGGTATGGTgtcttttta									3.71	gaagagaagtacaaatgaaTCGAAcagaatcaatttgattggggtatggtgtcttttta										2.05	gaagagaagtACAAATgaatcgaacagaatcaatttgattggggtatggtgtcttttta
AM747720	1655951	1656010	BCAL1499	y	-	4.41	gaaacatctatttactattatttacagcaagcctgcactcccacGCTTACCTTagcgac									2.97	gaaacatctatttactattaTTTACagcaagcctgcactcccacgcttaccttagcgac										1.03	gaaACATCTatttactattatttacagcaagcctgcactcccacgcttaccttagcgac
AM747720	1656741	1656800	BCAL1500	y	-	2.91	gcacaagattggtgattgtcccgatttgctgccgggttattttgGCGTCTTATacgccc									4.39	gcacaagattggtgattgtcccgatTTGCTgccgggttattttggcgtcttatacgccc										1.78	GCACAAgattggtgattgtcccgatttgctgccgggttattttggcgtcttatacgccc
AM747720	1656850	1656909	BCAL1501	y	+	8.75	atgtgcggcgggtgccggattcgttcgccgaagccgggttcgcaCATTAAAATcgcgca									5.58	atgtgcggcgggtgccggattcgtTCGCCgaagccgggttcgcacattaaaatcgcgca										3.66	atgtGCGGCGggtgccggattcgttcgccgaagccgggttcgcacattaaaatcgcgca
AM747720	1659147	1659206	BCAL1503	y	+	6.39	gcggcggcctgttccactcatctttacgcaccgggcaattttGCGTAATATggcgctca									3.73	gcggcggcctgttccactcatcTTTACgcaccgggcaattttgcgtaatatggcgctca										4.31	gcgGCGGCCtgttccactcatctttacgcaccgggcaattttgcgtaatatggcgctca
AM747720	1662431	1662490	BCAL1505	y	+	10.89	acgcgctgcttttaccggctggcttggcgtttgcgccaaaaatCGCTATAATcgcggag									5.12	acgcgctgcttttaccggctggcTTGGCgtttgcgccaaaaatcgctataatcgcggag										3.17	acGCGCTGcttttaccggctggcttggcgtttgcgccaaaaatcgctataatcgcggag
AM747720	1674301	1674360	BCAL1514	y	+	10.87	tttgttgcgttgcaccgtgcgggtcagctgtcgacacgcgcacgTGCTATAATttgtgg									1.45	tttgttgcgttgcaccgtgcgggtcagCTGTCgacacgcgcacgtgctataatttgtgg										3.52	tttgttGCGTTGcaccgtgcgggtcagctgtcgacacgcgcacgtgctataatttgtgg
AM747720	1676399	1676458	BCAL1515	y	+	7.31	tgctttcaggcacatttcgccgtgaactccggtatcggttctgTGATATGCTgcgcgca									3.97	tgctttcaggcacatttcgccGTGAActccggtatcggttctgtgatatgctgcgcgca										2.64	tgctttcagGCACATttcgccgtgaactccggtatcggttctgtgatatgctgcgcgca
AM747720	1683631	1683690	BCAL1519	y	+	5.9	cgggtattttcggatttgtcttatattcatcgttgaggtgagcCGATATTGTggtgtca									2.23	cgggtattttcggatttgtcttatATTCAtcgttgaggtgagccgatattgtggtgtca										0	cgggtattttcggatttgtcttatattcatcgttgaggtgagccgatattgtggtgtca
AM747720	1684763	1684822	BCAL1520	y	-	5.86	tgtttcgattagagtcccctctatcaaacgtggcgcgcggtttcACGTATTCTggcgaa									0.54	tgtttcgattagagtccccTCTATcaaacgtggcgcgcggtttcacgtattctggcgaa										4.48	tgttTCGATTagagtcccctctatcaaacgtggcgcgcggtttcacgtattctggcgaa
AM747720	1690336	1690395	BCAL1525	n	+	5.29	aatgttaacttgcatcaaatcgtgagcaaggcccttcggggcgACCTATAAAgaaagcg									3.61	aatgttaacttgcatcaaatcGTGAGcaaggcccttcggggcgacctataaagaaagcg										1.05	aATGTTAacttgcatcaaatcgtgagcaaggcccttcggggcgacctataaagaaagcg
AM747720	1704730	1704789	BCAL1538	y	-	6.54	aaacggctttggccattcggccggatcgcgaaaatgcgccggaacGTCTATAGTgggtt									4.64	aaacggctttggccattcggccggaTCGCGaaaatgcgccggaacgtctatagtgggtt										3.14	aaACGGCTttggccattcggccggatcgcgaaaatgcgccggaacgtctatagtgggtt
AM747720	1704801	1704860	BCAL1539	y	+	6.35	ttacgactctcgcagccccgtatcacctcggcgcgggcggcgcGCTTACATTggttgcg									3.18	ttacgactctcgcagccccgtatcaccTCGGCgcgggcggcgcgcttacattggttgcg										3.41	ttACGACTctcgcagccccgtatcacctcggcgcgggcggcgcgcttacattggttgcg
AM747720	1720077	1720136	BCALr1551a	n	-	9.56	attttcgtccgcccctcaaattctattgacagattctcccggcaCGCTAGAATagcggt									5.59	attttcgtccgcccctcaaattctaTTGACagattctcccggcacgctagaatagcggt										3.99	attttcgtCCGCCCctcaaattctattgacagattctcccggcacgctagaatagcggt
AM747720	1720410	1720469	BCALr1551b	y	-	10.06	ttttagcgtgccggatgaaattgtgttgacagacttcgtcagcaCGCTACAATagcggt									5.59	ttttagcgtgccggatgaaattgtgTTGACagacttcgtcagcacgctacaatagcggt										4.24	ttttagcgtgCCGGATgaaattgtgttgacagacttcgtcagcacgctacaatagcggt
AM747720	1721792	1721851	BCALr1552	n	-	7.61	ctgtttgcggcgcatcgcaaaaaagtgttgacaggaataattggggCGCTATAATttcg									4.46	ctgtttgcggcgcatcgcaaaaaagtgTTGACaggaataattggggcgctataatttcg										4.49	ctgtttgcgGCGCATcgcaaaaaagtgttgacaggaataattggggcgctataatttcg
AM747720	1721859	1721918	BCAL1553	y	+	8.96	cgcgcgtgctggcggcattcccgtcttttggcgacacaggcgggTGATAGAATgacccg									3.61	cgcgcgtgctggcggcattcccgtcttTTGGCgacacaggcgggtgatagaatgacccg										3.57	cgcgcgtgctgGCGGCAttcccgtcttttggcgacacaggcgggtgatagaatgacccg
AM747720	1726362	1726421	BCAL1556	y	+	9.14	gcgacgccccgcacgccgaaaaacgcgggggcgtccgccgactcCGGTAAACTggcggt									3.57	gcgacgccccgcacgccgaaaaACGCGggggcgtccgccgactccggtaaactggcggt										3.24	gcgACGCCCcgcacgccgaaaaacgcgggggcgtccgccgactccggtaaactggcggt
AM747720	1728141	1728200	BCAL1558	n	+	7.65	ctgacgcggcgcgtgtcgttgctcatcctggtgccgccgggccGTTTATCATgacgtcc									2.37	ctgacgcggcgcgtgtcgTTGCTcatcctggtgccgccgggccgtttatcatgacgtcc										3.78	ctgacGCGGCGcgtgtcgttgctcatcctggtgccgccgggccgtttatcatgacgtcc
AM747720	1767648	1767707	BCAL1609	y	-	4.44	aaagggtggcatccgcaacgatgccgccctttgttttattggtccgGTTTATGATtgcg									4.22	aaagggtggcatccgcaacgatgCCGCCctttgttttattggtccggtttatgattgcg										3.24	aaagggtggcatCCGCAAcgatgccgccctttgttttattggtccggtttatgattgcg
AM747720	1769707	1769766	BCAL1611	n	-	9.25	gccgcggcggctacgaagcgaagcgcgcccgtgccgcgcaactccCGGTAAAATagcgg									4.27	gccgcggcggctacgaagcgaagcGCGCCcgtgccgcgcaactcccggtaaaatagcgg										4.58	gccgcgGCGGCTacgaagcgaagcgcgcccgtgccgcgcaactcccggtaaaatagcgg
AM747720	1771978	1772037	BCAL1614	y	-	8.26	acgtgccgctccacgcgcaggcgttcgagaatgccgcggcccggTGATACACTcgcatc									4.79	acgtgccgctccacgcgcaggcgtTCGAGaatgccgcggcccggtgatacactcgcatc										4.44	acgtgCCGCTCcacgcgcaggcgttcgagaatgccgcggcccggtgatacactcgcatc
AM747720	1772208	1772267	BCALr1614	y	-	0.69	ttgtcagaaaacacttgcgcacctccgggcaaccccgtataatTCATTTCTTcgacgga									2.48	ttgtcagaaaacacttgcgcacctCCGGGcaaccccgtataattcatttcttcgacgga										2.68	ttgTCAGAAaacacttgcgcacctccgggcaaccccgtataattcatttcttcgacgga
AM747720	1772267	1772326	BCAL1615	y	+	9.65	tcccgtggcgggcgcttgtggggccggtacgtgggggcacgtgCGCTAGAATcgagcgg									1.9	tcccgtggcgggcgcttgtggggCCGGTacgtgggggcacgtgcgctagaatcgagcgg										3.41	tcccgtggcggGCGCTTgtggggccggtacgtgggggcacgtgcgctagaatcgagcgg
AM747720	1775053	1775112	BCAL1618	y	-	8.87	tttcgtgattagcacgacgctggagcgaatatcgccgcggccgggCCCTATAATggcgc									3.84	tttcgtgattagcacgacgctggaGCGAAtatcgccgcggccgggccctataatggcgc										3.38	tttcGTGATTagcacgacgctggagcgaatatcgccgcggccgggccctataatggcgc
AM747720	1775116	1775175	BCAL1619	y	+	7.62	aaaacctaagctcaaaaaaatcgttccaaagccctgtaccgatCCCTAGACTgattcct									2.56	aaaacctaagctcaaaaaaatcGTTCCaaagccctgtaccgatccctagactgattcct										2.12	aaaacctaagcTCAAAAaaatcgttccaaagccctgtaccgatccctagactgattcct
AM747720	1778615	1778674	BCAL1623	y	+	7.95	ttcgcgccgcgcgtttgcctcggtattcgacttcctgacgaagTGCTAGGATggaacga									4.7	ttcgcgccgcgcgtttgcctcggtatTCGACttcctgacgaagtgctaggatggaacga										3.53	ttcgcgccgcGCGTTTgcctcggtattcgacttcctgacgaagtgctaggatggaacga
AM747720	1779180	1779239	BCAL1625	y	+	10.34	ctcggcggcgggtagcgcgtgtcgggcgggcatcgccggtattgCGGTAAAATatcggg									3.64	ctcggcggcgggtagcgcgtgTCGGGcgggcatcgccggtattgcggtaaaatatcggg										3.66	ctcgGCGGCGggtagcgcgtgtcgggcgggcatcgccggtattgcggtaaaatatcggg
AM747720	1780258	1780317	BCALr1625	y	+	10.13	gaagaaatttttgaaaaaaaggctttgcaagattcaaaagtgtTCGTATAATcttgttc									5.71	gaagaaatttttgaaaaaaaggctTTGCAagattcaaaagtgttcgtataatcttgttc										2.78	gaagaaatttTTGAAAaaaaggctttgcaagattcaaaagtgttcgtataatcttgttc
AM747720	1781328	1781387	BCAL1627	y	+	7.53	gcgccccgacaacgaacccggcgaaaggcatttcacaaagcaCGGTATATTttgcgacg									3.07	gcgccccgacaacgaacccgGCGAAaggcatttcacaaagcacggtatattttgcgacg										4.8	gcgccCCGACAacgaacccggcgaaaggcatttcacaaagcacggtatattttgcgacg
AM747720	1782525	1782584	BCAL1628	y	-	9.21	tttcctgtttccggtatcgacctgctccgcagccgcaatcgcgcTGCTAAACTcggatc									3.07	tttcctgtttccggtatcgacctgctCCGCAgccgcaatcgcgctgctaaactcggatc										4.06	tttcctgtttCCGGTAtcgacctgctccgcagccgcaatcgcgctgctaaactcggatc
AM747720	1784723	1784782	BCAL1631	y	+	7.44	tctcccgtacacgattgtctgttgacggttgcaaagcgtcccaATGTATCATcgaaaat									5.58	tctcccgtacacgattgtctgTTGACggttgcaaagcgtcccaatgtatcatcgaaaat										4.38	tctcCCGTACacgattgtctgttgacggttgcaaagcgtcccaatgtatcatcgaaaat
AM747720	1784760	1784819	BCAL1630	y	-	5.92	acggcctgcgatcatgtgcgctgcgccggccgacgcgattttcgaTGATACATTgggac									4.27	acggcctgcgatcatgtgcgctGCGCCggccgacgcgattttcgatgatacattgggac										5.13	acggcctGCGATCatgtgcgctgcgccggccgacgcgattttcgatgatacattgggac
AM747720	1787466	1787525	BCAL1635	y	-	5.92	atcgccgccgccgcggtttgcagcgtggcgatgcatcgcggaatgCGCGATACTgttcg									3.71	atcgccgccgccgcggtttgcagcGTGGCgatgcatcgcggaatgcgcgatactgttcg										3.29	atcgccgCCGCCGcggtttgcagcgtggcgatgcatcgcggaatgcgcgatactgttcg
AM747720	1788715	1788774	BCAL1636	y	-	8.48	ggaccatcgcttcgcatccgcacgtgaccgggccgccacgcgtgCGTTACACTctcggc									4.66	ggaccatcgcttcgcatccgcacGTGACcgggccgccacgcgtgcgttacactctcggc										4.08	ggaccaTCGCTTcgcatccgcacgtgaccgggccgccacgcgtgcgttacactctcggc
AM747720	1789569	1789628	BCAL1637	y	-	10.1	ggcggttgtcaacgcgactgcgcccgttgccgccgaacgcgggTTCTATAATcgaaccc									5.25	ggcggttgtcaacgcgactgcgcccgTTGCCgccgaacgcgggttctataatcgaaccc										3.84	gGCGGTTgtcaacgcgactgcgcccgttgccgccgaacgcgggttctataatcgaaccc
AM747720	1790206	1790265	BCAL1639	y	+	5.06	ttgtaagcgtgtgcggggcccatctgaagcacgcgcttcaatgTGATAGCGTtcctgct									4.21	ttgtaagcgtgtgcggggcccatCTGAAgcacgcgcttcaatgtgatagcgttcctgct										2.39	ttgtaaGCGTGTgcggggcccatctgaagcacgcgcttcaatgtgatagcgttcctgct
AM747720	1794217	1794276	BCAL1641	n	-	8.86	aagaaaggttcgaaattcgatcattgtgacaaaaaaccgggctTTCTAGAATcgatcgc									4.28	aagaaaggttcgaaattcgatcattGTGACaaaaaaccgggctttctagaatcgatcgc										4.69	aagaaaggtTCGAAAttcgatcattgtgacaaaaaaccgggctttctagaatcgatcgc
AM747720	1795227	1795286	BCAL1643	y	+	7.62	ctcgccgccgcggactaccgcgcgcggcccgggacgccggcccgTGAGATAATcgtcaa									3.38	ctcgccgccgcggactaccgcgcGCGGCccgggacgccggcccgtgagataatcgtcaa										4.83	ctcgccgccGCGGACtaccgcgcgcggcccgggacgccggcccgtgagataatcgtcaa
AM747720	1799875	1799934	BCAL1648	y	+	1.65	ccgttgcccgagcgtggccggtttgcgaacggatcggacggatgcGTGTCACATgggca									5.34	ccgttgcccgagcgtggccggtTTGCGaacggatcggacggatgcgtgtcacatgggca										3.04	ccgttgcCCGAGCgtggccggtttgcgaacggatcggacggatgcgtgtcacatgggca
AM747720	1799981	1800040	BCAL1647	y	-	8.43	gcatcgcaccgggcaggcatgccctgaagcgatgcagccgatgCACTAGAATggcccgt									4.21	gcatcgcaccgggcaggcatgccCTGAAgcgatgcagccgatgcactagaatggcccgt										4.16	gcaTCGCACcgggcaggcatgccctgaagcgatgcagccgatgcactagaatggcccgt
AM747720	1802544	1802603	BCAL1651	y	-	5.66	atcgcgtcgaacctcaagtaacacttgaaattcaccaggtactgTATAAAAATacagct									5.58	atcgcgtcgaacctcaagtaacacTTGAAattcaccaggtactgtataaaaatacagct										0	atcgcgtcgaacctcaagtaacacttgaaattcaccaggtactgtataaaaatacagct
AM747720	1802691	1802750	BCAL1652	y	+	7.78	attaaaaaatgaggaacgattatttttaatcatgtaacccgttCGATAGACTggcccga									3.44	attaaaaaatgaggaacgattattTTTAAtcatgtaacccgttcgatagactggcccga										0.69	aTTAAAAaatgaggaacgattatttttaatcatgtaacccgttcgatagactggcccga
AM747720	1808321	1808380	BCAL1657	y	+	2.95	ccttaaatattgatcagacaggttgcgcgccgaagcgaatcgGTACAGCATagccttca									5.34	ccttaaatattgatcagacaggTTGCGcgccgaagcgaatcggtacagcatagccttca										2.66	ccttaaataTTGATCagacaggttgcgcgccgaagcgaatcggtacagcatagccttca
AM747720	1816813	1816872	BCAL1663	y	+	1.06	aataagaaagggtttaggatgaattcgaacgcgcttgcttctgCGCAGTCATacgaagg									5.15	aataagaaagggtttaggatgaatTCGAAcgcgcttgcttctgcgcagtcatacgaagg										0	aataagaaagggtttaggatgaattcgaacgcgcttgcttctgcgcagtcatacgaagg
AM747720	1818825	1818884	BCAL1664	n	+	0	catgacgcgcgcggtaccgtgcccgtacggcgagtccgtacgggcgctttcagagacgc									2.5	catgacgcgcgcggtaccgtgcccgtACGGCgagtccgtacgggcgctttcagagacgc										4.25	catgacgcgcGCGGTAccgtgcccgtacggcgagtccgtacgggcgctttcagagacgc
AM747720	1823748	1823807	BCAL1668	y	+	5.33	cagagcaaagcaccatttgttggttcggattcgccgcacgcgcTGATACGTTagcggct									4.3	cagagcaaagcaccatttgttggtTCGGAttcgccgcacgcgctgatacgttagcggct										2.7	cagaGCAAAGcaccatttgttggttcggattcgccgcacgcgctgatacgttagcggct
AM747720	1827898	1827957	BCAL1671	y	-	3.03	ccccctttaaaatttttaacgttttgcggaacatcggtagactgaCGCTGTCATctttc									5.44	ccccctttaaaatttttaacgttTTGCGgaacatcggtagactgacgctgtcatctttc										1.7	ccccctTTAAAAtttttaacgttttgcggaacatcggtagactgacgctgtcatctttc
AM747720	1828715	1828774	BCAL1674	y	+	6.34	tcggtcagattgaaacagcatgtatttaatcagtcgtgactGATTATAATcggccaccc									3.44	tcggtcagattgaaacagcatgtaTTTAAtcagtcgtgactgattataatcggccaccc										3.1	tcggtcagaTTGAAAcagcatgtatttaatcagtcgtgactgattataatcggccaccc
AM747720	1835359	1835418	BCAL1677	y	+	7.44	cagaatcatttgacaatgatttacagaaatctttcatggttatCTCGATAATgccgcct									2.3	cagaatcatttgacaatgaTTTACagaaatctttcatggttatctcgataatgccgcct										0	cagaatcatttgacaatgatttacagaaatctttcatggttatctcgataatgccgcct
AM747720	1843341	1843400	BCAL1684	y	+	6.55	gtgcacgacgcgcggaacgtgcacgacgcgtgcggtcttccaTGCCAGAATggcccgta									4.1	gtgcacgacgcgcggaacgtgcACGACgcgtgcggtcttccatgccagaatggcccgta										4.19	gtgcacgacgcGCGGAAcgtgcacgacgcgtgcggtcttccatgccagaatggcccgta
AM747720	1846182	1846241	BCAL1687	y	-	7.52	gtcatcggcggtagcaacttcttaccacgtgaaattttgggggcTCGTACGATcgacct									2	gtcatcggcggtagcaacttcttaccacGTGAAattttgggggctcgtacgatcgacct										0.75	gtcatcggcggtaGCAACTtcttaccacgtgaaattttgggggctcgtacgatcgacct
AM747720	1891951	1892010	BCAL1714	y	+	9.11	cgcttggcacggatcgcgccggctgatggccggcacggcggtgCGCTATGATcgccgct									3.4	cgcttggcacggatcgcgccggctgATGGCcggcacggcggtgcgctatgatcgccgct										4.18	cgcttggcACGGATcgcgccggctgatggccggcacggcggtgcgctatgatcgccgct
AM747720	1923285	1923344	BCAL1742	y	+	6.47	ccccgcaatccgtggttttttgttgaccgacatcgtataacgcCGTCATGATttcctga									5.87	ccccgcaatccgtggttttttgTTGACcgacatcgtataacgccgtcatgatttcctga										4.27	ccCCGCAAtccgtggttttttgttgaccgacatcgtataacgccgtcatgatttcctga
AM747720	1928236	1928295	BCAL1747A	y	+	10.16	tcctcggtatgcgggcagggttatagggaaaacccttatctcaAGGTATAATtacgggc									0	tcctcggtatgcgggcagggttatagggaaaacccttatctcaaggtataattacgggc										4.18	tccTCGGTAtgcgggcagggttatagggaaaacccttatctcaaggtataattacgggc
AM747720	1942654	1942713	BCAL1761	y	+	8.54	gccgatcgagaccgattatcatgcctccgataaaatcgcatgcgATATATAATgcgttg									3.89	gccgatcgagaccgattatcATGCCtccgataaaatcgcatgcgatatataatgcgttg										3.99	gCCGATCgagaccgattatcatgcctccgataaaatcgcatgcgatatataatgcgttg
AM747720	1943998	1944057	BCAL1762	y	-	5.68	tgtcccggaccgtatcgccagcgctacccgttcgccctgtccggGATTATTCTgtgcgg									2.17	tgtcccggaccgtatcgccaGCGCTacccgttcgccctgtccgggattattctgtgcgg										4.94	tgtcCCGGACcgtatcgccagcgctacccgttcgccctgtccgggattattctgtgcgg
AM747720	1956967	1957026	BCAL1776	y	-	6.89	atccggaggccgatattggccgttttattgaccttgtcgcaaacGTGTACAGTgaacgt									4.46	atccggaggccgatattggccgttttaTTGACcttgtcgcaaacgtgtacagtgaacgt										4.65	atccggaggCCGATAttggccgttttattgaccttgtcgcaaacgtgtacagtgaacgt
AM747720	1979599	1979658	BCAL1791	y	-	6.26	tgggcgggcgctgcacgagggcatttccattggcccggaatgcgACCTATGCTgaacga									3.96	tgggcgggcgctgcacgagggcaTTTCCattggcccggaatgcgacctatgctgaacga										3.75	tgggcggGCGCTGcacgagggcatttccattggcccggaatgcgacctatgctgaacga
AM747720	1979899	1979958	BCAL1792	y	+	8.86	cgtcacaaccggcaaacccacgccgcccacggctttcccgctgCCCTATACTgatcccg									4.12	cgtcacaaccggcaaacccacgCCGCCcacggctttcccgctgccctatactgatcccg										4.35	cgtcacaaCCGGCAaacccacgccgcccacggctttcccgctgccctatactgatcccg
AM747720	1983509	1983568	BCAL1796	y	-	8.32	ggtcgtttcgcatcattcttcgtcttggaactgattttgagcgtCCCTAAACTgtgttc									4.73	ggtcgtttcgcatcattcttcgtcTTGGAactgattttgagcgtccctaaactgtgttc										4.37	ggtcgttTCGCATcattcttcgtcttggaactgattttgagcgtccctaaactgtgttc
AM747720	1985284	1985343	BCAL1799	y	+	6.65	gtcgcgatcggcgaccggtgcgccacacggcgcgccgaattcgGGATAAGCTcccggct									2.83	gtcgcgatcggcgaccggtGCGCCacacggcgcgccgaattcgggataagctcccggct										4.85	gtcGCGATCggcgaccggtgcgccacacggcgcgccgaattcgggataagctcccggct
AM747720	1993657	1993716	BCAL1808	y	+	5.46	ccggatagtttacgtcacaaatcacaatttttcatatcgataTAACAAAATtaggattg									0.26	ccggatagtttacgtcacaaatcacaattTTTCAtatcgatataacaaaattaggattg										3.53	CCGGATagtttacgtcacaaatcacaatttttcatatcgatataacaaaattaggattg
AM747720	1997320	1997379	BCAL1810	y	-	8.52	atacctgtatctgaatgcaaaaatgaatccgaaagggaaaggaTGCTAGACTgcgcgcc									4.23	atacctgtatctgaatgcaaaaATGAAtccgaaagggaaaggatgctagactgcgcgcc										2.92	atacctgtatCTGAATgcaaaaatgaatccgaaagggaaaggatgctagactgcgcgcc
AM747720	2003367	2003426	BCAL1814	y	+	4.56	cacgcgcgtccgatcgccgatcttccgcttgaccctcacgtaGCGTAACGTtcgagact									3.61	cacgcgcgtccgatcgccgatcttccgcTTGACcctcacgtagcgtaacgttcgagact										4.07	cacgcGCGTCCgatcgccgatcttccgcttgaccctcacgtagcgtaacgttcgagact
AM747720	2007660	2007719	BCAL1817	y	-	6.26	gcggcatctggtggcagaccaggactgccataactggcagtgtcgTGGCAGAATtggcg									4.55	gcggcatctggtggcagaccaggaCTGCCataactggcagtgtcgtggcagaattggcg										3.27	GCGGCAtctggtggcagaccaggactgccataactggcagtgtcgtggcagaattggcg
AM747720	2007772	2007831	BCAL1818	y	+	2.33	ctgccacatcggccggcgccgcgcggccggctggcacgcttcttgAGGTAAAGAtcgcg									3.28	ctgccacatcggccggcgccgcGCGGCcggctggcacgcttcttgaggtaaagatcgcg										3.95	ctgccacaTCGGCCggcgccgcgcggccggctggcacgcttcttgaggtaaagatcgcg
AM747720	2024202	2024261	BCAL1831	y	-	9.56	cctttcgaatcgctgtcattcgtcacacccgtcaccgaaacgctCGCTAGAATggcggc									2.45	cctttcgaatcgctgtcatTCGTCacacccgtcaccgaaacgctcgctagaatggcggc										4.82	ccttTCGAATcgctgtcattcgtcacacccgtcaccgaaacgctcgctagaatggcggc
AM747720	2024347	2024406	BCAL1832	y	+	6.73	gccacgtcagcatccgcccggatgcgcggccgggcccgcatcgTGCTATGTTtttaata									3.71	gccacgtcagcatccgcccggATGCGcggccgggcccgcatcgtgctatgtttttaata										3.04	gccACGTCAgcatccgcccggatgcgcggccgggcccgcatcgtgctatgtttttaata
AM747720	2025508	2025567	BCAL1833	y	-	5.28	ctgacgtttcacgcggcgtcgaaggctgtcatgccacggtcgattGAGTATCCTtggat									2.85	ctgacgtttcacgcggcgTCGAAggctgtcatgccacggtcgattgagtatccttggat										3.14	ctgACGTTTcacgcggcgtcgaaggctgtcatgccacggtcgattgagtatccttggat
AM747720	2027719	2027778	BCAL1837	y	+	7.18	cgcagcaccgcgcgccccgcatcgccctcgacgagatacgtttTGTTAGTATggcccga									5.29	cgcagcaccgcgcgccccgcaTCGCCctcgacgagatacgttttgttagtatggcccga										3.21	cgcagcaccgcGCGCCCcgcatcgccctcgacgagatacgttttgttagtatggcccga
AM747720	2027760	2027819	BCAL1836	n	-	7.18	ggtactggaacatcgggccggcgcgcctgcaggcgctggcgtcgGGCCATACTaacaaa									4.27	ggtactggaacatcgggccggcGCGCCtgcaggcgctggcgtcgggccatactaacaaa										3.44	ggtaCTGGAAcatcgggccggcgcgcctgcaggcgctggcgtcgggccatactaacaaa
AM747720	2035290	2035349	BCAL1843	y	-	9.33	ggaatacgccgccgggacggtgcggtcggcagtttctccgacaccTGCTAAAATacacg									4.32	ggaatacgccgccgggacggtgcggTCGGCagtttctccgacacctgctaaaatacacg										3.14	ggaatacgCCGCCGggacggtgcggtcggcagtttctccgacacctgctaaaatacacg
AM747720	2038369	2038428	BCAL1845	y	-	8.16	aatgaaaaaaagcgttaatggcgccgaaaggccgccacgtcgtgCGTCATAATaccgat									3.79	aatgaaaaaaagcgttaatggcgCCGAAaggccgccacgtcgtgcgtcataataccgat										3.29	aatgaaaaaaaGCGTTAatggcgccgaaaggccgccacgtcgtgcgtcataataccgat
AM747720	2045780	2045839	BCAL1853	y	-	6.54	ggtgtgcgcggcgcgcattgtaccgggccaagcgcgccgattttGGCTACTCTaacgac									2.48	ggtgtgcgcggcgcgcattgtaCCGGGccaagcgcgccgattttggctactctaacgac										0	ggtgtgcgcggcgcgcattgtaccgggccaagcgcgccgattttggctactctaacgac
AM747720	2048831	2048890	BCAL1856	y	-	5.08	gacgatctttcccggtcgctcattttgcctcgccacccctaaatccCTGTAAACTcacg									6.01	gacgatctttcccggtcgctcattTTGCCtcgccacccctaaatccctgtaaactcacg										3.56	gacgatctttcCCGGTCgctcattttgcctcgccacccctaaatccctgtaaactcacg
AM747720	2050671	2050730	BCAL1859	y	-	9.68	ctctgtcgacgtggcgcaagcagcggcagggtacgcggatcgcCGCTATACTcgccatc									3.28	ctctgtcgacgtggcgcaagcaGCGGCagggtacgcggatcgccgctatactcgccatc										3.55	ctctgTCGACGtggcgcaagcagcggcagggtacgcggatcgccgctatactcgccatc
AM747720	2054098	2054157	BCAL1862	y	-	3.93	gggcgctacgtgttgcagcgcgattgacgaaaaccggacagcgGCGCACGCTgtccggt									5.97	gggcgctacgtgttgcagcgcgaTTGACgaaaaccggacagcggcgcacgctgtccggt										4.12	ggGCGCTAcgtgttgcagcgcgattgacgaaaaccggacagcggcgcacgctgtccggt
AM747720	2056094	2056153	BCAL1863	n	-	7.29	gcgcttcacatggggaaaacgataatgataaaaataccgcactgCGGCAGAATctggag									3.2	gcgcttcacatggggaaaacgataATGATaaaaataccgcactgcggcagaatctggag										0	gcgcttcacatggggaaaacgataatgataaaaataccgcactgcggcagaatctggag
AM747720	2062752	2062811	BCAL1869	y	-	9.06	agcggggcattttgccataaatggcggagcgtccagccgggggTGATAGAATttgacac									3.08	agcggggcattttgccataaatgGCGGAgcgtccagccgggggtgatagaatttgacac										2.45	agcgggGCATTTtgccataaatggcggagcgtccagccgggggtgatagaatttgacac
AM747720	2067405	2067464	BCAL1871	y	-	8.87	gggcggcgtgtgcggcggacccgataggcaggcggcgcggccccGGCTATGATggcagc									1.89	gggcggcgtgtgcggcggacCCGATaggcaggcggcgcggccccggctatgatggcagc										3.17	ggGCGGCGtgtgcggcggacccgataggcaggcggcgcggccccggctatgatggcagc
AM747720	2069515	2069574	BCAL1873	y	-	2.54	catatcgttgaagcgaaacggaaaaattcggaatcgcccgcgaacatAGGTAGAATacg									2.89	catatcgttgaagcgaaacggaaaaatTCGGAatcgcccgcgaacataggtagaatacg										3.96	catatcgttgaaGCGAAAcggaaaaattcggaatcgcccgcgaacataggtagaatacg
AM747720	2074956	2075015	BCAL1879	n	-	7.92	gggctaggccgcatggcctacgcccgggcggggcaggcaaaatcAGCTATAGTgtagcg									2.79	gggctaggccgcatggcctACGCCcgggcggggcaggcaaaatcagctatagtgtagcg										4.53	gggctaggCCGCATggcctacgcccgggcggggcaggcaaaatcagctatagtgtagcg
AM747720	2076425	2076484	BCAL1880	y	-	5.58	gcgcgcgcgcgccgggcgcgcgcatccggcgcggcgcgaattcgTGATATTTTcattca									2.86	gcgcgcgcgcgccgggcgcgcgcatCCGGCgcggcgcgaattcgtgatattttcattca										3.33	gcgcgcgcGCGCCGggcgcgcgcatccggcgcggcgcgaattcgtgatattttcattca
AM747720	2084174	2084233	BCAL1888	n	+	5.03	atatgttttgtgccgccgggccattgaaacctcccggcacggaACGTATCTTagccata									5.67	atatgttttgtgccgccgggccaTTGAAacctcccggcacggaacgtatcttagccata										1.26	atATGTTTtgtgccgccgggccattgaaacctcccggcacggaacgtatcttagccata
AM747720	2084291	2084350	BCAL1887	y	-	7.84	aaccgccgcggccgaaattgtacggatagtcgttcatggtttcTCCTAACATtgaacgc									2.66	aaccgccgcggccgaaattgtACGGAtagtcgttcatggtttctcctaacattgaacgc										0.07	aaCCGCCGcggccgaaattgtacggatagtcgttcatggtttctcctaacattgaacgc
AM747720	2086500	2086559	BCAL1889	y	-	9.05	ttcgacgcctgcctcatccaaagcgcgcgacggaggctttcgtcGTCTACAATctcgcc									3.61	ttcgacgcctgcctcatccaaagcGCGCGacggaggctttcgtcgtctacaatctcgcc										3.36	ttcgACGCCTgcctcatccaaagcgcgcgacggaggctttcgtcgtctacaatctcgcc
AM747720	2092055	2092114	BCAL1895	y	-	9.54	ccgtccgcggccgccggactgtcgctctcgcgccatctttcctcGGTTACAATcgccgg									3.95	ccgtccgcggccgccggactgTCGCTctcgcgccatctttcctcggttacaatcgccgg										4.65	ccgtccGCGGCCgccggactgtcgctctcgcgccatctttcctcggttacaatcgccgg
AM747720	2096944	2097003	BCAL1899	y	-	9.46	ccgtgttccgcaccgtttcgcgtgtcggcgcgacgcagcgttacTGATACAATttcccg									4.6	ccgtgttccgcaccgtttcgcgtgTCGGCgcgacgcagcgttactgatacaatttcccg										4.75	ccgtgttCCGCACcgtttcgcgtgtcggcgcgacgcagcgttactgatacaatttcccg
AM747720	2097263	2097322	BCAL1900	y	+	0	gcgcaccgcatgcggcccacccccttgtaatttgcggaccggcctccacctgcgtggca									4.03	gcgcaccgcatgcggcccacccccTTGTAatttgcggaccggcctccacctgcgtggca										4.71	gcgcaCCGCATgcggcccacccccttgtaatttgcggaccggcctccacctgcgtggca
AM747720	2099390	2099449	BCAL1902	n	+	9.3	ggccgttttttcggccccaacctgaacgtgaacgtacaggttgATCTATAATcgcgtca									3.82	ggccgttttttcggccccaacCTGAAcgtgaacgtacaggttgatctataatcgcgtca										3.47	ggCCGTTTtttcggccccaacctgaacgtgaacgtacaggttgatctataatcgcgtca
AM747720	2102384	2102443	BCAL1905	y	+	8.6	cgctcgacgcaccgtgaaaattattcgtcaaccgtctgattttcTGGCATAATcgccgt									3.9	cgctcgacgcaccgtgaaaattatTCGTCaaccgtctgattttctggcataatcgccgt										4.2	cgctcgACGCACcgtgaaaattattcgtcaaccgtctgattttctggcataatcgccgt
AM747720	2115757	2115816	BCAL1917	y	+	6.25	agcaagattcggtcagcctgtcttaaaaagggcacgcatttgTCCTATGCTtaacggcg									1.69	agcaagattcggtcagcctgtCTTAAaaagggcacgcatttgtcctatgcttaacggcg										2.6	agcaagatTCGGTCagcctgtcttaaaaagggcacgcatttgtcctatgcttaacggcg
AM747720	2119770	2119829	BCAL1919	y	-	3.03	tgcgctgaatcaacccgaatttcgcttgaaagccgcataaccatCCTCATCTTggtgtt									5.3	tgcgctgaatcaacccgaatttcgcTTGAAagccgcataaccatcctcatcttggtgtt										3.54	tgcgCTGAATcaacccgaatttcgcttgaaagccgcataaccatcctcatcttggtgtt
AM747720	2120486	2120545	BCAL1921	y	+	5.88	ggtgccgttgcgcggccccgggttgccgggatcgcgtgcgcgCAATAAGATgcgtgaca									6	ggtgccgttgcgcggccccgggTTGCCgggatcgcgtgcgcgcaataagatgcgtgaca										3.48	ggtgccgttgcGCGGCCccgggttgccgggatcgcgtgcgcgcaataagatgcgtgaca
AM747720	2120569	2120628	BCAL1920	y	-	6.62	gcgcggcggcacgggtgacgagcaggacgccggccggattttgACGCAAAATagcgtcc									3.49	gcgcggcggcacgggtgacgagcaggACGCCggccggattttgacgcaaaatagcgtcc										4.72	gcgcgGCGGCAcgggtgacgagcaggacgccggccggattttgacgcaaaatagcgtcc
AM747720	2123324	2123383	BCAL1924	y	-	10.06	cagtcttcgcatgctcgccatatcgcgcgtgcgcgtgacggcgtCGCTACAATgacggt									4.92	cagtcttcgcatgctcgccataTCGCGcgtgcgcgtgacggcgtcgctacaatgacggt										4.43	cagtctTCGCATgctcgccatatcgcgcgtgcgcgtgacggcgtcgctacaatgacggt
AM747720	2127741	2127800	BCAL1928	y	+	9.79	tgtggcgacgcacgacgcaagtggcgcccgggggcgaccaaaaAGTTATAATttagcgg									4.36	tgtggcgacgcacgacgcaagtgGCGCCcgggggcgaccaaaaagttataatttagcgg										4.14	tgtggcgACGCACgacgcaagtggcgcccgggggcgaccaaaaagttataatttagcgg
AM747720	2127786	2127845	BCAL1927	y	-	4.71	gcgggcccggcgcggctatggtgcattgcgaaagtcggccaaaatcCGCTAAATTataa									5.07	gcgggcccggcgcggctatggtgcaTTGCGaaagtcggccaaaatccgctaaattataa										3.61	gcgggcCCGGCGcggctatggtgcattgcgaaagtcggccaaaatccgctaaattataa
AM747720	2138535	2138594	BCAL1938	y	+	5.14	aacgcttcgtcacgcaacaacgcagtttacgcgcgaaacttcAAGTAAATTctcaagaa									3.46	aacgcttcgtcacgcaacaacgcagTTTACgcgcgaaacttcaagtaaattctcaagaa										3.7	aacgctTCGTCAcgcaacaacgcagtttacgcgcgaaacttcaagtaaattctcaagaa
AM747720	2143086	2143145	BCAL1941	y	-	7.41	cccgatcgcgggcaagcggtggtagcgctgccgccatctattCGCGATAATcccaaccc									3.13	cccgatcgcgggcaagcggtggtagcgCTGCCgccatctattcgcgataatcccaaccc										3.99	cCCGATCgcgggcaagcggtggtagcgctgccgccatctattcgcgataatcccaaccc
AM747720	2144761	2144820	BCAL1945	y	-	9.03	ccgtccgcgcatcgtcgattggccttgcatgcgtcccgtaaccgGGTTAGAATcttcgg									5.71	ccgtccgcgcatcgtcgattggccTTGCAtgcgtcccgtaaccgggttagaatcttcgg										2.43	CCGTCCgcgcatcgtcgattggccttgcatgcgtcccgtaaccgggttagaatcttcgg
AM747720	2146556	2146615	BCAL1947	y	-	7.11	ctgggccgtccggcgattttttacgcttcatgcgcacggcgcggGAATAAACTcgacgc									2.9	ctgggccgtccggcgattttttACGCTtcatgcgcacggcgcgggaataaactcgacgc										3.88	ctgggCCGTCCggcgattttttacgcttcatgcgcacggcgcgggaataaactcgacgc
AM747720	2151559	2151618	BCAL1952	y	+	7.98	tacgttcgagcgtgcgatttttcatgcaatcgtcgcgttgaacGCCTACACTttcgcca									4.46	tacgttcgagcgtgcgatttttcATGCAatcgtcgcgttgaacgcctacactttcgcca										2.86	tacgttcgagcgtGCGATTtttcatgcaatcgtcgcgttgaacgcctacactttcgcca
AM747720	2153444	2153503	BCAL1954	y	+	8.7	gcaacgttataggaagtgccgttttggtgttttcacattgattTGCCATAATcggaacg									3.78	gcaacgttataggaagtgccgttTTGGTgttttcacattgatttgccataatcggaacg										3.31	gcaACGTTAtaggaagtgccgttttggtgttttcacattgatttgccataatcggaacg
AM747720	2153999	2154058	BCAL1955	y	+	8.32	cgtcacgacgccgccacatggtgcggcaattcgccgcgttttcTTCTATGATggctgca									3.28	cgtcacgacgccgccacatggtGCGGCaattcgccgcgttttcttctatgatggctgca										3.53	cgtcacgacgCCGCCAcatggtgcggcaattcgccgcgttttcttctatgatggctgca
AM747720	2156732	2156791	BCAL1957	y	-	6.65	aacgcccaaaaaatgcaagacctgcggttccgctcatcgggatcGCGAATAATaatgag									3.59	aacgcccaaaaaatgcaagacCTGCGgttccgctcatcgggatcgcgaataataatgag										3.57	aacgcCCAAAAaatgcaagacctgcggttccgctcatcgggatcgcgaataataatgag
AM747720	2164201	2164260	BCAL1966	y	+	9.4	gcatttcttcagtagggacatggaaacgtgactcaggtaagacCCATATAATacttgct									3.15	gcatttcttcagtagggacatggaaacGTGACtcaggtaagacccatataatacttgct										0	gcatttcttcagtagggacatggaaacgtgactcaggtaagacccatataatacttgct
AM747720	2164242	2164301	BCAL1965	y	-	6.68	atggaatgagggaacagtcaaccctgactttgacgaaggcgagcAAGTATTATatgggt									4.51	atggaatgagggaacagtcaaccCTGACtttgacgaaggcgagcaagtattatatgggt										1.49	ATGGAAtgagggaacagtcaaccctgactttgacgaaggcgagcaagtattatatgggt
AM747720	2168811	2168870	BCAL1971	y	-	5.98	ggacacgccgacttcgagatacagtccattgacgtcggcaagttTGATAGGCTtctcgc									3.61	ggacacgccgacttcgagatacagtccaTTGACgtcggcaagtttgataggcttctcgc										4.6	ggacacgCCGACTtcgagatacagtccattgacgtcggcaagtttgataggcttctcgc
AM747720	2170860	2170919	BCAL1974	y	+	6.78	tattcaaaaaccaaaacattattgacttcggctttcccgcaaATTTAGAATcgcctacg									5.58	tattcaaaaaccaaaacattaTTGACttcggctttcccgcaaatttagaatcgcctacg										2.95	tatTCAAAAaccaaaacattattgacttcggctttcccgcaaatttagaatcgcctacg
AM747720	2179175	2179234	BCAL1979	y	-	7.01	ccggatcgggaacaaaattcaaattgaacgaccgtgctttttcgTTGTATGCTgcctcc									5.67	ccggatcgggaacaaaattcaaaTTGAAcgaccgtgctttttcgttgtatgctgcctcc										3.53	CCGGATcgggaacaaaattcaaattgaacgaccgtgctttttcgttgtatgctgcctcc
AM747720	2181098	2181157	BCAL1981	y	+	8.95	tggcgcacggtgcgcgggccgccatgcgggcggcgcggcgccgCCTTACAATatcggct									4.1	tggcgcacggtgcgcgggccgccATGCGggcggcgcggcgccgccttacaatatcggct										4.37	tgGCGCACggtgcgcgggccgccatgcgggcggcgcggcgccgccttacaatatcggct
AM747720	2189834	2189893	BCAL1987	y	-	10.64	tgcatgcggactaccgatcggccggtcttgggcggccgacttccGGGTATAATtacggc									2.95	tgcatgcggactaccgatcggccggtcTTGGGcggccgacttccgggtataattacggc										5.24	tgcatGCGGACtaccgatcggccggtcttgggcggccgacttccgggtataattacggc
AM747720	2192965	2193024	BCAL1990	y	+	9.59	tcaatcgccttttttatccgtcgccgcgcgccgacacgtaacgcCGCTATACTgactgc									4.81	tcaatcgccttttttatccgTCGCCgcgcgccgacacgtaacgccgctatactgactgc										3.67	tcaaTCGCCTtttttatccgtcgccgcgcgccgacacgtaacgccgctatactgactgc
AM747720	2198223	2198282	BCAL1993	y	-	6.28	ctcgcgcacggtacgtctgcgttttttcccgtcccaccccgtatgTTGTAATATcggac									3.87	ctcgcgcacggtacgtctgcgtttTTTCCcgtcccaccccgtatgttgtaatatcggac										4.66	ctcGCGCACggtacgtctgcgttttttcccgtcccaccccgtatgttgtaatatcggac
AM747720	2198829	2198888	BCALr1993b	y	-	6.82	gttaaaaaaattcgcgtgcaggcttggcaaaatgatcggggatgAATTAAACTtgcggg									5.12	gttaaaaaaattcgcgtgcaggcTTGGCaaaatgatcggggatgaattaaacttgcggg										1	gttaaaaaaatTCGCGTgcaggcttggcaaaatgatcggggatgaattaaacttgcggg
AM747720	2202898	2202957	BCAL1995	n	-	8.06	gccggctccggtcgcgccctaggcgcggcgttcggagcaatcgGCGTATCATgtcattt									3.61	gccggctccggtcgcgccctagGCGCGgcgttcggagcaatcggcgtatcatgtcattt										4.67	gccggctCCGGTCgcgccctaggcgcggcgttcggagcaatcggcgtatcatgtcattt
AM747720	2203743	2203802	BCAL1996	n	-	6.68	agcgacggcccgcacgccgtttttacgtcaagcgcacggttgcCATTAATATggcgatt									3.44	agcgacggcccgcacgccgttTTTACgtcaagcgcacggttgccattaatatggcgatt										4.37	agcgacggcCCGCACgccgtttttacgtcaagcgcacggttgccattaatatggcgatt
AM747720	2205347	2205406	BCAL1997	y	-	8.53	gacacacgcgtgtcgcgctgatctggcggtacgaggaaaattgttTGCTAGAATagtcg									3.56	gacacacgcgtgtcgcgctgatCTGGCggtacgaggaaaattgtttgctagaatagtcg										1.34	gACACACgcgtgtcgcgctgatctggcggtacgaggaaaattgtttgctagaatagtcg
AM747720	2205449	2205508	BCAL1998	y	+	3.78	gccgctatgccgaacggcgtatccaccacgggcccgccatcCTGTAAGCTccgattgcg									1.18	gccgctatgccgaacggcgtatccaccACGGGcccgccatcctgtaagctccgattgcg										3.55	gCCGCTAtgccgaacggcgtatccaccacgggcccgccatcctgtaagctccgattgcg
AM747720	2206663	2206722	BCAL1999	y	+	4.76	tgctcgcgaacgaagcggaacagttgacacgcctgaagtacgGTGCACACTgaccgttg									5.97	tgctcgcgaacgaagcggaacagTTGACacgcctgaagtacggtgcacactgaccgttg										5.51	tgctcGCGAACgaagcggaacagttgacacgcctgaagtacggtgcacactgaccgttg
AM747720	2208439	2208498	BCAL2000	n	-	7.53	tgcgcggtatgctgcccgaatggttgtgcccgcaaccattgagCGTTATGCTcgtcagc									4.42	tgcgcggtatgctgcccgaatggttGTGCCcgcaaccattgagcgttatgctcgtcagc										4.67	tgcGCGGTAtgctgcccgaatggttgtgcccgcaaccattgagcgttatgctcgtcagc
AM747720	2209716	2209775	BCAL2001	y	-	10.65	ggctggcgcgcgttccggcgccgtggcccgccaaaaaagccgctGGCTATAATcggccg									3.71	ggctggcgcgcgttccggcgccGTGGCccgccaaaaaagccgctggctataatcggccg										3.92	ggctggcgcGCGTTCcggcgccgtggcccgccaaaaaagccgctggctataatcggccg
AM747720	2213390	2213449	BCAL2005	y	+	3.11	gacggggccggcccgcgccggcccttgcgcgatccgtgcggatgGGGTTTCCTgtggct									5.35	gacggggccggcccgcgccggcccTTGCGcgatccgtgcggatggggtttcctgtggct										4.4	gacggggCCGGCCcgcgccggcccttgcgcgatccgtgcggatggggtttcctgtggct
AM747720	2214491	2214550	BCALr2006	y	-	9.4	cggcacgaccggtgccggcagggcgagacaaggccgcacggatcGGGTAGAATctcgcg									3.47	cggcacgaccggtgccggcaggGCGAGacaaggccgcacggatcgggtagaatctcgcg										3.97	cggcACGACCggtgccggcagggcgagacaaggccgcacggatcgggtagaatctcgcg
AM747720	2218831	2218890	BCAL2010	y	-	3.58	ttacagtcggttacaaaatttacccgtagtgtcgcgccgagtaaAGGCAGGCTatagag									2.23	ttacagtcggttacaaaatttacCCGTAgtgtcgcgccgagtaaaggcaggctatagag										4.35	ttacagTCGGTTacaaaatttacccgtagtgtcgcgccgagtaaaggcaggctatagag
AM747720	2218886	2218945	BCAL2011	y	+	7.09	gtaacgcacgaaaatacgcgcccgtgcgtcaattcccattcgCGATAAGATgccgatca									4.13	gtaacgcacgaaaatacgcgcccGTGCGtcaattcccattcgcgataagatgccgatca										4.77	gtaacgcACGAAAatacgcgcccgtgcgtcaattcccattcgcgataagatgccgatca
AM747720	2221129	2221188	BCAL2013	y	+	7.53	gaggatggttagttaaaatctattgaagcgtcttgctaatagTGTTATAGTtttgccca									5.57	gaggatggttagttaaaatctaTTGAAgcgtcttgctaatagtgttatagttttgccca										2.31	gaggATGGTTagttaaaatctattgaagcgtcttgctaatagtgttatagttttgccca
AM747720	2223758	2223817	BCAL2017	y	+	9.63	gagtcacgaagggaaacgccggaaaggtgaaatcgagaagcggaTTTTATAATaggtct									3.51	gagtcacgaagggaaacgccggaaagGTGAAatcgagaagcggattttataataggtct										3.86	gagtcACGAAGggaaacgccggaaaggtgaaatcgagaagcggattttataataggtct
AM747720	2223795	2223854	BCAL2016	y	-	8.89	gtgcacgggcgcagcgcggtgcgccggtcgagacgaaagacctaTTATAAAATccgctt									3.5	gtgcacgggcgcagcgcggtGCGCCggtcgagacgaaagacctattataaaatccgctt										3.95	gtgcacggGCGCAGcgcggtgcgccggtcgagacgaaagacctattataaaatccgctt
AM747720	2227369	2227428	BCAL2018	y	+	6.84	tgcaccgcatcgcgcccgacgaaggcgggcgcgcgcgtttttGAGTATGATttcccatt									2.63	tgcaccgcatcgcgcccgacgaagGCGGGcgcgcgcgtttttgagtatgatttcccatt										4.6	tgcaCCGCATcgcgcccgacgaaggcgggcgcgcgcgtttttgagtatgatttcccatt
AM747720	2233121	2233180	BCAL2022	y	+	8.14	cccgcaatgccgtgatttgcggaacgtattgtcggcatcctcgGCCTATGATggacacg									2.35	cccgcaatgccgtgatttgcggaACGTAttgtcggcatcctcggcctatgatggacacg										3.9	cCCGCAAtgccgtgatttgcggaacgtattgtcggcatcctcggcctatgatggacacg
AM747720	2235422	2235481	BCAL2024	y	+	9.04	ttgtcaatcatttcaagatggactaccggcaatggggcacgttCGCTATCATgcggcca									2.86	ttgtcaatcatttcaagatggactaCCGGCaatggggcacgttcgctatcatgcggcca										2.51	ttgTCAATCatttcaagatggactaccggcaatggggcacgttcgctatcatgcggcca
AM747720	2236083	2236142	BCAL2025	y	+	8.1	ctcatttttttgtgacgagcgaatgcacgcgcgggaaaagcagGTCTATGATggagact									4.36	ctcatttttttgtgacgagcgaATGCAcgcgcgggaaaagcaggtctatgatggagact										0.94	cTCATTTttttgtgacgagcgaatgcacgcgcgggaaaagcaggtctatgatggagact
AM747720	2237743	2237802	BCAL2027	y	+	2.58	atgttcctcgtctccgatatgggttgcacttgccgcccatcatACCTATCACtcaagaa									5.8	atgttcctcgtctccgatatgggTTGCActtgccgcccatcatacctatcactcaagaa										3.46	atgttccTCGTCTccgatatgggttgcacttgccgcccatcatacctatcactcaagaa
AM747720	2238202	2238261	BCAL2028	y	+	4.88	gcgtgcctgcgggtatccatctcttgacgctgattttcgttcaTATTAAAAAcgatata									5.97	gcgtgcctgcgggtatccatctcTTGACgctgattttcgttcatattaaaaacgatata										2.74	gcgtgcctGCGGGTatccatctcttgacgctgattttcgttcatattaaaaacgatata
AM747720	2240983	2241042	BCAL2029	y	-	6.14	agggcttcgagcggcggttgcgggcgcccggcagggcggcgggcgGCGTACCATaccga									4.36	agggcttcgagcggcggttgcggGCGCCcggcagggcggcgggcggcgtaccataccga										0	agggcttcgagcggcggttgcgggcgcccggcagggcggcgggcggcgtaccataccga
AM747720	2241033	2241092	BCAL2030	y	+	4.57	cgaagccctatccggcgggccgtcgacagccgctcatgcgcgGCGCATTATctttgata									5.44	cgaagccctatccggcgggccgTCGACagccgctcatgcgcggcgcattatctttgata										2.44	cgaagccctatCCGGCGggccgtcgacagccgctcatgcgcggcgcattatctttgata
AM747720	2245674	2245733	BCAL2036	y	+	6.27	ggttgcggtcgtacagcgcctggcgacccggcggaaaaactgCGCTACGCTttgccatt									4.13	ggttgcggtcgtacagcgcctgGCGACccggcggaaaaactgcgctacgctttgccatt										4.78	ggttGCGGTCgtacagcgcctggcgacccggcggaaaaactgcgctacgctttgccatt
AM747720	2253295	2253354	BCAL2043	n	-	7.05	gtgcggaatcctgcaaaagaattgttgacaatctttatgtccgCCCTAGGATgaggacc									5.88	gtgcggaatcctgcaaaagaattgTTGACaatctttatgtccgccctaggatgaggacc										4.73	gtGCGGAAtcctgcaaaagaattgttgacaatctttatgtccgccctaggatgaggacc
AM747720	2255652	2255711	BCAL2046	y	-	9.72	tatcgagcatatattcgaagggcctgtcataccggcgtcacccTGCTAGAATtcggcct									2.96	tatcgagcatatattcgaagggcCTGTCataccggcgtcaccctgctagaattcggcct										2.8	tatcgaGCATATattcgaagggcctgtcataccggcgtcaccctgctagaattcggcct
AM747720	2264745	2264804	BCAL2056	y	+	7.18	cttgcgcgctcgcgcgagccggatggcaggcatgcgaaaacgcTGCGATACTgacgccc									3.67	cttgcgcgctcgcgcgagccggATGGCaggcatgcgaaaacgctgcgatactgacgccc										4.63	cttgcGCGCTCgcgcgagccggatggcaggcatgcgaaaacgctgcgatactgacgccc
AM747720	2267502	2267561	BCAL2059	y	-	6.85	cgaacggcggattcgtggagcggcgagcgggccggctgccgattGACGATAATgaaatc									3.47	cgaacggcggattcgtggagcgGCGAGcgggccggctgccgattgacgataatgaaatc										5.2	cgaacgGCGGATtcgtggagcggcgagcgggccggctgccgattgacgataatgaaatc
AM747720	2272275	2272334	BCAL2063	y	-	9.01	cggctaagccgttgttcgtgttgtgaaaattcgcggcgcttcGCGTATAATtcgctttt									4.26	cggctaagccgttgttcgtgttGTGAAaattcgcggcgcttcgcgtataattcgctttt										3.12	cggctaagCCGTTGttcgtgttgtgaaaattcgcggcgcttcgcgtataattcgctttt
AM747720	2278100	2278159	BCAL2071	y	+	10.42	cgcttaaagtgggaacgccaagccgggcgattcccgccctgcttTGCTAAAATcgtgat									2.48	cgcttaaagtgggaacgccaagCCGGGcgattcccgccctgctttgctaaaatcgtgat										1.32	cgcttaaaGTGGGAacgccaagccgggcgattcccgccctgctttgctaaaatcgtgat
AM747720	2280312	2280371	BCAL2073	y	-	6.92	ggcggtccgccgcactttcgttgaaggcaaaatgcaaggttcgTGCTATAAAcaccccg									4.8	ggcggtccgccgcactttcgTTGAAggcaaaatgcaaggttcgtgctataaacaccccg										2.67	gGCGGTCcgccgcactttcgttgaaggcaaaatgcaaggttcgtgctataaacaccccg
AM747720	2283023	2283082	BCAL2075	y	+	7.42	gccgttcgcgccccgcccccgcaattgcttatccaacaggttgcCGCTATTCTaccgtg									4.68	gccgttcgcgccccgcccccgcaaTTGCTtatccaacaggttgccgctattctaccgtg										3.16	gCCGTTCgcgccccgcccccgcaattgcttatccaacaggttgccgctattctaccgtg
AM747720	2283065	2283124	BCAL2074	y	-	9.55	ctccagacccagtgacaaggtcgcgccacatccggcagccggcaCGGTAGAATagcggc									4.27	ctccagacccagtgacaaggtcGCGCCacatccggcagccggcacggtagaatagcggc										2.6	ctCCAGACccagtgacaaggtcgcgccacatccggcagccggcacggtagaatagcggc
AM747720	2297815	2297874	BCAL2089	n	-	5.99	gaaccccggtccggtcggcggcgcttgcccgaatcagtatttcgcCCCTACAGTtcgtg									6.01	gaaccccggtccggtcggcggcgcTTGCCcgaatcagtatttcgcccctacagttcgtg										4.7	gaaccCCGGTCcggtcggcggcgcttgcccgaatcagtatttcgcccctacagttcgtg
AM747720	2299926	2299985	BCAL2091	y	-	9.66	ggcaagcgaaagtgccgagcgacttgagagcggacaaatccgcgTGCTATACTctttgg									5.31	ggcaagcgaaagtgccgagcgacTTGAGagcggacaaatccgcgtgctatactctttgg										5.61	ggcaaGCGAAAgtgccgagcgacttgagagcggacaaatccgcgtgctatactctttgg
AM747720	2300018	2300077	BCAL2092	y	+	8.38	cgcatccgcgcggcccgcaggggctgcgaggcccgccataaggTGCGATAATccgtcaa									3.98	cgcatccgcgcggcccgcaggggCTGCGaggcccgccataaggtgcgataatccgtcaa										4.21	cgcatccgcGCGGCCcgcaggggctgcgaggcccgccataaggtgcgataatccgtcaa
AM747720	2308155	2308214	BCAL2096	n	-	6.53	gcacgtcatccggcccgcattgcgtgccccgctgaggcgtcaaacTGAGATAATcgggc									4.79	gcacgtcatccggcccgcattgcGTGCCccgctgaggcgtcaaactgagataatcgggc										4.02	gcacgtcatCCGGCCcgcattgcgtgccccgctgaggcgtcaaactgagataatcgggc
AM747720	2313291	2313350	BCAL2098	y	-	9.08	ggcaccgggcaaacccggcgacggtcgggacggcgcacgcgcgaTGGTATGATggaagc									3.94	ggcaccgggcaaacccggcgacggTCGGGacggcgcacgcgcgatggtatgatggaagc										3.49	ggcaccggGCAAACccggcgacggtcgggacggcgcacgcgcgatggtatgatggaagc
AM747720	2314264	2314323	BCAL2100	y	+	10.89	cggcccggccgccgttccggcaggccgtgaccgcattccgtcaCGCTATAATcgtccgc									3.81	cggcccggccgccgttccggcaggccGTGACcgcattccgtcacgctataatcgtccgc										4.32	cggcCCGGCCgccgttccggcaggccgtgaccgcattccgtcacgctataatcgtccgc
AM747720	2319021	2319080	BCAL2105	y	+	8.51	ccccgcccgcccgccgtgcggcgcaccactgcgttgcacggttGGGTAAGATgcgcgta									3.2	ccccgcccgcccgccgtgcgGCGCAccactgcgttgcacggttgggtaagatgcgcgta										4.2	ccccgcCCGCCCgccgtgcggcgcaccactgcgttgcacggttgggtaagatgcgcgta
AM747720	2321183	2321242	BCAL2107	y	+	8.54	gcggcatccgccggacggccgatgcccggcgcgaccggcgcgcgGTCTAGAATagcggt									4.37	gcggcatccgccggacggccgATGCCcggcgcgaccggcgcgcggtctagaatagcggt										4.31	gcggcatccgCCGGACggccgatgcccggcgcgaccggcgcgcggtctagaatagcggt
AM747720	2326332	2326391	BCAL2111	y	+	6.45	ggaacgatcggggaatcttgctagtccgaattcgcgtattttcaTGTTATAAAgccgtg									3.41	ggaacgatcggggaatcttgctagtCCGAAttcgcgtattttcatgttataaagccgtg										4.04	ggaACGATCggggaatcttgctagtccgaattcgcgtattttcatgttataaagccgtg
AM747720	2326363	2326422	BCAL2110	y	-	6.18	tcggcttattccgttcgaaatgggttgtgcgcacggctttataaCATGAAAATacgcga									3.67	tcggcttattccgttcgaaatgggTTGTGcgcacggctttataacatgaaaatacgcga										2.6	TCGGCTtattccgttcgaaatgggttgtgcgcacggctttataacatgaaaatacgcga
AM747720	2327741	2327800	BCAL2112	n	+	8.85	gtcagttcgactcggtcgcgctgatcggcgaatcgcggcactgaCGCTACACTgtccgt									4.6	gtcagttcgactcggtcgcgctgaTCGGCgaatcgcggcactgacgctacactgtccgt										4.35	gtcagtTCGACTcggtcgcgctgatcggcgaatcgcggcactgacgctacactgtccgt
AM747720	2332346	2332405	BCAL2117	y	+	9.65	gccgcaatcggcaatcaaatcagtggcgcagcgcagcaaatttCTTTATAATgcggcct									3.71	gccgcaatcggcaatcaaatcaGTGGCgcagcgcagcaaatttctttataatgcggcct										4.19	gccgcaaTCGGCAatcaaatcagtggcgcagcgcagcaaatttctttataatgcggcct
AM747720	2337692	2337751	BCAL2120	y	-	5.42	gctaaaaaagacgctaatcatcacttgatcttttacttttatatACCTAATCTtgagcg									4.54	gctaaaaaagacgctaatcatcacTTGATcttttacttttatatacctaatcttgagcg										3.18	gctaaaaaagACGCTAatcatcacttgatcttttacttttatatacctaatcttgagcg
AM747720	2340845	2340904	BCAL2123	y	-	0.68	ccacgtcggcgcgcgccgacggttcgaaccatcgggccggtatcGGGGTCTATcgatgc									5.24	ccacgtcggcgcgcgccgacggtTCGAAccatcgggccggtatcggggtctatcgatgc										3.28	ccacgTCGGCGcgcgccgacggttcgaaccatcgggccggtatcggggtctatcgatgc
AM747720	2340952	2341011	BCAL2124	y	+	9.65	ggcatgatggcccgaaaaccgccgcatgcgcttgcgctgcgccTTCTAAAATaacggca									3.72	ggcatgatggcccgaaaaccgccgcATGCGcttgcgctgcgccttctaaaataacggca										4.27	ggcatgatggcCCGAAAaccgccgcatgcgcttgcgctgcgccttctaaaataacggca
AM747720	2342434	2342493	BCAL2125	y	-	6.8	accgcgtcctacgagaaattcgcgattgcatccgcacgcgactgCGCTATCGTggcggg									5.43	accgcgtcctacgagaaattcgcgaTTGCAtccgcacgcgactgcgctatcgtggcggg										3.75	accGCGTCCtacgagaaattcgcgattgcatccgcacgcgactgcgctatcgtggcggg
AM747720	2343641	2343700	BCALr2125f	n	-	8.45	cgaagcagcggtagtaataaatgcttcacaaaatgattcaaagcAGTTAGAATttcggc									2.56	cgaagcagcggtagtaataaATGCTtcacaaaatgattcaaagcagttagaatttcggc										4.96	cgaagcaGCGGTAgtaataaatgcttcacaaaatgattcaaagcagttagaatttcggc
AM747720	2343810	2343869	BCALr2125g	y	-	9.4	tcgtgcgaatcgtaaaaagggtatttacaagttcgaaatcggcCCATATAATctcattt									3.83	tcgtgcgaatcgtaaaaagggtaTTTACaagttcgaaatcggcccatataatctcattt										5.32	tcgtGCGAATcgtaaaaagggtatttacaagttcgaaatcggcccatataatctcattt
AM747720	2345439	2345498	BCAL2126	y	-	9.43	gcacatcataaagcaagcggtgcgcttggcgcgatgtccggcgcGAGTATAATtccggc									4.74	gcacatcataaagcaagcggtgcgcTTGGCgcgatgtccggcgcgagtataattccggc										2.44	gcacaTCATAAagcaagcggtgcgcttggcgcgatgtccggcgcgagtataattccggc
AM747720	2353246	2353305	BCAL2132	n	-	9.5	aaccgcccgcgtggcggttttcttttggctcgacggattgaatGGGTAGAATcgttcac									5.02	aaccgcccgcgtggcggttttcttTTGGCtcgacggattgaatgggtagaatcgttcac										3.56	aaCCGCCCgcgtggcggttttcttttggctcgacggattgaatgggtagaatcgttcac
AM747720	2353739	2353798	BCAL2133	y	-	8.27	gcatcagttcttacaaacttgaaatatgcggggacggtgcttgcCGTTATAGTcgaatc									3.72	gcatcagttcttacaaacttgaaatATGCGgggacggtgcttgccgttatagtcgaatc										2.16	gcaTCAGTTcttacaaacttgaaatatgcggggacggtgcttgccgttatagtcgaatc
AM747720	2369434	2369493	BCAL2145	y	-	5.59	cgccgaaaatcgatgctctgctgcgctgcagaaaataatcaatcgTCTTATGCTggtta									3.97	cgccgaaaatcgatgctctgctgcgCTGCAgaaaataatcaatcgtcttatgctggtta										4.81	cgCCGAAAatcgatgctctgctgcgctgcagaaaataatcaatcgtcttatgctggtta
AM747720	2370435	2370494	BCALr2145	y	-	7.09	attgaagaaaatgcatcacggaaattgacgggcggttcgaaaccCTATATTATttcgtt									5.88	attgaagaaaatgcatcacggaaaTTGACgggcggttcgaaaccctatattatttcgtt										1.77	attgaagaaaATGCATcacggaaattgacgggcggttcgaaaccctatattatttcgtt
AM747720	2371982	2372041	BCAL2146	y	-	5.83	aacggccgccgacacggcgcgcggcttgtcaagcgggcttctatcGGGTACGCTcggtc									4.04	aacggccgccgacacggcgcgcggcTTGTCaagcgggcttctatcgggtacgctcggtc										4.62	aacggccgCCGACAcggcgcgcggcttgtcaagcgggcttctatcgggtacgctcggtc
AM747720	2374570	2374629	BCAL2148	y	-	9.5	taaacatcaatagttgagagccggttttgagcgtcgcccgcgcGGGTAGAATacgcgct									4.46	taaacatcaatagttgagagccggttTTGAGcgtcgcccgcgcgggtagaatacgcgct										2.95	taaacaTCAATAgttgagagccggttttgagcgtcgcccgcgcgggtagaatacgcgct
AM747720	2377083	2377142	BCAL2151	y	+	6.82	gccgctcgccggaacgcgcagacgttttgttagaatggctcggaGTATAACATtccgat									2.24	gccgctcgccggaacgcgcagacgttTTGTTagaatggctcggagtataacattccgat										0.46	gccgctcgccggaacGCGCAGacgttttgttagaatggctcggagtataacattccgat
AM747720	2377119	2377178	BCAL2150	y	-	9.38	tcggcgcgcggccgcgatgaggtttcataggcgtaaatcggaaTGTTATACTccgagcc									3.57	tcggcgcgcggccgcgatgaggTTTCAtaggcgtaaatcggaatgttatactccgagcc										4.59	tcggcgcGCGGCCgcgatgaggtttcataggcgtaaatcggaatgttatactccgagcc
AM747720	2381874	2381933	BCAL2156	y	-	7.54	acccccactggccatccggacgagtgggtttgcgggagcgatggCGATACCATacggcc									3.15	acccccactggccatccggacgaGTGGGtttgcgggagcgatggcgataccatacggcc										2.81	acccccaCTGGCCatccggacgagtgggtttgcgggagcgatggcgataccatacggcc
AM747720	2381927	2381986	BCAL2157	y	+	10.29	gggggtttccccgcattccggtcgcctgaaaccaccaaaaatcGGGTAAAATcatgcct									5.29	gggggtttccccgcattccggTCGCCtgaaaccaccaaaaatcgggtaaaatcatgcct										0	gggggtttccccgcattccggtcgcctgaaaccaccaaaaatcgggtaaaatcatgcct
AM747720	2390120	2390179	BCAL2162	y	-	8.94	gggcggcagcggcatcccgcggttcggcttgagaccggttgcgcaTCGTATAATgagac									4.69	gggcggcagcggcatcccgcggtTCGGCttgagaccggttgcgcatcgtataatgagac										4.11	ggGCGGCAgcggcatcccgcggttcggcttgagaccggttgcgcatcgtataatgagac
AM747720	2394932	2394991	BCAL2167	y	-	10.06	aaggcgggggcgggaattccacgttacgaactgcccggctaatcCGCTACAATctcaac									3.53	aaggcgggggcgggaattccacgttACGAActgcccggctaatccgctacaatctcaac										2.67	aaggcggggGCGGGAattccacgttacgaactgcccggctaatccgctacaatctcaac
AM747720	2397436	2397495	BCAL2170	n	-	9.76	tctcggccgcatgacgcgcggtgccatttttgcgcgagtgcgctTGTTACAATaacgcg									3.92	tctcggccgcatgacgcgcgGTGCCatttttgcgcgagtgcgcttgttacaataacgcg										4.74	tctcggCCGCATgacgcgcggtgccatttttgcgcgagtgcgcttgttacaataacgcg
AM747720	2399032	2399091	BCAL2172	y	-	8.33	gcggcgccgcggcaggccaggcaggcggcgcaattgccgcgttgCAGTAGAATgaggcc									3.29	gcggcgccgcggcaggccaggcagGCGGCgcaattgccgcgttgcagtagaatgaggcc										4.54	gcggcgccGCGGCAggccaggcaggcggcgcaattgccgcgttgcagtagaatgaggcc
AM747720	2400010	2400069	BCAL2173	y	-	10.8	tagagcggtacctcgattgccggccgccggaaccggggcgccgcCGCTATAATcgaacg									4.22	tagagcggtacctcgattgccggCCGCCggaaccggggcgccgccgctataatcgaacg										4.88	tagaGCGGTAcctcgattgccggccgccggaaccggggcgccgccgctataatcgaacg
AM747720	2401025	2401084	BCAL2175	y	+	8.67	ggggacaccttgcgtacgcatcgcgggagcatcggcacgcgacgGTTTACAATatgcgt									4.15	ggggacaccttgcgtacgcaTCGCGggagcatcggcacgcgacggtttacaatatgcgt										3.54	ggggacaccttGCGTACgcatcgcgggagcatcggcacgcgacggtttacaatatgcgt
AM747720	2402656	2402715	BCAL2177	y	+	7.55	cgtcactgagccgcgcgcccgtgcccgccgccggcgcggcacggGCGCATAATgacgca									4.12	cgtcactgagccgcgcgcccgtgcCCGCCgccggcgcggcacgggcgcataatgacgca										1.8	cgtcactgagCCGCGCgcccgtgcccgccgccggcgcggcacgggcgcataatgacgca
AM747720	2403751	2403810	BCAL2178	n	-	6.79	cgcgagctacccgggcaaatcggctttctataacctgcgctaacgCGCTACTATcgggt									3.15	cgcgagctacccgggcaaaTCGGCtttctataacctgcgctaacgcgctactatcgggt										2.28	cGCGAGCtacccgggcaaatcggctttctataacctgcgctaacgcgctactatcgggt
AM747720	2407688	2407747	BCAL2181	y	-	7.6	aagggcgcgatcatcacgtcaattgctgagagaagggcgggctttaCGGTATAATccgt									4.67	aagggcgcgatcatcacgtcaaTTGCTgagagaagggcgggctttacggtataatccgt										5.19	aagggcGCGATCatcacgtcaattgctgagagaagggcgggctttacggtataatccgt
AM747720	2417374	2417433	BCAL2189	y	+	10.65	acgcgtgcgagcaccgtttgcgtcaccgggcaaccccgccgatcGGCTATAATtccgct									2.2	acgcgtgcgagcaccgtttgcgtcaCCGGGcaaccccgccgatcggctataattccgct										3.29	acgcgtGCGAGCaccgtttgcgtcaccgggcaaccccgccgatcggctataattccgct
AM747720	2427923	2427982	BCAL2200	y	-	8.9	ggcatggcgccgtcgcttggcgcggcggcgcgattccggtcgcctTTGTATAATggcgt									3.29	ggcatggcgccgtcgcttggcgcgGCGGCgcgattccggtcgcctttgtataatggcgt										3.54	ggcatgGCGCCGtcgcttggcgcggcggcgcgattccggtcgcctttgtataatggcgt
AM747720	2428260	2428319	BCAL2201	n	-	8.12	acagtgcgttcgctatttgtatatttatctcgatagatgcggtCTATAGAATctcgtct									2.5	acagtgcgttcgctatttgtataTTTATctcgatagatgcggtctatagaatctcgtct										4.34	acagtGCGTTCgctatttgtatatttatctcgatagatgcggtctatagaatctcgtct
AM747720	2430528	2430587	BCAL2203	y	-	7.55	gcgggcttgcgcgcgggccggcgttggtcttgctggccaaacgTCGGATAATgagagcc									3.78	gcgggcttgcgcgcgggccggcgTTGGTcttgctggccaaacgtcggataatgagagcc										2.54	gcgggcttGCGCGCgggccggcgttggtcttgctggccaaacgtcggataatgagagcc
AM747720	2433284	2433343	BCAL2206	y	+	8.71	attgtgcaacgcacaaaaaatacttgacatccgttttctctgCCCTAAAATaggcctca									5.97	attgtgcaacgcacaaaaaatacTTGACatccgttttctctgccctaaaataggcctca										3.99	attgtgcaACGCACaaaaaatacttgacatccgttttctctgccctaaaataggcctca
AM747720	2440732	2440791	BCAL2209	y	-	8.47	gatctcacaattcgaaaattttgttgcgcgggcccgtccacgctCATTACAATccgctg									5.44	gatctcacaattcgaaaattttgTTGCGcgggcccgtccacgctcattacaatccgctg										3.96	gatctcacaatTCGAAAattttgttgcgcgggcccgtccacgctcattacaatccgctg
AM747720	2440871	2440930	BCAL2210	y	+	10.15	tccgttcaacatatccggtataggttttccatgtattgcgctgCGCTACAATcctgcca									3.59	tccgttcaacatatccggtataggtTTTCCatgtattgcgctgcgctacaatcctgcca										3.16	tCCGTTCaacatatccggtataggttttccatgtattgcgctgcgctacaatcctgcca
AM747720	2444202	2444261	BCAL2212	y	+	10.88	atgacgcttcccgttgattcgctgtcggacggcagcaggcgaaCGGTATAATtacgtgc									4.3	atgacgcttcccgttgattcgctgTCGGAcggcagcaggcgaacggtataattacgtgc										3.43	atgACGCTTcccgttgattcgctgtcggacggcagcaggcgaacggtataattacgtgc
AM747720	2445298	2445357	BCAL2213	y	+	6.9	atcgcgtcattagaaactaacgattggaaagcgcacgatgcacCCCAATAATgtcggta									4.82	atcgcgtcattagaaactaacgaTTGGAaagcgcacgatgcaccccaataatgtcggta										0.99	atcgcgtcaTTAGAAactaacgattggaaagcgcacgatgcaccccaataatgtcggta
AM747720	2448815	2448874	BCAL2215	y	+	8.13	gcccggtttgtgcggatcgtaccggccgggcacgggcagcgacACCTATACTcgtctgc									2.84	gcccggtttgtgcggatcgtaCCGGCcgggcacgggcagcgacacctatactcgtctgc										4.02	gcCCGGTTtgtgcggatcgtaccggccgggcacgggcagcgacacctatactcgtctgc
AM747720	2451675	2451734	BCAL2216	y	-	8.38	cgctgtaaaccattgttaactggcgttcgcgtgatcgcgggcagTCGTAAACTgtcctc									4.17	cgctgtaaaccattgttaactggcgtTCGCGtgatcgcgggcagtcgtaaactgtcctc										2.39	cgCTGTAAaccattgttaactggcgttcgcgtgatcgcgggcagtcgtaaactgtcctc
AM747720	2453400	2453459	BCALr2219	y	-	9.97	gaaccggaaattgtgacaaaagtattgacgtgagtacttcctcaCCCTATAATttattt									5.88	gaaccggaaattgtgacaaaagtaTTGACgtgagtacttcctcaccctataatttattt										4.83	gaaCCGGAAattgtgacaaaagtattgacgtgagtacttcctcaccctataatttattt
AM747720	2453487	2453546	BCAL2220	y	+	8.66	tgcgcgagcctgcatgaccttgtgcgttcgcaccccatgctcgCGGTAAGATggcggcc									3.87	tgcgcgagcctgcatgaccttgtgcgtTCGCAccccatgctcgcggtaagatggcggcc										2.94	tgcGCGAGCctgcatgaccttgtgcgttcgcaccccatgctcgcggtaagatggcggcc
AM747720	2461139	2461198	BCAL2224	y	-	6.37	cgcggcctgcggcgcacgcgcgggccacgggttcaccaaaaggGTGCAGAATggcgcgc									1.84	cgcggcctgcggcgcacgcgcgggccACGGGttcaccaaaagggtgcagaatggcgcgc										3.64	cGCGGCCtgcggcgcacgcgcgggccacgggttcaccaaaagggtgcagaatggcgcgc
AM747720	2461177	2461236	BCAL2225	y	+	9.56	gcgcgtgcgccgcaggccgcgcggacgtccgtgccgtgccgccgCGCTAGAATgatcgt									2.56	gcgcgtgcgccgcaggccgcgcggACGTCcgtgccgtgccgccgcgctagaatgatcgt										3.54	gcgcgtGCGCCGcaggccgcgcggacgtccgtgccgtgccgccgcgctagaatgatcgt
AM747720	2465603	2465662	BCAL2229	y	-	9.27	cggcgcaataccggcatgggtcaaccggaggggcccgccgaacgTTCTACAATgactgc									2.84	cggcgcaataccggcatgggtcaaCCGGAggggcccgccgaacgttctacaatgactgc										4.47	cgGCGCAAtaccggcatgggtcaaccggaggggcccgccgaacgttctacaatgactgc
AM747720	2476518	2476577	BCAL2236	y	+	7.47	gcgtaggcgcgcgatcgataagcgtccaatacaggatttgtcCGGTACGATagatattg									2.29	gcgtaggcgcgcgatcgataaGCGTCcaatacaggatttgtccggtacgatagatattg										4.43	gcgtaggcgcGCGATCgataagcgtccaatacaggatttgtccggtacgatagatattg
AM747720	2477544	2477603	BCALr2236	y	+	8.03	ttgaaaaaatttgcagaaagggctttacgagccccaaaatctcTGACATAATttgattc									3.83	ttgaaaaaatttgcagaaagggcTTTACgagccccaaaatctctgacataatttgattc										2.07	TTGAAAaaatttgcagaaagggctttacgagccccaaaatctctgacataatttgattc
AM747720	2490358	2490417	BCAL2246	y	-	8.22	agtcgaattcggtgaaaaacgggttgtctagacaagttgacgtAGCTACACTtcaatcc									4.42	agtcgaattcggtgaaaaacgggTTGTCtagacaagttgacgtagctacacttcaatcc										4.33	agTCGAATtcggtgaaaaacgggttgtctagacaagttgacgtagctacacttcaatcc
AM747720	2492271	2492330	BCAL2248	n	-	5.67	gttcaattcccgatcgtgtcgcggcggcctcgggcggccgcgatcGATTAACATcggac									3.38	gttcaattcccgatcgtgtcgcgGCGGCctcgggcggccgcgatcgattaacatcggac										4.56	gttcaattcCCGATCgtgtcgcggcggcctcgggcggccgcgatcgattaacatcggac
AM747720	2493562	2493621	BCAL2250	y	+	2.86	cgatcaaccggcctccattgaacttgacgcgtgccgcgttctcAACCAATCTtgctgct									5.97	cgatcaaccggcctccattgaacTTGACgcgtgccgcgttctcaaccaatcttgctgct										4.4	cgatcaaCCGGCCtccattgaacttgacgcgtgccgcgttctcaaccaatcttgctgct
AM747720	2497619	2497678	BCAL2252	n	-	7.48	ggattggcccgaccgtcggcggcgtcgacaccgcgccgcgcagcCGCGACAATacgcat									5.45	ggattggcccgaccgtcggcggcgTCGACaccgcgccgcgcagccgcgacaatacgcat										4.52	ggattggcCCGACCgtcggcggcgtcgacaccgcgccgcgcagccgcgacaatacgcat
AM747720	2511234	2511293	BCAL2265	y	+	6.94	accaccattggcaccgacggccctcgcatgcgcgccggcacgcGCCTATGCTtgtcaca									5.38	accaccattggcaccgacggcccTCGCAtgcgcgccggcacgcgcctatgcttgtcaca										2.6	accaccaTTGGCAccgacggccctcgcatgcgcgccggcacgcgcctatgcttgtcaca
AM747720	2525282	2525341	BCAL2278	y	+	6.69	gctgctgaccggcgcgagcctatccgaacttttgtgtgtgagGCATAAACTgatggcca									3.79	gctgctgaccggcgcgagcctatCCGAActtttgtgtgtgaggcataaactgatggcca										1.01	gCTGCTGaccggcgcgagcctatccgaacttttgtgtgtgaggcataaactgatggcca
AM747720	2529466	2529525	BCAL2279-1	y	-	4.7	aaggattctaaatcctgtcaaaaagccgtcaccaacctgacaaattTGCTATGCTcgcc									2.16	aaggattctaaatcctgtcaaaaagCCGTCaccaacctgacaaatttgctatgctcgcc										1.78	aaggattCTAAATcctgtcaaaaagccgtcaccaacctgacaaatttgctatgctcgcc
AM747720	2530529	2530588	BCAL2280	y	-	6.44	accggcgacggtgcacaaccgccgagcgggcgtcgggccgagcaTGCGATCATgcgaag									3.04	accggcgacggtgcacaaccgCCGAGcgggcgtcgggccgagcatgcgatcatgcgaag										3.93	accgGCGACGgtgcacaaccgccgagcgggcgtcgggccgagcatgcgatcatgcgaag
AM747720	2532944	2533003	BCALr2281	y	+	9.76	ttctgacgggcgccgaagggagtggcgggctgccgccagagttTGCTATACTctcggtc									3.42	ttctgacgggcgccgaagggaGTGGCgggctgccgccagagtttgctatactctcggtc										3.09	ttctgacggGCGCCGaagggagtggcgggctgccgccagagtttgctatactctcggtc
AM747720	2537777	2537836	BCAL2284	n	-	5.54	gcacgaaacggccatgccgcgtaagtgacgggtaagttggagcGCTTATCGTggaaacc									4.57	gcacgaaacggccatgccgcgtaaGTGACgggtaagttggagcgcttatcgtggaaacc										4.2	gcACGAAAcggccatgccgcgtaagtgacgggtaagttggagcgcttatcgtggaaacc
AM747720	2538835	2538894	BCAL2286	y	+	9.68	tccccgggcgtgccggcgcgtcgctgcagtcgcgccggccgacgCGTTACAATagcgcg									4.34	tccccgggcgtgccggcgcgtcgCTGCAgtcgcgccggccgacgcgttacaatagcgcg										2.48	tccCCGGGCgtgccggcgcgtcgctgcagtcgcgccggccgacgcgttacaatagcgcg
AM747720	2541202	2541261	BCAL2288	y	+	5.16	caggcccgacaaggcttcgaggcttggcttttctcgttcgagcGATTATCGTtcggttt									5.12	caggcccgacaaggcttcgaggcTTGGCttttctcgttcgagcgattatcgttcggttt										4.8	caggcCCGACAaggcttcgaggcttggcttttctcgttcgagcgattatcgttcggttt
AM747720	2542727	2542786	BCAL2290	y	+	5.09	ttaaaaaaagcccgacccaggcttgtcaacacccgcaaaattAATGATAATaattcgca									4.32	ttaaaaaaagcccgacccaggcTTGTCaacacccgcaaaattaatgataataattcgca										3.56	ttaaaaaaagcCCGACCcaggcttgtcaacacccgcaaaattaatgataataattcgca
AM747720	2546651	2546710	BCAL2294	y	-	7.53	ggaagccctcgaaatcatcggaatagcgttatttttgaaacatagCGCTATTATattgg									0.98	ggaagccctcgaaatcatcggaataGCGTTatttttgaaacatagcgctattatattgg										4.93	ggaagcccTCGAAAtcatcggaatagcgttatttttgaaacatagcgctattatattgg
AM747720	2548218	2548277	BCAL2297	y	+	6.78	atttcgatcgataaagagtttttgtaaatgggaatagttatcATTTAGAATtcattcca									3.73	atttcgatcgataaagagtttTTGTAaatgggaatagttatcatttagaattcattcca										4.73	atttcgaTCGATAaagagtttttgtaaatgggaatagttatcatttagaattcattcca
AM747720	2552175	2552234	BCAL2301	y	-	9.21	tcaggggtttacagcgctctccgtttgttccgaaacgggttcggTGCTAAACTccacat									2.99	tcaggggtttacagcgctctccgtTTGTTccgaaacgggttcggtgctaaactccacat										0.39	tcaggggtttACAGCGctctccgtttgttccgaaacgggttcggtgctaaactccacat
AM747720	2554408	2554467	BCAL2302	y	-	3.27	cggccgtcgcgcgtcaggagccgacagcagttcgcgcggccgcgaagCGCTAGAATgct									3.22	cggccgtcgcgcgtcaggagCCGACagcagttcgcgcggccgcgaagcgctagaatgct										2.71	cggCCGTCGcgcgtcaggagccgacagcagttcgcgcggccgcgaagcgctagaatgct
AM747720	2554484	2554543	BCAL2303	y	+	10.15	ccgccgaaacgcgacggaatcaccgcccccgccagcgcgaattCGCTACAATatcaggc									4.12	ccgccgaaacgcgacggaatcaCCGCCcccgccagcgcgaattcgctacaatatcaggc										5.1	ccgCCGAAAcgcgacggaatcaccgcccccgccagcgcgaattcgctacaatatcaggc
AM747720	2556827	2556886	BCAL2304	y	-	6.78	gaccttaagcttagacgttttgcacgcgaacggcggggccgatcGTGCACAATgacgct									4.26	gaccttaagcttagacgttTTGCAcgcgaacggcggggccgatcgtgcacaatgacgct										0.57	gaccttaagcTTAGACgttttgcacgcgaacggcggggccgatcgtgcacaatgacgct
AM747720	2556828	2556887	BCAL2305	y	+	5.54	gcgtcattgtgcacgatcggccccgccgttcgcgtgcaaaacGTCTAAGCTtaaggtcg									4.12	gcgtcattgtgcacgatcggccCCGCCgttcgcgtgcaaaacgtctaagcttaaggtcg										3.2	gcgtcattGTGCACgatcggccccgccgttcgcgtgcaaaacgtctaagcttaaggtcg
AM747720	2559536	2559595	BCAL2308	y	-	10.89	atggttgccatgcaagtatttcactagcatcttggtgcggcgtCGCTATAATtcgggat									1.31	atggttgccatgcaagtatttcACTAGcatcttggtgcggcgtcgctataattcgggat										0.19	atggttgccatGCAAGTatttcactagcatcttggtgcggcgtcgctataattcgggat
AM747720	2560159	2560218	BCAL2309	y	-	7.69	cggctcccgccaccaagccatcccccgaataaagtcccgcgattTGATACGATcgaact									3.69	cggctcccgccaccaagccatcccCCGAAtaaagtcccgcgatttgatacgatcgaact										0	cggctcccgccaccaagccatcccccgaataaagtcccgcgatttgatacgatcgaact
AM747720	2565191	2565250	BCALr2311d	n	-	4.31	tccagagctatctcgcaaagttgagcgctcacgcttatcggCTGTAAATTaaagacaga									4.44	tccagagctatctcgcaaagTTGAGcgctcacgcttatcggctgtaaattaaagacaga										2.93	tccagagctatcTCGCAAagttgagcgctcacgcttatcggctgtaaattaaagacaga
AM747720	2566841	2566900	BCAL2312	n	+	4.94	atgaatcacttcataaacctgacttactttagtgtgagactctTGATACTTTtgctatc									2.28	atgaatcacttcataaacctgaCTTACtttagtgtgagactcttgatacttttgctatc										1.59	ATGAATcacttcataaacctgacttactttagtgtgagactcttgatacttttgctatc
AM747720	2567019	2567078	16S-L2311	y	-	7.24	caacgaagtcgttcagaaagttgttgacgagctgcgaaacacgGTTCATAATctcgctt									5.97	caacgaagtcgttcagaaagttgTTGACgagctgcgaaacacggttcataatctcgctt										3.66	caacgaagTCGTTCagaaagttgttgacgagctgcgaaacacggttcataatctcgctt
AM747720	2567260	2567319	BCAL2313	y	+	7.38	cggccatgcctgggcacgaggccgcttatggtgcaaagaacgGACTAGAATgtgaggtt									2.5	cggccatgcctgggcacgaggCCGCTtatggtgcaaagaacggactagaatgtgaggtt										1.89	cggccATGCCTgggcacgaggccgcttatggtgcaaagaacggactagaatgtgaggtt
AM747720	2569636	2569695	BCAL2315	y	+	6.9	gcgacggtcgcgcatgcgccggttcccacctttgatactcaacGAGTAATATggacgca									2.27	gcgacggtcgcgcatgcgccgGTTCCcacctttgatactcaacgagtaatatggacgca										4.49	gcgacggtcGCGCATgcgccggttcccacctttgatactcaacgagtaatatggacgca
AM747720	2570422	2570481	BCAL2316	y	+	7.76	acgcgcgccgaatacgccacctactgccgcacaacttttttaCGCTAAGATtgaactcc									4.64	acgcgcgccgaatacgccacctaCTGCCgcacaacttttttacgctaagattgaactcc										5.21	acgcgcgCCGAATacgccacctactgccgcacaacttttttacgctaagattgaactcc
AM747720	2573280	2573339	BCAL2319	y	+	7.3	gcgcgggcgtatcgtagtcgagggatttggcgggagagagaacGATTATCATagaggct									4.27	gcgcgggcgtatcgtagtcgagggatTTGGCgggagagagaacgattatcatagaggct										4.64	gcgcggGCGTATcgtagtcgagggatttggcgggagagagaacgattatcatagaggct
AM747720	2573374	2573433	BCAL2318	y	-	8.59	agcacgacgcggtgcgcggcatgcggggcgagagagcggctcattCGTTACAATcggtg									3.23	agcacgacgcggtgcgcggcATGCGgggcgagagagcggctcattcgttacaatcggtg										3.86	agcacgacGCGGTGcgcggcatgcggggcgagagagcggctcattcgttacaatcggtg
AM747720	2575824	2575883	BCAL2322	y	+	6.25	gacgctggccgcatcgggattcatcgcgctgaaaagcacgttcgTGCTAGTCTaaagca									5.02	gacgctggccgcatcgggattcaTCGCGctgaaaagcacgttcgtgctagtctaaagca										4.53	gacgctggCCGCATcgggattcatcgcgctgaaaagcacgttcgtgctagtctaaagca
AM747720	2575866	2575925	BCAL2321	y	-	7.11	tcgccgcagcggcggtaatgttgtcgtgacgaacgcaaaacttgCTTTAGACTagcacg									4.28	tcgccgcagcggcggtaatgttgtcGTGACgaacgcaaaacttgctttagactagcacg										3.84	tcgccgcagcgGCGGTAatgttgtcgtgacgaacgcaaaacttgctttagactagcacg
AM747720	2576893	2576952	BCAL2323	y	+	6.23	gtcggcacgcgcgtttgcgtcgccagcagcccgtgtcgatccaTGCTCTAATgaccgcc									4.14	gtcggcacgcgcgtttgcgTCGCCagcagcccgtgtcgatccatgctctaatgaccgcc										3.53	gtcggcacgcGCGTTTgcgtcgccagcagcccgtgtcgatccatgctctaatgaccgcc
AM747720	2581635	2581694	BCAL2328	y	-	9.68	gtcgtcacgccctgagtgcagcgtcagcggcgagcggggcaccgCGTTACAATctggtg									2.54	gtcgtcacgccctgagtgcagcgtcaGCGGCgagcggggcaccgcgttacaatctggtg										3.58	gtcgtcACGCCCtgagtgcagcgtcagcggcgagcggggcaccgcgttacaatctggtg
AM747720	2597517	2597576	BCAL2344	n	-	7.48	tcttgcgatcgcctgtactccgaaatgattccttccgccggaagTGGTATTCTccggac									3.2	tcttgcgatcgcctgtactccgaaATGATtccttccgccggaagtggtattctccggac										5.05	tcttGCGATCgcctgtactccgaaatgattccttccgccggaagtggtattctccggac
AM747720	2597777	2597836	BCALr2344	y	-	9.03	agttaaattttttgcgtttgtgcgttgaacaaatctggaactcgGGTTAGAATttaatt									5.58	agttaaattttttgcgtttgtgcgTTGAAcaaatctggaactcgggttagaatttaatt										0.9	agTTAAATtttttgcgtttgtgcgttgaacaaatctggaactcgggttagaatttaatt
AM747720	2599118	2599177	BCAL2346	n	-	8.03	tgcggcgggcttgacatgcgcggtttgaccggttcaagccccgcgCAGTAAAATcgcgg									5.88	tgcggcgggcttgacatgcgcggtTTGACcggttcaagccccgcgcagtaaaatcgcgg										2.88	tgcgGCGGGCttgacatgcgcggtttgaccggttcaagccccgcgcagtaaaatcgcgg
AM747720	2602671	2602730	BCAL2348	n	-	0	ttgcgcggtgcgtagcgtcacacgcaccgcaggctgtccggcacgttcgtgccggcctg									3.64	ttgcgcggtgcgtagcgtcacACGCAccgcaggctgtccggcacgttcgtgccggcctg										3.93	ttgcGCGGTGcgtagcgtcacacgcaccgcaggctgtccggcacgttcgtgccggcctg
AM747720	2604511	2604570	BCAL2351	y	+	4.04	gcaccgatttttcgcatgcgatgcgccgtcgcgcgccgtccgTGATAAAACgggacttg									4.27	gcaccgatttttcgcatgcgatGCGCCgtcgcgcgccgtccgtgataaaacgggacttg										4.58	gcaCCGATTtttcgcatgcgatgcgccgtcgcgcgccgtccgtgataaaacgggacttg
AM747720	2609523	2609582	BCAL2354	y	-	8.74	gtcgatccccgggtgccgtccgattgcgcggccaaccgaatgtCGCTATAGTctttggc									5.44	gtcgatccccgggtgccgtccgaTTGCGcggccaaccgaatgtcgctatagtctttggc										3.68	gTCGATCcccgggtgccgtccgattgcgcggccaaccgaatgtcgctatagtctttggc
AM747720	2611301	2611360	BCAL2356	y	-	0.07	gatcgcgaagaacaagctcgtcgaccagacgaagaactgagcaTCCCGTGCTgttccgg									4.67	gatcgcgaagaacaagctcgTCGACcagacgaagaactgagcatcccgtgctgttccgg										4.55	gatcGCGAAGaacaagctcgtcgaccagacgaagaactgagcatcccgtgctgttccgg
AM747720	2614948	2615007	BCAL2359	y	-	6.89	tgatgcgctgcgggatattttgcttgacggccccatcacgaccCGCTATCGTcagcgat									5.97	tgatgcgctgcgggatattttgcTTGACggccccatcacgacccgctatcgtcagcgat										3.66	tgatGCGCTGcgggatattttgcttgacggccccatcacgacccgctatcgtcagcgat
AM747720	2615105	2615164	BCAL2360	y	+	4.21	tacgaaatttttcgaccttttacaccacgcagcgggccgcagcGCATACCTTcacggaa									3.19	tacgaaatttttcgaccttttacaccACGCAgcgggccgcagcgcataccttcacggaa										3.82	tACGAAAtttttcgaccttttacaccacgcagcgggccgcagcgcataccttcacggaa
AM747720	2620264	2620323	BCAL2367	y	+	8.6	cggggccgcgatcacgaaatgccccgatgtggcgaaaccccgGTTTATAATcgtccgct									2.75	cggggccgcgatcacgaaatgccCCGATgtggcgaaaccccggtttataatcgtccgct										5.13	cggggccGCGATCacgaaatgccccgatgtggcgaaaccccggtttataatcgtccgct
AM747720	2622595	2622654	BCAL2370	y	+	4.12	acaattccgtgacagtttcagtaaacatccgtaacaattccgTGCTCTACTagcggtca									0	acaattccgtgacagtttcagtaaacatccgtaacaattccgtgctctactagcggtca										0.99	ACAATTccgtgacagtttcagtaaacatccgtaacaattccgtgctctactagcggtca
AM747720	2630087	2630146	BCAL2375	y	-	9.88	gccgccttgccccgcggaattgcgccggtcgcccgcccagcctGTCTATAATggaacgc									3.98	gccgccttgccccgcggaattGCGCCggtcgcccgcccagcctgtctataatggaacgc										3.11	gCCGCCTtgccccgcggaattgcgccggtcgcccgcccagcctgtctataatggaacgc
AM747720	2630566	2630625	BCAL2376	y	-	9.38	cggccaccgacgtggcaggcagccggcaggtccgtaagcctctTGTTATACTcggcgcc									3.13	cggccaccgacgtggcaggcagCCGGCaggtccgtaagcctcttgttatactcggcgcc										1.16	cggCCACCGacgtggcaggcagccggcaggtccgtaagcctcttgttatactcggcgcc
AM747720	2630633	2630692	BCAL2377a	y	+	8.29	cgcgatcggccggccgcgcttgtatgttcagtactgaccagtaCGGTAAAGTctggtgg									2.58	cgcgatcggccggccgcgcTTGTAtgttcagtactgaccagtacggtaaagtctggtgg										0.89	cgcgatcggccggccGCGCTTgtatgttcagtactgaccagtacggtaaagtctggtgg
AM747720	2632141	2632200	BCAL2378	y	-	7.74	gcctcgcgatgagcgccggccttgcacaccggctgcgcaatcccCGCTATCCTgaccat									5.41	gcctcgcgatgagcgccggccTTGCAcaccggctgcgcaatccccgctatcctgaccat										4.32	gcctcGCGATGagcgccggccttgcacaccggctgcgcaatccccgctatcctgaccat
AM747720	2635837	2635896	BCAL2380	y	-	5.85	tcccgacggcgcttgcgccgtctttgccttttgcggcgatttggAACCACAATgctcgt									6.1	tcccgacggcgcttgcgccgtctTTGCCttttgcggcgatttggaaccacaatgctcgt										4.37	tcccgacgGCGCTTgcgccgtctttgccttttgcggcgatttggaaccacaatgctcgt
AM747720	2640727	2640786	BCAL2383	y	-	5.02	tacacccgccccgatacctttgacccgccctttacgcgcgttcCCATAAGGTtctagtc									4.43	tacacccgccccgatacctTTGACccgccctttacgcgcgttcccataaggttctagtc										4.33	tacacccgccCCGATAcctttgacccgccctttacgcgcgttcccataaggttctagtc
AM747720	2643360	2643419	BCAL2387	y	+	9.6	tgtcgtgagacgtcgataatatccggatcgcgcggcgcgcctTGGTAAAATtgcggcca									3.51	tgtcgtgagacgtcgataatatccggaTCGCGcggcgcgccttggtaaaattgcggcca										3.12	tgtcgtgagacgTCGATAatatccggatcgcgcggcgcgccttggtaaaattgcggcca
AM747720	2643369	2643428	BCAL2386	y	-	7.81	cgtcgcttatggccgcaattttaccaaggcgcgccgcgcgatccGGATATTATcgacgt									2.3	cgtcgcttatggccgcaatTTTACcaaggcgcgccgcgcgatccggatattatcgacgt										3.45	cgTCGCTTatggccgcaattttaccaaggcgcgccgcgcgatccggatattatcgacgt
AM747720	2644186	2644245	BCAL2388	y	+	9.85	ccgttcggccatgcgcggcggccccgaaccggcggtcgccgcgTGATAAAATcacgatc									3.79	ccgttcggccatgcgcggcggccCCGAAccggcggtcgccgcgtgataaaatcacgatc										4.01	ccgtTCGGCCatgcgcggcggccccgaaccggcggtcgccgcgtgataaaatcacgatc
AM747720	2651997	2652056	BCAL2397	y	+	5.22	tacttcaatttaacgatcgttaaaagacggctcgtgtcgacggACCTACTCTgatcgca									2.5	tacttcaatttaacgatcgttaaaagACGGCtcgtgtcgacggacctactctgatcgca										2.71	tacttcaatttaACGATCgttaaaagacggctcgtgtcgacggacctactctgatcgca
AM747720	2653544	2653603	BCAL2398	y	+	8.86	ccgcctgcaaccggccatcgaaatcggtcctgaaagcaagacaCGTTAAACTctcacct									3.36	ccgcctgcaaccggccatcgaaaTCGGTcctgaaagcaagacacgttaaactctcacct										3.17	ccgcCTGCAAccggccatcgaaatcggtcctgaaagcaagacacgttaaactctcacct
AM747720	2659109	2659168	BCAL2403	y	-	10.44	ggcggcgcgctgagcctgcagcatggttcgcgccgcgcgatttCGCTAAAATggcccgc									3.51	ggcggcgcgctgagcctgcagcatggtTCGCGccgcgcgatttcgctaaaatggcccgc										3.81	ggcggcGCGCTGagcctgcagcatggttcgcgccgcgcgatttcgctaaaatggcccgc
AM747720	2662991	2663050	BCAL2406	y	-	9.66	gcaatctgtcagacggcttccggttcgggcgcgcgagggggcgaTGGTATACTctggcg									3.94	gcaatctgtcagacggcttccggtTCGGGcgcgcgagggggcgatggtatactctggcg										2.72	gcaatctgTCAGACggcttccggttcgggcgcgcgagggggcgatggtatactctggcg
AM747720	2669520	2669579	BCAL2409	y	-	10.01	acggccaaagcgggcattttttgggcagcctgcgcggcggggcGGCTACAATagcgccc									3.59	acggccaaagcgggcattttTTGGGcagcctgcgcggcggggcggctacaatagcgccc										2.58	acggccaaaGCGGGCattttttgggcagcctgcgcggcggggcggctacaatagcgccc
AM747720	2669604	2669663	BCAL2410	y	+	7.12	cgcgcggttggccgatcggccaggtaccgacgcccgcgccgtttgCGGGATAATacggt									3.24	cgcgcggttggccgatcggccaggtaCCGACgcccgcgccgtttgcgggataatacggt										4.5	cgcGCGGTTggccgatcggccaggtaccgacgcccgcgccgtttgcgggataatacggt
AM747720	2673444	2673503	BCAL2412	y	-	10.13	gccacggccgttcgcggcgttgtcacggacagatgcccgcacggTGCTACAATacggcc									2.96	gccacggccgttcgcggcgttgtcACGGAcagatgcccgcacggtgctacaatacggcc										4.12	gccacggCCGTTCgcggcgttgtcacggacagatgcccgcacggtgctacaatacggcc
AM747720	2675627	2675686	BCAL2415	y	-	8.29	ggcgtgggcgcgaccaaaccgcccaaaccggcccggatgcccgTGTTAACATcgaagcc									1.82	ggcgtgggcgcgaccaaaCCGCCcaaaccggcccggatgcccgtgttaacatcgaagcc										1.08	ggcGTGGGCgcgaccaaaccgcccaaaccggcccggatgcccgtgttaacatcgaagcc
AM747720	2675719	2675778	BCAL2416	y	+	6.4	ttttcacgcgcgaagtgtcggctcgcctgccgcggggcgggtgCGTTACTCTtacgcct									5.57	ttttcacgcgcgaagtgtcggcTCGCCtgccgcggggcgggtgcgttactcttacgcct										2.79	ttttcacGCGCGAagtgtcggctcgcctgccgcggggcgggtgcgttactcttacgcct
AM747720	2676432	2676491	BCAL2417	y	+	8.72	cgtgaatcggaatcacgccgcgttagagtcttgttcgccggccGGTTAAACTcggcggg									1.48	cgtgaatcggaatcacgccgcGTTAGagtcttgttcgccggccggttaaactcggcggg										4.87	cgtgaaTCGGAAtcacgccgcgttagagtcttgttcgccggccggttaaactcggcggg
AM747720	2682342	2682401	BCAL2419	y	+	2.39	cgcggacagggaaagcacgatcgcgaaacctttcatccagtgAGCGAGCCTaagcggga									4.15	cgcggacagggaaagcacgaTCGCGaaacctttcatccagtgagcgagcctaagcggga										4.26	cGCGGACagggaaagcacgatcgcgaaacctttcatccagtgagcgagcctaagcggga
AM747720	2682524	2682583	BCAL2418	y	-	8.85	tgcggacgtcggcggcccggacttcacgcccgggcgccgcgccCCGTATACTcggccgg									3.96	tgcggacgtcggcggcccggacttcACGCCcgggcgccgcgccccgtatactcggccgg										4.26	tGCGGACgtcggcggcccggacttcacgcccgggcgccgcgccccgtatactcggccgg
AM747720	2684496	2684555	BCAL2420	y	+	8.45	tgaaaacccggggaaatgttgcattgcaccaccgatcgttgtcCGATATGATcgacgcg									5.8	tgaaaacccggggaaatgttgcaTTGCAccaccgatcgttgtccgatatgatcgacgcg										1.92	tgaaaacCCGGGGaaatgttgcattgcaccaccgatcgttgtccgatatgatcgacgcg
AM747720	2688451	2688510	BCAL2423	y	-	7.55	ctcgattatcgccgatttcccgcattgcgctggacgccgtctatGCGCATAATcgaacc									5.35	ctcgattatcgccgatttcccgcaTTGCGctggacgccgtctatgcgcataatcgaacc										3.61	cTCGATTatcgccgatttcccgcattgcgctggacgccgtctatgcgcataatcgaacc
AM747720	2688453	2688512	BCAL2424	y	+	8.07	ttcgattatgcgcatagacggcgtccagcgcaatgcgggaaatcGGCGATAATcgagct									2.56	ttcgattatgcgcatagacggcgtccaGCGCAatgcgggaaatcggcgataatcgagct										4.49	ttcgattatGCGCATagacggcgtccagcgcaatgcgggaaatcggcgataatcgagct
AM747720	2691233	2691292	BCAL2427	y	+	9.18	tcgaccgctgccggggccgccgccagcgccgtgcgccgctccgGCGTACAATgcccgac									3.99	tcgaccgctgccggggccgccgccaGCGCCgtgcgccgctccggcgtacaatgcccgac										3.47	tcgaCCGCTGccggggccgccgccagcgccgtgcgccgctccggcgtacaatgcccgac
AM747720	2692721	2692780	BCAL2429	y	-	10.05	gcggggcgaaccggggcgccgtatggacgcgttccccgccgacgCGGTACAATctggcc									3.38	gcggggcgaaccggggcgccgtATGGAcgcgttccccgccgacgcggtacaatctggcc										5.51	gcgggGCGAACcggggcgccgtatggacgcgttccccgccgacgcggtacaatctggcc
AM747720	2692784	2692843	BCAL2430	y	+	4.47	gccccgcaacgatacgcgggcgcggcccaaccggacagcccttctgACTTATACTgggt									2.99	gccccgcaacgatacgcgggcGCGGCccaaccggacagcccttctgacttatactgggt										4.56	gccCCGCAAcgatacgcgggcgcggcccaaccggacagcccttctgacttatactgggt
AM747720	2697383	2697442	BCAL2434	y	+	8.03	ttcgcggccgtttttatttttcattccatcgtcaagcgcgcgCACTACAATccacgtca									2.52	ttcgcggccgtttttatttttcATTCCatcgtcaagcgcgcgcactacaatccacgtca										4.31	ttcGCGGCCgtttttatttttcattccatcgtcaagcgcgcgcactacaatccacgtca
AM747720	2701042	2701101	BCAL2437	y	-	7.91	cacgcagggccgcgcgttcgtcgcggcctccgtctcccaccaaTGCTATCCTctcgtcc									4.15	cacgcagggccgcgcgttcgTCGCGgcctccgtctcccaccaatgctatcctctcgtcc										2.34	cACGCAGggccgcgcgttcgtcgcggcctccgtctcccaccaatgctatcctctcgtcc
AM747720	2701075	2701134	BCAL2438	y	+	7.17	ccgcgacgaacgcgcggccctgcgtgacgccgaatcacgtcggCGCTACGCTgcacttg									4.66	ccgcgacgaacgcgcggccctgcGTGACgccgaatcacgtcggcgctacgctgcacttg										4.71	ccgcgACGAACgcgcggccctgcgtgacgccgaatcacgtcggcgctacgctgcacttg
AM747720	2701552	2701611	BCAL2439	y	+	7.05	ttactttcttgcaataaaaaggccgttcggtcgaccgaacctaTGCCAAACTgaaacgg									2.52	ttactttcttgcaataaaaaggccgtTCGGTcgaccgaacctatgccaaactgaaacgg										2.8	ttactttcTTGCAAtaaaaaggccgttcggtcgaccgaacctatgccaaactgaaacgg
AM747720	2707575	2707634	BCAL2443	y	-	10.05	atcgccattccggtcaactgtaatcgtcgctaccggcacagtaaCGGTACAATcggcgc									3.99	atcgccattccggtcaactgtaaTCGTCgctaccggcacagtaacggtacaatcggcgc										4.29	atcgccattCCGGTCaactgtaatcgtcgctaccggcacagtaacggtacaatcggcgc
AM747720	2709392	2709451	BCAL2446	y	+	8.53	ggtcgccacggccccgcgtcccgctcgcgccggctgaacagctgCGCCATAATggacgt									4.92	ggtcgccacggccccgcgtcccgcTCGCGccggctgaacagctgcgccataatggacgt										3.79	ggtcgccACGGCCccgcgtcccgctcgcgccggctgaacagctgcgccataatggacgt
AM747720	2712194	2712253	BCAL2449	y	+	6.14	ggcgccctacgcttcacccaactatcgcaaaaacgttccagcCAGTAATATcgggccta									5.28	ggcgccctacgcttcacccaactaTCGCAaaaacgttccagccagtaatatcgggccta										3.37	gGCGCCCtacgcttcacccaactatcgcaaaaacgttccagccagtaatatcgggccta
AM747720	2714794	2714853	BCAL2450	y	+	5.69	cattaactggtgttttcgcgcatggcagtgtcatgatgcgcgGCGGACAATcgggaggg									3.38	cattaactggtgttttcgcgcATGGCagtgtcatgatgcgcggcggacaatcgggaggg										2.29	cattaaCTGGTGttttcgcgcatggcagtgtcatgatgcgcggcggacaatcgggaggg
AM747720	2718186	2718245	BCAL2453	y	-	0	atagtgtgaaatcgcgccgagggtctgaaccgcgacgcgactggctggtcgaacgtcgc									4.12	atagtgtgaaatcgcgccgagggtCTGAAccgcgacgcgactggctggtcgaacgtcgc										4.02	atagtGTGAAAtcgcgccgagggtctgaaccgcgacgcgactggctggtcgaacgtcgc
AM747720	2724964	2725023	BCAL2456	y	-	10.05	gcggcgctcgtccatccagccaagccgataccggcccgcgcgccCGGTACAATgggcgc									2.66	gcggcgctcgtccatccagccaagCCGATaccggcccgcgcgcccggtacaatgggcgc										2.33	GCGGCGctcgtccatccagccaagccgataccggcccgcgcgcccggtacaatgggcgc
AM747720	2725632	2725691	BCAL2457	y	-	6.8	acgcatcgcgaacaaccggcgccgtcgcgtcggtcgggcatgcaGTGTATGCTtcgtga									4.92	acgcatcgcgaacaaccggcgccgTCGCGtcggtcgggcatgcagtgtatgcttcgtga										5.48	acgcatcGCGAACaaccggcgccgtcgcgtcggtcgggcatgcagtgtatgcttcgtga
AM747720	2725687	2725746	BCAL2458	y	+	8.3	gcgtacgtttaaaacgacgttgcgcaggcgttcggcgaaattcCGGTACCATtgcgcct									3.9	gcgtacgtttaaaacgacgTTGCGcaggcgttcggcgaaattccggtaccattgcgcct										3.35	gcgtACGTTTaaaacgacgttgcgcaggcgttcggcgaaattccggtaccattgcgcct
AM747720	2726022	2726081	BCALr2458	y	+	9.76	gcgcgtcgcgggggcattccgccccgccgacgcgccgcgcgttTGCTATACTctgcgcg									4.22	gcgcgtcgcgggggcattccgccCCGCCgacgcgccgcgcgtttgctatactctgcgcg										2.61	gcGCGTCGcgggggcattccgccccgccgacgcgccgcgcgtttgctatactctgcgcg
AM747720	2728393	2728452	BCALr2462	n	+	7	agcccgtcgtcgcaggaatcgattgactccccgcatcaacccgAAGTACACTtcgcgcc									5.87	agcccgtcgtcgcaggaatcgaTTGACtccccgcatcaacccgaagtacacttcgcgcc										0	agcccgtcgtcgcaggaatcgattgactccccgcatcaacccgaagtacacttcgcgcc
AM747720	2729904	2729963	BCAL2465	y	+	4.3	cgaccgacacagaatgtggcaagttgcgccgcacagtcaattgATTTATTTTatcgatc									5.44	cgaccgacacagaatgtggcaagTTGCGccgcacagtcaattgatttattttatcgatc										4.48	cgaCCGACAcagaatgtggcaagttgcgccgcacagtcaattgatttattttatcgatc
AM747720	2731166	2731225	BCAL2466	y	-	6.31	aattgtgtcgccaaattacaggctcgtaaggtcttgcgacgaaagTGTTAGCATccggg									3.69	aattgtgtcgccaaattacaggcTCGTAaggtcttgcgacgaaagtgttagcatccggg										0	aattgtgtcgccaaattacaggctcgtaaggtcttgcgacgaaagtgttagcatccggg
AM747720	2731207	2731266	BCAL2467	y	+	1.48	taatttggcgacacaattgcaaacagccggcaatccccgggcgCGGTACTTAtagcgca									2.39	taatttggcgacacaattgcaaacagCCGGCaatccccgggcgcggtacttatagcgca										1.68	taatttggcgACACAAttgcaaacagccggcaatccccgggcgcggtacttatagcgca
AM747720	2732254	2732313	BCAL2469	y	+	7.54	cgcgattaccggtatcgcatccgccgaaacgcggcgtcgccgTGCTACGATtttcggca									3.79	cgcgattaccggtatcgcatccgCCGAAacgcggcgtcgccgtgctacgattttcggca										4.62	cgcgattaCCGGTAtcgcatccgccgaaacgcggcgtcgccgtgctacgattttcggca
AM747720	2732720	2732779	BCAL2470	y	+	8.35	caatcggcgggcgcgcggctcggcgtcgcgcgatgcggcccggTGATACACTcgaccgg									4.64	caatcggcgggcgcgcggctcggcgTCGCGcgatgcggcccggtgatacactcgaccgg										3.02	caatcgGCGGGCgcgcggctcggcgtcgcgcgatgcggcccggtgatacactcgaccgg
AM747720	2736829	2736888	BCAL2473	y	+	6.32	ttcggcgatttgtcaaagctttgcagttttcctatgacaattgCGAAACAATgacgcgg									4.93	ttcggcgatttgtcaaagctTTGCAgttttcctatgacaattgcgaaacaatgacgcgg										4.98	ttcgGCGATTtgtcaaagctttgcagttttcctatgacaattgcgaaacaatgacgcgg
AM747720	2863344	2863403	BCAL2604	y	+	8.38	ggcacaaaccgtgtccggcatcagcagccggatacgacgaagcAGGTATGATcggggct									1.43	ggcacaaaccgtgtccggcatcagcagCCGGAtacgacgaagcaggtatgatcggggct										2.55	ggcACAAACcgtgtccggcatcagcagccggatacgacgaagcaggtatgatcggggct
AM747720	2865836	2865895	BCAL2606	y	-	9.23	accctttcgtccctttgtttcgttcttcgactccgccctcgcgCGGTAAACTtcgagcc									4.7	accctttcgtccctttgtttcgttctTCGACtccgccctcgcgcggtaaacttcgagcc										3.6	acccttTCGTCCctttgtttcgttcttcgactccgccctcgcgcggtaaacttcgagcc
AM747720	2880082	2880141	BCAL2620	y	+	4.56	acaccggaacagcgaagttttcattgatcctccagaatcgttcTGTTGTACTtgtcgcc									4.64	acaccggaacagcgaagttttcaTTGATcctccagaatcgttctgttgtacttgtcgcc										4.83	acaCCGGAAcagcgaagttttcattgatcctccagaatcgttctgttgtacttgtcgcc
AM747720	2881262	2881321	BCAL2621	y	+	5.77	cgcgacgggcacggcgaccggtggcgttgatgccgtttttttcTGAGACACTggcggct									3.79	cgcgacgggcacggcgaccggtggcgTTGATgccgtttttttctgagacactggcggct										3.06	cGCGACGggcacggcgaccggtggcgttgatgccgtttttttctgagacactggcggct
AM747720	2882872	2882931	BCAL2622	y	-	9.56	gaacgattatcgcgccgatcgtcatccggacgccaccggtcgattGGCTATAATggcgc									2.56	gaacgattatcgcgccgatcgtcatCCGGAcgccaccggtcgattggctataatggcgc										3.68	gaACGATTatcgcgccgatcgtcatccggacgccaccggtcgattggctataatggcgc
AM747720	2882875	2882934	BCAL2623	y	+	7.41	ccattatagccaatcgaccggtggcgtccggatgacgatcggCGCGATAATcgttccgg									2.94	ccattatagccaatcgaccgGTGGCgtccggatgacgatcggcgcgataatcgttccgg										2.71	ccattatagCCAATCgaccggtggcgtccggatgacgatcggcgcgataatcgttccgg
AM747720	2897083	2897142	BCAL2633	y	+	10.15	atcgcattgtgggggacgcccgctgccctgccagcgcgcgagcCGCTACAATaggcctg									4.54	atcgcattgtgggggacgcccgCTGCCctgccagcgcgcgagccgctacaataggcctg										3.42	aTCGCATtgtgggggacgcccgctgccctgccagcgcgcgagccgctacaataggcctg
AM747720	2899196	2899255	BCAL2635	y	+	4.91	cgccaggtcggcgttttctccattgcgcgcgaccgaacccgtgGAGTAGTCTtccacca									5.34	cgccaggtcggcgttttctccaTTGCGcgcgaccgaacccgtggagtagtcttccacca										0	cgccaggtcggcgttttctccattgcgcgcgaccgaacccgtggagtagtcttccacca
AM747720	2899335	2899394	BCAL2634a	y	-	6.06	aacgtggctgcgagcatggctgaaaaaacacgacgtcgggaatcTGTCATTATgattgt									2.67	aacgtggctgcgagcatggCTGAAaaaacacgacgtcgggaatctgtcattatgattgt										2.85	aacgtggctGCGAGCatggctgaaaaaacacgacgtcgggaatctgtcattatgattgt
AM747720	2902988	2903047	BCAL2638	y	+	9.35	cctgcggcccgcggtagcgcgcgccggccgcccgcgtcgcgaaTGTTAGAATcgcaaga									3.5	cctgcggcccgcggtagcgcGCGCCggccgcccgcgtcgcgaatgttagaatcgcaaga										4.31	cctGCGGCCcgcggtagcgcgcgccggccgcccgcgtcgcgaatgttagaatcgcaaga
AM747720	2909266	2909325	BCAL2642	n	-	9.37	cggcgtgatccgttgacggccgccgcgtgcgcgagccgatgatcGCGTAAAATgtccgc									3.46	cggcgtgatccgttgacggccgCCGCGtgcgcgagccgatgatcgcgtaaaatgtccgc										3.46	cggcGTGATCcgttgacggccgccgcgtgcgcgagccgatgatcgcgtaaaatgtccgc
AM747720	2909918	2909977	BCAL2643	n	-	7.85	cccttgcggggcggggcctcacgctgtttacggcgccgcgaggcgCGGTATCATggcga									2.99	cccttgcggggcggggcctcacgctgTTTACggcgccgcgaggcgcggtatcatggcga										2.14	cccttGCGGGGcggggcctcacgctgtttacggcgccgcgaggcgcggtatcatggcga
AM747720	2911105	2911164	BCAL2645	y	+	4.99	acgtcaaaaaatatcaaattacgctgcgaaaatcgggaaaagTGAAAGAATctgttgca									3.98	acgtcaaaaaatatcaaattacgCTGCGaaaatcgggaaaagtgaaagaatctgttgca										2.95	acgTCAAAAaatatcaaattacgctgcgaaaatcgggaaaagtgaaagaatctgttgca
AM747720	2912355	2912414	BCAL2646	y	+	9.63	ccgcccggtccgcggcgccggcccgccgcgctggcccgcgccccTGCTAGAATcgcagt									4.12	ccgcccggtccgcggcgccggcCCGCCgcgctggcccgcgcccctgctagaatcgcagt										4.59	ccgcCCGGTCcgcggcgccggcccgccgcgctggcccgcgcccctgctagaatcgcagt
AM747720	2920647	2920706	BCAL2648	y	-	4.58	cctagcactctttcacaatcgtttggctgtgacgcccgcgccctgTGGTCAAATacagg									5.02	cctagcactctttcacaatcgtTTGGCtgtgacgcccgcgccctgtggtcaaatacagg										2.67	cctaGCACTCtttcacaatcgtttggctgtgacgcccgcgccctgtggtcaaatacagg
AM747720	2920714	2920773	BCAL2649	y	+	10.44	cgcggtttcgacgcgcgattggcgccggctgttccccgtgatgCGGTAAAATcccgcca									3.98	cgcggtttcgacgcgcgattgGCGCCggctgttccccgtgatgcggtaaaatcccgcca										3.84	cGCGGTTtcgacgcgcgattggcgccggctgttccccgtgatgcggtaaaatcccgcca
AM747720	2926670	2926729	BCAL2657	y	+	9.78	cgaagcaaaggcggcattatcgcccgcgccgggtcgtgcgcgcCGTTACAATcacgcga									4.14	cgaagcaaaggcggcattaTCGCCcgcgccgggtcgtgcgcgccgttacaatcacgcga										3.98	cgaagcaaagGCGGCAttatcgcccgcgccgggtcgtgcgcgccgttacaatcacgcga
AM747720	2926680	2926739	BCAL2656	y	-	6.98	tgcggaatcatcgcgtgattgtaacggcgcgcacgacccggcgcgGGCGATAATgccgc									3.35	tgcggaatcatcgcgtgattgtaACGGCgcgcacgacccggcgcgggcgataatgccgc										4.35	tGCGGAAtcatcgcgtgattgtaacggcgcgcacgacccggcgcgggcgataatgccgc
AM747720	2934985	2935044	BCAL2666	y	+	9.54	acgactggaaacgttacagatgtcggattgcgcgttattccgCGCTAAAATgctgggtc									4.29	acgactggaaacgttacagatgTCGGAttgcgcgttattccgcgctaaaatgctgggtc										3.44	acgaCTGGAAacgttacagatgtcggattgcgcgttattccgcgctaaaatgctgggtc
AM747720	2936781	2936840	BCAL2669	y	+	0	tggtcagtacacgccgccgcgacggaactcgcggccggttcgcacggcctaagcaaccg									2.66	tggtcagtacacgccgccgcgACGGAactcgcggccggttcgcacggcctaagcaaccg										2.33	tggTCAGTAcacgccgccgcgacggaactcgcggccggttcgcacggcctaagcaaccg
AM747720	2939727	2939786	BCAL2672	y	+	4.78	ttaataggcgacaaataatatattggacatcccaatcgggaaaCTCCATGCTtgttcga									4.72	ttaataggcgacaaataatataTTGGAcatcccaatcgggaaactccatgcttgttcga										0	ttaataggcgacaaataatatattggacatcccaatcgggaaactccatgcttgttcga
AM747720	2941545	2941604	BCAL2673	n	+	10.1	cgggggccgcctggggaacgcgcaaaacctgcttcccctttgcTTCTATAATgcgcgga									2.53	cgggggccgcctggggaacGCGCAaaacctgcttcccctttgcttctataatgcgcgga										4.12	cgggggCCGCCTggggaacgcgcaaaacctgcttcccctttgcttctataatgcgcgga
AM747720	2944793	2944852	BCAL2677	y	+	7.46	ggaaccccttggcctcgcctttgctccaatcacagccttttaTGCTAAAGTccatcgcg									3.9	ggaaccccttggcctcgcctTTGCTccaatcacagccttttatgctaaagtccatcgcg										2.35	ggaaccccTTGGCCtcgcctttgctccaatcacagccttttatgctaaagtccatcgcg
AM747720	2944888	2944947	BCAL2676	y	-	6.14	gctgcgcacgcgtggtggagcgctcgcgccgccacgggaaaaataGCGGATAATtgcgg									5.02	gctgcgcacgcgtggtggagcgcTCGCGccgccacgggaaaaatagcggataattgcgg										4.66	gctGCGCACgcgtggtggagcgctcgcgccgccacgggaaaaatagcggataattgcgg
AM747720	2953841	2953900	BCAL2686	y	+	7.01	gcgcgactcgctcgtcgacgatcgtctggtcgtattggtcgtacTGATACATTcgggga									3.6	gcgcgactcgctcgtcgacgaTCGTCtggtcgtattggtcgtactgatacattcgggga										4.21	gcGCGACTcgctcgtcgacgatcgtctggtcgtattggtcgtactgatacattcgggga
AM747720	2956285	2956344	BCALr2687	y	+	8.53	gtgcgtgccgggcatcggcgcagcttgcccggcatccggatttcCGCCATAATccgcgt									6.01	gtgcgtgccgggcatcggcgcagcTTGCCcggcatccggatttccgccataatccgcgt										2.77	gtgcgtgCCGGGCatcggcgcagcttgcccggcatccggatttccgccataatccgcgt
AM747720	2960256	2960315	BCAL2691	n	-	7.33	gaggaatgaatcatgatactccgtgaatcgtgatgaaagaccgGCCTACCATcgtaggt									4.26	gaggaatgaatcatgatactccGTGAAtcgtgatgaaagaccggcctaccatcgtaggt										3.04	gaggaATGAATcatgatactccgtgaatcgtgatgaaagaccggcctaccatcgtaggt
AM747720	2964303	2964362	BCAL2696	y	-	7.43	ttctatcaagcaccggcgcccggccggcatgaacgcgcgtgcgcTGGTAAGCTgccgga									3.23	ttctatcaagcaccggcgcccggCCGGCatgaacgcgcgtgcgctggtaagctgccgga										1.25	ttctatcaaGCACCGgcgcccggccggcatgaacgcgcgtgcgctggtaagctgccgga
AM747720	2965099	2965158	BCAL2698	y	+	8.5	gcacgaccgttcggtgtccggccgcctctttgccgcaggttccccCGCTATACTgaaat									3.83	gcacgaccgttcggtgtccggCCGCCtctttgccgcaggttcccccgctatactgaaat										4.18	gcacgaCCGTTCggtgtccggccgcctctttgccgcaggttcccccgctatactgaaat
AM747720	2966448	2966507	BCAL2699	y	-	8.24	accaaactagaacaaaatggggggaccgtgcatgtcgcgcacggcAGCTACAATgcaaa									2.98	accaaactagaacaaaatggggggaccGTGCAtgtcgcgcacggcagctacaatgcaaa										2.49	aCCAAACtagaacaaaatggggggaccgtgcatgtcgcgcacggcagctacaatgcaaa
AM747720	2967582	2967641	BCAL2701	y	+	5.8	acatccgtggcatcgcggcggtttacagtggggcgcgggatgCCTTATGCTtgcgcaca									3.44	acatccgtggcatcgcggcggTTTACagtggggcgcgggatgccttatgcttgcgcaca										3.16	acatccGTGGCAtcgcggcggtttacagtggggcgcgggatgccttatgcttgcgcaca
AM747720	2978138	2978197	BCAL2711	y	-	7.04	ggcgtgcgcaacgtcgtcgcactttccgccttgcacgctcaggtgACTTACAATattgg									3.87	ggcgtgcgcaacgtcgtcgcacTTTCCgccttgcacgctcaggtgacttacaatattgg										5.07	ggcgtGCGCAAcgtcgtcgcactttccgccttgcacgctcaggtgacttacaatattgg
AM747720	2979029	2979088	BCAL2714	y	+	9.72	caacgacgaagcgaaattgggtttgatttttctgaactttttcTGCTAGAATcgtcgtc									4.54	caacgacgaagcgaaattgggtTTGATttttctgaactttttctgctagaatcgtcgtc										4.87	caacgacgaaGCGAAAttgggtttgatttttctgaactttttctgctagaatcgtcgtc
AM747720	2979705	2979764	BCAL2716	y	+	7.9	ctttttgttttgcgcggttttgcgcgcacgcgtgagcccgacgCGGTATGCTctcccct									4.07	ctttttgttttgcgcggttttgcGCGCAcgcgtgagcccgacgcggtatgctctcccct										2.06	ctttTTGTTTtgcgcggttttgcgcgcacgcgtgagcccgacgcggtatgctctcccct
AM747720	2983748	2983807	BCAL2718	y	-	7.82	aggaattcgcgacgcgtctgcgtcgctacgcctgattcgaaatcGATTAGAATctcagg									4.24	aggaattcgcgacgcgtctgcgTCGCTacgcctgattcgaaatcgattagaatctcagg										3.86	aggaattcGCGACGcgtctgcgtcgctacgcctgattcgaaatcgattagaatctcagg
AM747720	2985035	2985094	BCAL2719	y	-	8.4	agggcaagaaaatattcattttttacaaagacttggaacggttgAAGTAAAATtctggt									3.44	agggcaagaaaatattcatttTTTACaaagacttggaacggttgaagtaaaattctggt										1.2	aggGCAAGAaaatattcattttttacaaagacttggaacggttgaagtaaaattctggt
AM747720	2988510	2988569	BCAL2722	y	-	10.41	tcgggcgggccggcggccgagaaggcgggaaacgcgggggcgaaTGGTAAAATtcgcgg									2.63	tcgggcgggccggcggccgagaagGCGGGaaacgcgggggcgaatggtaaaattcgcgg										2.88	tcggGCGGGCcggcggccgagaaggcgggaaacgcgggggcgaatggtaaaattcgcgg
AM747720	2999913	2999972	BCAL2731	y	-	8.17	gccggtcggtcgggtaatggcaggattgcgggcctgtccgagttGTTTAGAATgggtgt									5.07	gccggtcggtcgggtaatggcaggaTTGCGggcctgtccgagttgtttagaatgggtgt										4.4	gccggTCGGTCgggtaatggcaggattgcgggcctgtccgagttgtttagaatgggtgt
AM747720	3000254	3000313	BCAL2732	y	+	5.92	cctctaaacgtctaaaaattccacttgacactccaataaagagcGCCAACAATcaagct									5.88	cctctaaacgtctaaaaattccacTTGACactccaataaagagcgccaacaatcaagct										3.16	cctctaaACGTCTaaaaattccacttgacactccaataaagagcgccaacaatcaagct
AM747720	3002490	3002549	BCAL2733	y	-	8.5	tatcgccgcccgcccggcgacggcgttttccgatccggccctgcGGTTATGATgacgcg									3.12	tatcgccgcccgcccggcgacggcgtTTTCCgatccggccctgcggttatgatgacgcg										4.17	tatcgCCGCCCgcccggcgacggcgttttccgatccggccctgcggttatgatgacgcg
AM747720	3002847	3002906	BCAL2734	y	+	5.98	ttcgagaagccgttctacatgcaccatccgggcgggtcgcggACGTAGACTttgttcca									2.06	ttcgagaagccgttctacATGCAccatccgggcgggtcgcggacgtagactttgttcca										1.87	tTCGAGAagccgttctacatgcaccatccgggcgggtcgcggacgtagactttgttcca
AM747720	3007241	3007300	BCAL2736	y	-	9.56	ttgatacgcagtgccgcggttcacgccgaagtgcccggttggggCGCTAGAATagcggc									4.23	ttgatacgcagtgccgcggttcACGCCgaagtgcccggttggggcgctagaatagcggc										1.72	TTGATAcgcagtgccgcggttcacgccgaagtgcccggttggggcgctagaatagcggc
AM747720	3008576	3008635	BCAL2738	y	+	6.42	ggcgatctgcctttttcttttttgtgcccgccggcgcgcatcGCGTACCATgcgggtct									4.79	ggcgatctgcctttttcttttttGTGCCcgccggcgcgcatcgcgtaccatgcgggtct										4.18	gGCGATCtgcctttttcttttttgtgcccgccggcgcgcatcgcgtaccatgcgggtct
AM747720	3009244	3009303	BCAL2739	y	+	0	ttcgcccgccggcggcgcccgccttgattcggcacccgctgcccgcatctgcaaaagcc									4.64	ttcgcccgccggcggcgcccgccTTGATtcggcacccgctgcccgcatctgcaaaagcc										3.32	ttcgcCCGCCGgcggcgcccgccttgattcggcacccgctgcccgcatctgcaaaagcc
AM747720	3019531	3019590	BCAL2748	y	+	9.33	ggccacatgagtgccgcccgaacctgcacggcgcggcggctttCCCTACAATgtcggct									4.34	ggccacatgagtgccgcccgaacCTGCAcggcgcggcggctttccctacaatgtcggct										2.26	ggCCACATgagtgccgcccgaacctgcacggcgcggcggctttccctacaatgtcggct
AM747720	3021142	3021201	BCAL2749	y	+	8.51	acgcggcgcgcagccgtgcatgcttcttgctcgcctattctgtAGGTAAACTggcagtc									3.92	acgcggcgcgcagccgtgcatgcttcTTGCTcgcctattctgtaggtaaactggcagtc										2.37	acgcggcgcGCAGCCgtgcatgcttcttgctcgcctattctgtaggtaaactggcagtc
AM747720	3023152	3023211	BCAL2750	y	-	6.11	ggtgctcccggcgtcgaccacgcggcggcgcgggccgtgcgcaacGACTAAGATgcgga									3.29	ggtgctcccggcgtcgaccacgcgGCGGCgcgggccgtgcgcaacgactaagatgcgga										3.55	ggtgctcCCGGCGtcgaccacgcggcggcgcgggccgtgcgcaacgactaagatgcgga
AM747720	3028937	3028996	BCAL2757	y	-	9.18	ccgcggataaatggcccgtgagtttgcggggttattcgtcctcGCCTACAATcggacgc									5.44	ccgcggataaatggcccgtgagtTTGCGgggttattcgtcctcgcctacaatcggacgc										4.56	ccGCGGATaaatggcccgtgagtttgcggggttattcgtcctcgcctacaatcggacgc
AM747720	3030522	3030581	BCAL2758	y	-	5.44	gcgtggcggcgaatgcggcggcgctggacgccgcgcgcgtgtcgGACTATCGTgacgcc									3.36	gcgtggcggcgaatgcggcggcgCTGGAcgccgcgcgcgtgtcggactatcgtgacgcc										5.26	gcgtggcgGCGAATgcggcggcgctggacgccgcgcgcgtgtcggactatcgtgacgcc
AM747720	3033030	3033089	BCAL2762	y	+	8.69	gcgcgcgtgcaggccctttttcagccgggttcaaaataacccgTGGCATAATcaggcga									2.48	gcgcgcgtgcaggccctttttcagCCGGGttcaaaataacccgtggcataatcaggcga										2.56	gcgcgcGTGCAGgccctttttcagccgggttcaaaataacccgtggcataatcaggcga
AM747720	3036603	3036662	BCAL2764	y	-	9.96	ggccgcgcttttcggcatcggccggtggccgggtcgcgcaacgtCCGTATAATaagcgc									3.71	ggccgcgcttttcggcatcggccgGTGGCcgggtcgcgcaacgtccgtataataagcgc										4.44	ggccGCGCTTttcggcatcggccggtggccgggtcgcgcaacgtccgtataataagcgc
AM747720	3036677	3036736	BCAL2765	y	+	10.96	cccggcgggcgttaagtcgaacttgccactggcttgattttgtTGCTATAATcgccggt									6	cccggcgggcgttaagtcgaacTTGCCactggcttgattttgttgctataatcgccggt										4.26	cccggcggGCGTTAagtcgaacttgccactggcttgattttgttgctataatcgccggt
AM747720	3037852	3037911	BCAL2766	y	-	10.79	agtgcgggaagacgggcgtcgggacgacgcgcgatggcgcgctgCGGTATAATtcgaaa									4.2	agtgcgggaagacgggcgtcgggACGACgcgcgatggcgcgctgcggtataattcgaaa										2.77	agtGCGGGAagacgggcgtcgggacgacgcgcgatggcgcgctgcggtataattcgaaa
AM747720	3037931	3037990	BCAL2767	y	+	5.76	ctgccccgcgtcgctccacggctcgtcaaagcacagaaaatcCTTTATGCTgctttgag									3.89	ctgccccgcgtcgctccacggcTCGTCaaagcacagaaaatcctttatgctgctttgag										3.39	ctgccccgcgTCGCTCcacggctcgtcaaagcacagaaaatcctttatgctgctttgag
AM747720	3040197	3040256	BCAL2768	y	-	10.8	cattctcccttgagatgcgggcacccggctcgcgcgcgggcactCGCTATAATtgcgga									3.14	cattctcccttgagatgcgggcacCCGGCtcgcgcgcgggcactcgctataattgcgga										0.85	cattctcccTTGAGAtgcgggcacccggctcgcgcgcgggcactcgctataattgcgga
AM747720	3046655	3046714	BCAL2775	y	-	9.59	caacgtggcgtcgtgaggcggttggctgggcgtggctggcattcTCGTAAAATagtgcg									4.73	caacgtggcgtcgtgaggcggTTGGCtgggcgtggctggcattctcgtaaaatagtgcg										0	caacgtggcgtcgtgaggcggttggctgggcgtggctggcattctcgtaaaatagtgcg
AM747720	3049699	3049758	BCAL2778	y	-	8.34	gattccatgcgggccgtgcgggtatcgggccggccggcgaaaccCGGTAGACTggccgg									3.94	gattccatgcgggccgtgcgggtaTCGGGccggccggcgaaacccggtagactggccgg										2.81	gattccatGCGGGCcgtgcgggtatcgggccggccggcgaaacccggtagactggccgg
AM747720	3049847	3049906	BCAL2779	y	+	8.03	cgctccgcgtcacacgcgcgcgccgccgcgccgccgcgccgcCAGTACAATgaccggca									4.12	cgctccgcgtcacacgcgcgcgCCGCCgcgccgccgcgccgccagtacaatgaccggca										4.19	cgctccGCGTCAcacgcgcgcgccgccgcgccgccgcgccgccagtacaatgaccggca
AM747720	3050788	3050847	BCAL2780	y	+	4.75	ccgttgcccgaagcgaaaccgcgttgaaaaagccgcgcgccgcCCCCATCCTgacgata									5.67	ccgttgcccgaagcgaaaccgcgTTGAAaaagccgcgcgccgcccccatcctgacgata										3.96	ccgttgcccgaaGCGAAAccgcgttgaaaaagccgcgcgccgcccccatcctgacgata
AM747720	3052588	3052647	BCAL2782	y	+	8.51	aaacgccgcgcgcgatccacgtcaagctggatttccggtgtcgGGGTAAGATcagaaga									2.51	aaacgccgcgcgcgatccacgtcaagCTGGAtttccggtgtcggggtaagatcagaaga										4.02	aaacgccgcgcGCGATCcacgtcaagctggatttccggtgtcggggtaagatcagaaga
AM747720	3052705	3052764	BCAL2781	y	-	7.35	gcgagaatcgtgcgtgcacagtggcgcgtgcggacggggagttcAGGCAAAATagaggg									3.71	gcgagaatcgtgcgtgcacagtgGCGCGtgcggacggggagttcaggcaaaatagaggg										1.91	GCGAGAatcgtgcgtgcacagtggcgcgtgcggacggggagttcaggcaaaatagaggg
AM747720	3059400	3059459	BCAL2788	y	+	10.07	ccgtcgcgatgcgccgcccgaccgggtccggcgccctcgattcCGTTAAAATcgggcca									2.19	ccgtcgcgatgcgccgcccgaCCGGGtccggcgccctcgattccgttaaaatcgggcca										2.01	ccgTCGCGAtgcgccgcccgaccgggtccggcgccctcgattccgttaaaatcgggcca
AM747720	3060581	3060640	BCAL2789	y	-	6.67	cagaaagtgcttgcgaaataaacatggacaatccgccggattgGCAGATAATtcgactc									3.47	cagaaagtgcttgcgaaataaacATGGAcaatccgccggattggcagataattcgactc										3.96	cagaaagtgcttGCGAAAtaaacatggacaatccgccggattggcagataattcgactc
AM747720	3069396	3069455	BCAL2796	y	-	6.22	aatggctttttgcagaaaatacagtatccgagaatggcttgcacTTCGATACTgtggaa									1.92	aatggctttttgcagaaaatacagtatCCGAGaatggcttgcacttcgatactgtggaa										1.17	aATGGCTttttgcagaaaatacagtatccgagaatggcttgcacttcgatactgtggaa
AM747720	3071965	3072024	BCAL2799	y	+	8.15	ccgcgccaccgggcgaacccgcttggcacatgccgtgcggcacGGCTAAAGTagcggct									5.02	ccgcgccaccgggcgaacccgcTTGGCacatgccgtgcggcacggctaaagtagcggct										3.87	ccgcgccaccggGCGAACccgcttggcacatgccgtgcggcacggctaaagtagcggct
AM747720	3073532	3073591	BCAL2800	y	+	7.09	gccgcgctcgcgcgaccggccgccggccgcgcgcgcgacatgCGGTACAGTggatgccg									3.13	gccgcgctcgcgcgaccggccgCCGGCcgcgcgcgcgacatgcggtacagtggatgccg										4.31	gccGCGCTCgcgcgaccggccgccggccgcgcgcgcgacatgcggtacagtggatgccg
AM747720	3077070	3077129	BCAL2803	y	+	6.89	gaaggaacgcccatcgtagggagccggcacgagaagaaaaatcgGGTTAGAGTtccgga									3.23	gaaggaacgcccatcgtagggagCCGGCacgagaagaaaaatcgggttagagttccgga										3.58	gaaggaACGCCCatcgtagggagccggcacgagaagaaaaatcgggttagagttccgga
AM747720	3086469	3086528	BCAL2811	y	-	5.61	gtcatagaaagccgtcgcgtcgtcttgacagcgcgtatcgcgtaTCCGATCATtcgatc									5.88	gtcatagaaagccgtcgcgtcgtcTTGACagcgcgtatcgcgtatccgatcattcgatc										0.78	gtcATAGAAagccgtcgcgtcgtcttgacagcgcgtatcgcgtatccgatcattcgatc
AM747720	3101991	3102050	BCAL2823	y	+	6.64	tgggatattaactgattgccacttgggtcattcgatcgtagggTGGTATTGTatataca									4.36	tgggatattaactgattgccacTTGGGtcattcgatcgtagggtggtattgtatataca										0.85	tgggataTTAACTgattgccacttgggtcattcgatcgtagggtggtattgtatataca
AM747720	3102032	3102091	BCAL2822	n	-	7.8	gcgggcggagtacaaacgggctttttacatacattcgtgaatgtATATACAATaccacc									3.83	gcgggcggagtacaaacgggcttTTTACatacattcgtgaatgtatatacaataccacc										4.28	gcggGCGGAGtacaaacgggctttttacatacattcgtgaatgtatatacaataccacc
AM747720	3103631	3103690	BCAL2825	y	+	9.77	ggaccgcagcgcgtatgccgatagtggcccgatagccattcttCGATAAAATcgggcca									3.81	ggaccgcagcgcgtatgccgataGTGGCccgatagccattcttcgataaaatcgggcca										3.62	ggaCCGCAGcgcgtatgccgatagtggcccgatagccattcttcgataaaatcgggcca
AM747720	3105931	3105990	BCAL2827	y	-	7.56	tcgcgcgcggccgggctcccggtcgcgcaatcggacgaagtttcGCCCATAATgaaagc									4.92	tcgcgcgcggccgggctcccggTCGCGcaatcggacgaagtttcgcccataatgaaagc										4.65	tcgcgcGCGGCCgggctcccggtcgcgcaatcggacgaagtttcgcccataatgaaagc
AM747720	3108045	3108104	BCAL2829	y	-	6.8	taagccccgcttaaggctgattaagcctcctttaagtcagggtCGTTACGCTgcgtcct									1.71	taagccccgcttaaggctgattaagCCTCCtttaagtcagggtcgttacgctgcgtcct										4.39	taagccCCGCTTaaggctgattaagcctcctttaagtcagggtcgttacgctgcgtcct
AM747720	3110171	3110230	BCAL2831	y	-	10.15	gccttactgttgcattgcatggtgccgcgcacccgattcgcggCGCTACAATggtcgcc									4.4	gccttactgttgcattgcatgGTGCCgcgcacccgattcgcggcgctacaatggtcgcc										2.4	gccttactgTTGCATtgcatggtgccgcgcacccgattcgcggcgctacaatggtcgcc
AM747720	3110215	3110274	BCAL2832	y	+	9.29	atgcaacagtaaggcggattgcaaggggcctgccccgacttgtCTCTACAATgtgcgct									3.4	atgcaacagtaaggcggaTTGCAaggggcctgccccgacttgtctctacaatgtgcgct										2.54	atGCAACAgtaaggcggattgcaaggggcctgccccgacttgtctctacaatgtgcgct
AM747720	3119573	3119632	BCAL2839	y	-	9.68	ttgcgagcgggggccaccgggcggtcggaatcggaggcgcttcgCGATAAAATgcggct									4.3	ttgcgagcgggggccaccgggcggTCGGAatcggaggcgcttcgcgataaaatgcggct										2.65	ttGCGAGCgggggccaccgggcggtcggaatcggaggcgcttcgcgataaaatgcggct
AM747720	3124147	3124206	BCAL2843	y	-	10.8	ttagcgtcatttggcgacgatccggtcggacggcgcggggccggCGCTATAATcgtccg									4.02	ttagcgtcatttggcgacgatccggTCGGAcggcgcggggccggcgctataatcgtccg										3.85	ttaGCGTCAtttggcgacgatccggtcggacggcgcggggccggcgctataatcgtccg
AM747720	3124157	3124216	BCAL2844	y	+	10.44	tagcgccggccccgcgccgtccgaccggatcgtcgccaaatgaCGCTAAAATacgcgtc									3.22	tagcgccggccccgcgccgtCCGACcggatcgtcgccaaatgacgctaaaatacgcgtc										4.43	tagcgCCGGCCccgcgccgtccgaccggatcgtcgccaaatgacgctaaaatacgcgtc
AM747720	3126338	3126397	BCAL2845	y	-	8.19	tcgtgcgtgacgcggcgcgcttgtatgttcagtactgaccagtaCGGTAAAGTctggtg									3.25	tcgtgcgtgacgcggcgcgcTTGTAtgttcagtactgaccagtacggtaaagtctggtg										2.42	tcgtGCGTGAcgcggcgcgcttgtatgttcagtactgaccagtacggtaaagtctggtg
AM747720	3126380	3126439	BCAL2846	y	+	7.52	cgccgcgtcacgcacgaccacacgctgcagagcgcgcgcgggtgCCGTAGACTgcggta									4.25	cgccgcgtcacgcacgaccacacgCTGCAgagcgcgcgcgggtgccgtagactgcggta										4.05	cgccGCGTCAcgcacgaccacacgctgcagagcgcgcgcgggtgccgtagactgcggta
AM747720	3132376	3132435	BCAL2852	y	-	4.55	ggatcgtggcgcgcctcacatattctcccggaagcgtggtttccTCATGTAATttaatc									3.54	ggatcgtggcgcgcctcacatatTCTCCcggaagcgtggtttcctcatgtaatttaatc										0.2	ggatcgtggcGCGCCTcacatattctcccggaagcgtggtttcctcatgtaatttaatc
AM747720	3133404	3133463	BCALr2852d	y	-	7.96	tgtaaaaagggctggaaaagcccttgacacacgaatgtgccttCGACATAATctcgctt									5.97	tgtaaaaagggctggaaaagcccTTGACacacgaatgtgccttcgacataatctcgctt										2.41	tgtaaaaagggCTGGAAaagcccttgacacacgaatgtgccttcgacataatctcgctt
AM747720	3136969	3137028	BCAL2855	y	-	8.19	ggatggcctactaccgcggcttgtatgttcagtactgaccagtaCGGTAAAGTctggtg									3.25	ggatggcctactaccgcggcTTGTAtgttcagtactgaccagtacggtaaagtctggtg										1.62	ggATGGCCtactaccgcggcttgtatgttcagtactgaccagtacggtaaagtctggtg
AM747720	3137378	3137437	BCAL2857	y	+	8.06	gatgtcatgcgtgatccgggcgccttgtaacgcggaacgggtcCATTAGAATcgccagt									4.03	gatgtcatgcgtgatccgggcgccTTGTAacgcggaacgggtccattagaatcgccagt										2.83	gatgtcatgcGTGATCcgggcgccttgtaacgcggaacgggtccattagaatcgccagt
AM747720	3137428	3137487	BCAL2854-2	y	-	8.28	gtggggcagcggtggtgcgtggcatcgaagcgggccggtgaatgCTCTAAACTggcgat									5.15	gtggggcagcggtggtgcgtggcaTCGAAgcgggccggtgaatgctctaaactggcgat										3.86	gtggggcaGCGGTGgtgcgtggcatcgaagcgggccggtgaatgctctaaactggcgat
AM747720	3138601	3138660	BCAL2858	y	+	9.25	cgtcggcgatctcgccggaaagctggcggaatacgcaaaatctcAGTTAAAATaagcgg									3.56	cgtcggcgatctcgccggaaagCTGGCggaatacgcaaaatctcagttaaaataagcgg										5.17	cgtcgGCGATCtcgccggaaagctggcggaatacgcaaaatctcagttaaaataagcgg
AM747720	3139491	3139550	BCAL2859	y	+	8.71	ttttatagcgccggagaaataatgcgcgtgacgcgttcggcgggGCATAAAATcagtct									3.71	ttttatagcgccggagaaataATGCGcgtgacgcgttcggcggggcataaaatcagtct										3.48	ttttataGCGCCGgagaaataatgcgcgtgacgcgttcggcggggcataaaatcagtct
AM747720	3146524	3146583	BCAL2865	y	-	9.31	cttttcgggtccggccgtgccgtttcggcccgaccggcgcccgCGTTATACTcctgcac									4.6	cttttcgggtccggccgtgccgttTCGGCccgaccggcgcccgcgttatactcctgcac										3.7	cttttcgggtCCGGCCgtgccgtttcggcccgaccggcgcccgcgttatactcctgcac
AM747720	3149450	3149509	BCAL2867	y	-	9.11	ccgcgtggcagggcgtccgaaatcccgcccggcaaaagccttttcGGCTAAAATaagcc									4.12	ccgcgtggcagggcgtccgaaatcCCGCCcggcaaaagccttttcggctaaaataagcc										3.01	ccgcGTGGCAgggcgtccgaaatcccgcccggcaaaagccttttcggctaaaataagcc
AM747720	3153710	3153769	BCAL2872	y	-	10.06	acggcggcgcggttaccgaccgtaaccagcggccggcgccggaaCGCTACAATaacgct									1.02	acggcggcgcggttaccgaccgtaaccaGCGGCcggcgccggaacgctacaataacgct										4.64	acggcggcGCGGTTaccgaccgtaaccagcggccggcgccggaacgctacaataacgct
AM747720	3155582	3155641	BCAL2874	n	-	0	gcgcctttcgcgcttgtccgccacgtcgccgcgatcttcgcgattgacgcgccatcctg									5.3	gcgcctttcgcgcttgtccgccacgTCGCCgcgatcttcgcgattgacgcgccatcctg										4.14	gcgcctttcGCGCTTgtccgccacgtcgccgcgatcttcgcgattgacgcgccatcctg
AM747720	3156001	3156060	BCAL2875	y	-	6.92	cgctgcacgtgaacggcggcatgtacatgtcgtaacggttttcGTTTACCATccgcgcc									2.23	cgctgcacgtgaacggcggcatgtacATGTCgtaacggttttcgtttaccatccgcgcc										3.74	cgctgcacGTGAACggcggcatgtacatgtcgtaacggttttcgtttaccatccgcgcc
AM747720	3160019	3160078	BCAL2879	n	-	7.08	gtcgtcaagacgaagaacgactaagcgtcaagtcacgcgttgcgCGCTACGCTcgccgt									2.59	gtcgtcaagacgaagaacgactaaGCGTCaagtcacgcgttgcgcgctacgctcgccgt										3.44	gtcgtcaagACGAAGaacgactaagcgtcaagtcacgcgttgcgcgctacgctcgccgt
AM747720	3160252	3160311	BCAL2880	y	-	9.35	gtaagggctttgggccagggtagttaagcgccggatcgggctgTGTTAGAATccggaaa									2.86	gtaagggctttgggccagggtagttaaGCGCCggatcgggctgtgttagaatccggaaa										0.49	gtaagggctTTGGGCcagggtagttaagcgccggatcgggctgtgttagaatccggaaa
AM747720	3161101	3161160	BCAL2881	y	-	5.99	gttgcgcggacgcaagcttaagtgattgaccgcaaaaggtaaaacAGGTATGCTttccc									5.59	gttgcgcggacgcaagcttaagtgaTTGACcgcaaaaggtaaaacaggtatgctttccc										5.24	gttgcGCGGACgcaagcttaagtgattgaccgcaaaaggtaaaacaggtatgctttccc
AM747720	3165776	3165835	BCAL2887	y	-	5.21	cttgctgcttctctttgattaggggcgagcagcggacccccggcgcAAGTAAAATagca									3.48	cttgctgcttctctttgattagggGCGAGcagcggacccccggcgcaagtaaaatagca										2.66	cttgCTGCTTctctttgattaggggcgagcagcggacccccggcgcaagtaaaatagca
AM747720	3169626	3169685	BCAL2889	y	+	10.3	ccgcgctgcgggtttccgcccaccggacccaccggccggttgcGGCTAAAATagaggtc									2.84	ccgcgctgcgggtttccgcccaCCGGAcccaccggccggttgcggctaaaatagaggtc										3.17	ccGCGCTGcgggtttccgcccaccggacccaccggccggttgcggctaaaatagaggtc
AM747720	3178431	3178490	BCAL2897	n	-	10.88	ggcgccggccgttgggccgaaggtgcgtcgcggcaggggcggtCGGTATAATccgacgt									4.03	ggcgccggccgttgggccgaagGTGCGtcgcggcaggggcggtcggtataatccgacgt										4.32	ggcgCCGGCCgttgggccgaaggtgcgtcgcggcaggggcggtcggtataatccgacgt
AM747720	3179747	3179806	BCAL2898	y	-	8.44	acccggcggcgagggcggtttcacgatggtccggcccgcattcGGGTAACATgaccgac									2.77	acccggcggcgagggcggtttcACGATggtccggcccgcattcgggtaacatgaccgac										1.92	acccggcggcgaggGCGGTTtcacgatggtccggcccgcattcgggtaacatgaccgac
AM747720	3179851	3179910	BCAL2899	y	+	8.96	atataagccggatagccgaccacgtcatgcgggttttgcgcttcAGTTACAATgccgct									3.25	atataagccggatagccgaccacgtcATGCGggttttgcgcttcagttacaatgccgct										4.94	atataagCCGGATagccgaccacgtcatgcgggttttgcgcttcagttacaatgccgct
AM747720	3180306	3180365	BCALr2899a	y	+	7.75	catgcggcgcggctccaaggtgttgacaggttagcgaacactCCATACAATctcgtttc									5.87	catgcggcgcggctccaaggtgTTGACaggttagcgaacactccatacaatctcgtttc										4.37	catgcggcGCGGCTccaaggtgttgacaggttagcgaacactccatacaatctcgtttc
AM747720	3180449	3180508	BCALr2899b	n	+	1.01	tcggggagccaaaaacgcaaaggccacgttgaaagtggacgggTTTTTTGTTggaacac									3.31	tcggggagccaaaaacgcaaaggccacgTTGAAagtggacgggttttttgttggaacac										3.39	tcggggagCCAAAAacgcaaaggccacgttgaaagtggacgggttttttgttggaacac
AM747720	3180653	3180712	BCAL2900	y	+	7.57	ccgccgttccctcttcccgcttttcgtggtccggtcatgcgcaTGCTAGAGTttctgtc									3.33	ccgccgttccctcttcccgctttTCGTGgtccggtcatgcgcatgctagagtttctgtc										3.83	ccgCCGTTCcctcttcccgcttttcgtggtccggtcatgcgcatgctagagtttctgtc
AM747720	3182217	3182276	BCAL2902	y	+	6.93	tccggcgggcgcaagaacatacaagccggcccgccaccggccCGCTATCCTcccgctca									2.86	tccggcgggcgcaagaacatacaagCCGGCccgccaccggcccgctatcctcccgctca										4.89	tccggcggGCGCAAgaacatacaagccggcccgccaccggcccgctatcctcccgctca
AM747720	3185365	3185424	BCAL2907	y	+	6.63	gacatggccatcgatgcacgcgttcgacacggtacgaataaagCCGTAAGCTaaccgtc									5.54	gacatggccatcgatgcacgcgtTCGACacggtacgaataaagccgtaagctaaccgtc										3.08	gacatggccaTCGATGcacgcgttcgacacggtacgaataaagccgtaagctaaccgtc
AM747720	3186890	3186949	BCAL2908	y	+	7.91	ttgcgccggccccaggcgcgacacgacgcaaaatcgcggccggCGCTATGCTtgtcggt									4.1	ttgcgccggccccaggcgcgacACGACgcaaaatcgcggccggcgctatgcttgtcggt										4.43	ttgcgCCGGCCccaggcgcgacacgacgcaaaatcgcggccggcgctatgcttgtcggt
AM747720	3189046	3189105	BCAL2909	y	-	9.24	agccccgccacgcggggcttgccgcgacgcgttgccgcagtgcaACGTATAATggccga									4.23	agccccgccacgcggggcttgccGCGACgcgttgccgcagtgcaacgtataatggccga										4.15	agccCCGCCAcgcggggcttgccgcgacgcgttgccgcagtgcaacgtataatggccga
AM747720	3189389	3189448	BCAL2910	y	+	7.59	atccgacatttcatccggaagcgaaacatcgaatgcgcgcaccGACTACACTgccttca									3.07	atccgacatttcatccggaaGCGAAacatcgaatgcgcgcaccgactacactgccttca										3.04	atCCGACAtttcatccggaagcgaaacatcgaatgcgcgcaccgactacactgccttca
AM747720	3190237	3190296	BCAL2911	n	+	5.76	gccattcgacttacaaaacaccgtgccttgaaacaggccaagcGGATATTGTgaactcg									4.69	gccattcgacttacaaaacaccGTGCCttgaaacaggccaagcggatattgtgaactcg										4.32	gccatTCGACTtacaaaacaccgtgccttgaaacaggccaagcggatattgtgaactcg
AM747720	3193972	3194031	BCAL2912	y	-	10.04	tcggagggttttcggcgccgttgccggagcttccgcgtcacgctTGTTAAAATtggcgg									5.23	tcggagggttttcggcgccgTTGCCggagcttccgcgtcacgcttgttaaaattggcgg										2.44	TCGGAGggttttcggcgccgttgccggagcttccgcgtcacgcttgttaaaattggcgg
AM747720	3196412	3196471	BCAL2915	y	+	10.44	gacgtccctaccggcgtgcggaatccggagcgtgccgccgttcCGGTAAAATcggccca									2.84	gacgtccctaccggcgtgcggaatCCGGAgcgtgccgccgttccggtaaaatcggccca										2.85	gacgtccctaCCGGCGtgcggaatccggagcgtgccgccgttccggtaaaatcggccca
AM747720	3200478	3200537	BCAL2920	y	+	8.67	gcccgggcggccggcatcgcatcagcggggccggtccgcaagaACATATAATtctcgca									2.63	gcccgggcggccggcatcgcatcaGCGGGgccggtccgcaagaacatataattctcgca										0	gcccgggcggccggcatcgcatcagcggggccggtccgcaagaacatataattctcgca
AM747720	3200521	3200580	BCAL2919	y	-	7.14	gggtgaacgaaaagggtgacatcgaaggcgccaaagggttctaTGCGAGAATtatatgt									4.86	gggtgaacgaaaagggtgacaTCGAAggcgccaaagggttctatgcgagaattatatgt										4.83	gggtgaACGAAAagggtgacatcgaaggcgccaaagggttctatgcgagaattatatgt
AM747720	3205545	3205604	BCAL2925	n	-	0.62	ctcgcacgcgaagcgaaggacgcctcctgaggcggctgcgcgAGCGGGAATtggcggtg									3.01	ctcgcacgcgaagcgaaggacgcctcCTGAGgcggctgcgcgagcgggaattggcggtg										4.63	ctcgcacGCGAAGcgaaggacgcctcctgaggcggctgcgcgagcgggaattggcggtg
AM747720	3207386	3207445	BCAL2928	y	-	9.56	tccgcggatttttacgcgtaagtgtttgttgtacctctggtttccGGCTATAATcgcgt									2.71	tccgcggatttttacgcgtaagtgtTTGTTgtacctctggtttccggctataatcgcgt										4.85	tccGCGGATttttacgcgtaagtgtttgttgtacctctggtttccggctataatcgcgt
AM747720	3207417	3207476	BCAL2929	y	+	9.18	caaacacttacgcgtaaaaatccgcggacggcccgtccgccggGCCTACAATcgtcgtg									3.17	caaacacttacgcgtaaaaatCCGCGgacggcccgtccgccgggcctacaatcgtcgtg										3.64	caaacacttacGCGTAAaaatccgcggacggcccgtccgccgggcctacaatcgtcgtg
AM747720	3210461	3210520	BCAL2931	y	-	5.07	tgtcgggccctttatcccgcccttggcatgctgcgcccaataCTGTATAAAtgtacagt									5.02	tgtcgggccctttatcccgcccTTGGCatgctgcgcccaatactgtataaatgtacagt										1.89	tgTCGGGCcctttatcccgcccttggcatgctgcgcccaatactgtataaatgtacagt
AM747720	3214523	3214582	BCAL2935	y	-	9.18	agtcgatgatcgaaaacccgggctttgcgtccgggttttttctcTTTTAAAATagaacg									5.35	agtcgatgatcgaaaacccgggctTTGCGtccgggttttttctcttttaaaatagaacg										4.69	agtcgatgaTCGAAAacccgggctttgcgtccgggttttttctcttttaaaatagaacg
AM747720	3217178	3217237	BCAL2938	y	-	9.53	tgaaaagatcgaaatcgattattaaggggaatgaggggtttgCGGTAAAATcgccggtt									1.32	tgaaaagatcgaaatcgattATTAAggggaatgaggggtttgcggtaaaatcgccggtt										4.93	tgaaaagaTCGAAAtcgattattaaggggaatgaggggtttgcggtaaaatcgccggtt
AM747720	3219262	3219321	BCAL2940	y	-	6.19	tacccgacgcatccggcgcgccgggacgaagctggcccccgttgTGGTAAGTTagcggc									3.53	tacccgacgcatccggcgcgccgggACGAAgctggcccccgttgtggtaagttagcggc										4.12	tacccgACGCATccggcgcgccgggacgaagctggcccccgttgtggtaagttagcggc
AM747720	3221589	3221648	BCAL2942	y	-	8.67	attccatcggcgcaatggggttgccggcgcgcgtgccggtgctgGTTTACAATcgatcg									5.23	attccatcggcgcaatggggTTGCCggcgcgcgtgccggtgctggtttacaatcgatcg										4.66	attccatcgGCGCAAtggggttgccggcgcgcgtgccggtgctggtttacaatcgatcg
AM747720	3227276	3227335	BCAL2948	y	-	8.82	gcgcaacgtggcgcacaggatctgcgcagtcgcggaaacgcttcCTTTACAATacgggt									4.07	gcgcaacgtggcgcacaggatctGCGCAgtcgcggaaacgcttcctttacaatacgggt										4.24	gcgcaacgtgGCGCACaggatctgcgcagtcgcggaaacgcttcctttacaatacgggt
AM747720	3235042	3235101	BCAL2955	n	-	5.1	cgcgcccccggccgttcggccgggtttggcgggagcctgacgacagTGCGATAATggcc									4.74	cgcgcccccggccgttcggccgggtTTGGCgggagcctgacgacagtgcgataatggcc										4.4	cgcgcccCCGGCCgttcggccgggtttggcgggagcctgacgacagtgcgataatggcc
AM747720	3238466	3238525	BCAL2957	y	-	8.16	tatttatatatagaggggaaggcgaattggcggctgatgggcgcaTGTTAGAATctcgc									4.27	tatttatatatagaggggaaggcgaaTTGGCggctgatgggcgcatgttagaatctcgc										0.37	tatttATATATagaggggaaggcgaattggcggctgatgggcgcatgttagaatctcgc
AM747720	3238744	3238803	BCAL2958	y	+	8.25	tcttggggtggggaggattttttttcgtaggaagggaacgataTGGCAAAATgccaacg									3.6	tcttggggtggggaggatttttttTCGTAggaagggaacgatatggcaaaatgccaacg										0.52	tcttgggGTGGGGaggattttttttcgtaggaagggaacgatatggcaaaatgccaacg
AM747720	3239671	3239730	BCAL2959	y	+	8.22	ttgacgcccgtccaggcgctcgctggcctcgtggtccgcccgcTTATATACTcggggct									3.56	ttgacgcccgtccaggcgctcgCTGGCctcgtggtccgcccgcttatatactcggggct										3.85	ttgacgcCCGTCCaggcgctcgctggcctcgtggtccgcccgcttatatactcggggct
AM747720	3241148	3241207	BCALr2960	y	+	10.65	cgtcgacacgacgcaggaactgcgggacctgctgcgcgatgttgGGCTATAATgtttga									2.45	cgtcgacacgacgcaggaaCTGCGggacctgctgcgcgatgttgggctataatgtttga										3.89	cgTCGACAcgacgcaggaactgcgggacctgctgcgcgatgttgggctataatgtttga
AM747720	3257260	3257319	BCAL2973	y	-	7.02	aggatgtcttcctgaaacctgccttattcttaagcatccacctACATAAACTtcggttt									2.24	aggatgtcttcctgaaacCTGCCttattcttaagcatccacctacataaacttcggttt										1.25	aggatgtcttcCTGAAAcctgccttattcttaagcatccacctacataaacttcggttt
AM747720	3259054	3259113	BCAL2975	y	-	5.01	gtgcgcatcgggacttcgttctgattgattttgatcaacgataaGCGGAAGATttcgcg									4.54	gtgcgcatcgggacttcgttctgaTTGATtttgatcaacgataagcggaagatttcgcg										4.29	gtGCGCATcgggacttcgttctgattgattttgatcaacgataagcggaagatttcgcg
AM747720	3259065	3259124	BCAL2976	y	+	3.84	ccgcttatcgttgatcaaaatcaatcagaacgaagtcccgatGCGCACTATatgaattt									0.5	ccgcttatcgttgatcaaaatcaatcagaACGAAgtcccgatgcgcactatatgaattt										2.96	ccgcttaTCGTTGatcaaaatcaatcagaacgaagtcccgatgcgcactatatgaattt
AM747720	3266136	3266195	BCAL2980	y	-	7.37	gccgcggatcggccggtcggcatatggccccgtcacgcggagcgGCGTAGACTtgcatg									3.77	gccgcggatcggccggtcggcatATGGCcccgtcacgcggagcggcgtagacttgcatg										4.85	gccGCGGATcggccggtcggcatatggccccgtcacgcggagcggcgtagacttgcatg
AM747720	3271583	3271642	BCAL2983A	y	-	6.37	cggccgcatcccgataaattcgagatggggccgtttcgttttgAACGATAATcgcgagt									3.35	cggccgcatcccgataaatTCGAGatggggccgtttcgttttgaacgataatcgcgagt										4.39	cggCCGCATcccgataaattcgagatggggccgtttcgttttgaacgataatcgcgagt
AM747720	3272904	3272963	BCAL2984	y	-	6.58	aatatcgacaggatgttgcaggtttgccgcgcgatcgtgcactgAAGCATAATgaatct									6.1	aatatcgacaggatgttgcaggtTTGCCgcgcgatcgtgcactgaagcataatgaatct										4.38	aataTCGACAggatgttgcaggtttgccgcgcgatcgtgcactgaagcataatgaatct
AM747720	3273019	3273078	BCAL2985	y	+	6.39	ggctttcccgatatcttccgcagtggacatccgtgatatatcaCAATAATATccagaga									3.41	ggctttcccgatatcttccgcaGTGGAcatccgtgatatatcacaataatatccagaga										5.04	ggctttcCCGATAtcttccgcagtggacatccgtgatatatcacaataatatccagaga
AM747720	3276133	3276192	BCAL2988	y	+	6.66	atagcccggatcaccgcccggccatgttccggccgcgtggcgaTGCTATCTTcgggact									2.28	atagcccggatcaccgcccggccatGTTCCggccgcgtggcgatgctatcttcgggact										4.98	atagcCCGGATcaccgcccggccatgttccggccgcgtggcgatgctatcttcgggact
AM747720	3281964	3282023	BCAL2992	y	-	0	caaaggcttgcggctgcgtgtcgggcgaactttttaccgcttccgccagtccgcgtatt									3.84	caaaggcttgcggctgcgtgtcggGCGAActttttaccgcttccgccagtccgcgtatt										4.14	caaaggcttGCGGCTgcgtgtcgggcgaactttttaccgcttccgccagtccgcgtatt
AM747720	3281977	3282036	BCAL2993	y	+	9.35	gcggaagcggtaaaaagttcgcccgacacgcagccgcaagcctTTGTACAATggcccgg									3.99	gcggaagcggtaaaaagttcgcCCGACacgcagccgcaagcctttgtacaatggcccgg										5.02	gcggaaGCGGTAaaaagttcgcccgacacgcagccgcaagcctttgtacaatggcccgg
AM747720	3284974	3285033	BCAL2994	y	+	9.39	atgtaaccggacgaaaaaagccggcggcaccggaggcgcgacGGGTAAAATtgcggcca									3.38	atgtaaccggacgaaaaaagccgGCGGCaccggaggcgcgacgggtaaaattgcggcca										5.08	atgtaaCCGGACgaaaaaagccggcggcaccggaggcgcgacgggtaaaattgcggcca
AM747720	3286220	3286279	BCALr2994	n	+	8.49	gaaaaaaattcgcaaaacctattgccaagatcgcggatttcaCCATATAATttcatttc									5.71	gaaaaaaattcgcaaaacctaTTGCCaagatcgcggatttcaccatataatttcatttc										4.16	gaaaaaaatTCGCAAaacctattgccaagatcgcggatttcaccatataatttcatttc
AM747720	3294784	3294843	BCAL3003	y	+	6.92	acaaaatctaacgattcgccgctggcataaatccgagcgcgagGTTGATAATcattgaa									3.27	acaaaatctaacgattcgccgCTGGCataaatccgagcgcgaggttgataatcattgaa										1.51	ACAAAAtctaacgattcgccgctggcataaatccgagcgcgaggttgataatcattgaa
AM747720	3295133	3295192	BCAL3004	n	+	6.73	ctgctgattctcctgtcgcgacgctacgccgcgcgactgtcttcGTCTATCCTtctggt									3.96	ctgctgattctcctgtcgcgacgctACGCCgcgcgactgtcttcgtctatccttctggt										2.99	ctgCTGATTctcctgtcgcgacgctacgccgcgcgactgtcttcgtctatccttctggt
AM747720	3297421	3297480	BCAL3006	y	-	4.78	taaaacggtcgccaaaaattttcttgacgcacccggattgtccaATTTATAAAgtcagc									5.97	taaaacggtcgccaaaaattttcTTGACgcacccggattgtccaatttataaagtcagc										3.97	taaaACGGTCgccaaaaattttcttgacgcacccggattgtccaatttataaagtcagc
AM747720	3297623	3297682	BCAL3007	y	+	5.33	aaaatcctcgggttttttccgggttgcagaaatgcggggacgtTGCGATCCTgaatcaa									5.8	aaaatcctcgggttttttccgggTTGCAgaaatgcggggacgttgcgatcctgaatcaa										2.39	aaaatccTCGGGTtttttccgggttgcagaaatgcggggacgttgcgatcctgaatcaa
AM747720	3300336	3300395	BCALr3009a	y	+	8.85	gcgccctaattcgcgaataaggcttccctttttatacgactcTGCTATACTtccgcttc									2.41	gcgccctaattcgcgaataaggCTTCCctttttatacgactctgctatacttccgcttc										3.79	gcgccctaattcGCGAATaaggcttccctttttatacgactctgctatacttccgcttc
AM747720	3300617	3300676	BCALr3009c	n	+	0	ccacttttttgggggccttcccatcgcagaaggttccgacagttgaagcagtaccgttt									5.38	ccacttttttgggggccttcccaTCGCAgaaggttccgacagttgaagcagtaccgttt										1.07	CCACTTttttgggggccttcccatcgcagaaggttccgacagttgaagcagtaccgttt
AM747720	3303604	3303663	BCAL3011	y	-	8.92	tccatctgccccacgcggaatgacgcggggcacgagggacataAGGTAGAATaaggact									3.57	tccatctgccccacgcggaatgACGCGgggcacgagggacataaggtagaataaggact										2.58	tccatCTGCCCcacgcggaatgacgcggggcacgagggacataaggtagaataaggact
AM747720	3305337	3305396	BCAL3013	y	-	8.28	tagcgccgaacggcgggcgcgcccggcggggtggtccgcaaaaaTGGGATAATgcgcgc									3.13	tagcgccgaacggcgggcgcgcCCGGCggggtggtccgcaaaaatgggataatgcgcgc										5.32	tagcgCCGAACggcgggcgcgcccggcggggtggtccgcaaaaatgggataatgcgcgc
AM747720	3305347	3305406	BCAL3014	y	+	10.35	tcccatttttgcggaccaccccgccgggcgcgcccgccgttcggCGCTAAAATcggggt									3.35	tcccatttttgcggaccaccCCGCCgggcgcgcccgccgttcggcgctaaaatcggggt										4.5	tcccatttttGCGGACcaccccgccgggcgcgcccgccgttcggcgctaaaatcggggt
AM747720	3308019	3308078	BCALr3016	n	+	9.63	tgttcctgcgcgacgactgaacgcatgaacgaggcggcatttcGGTTACAATgccgcct									4.23	tgttcctgcgcgacgactgaacgcATGAAcgaggcggcatttcggttacaatgccgcct										0	tgttcctgcgcgacgactgaacgcatgaacgaggcggcatttcggttacaatgccgcct
AM747720	3309447	3309506	BCAL3019	y	+	8.07	ccgcgcgttatgcgtttctccccatatcgccgcgcgccggtacGCCTATCATtttttta									4.83	ccgcgcgttatgcgtttctccccataTCGCCgcgcgccggtacgcctatcattttttta										4.32	ccgcGCGTTAtgcgtttctccccatatcgccgcgcgccggtacgcctatcattttttta
AM747720	3312957	3313016	BCAL3022	y	-	6.24	tgttgcaaatgtaatgttgacgtaatgtatgcgcaccgcaaccgtCGTTAGCATgccga									2.68	tgttgcaaatgtaatgttgacgtaATGTAtgcgcaccgcaaccgtcgttagcatgccga										3.48	tgttGCAAATgtaatgttgacgtaatgtatgcgcaccgcaaccgtcgttagcatgccga
AM747720	3313040	3313099	BCAL3023	y	+	6.44	tgtcgcgccttgcgggcgtttgtcgtccccgctggcatccggttctTTTTATAATtcat									3.89	tgtcgcgccttgcgggcgtttgTCGTCcccgctggcatccggttctttttataattcat										4.17	tgtcGCGCCTtgcgggcgtttgtcgtccccgctggcatccggttctttttataattcat
AM747720	3317999	3318058	BCAL3028	y	-	3.4	cgccgccatttgaaaattacgatttgactcatgccccgctttcgGTTGAAGCTaatagc									5.97	cgccgccatttgaaaattacgatTTGACtcatgccccgctttcggttgaagctaatagc										3.66	cgCCGCCAtttgaaaattacgatttgactcatgccccgctttcggttgaagctaatagc
AM747720	3318479	3318538	BCAL3029	y	+	5.22	agcgccgcgcctagcgccggcgtttggcaagcgcgcgcaccggTCGTATAACaggcaga									5.12	agcgccgcgcctagcgccggcgtTTGGCaagcgcgcgcaccggtcgtataacaggcaga										4.31	agcgccGCGCCTagcgccggcgtttggcaagcgcgcgcaccggtcgtataacaggcaga
AM747720	3320162	3320221	BCALr3029	y	-	9.66	gcaaaaaaatttgcagaaagggcttgtcagccgcgaagtgatcgTCTTATAATcttttt									4.42	gcaaaaaaatttgcagaaagggcTTGTCagccgcgaagtgatcgtcttataatcttttt										2.32	GCAAAAaaatttgcagaaagggcttgtcagccgcgaagtgatcgtcttataatcttttt
AM747720	3321572	3321631	BCAL3030	y	-	9.18	tgcggcattgtccgtccggacggtgccgtggcggccgcgcggtgCGTTAGAATtcccgt									4.69	tgcggcattgtccgtccggacgGTGCCgtggcggccgcgcggtgcgttagaattcccgt										3.74	tGCGGCAttgtccgtccggacggtgccgtggcggccgcgcggtgcgttagaattcccgt
AM747720	3323459	3323518	BCAL3032	y	-	8.23	aacaggcgtgggcacccccgggcccggcggcgcgctcgcgcggcTGTCATAATgtcggg									3.23	aacaggcgtgggcacccccgggcCCGGCggcgcgctcgcgcggctgtcataatgtcggg										1.59	aacagGCGTGGgcacccccgggcccggcggcgcgctcgcgcggctgtcataatgtcggg
AM747720	3326896	3326955	BCAL3035	y	+	0	ttcggcagcgcagcaacggggcctttataatgcgcgtctgatacccatctacgacggca									2.5	ttcggcagcgcagcaacggggccTTTATaatgcgcgtctgatacccatctacgacggca										4.09	ttcggcaGCGCAGcaacggggcctttataatgcgcgtctgatacccatctacgacggca
AM747720	3327968	3328027	BCAL3036	y	+	10.15	gcctgcacgacaagaagtaagccggaagccttttcgcggcgggCGCTACAATggcgtcc									2.55	gcctgcacgacaagaagtaagCCGGAagccttttcgcggcgggcgctacaatggcgtcc										4.21	gcctgcACGACAagaagtaagccggaagccttttcgcggcgggcgctacaatggcgtcc
AM747720	3334318	3334377	BCAL3042	y	+	8.13	tctttttttcttcacccaggtgctaccccttgcggcggattgtAGTTAAACTacaattc									2.04	tctttttttcttcacccaggtgctaccccTTGCGgcggattgtagttaaactacaattc										0.87	tctttttttctTCACCCaggtgctaccccttgcggcggattgtagttaaactacaattc
AM747720	3341407	3341466	BCAL3047	y	-	9.18	gcgcccgccgccggacgcggcccgaggcaggcaaaaaagttgcGCGTACAATcatgggc									3.04	gcgcccgccgccggacgcggcCCGAGgcaggcaaaaaagttgcgcgtacaatcatgggc										4.31	gcgcccgccgCCGGACgcggcccgaggcaggcaaaaaagttgcgcgtacaatcatgggc
AM747720	3342083	3342142	BCAL3049	y	+	10.15	cgaaaggccgcagaccggcccgcgggcctgccgtgcgtgtctcCGGTACAATcggacga									3.13	cgaaaggccgcagaccggcccgcgggcCTGCCgtgcgtgtctccggtacaatcggacga										3.9	cgaaaggCCGCAGaccggcccgcgggcctgccgtgcgtgtctccggtacaatcggacga
AM747720	3346185	3346244	BCAL3053	y	+	9.46	cgggccccgcgcggcccgcgccagccgaaacgccgtccggctgGCGTAAAATacgcact									3.69	cgggccccgcgcggcccgcgccagCCGAAacgccgtccggctggcgtaaaatacgcact										3.89	cgggccccgcGCGGCCcgcgccagccgaaacgccgtccggctggcgtaaaatacgcact
AM747720	3354286	3354345	BCAL3059A	y	-	7.61	attgcaatttgcaacaaatgcacgatacgcgcggggcgggttttCGCTACATTgcttgc									2.83	attgcaatttgcaacaaatgcacgatACGCGcggggcgggttttcgctacattgcttgc										2	aTTGCAAtttgcaacaaatgcacgatacgcgcggggcgggttttcgctacattgcttgc
AM747720	3354647	3354706	BCAL3060	y	+	7.18	cgaccgctccgcaaccggccttccacgataccgccgtcattccTGCGATACTggcggtt									2.78	cgaccgctccgcaaccggccttccACGATaccgccgtcattcctgcgatactggcggtt										1.53	cgaccgctccgcaaCCGGCCttccacgataccgccgtcattcctgcgatactggcggtt
AM747720	3355617	3355676	BCAL3061	y	+	5.92	cgcacgggtggccgcgcgcccctccccgtcgcgcgacgaggcgTGATAAGGTgtcggcc									2.66	cgcacgggtggccgcgcgcccctccccgTCGCGcgacgaggcgtgataaggtgtcggcc										3	cgcacggGTGGCCgcgcgcccctccccgtcgcgcgacgaggcgtgataaggtgtcggcc
AM747720	3357120	3357179	BCAL3063	y	-	5.18	gcctgccggttcgggccgccggcattgccagtgcggcgcgattccGCATACAGTtcagc									6.01	gcctgccggttcgggccgccggcaTTGCCagtgcggcgcgattccgcatacagttcagc										4.63	gcctgCCGGTTcgggccgccggcattgccagtgcggcgcgattccgcatacagttcagc
AM747720	3363774	3363833	BCAL3071	y	+	2.88	tttgtgagacgagtatagaaacaccatcgatcgctgaaaaataTGATATTCAtcttatt									3.37	tttgtgagacgagtatagaaacaccaTCGATcgctgaaaaatatgatattcatcttatt										2.2	tttgtgagACGAGTatagaaacaccatcgatcgctgaaaaatatgatattcatcttatt
AM747720	3364782	3364841	BCAL3072	y	+	5.24	ggaatgggcggccggccgggcattgacaacgccccccagcgccCCTTAACGTggctcca									5.87	ggaatgggcggccggccgggcaTTGACaacgccccccagcgccccttaacgtggctcca										4.59	ggaatggGCGGCCggccgggcattgacaacgccccccagcgccccttaacgtggctcca
AM747720	3366761	3366820	BCAL3073	n	-	7.74	gcgacacgatgacgctcgccggtcgtgcacgcggtcgcgcaaacCCCTAAGATgcagcg									4.4	gcgacacgatgacgctcgccggtcGTGCAcgcggtcgcgcaaacccctaagatgcagcg										3.54	GCGACAcgatgacgctcgccggtcgtgcacgcggtcgcgcaaacccctaagatgcagcg
AM747720	3368556	3368615	BCALr3075	y	+	7.95	ccgtcagccgaaactccccgcttgccatatcgactcgaatccTTGTAGAATtacgcgtt									5.71	ccgtcagccgaaactccccgcTTGCCatatcgactcgaatccttgtagaattacgcgtt										5.38	ccgtcagCCGAAActccccgcttgccatatcgactcgaatccttgtagaattacgcgtt
AM747720	3380751	3380810	BCAL3090	y	+	6.71	gccggcggcgacccgcacaaccttgccagcccgatcaaaccaGTCCATAATccggctct									6	gccggcggcgacccgcacaaccTTGCCagcccgatcaaaccagtccataatccggctct										4.86	gccggcgGCGACCcgcacaaccttgccagcccgatcaaaccagtccataatccggctct
AM747720	3383739	3383798	BCAL3093	y	-	7.96	cgcgcgatcgggctgcattgtgtaataacgtcgcagcgggcgaTGGCACAATgcggggt									1.27	cgcgcgatcgggctgcattGTGTAataacgtcgcagcgggcgatggcacaatgcggggt										4.85	cgcGCGATCgggctgcattgtgtaataacgtcgcagcgggcgatggcacaatgcggggt
AM747720	3383757	3383816	BCAL3094	y	+	7.36	gcccgctgcgacgttattacacaatgcagcccgatcgcgcgtTCATATACTcggaagca									4.46	gcccgctgcgacgttattacacaATGCAgcccgatcgcgcgttcatatactcggaagca										0	gcccgctgcgacgttattacacaatgcagcccgatcgcgcgttcatatactcggaagca
AM747720	3385242	3385301	BCAL3095	y	+	6.51	ccggccacgggcgggccgccggccgcaagcaggcggccggttTGATACAGTgtgaggct									3.82	ccggccacgggcgggccgccggCCGCAagcaggcggccggtttgatacagtgtgaggct										2.98	CCGGCCacgggcgggccgccggccgcaagcaggcggccggtttgatacagtgtgaggct
AM747720	3385584	3385643	BCAL3096	y	+	10.22	aggtctgttgcaggccgcctgaaggcttcgcggccgtgcccttTGGTACAATcacgaag									3.51	aggtctgttgcaggccgcctgaaggctTCGCGgccgtgccctttggtacaatcacgaag										2	aggtctgTTGCAGgccgcctgaaggcttcgcggccgtgccctttggtacaatcacgaag
AM747720	3403525	3403584	BCAL3113	y	-	8.85	gggcggccggaggcggcaggtgggcggcggcggggcggctaggCATTAAAATgggcgac									3.38	gggcggccggaggcggcaggtggGCGGCggcggggcggctaggcattaaaatgggcgac										4.23	gggcggCCGGAGgcggcaggtgggcggcggcggggcggctaggcattaaaatgggcgac
AM747720	3413900	3413959	BCAL3122	y	-	5.72	attgctacaaatagcaatctcggttgcacggacgggcattcaacCTGCACACTgcgggt									5.8	attgctacaaatagcaatctcggTTGCAcggacgggcattcaacctgcacactgcgggt										2.82	attgctACAAATagcaatctcggttgcacggacgggcattcaacctgcacactgcgggt
AM747720	3414084	3414143	BCAL3123	y	+	8.07	ttcccccggcaacatcccttagttgcttgcgcgtcgctcgtacCGTTAGACTgattccc									4.67	ttcccccggcaacatcccttagTTGCTtgcgcgtcgctcgtaccgttagactgattccc										4.53	ttcccCCGGCAacatcccttagttgcttgcgcgtcgctcgtaccgttagactgattccc
AM747720	3427342	3427401	BCAL3136	y	+	4.99	cgcggattttaaccggtcgacatggcctccaaagtcatcaaaTGCTAATTTtgttgggg									3.38	cgcggattttaaccggtcgacATGGCctccaaagtcatcaaatgctaattttgttgggg										4.18	cGCGGATtttaaccggtcgacatggcctccaaagtcatcaaatgctaattttgttgggg
AM747720	3427405	3427464	BCAL3135	y	-	8.87	cgctgtatcaagttgttagcggcatggcttttgcgtgaggcgcctCCCTATAATtgtgc									3.77	cgctgtatcaagttgttagcggcATGGCttttgcgtgaggcgcctccctataattgtgc										2.22	cgCTGTATcaagttgttagcggcatggcttttgcgtgaggcgcctccctataattgtgc
AM747720	3433326	3433385	BCAL3142	n	-	10.51	ggcgttgcttgttgatcgcggcccggtcaggtcgcggcgtcttTGCTAAAATtcaaacc									1.8	ggcgttgcttgttgatcgcggcCCGGTcaggtcgcggcgtctttgctaaaattcaaacc										2.51	gGCGTTGcttgttgatcgcggcccggtcaggtcgcggcgtctttgctaaaattcaaacc
AM747720	3435067	3435126	BCAL3145	y	+	5.17	ccagctcttgtattccatcttaagccgcgtcggggaaaagtCGGTAAATTcgggagcca									3.47	ccagctcttgtattccatcttaagCCGCGtcggggaaaagtcggtaaattcgggagcca										2.49	ccagctcTTGTATtccatcttaagccgcgtcggggaaaagtcggtaaattcgggagcca
AM747720	3435122	3435181	BCAL3144	y	-	8.2	gttgccgtcctccagcgcgattgctaggcagtccggccccgacaCGGTACCATcatggc									3.9	gttgccgtcctccagcgcgaTTGCTaggcagtccggccccgacacggtaccatcatggc										0.59	gttgccgtcctCCAGCGcgattgctaggcagtccggccccgacacggtaccatcatggc
AM747720	3438648	3438707	BCAL3147	n	-	0	tttttcgatgcgatgtcagcggtctcgggaactccgggcttacccggtgtccaaacggg									3.94	tttttcgatgcgatgtcagcggtcTCGGGaactccgggcttacccggtgtccaaacggg										3.7	ttttTCGATGcgatgtcagcggtctcgggaactccgggcttacccggtgtccaaacggg
AM747720	3442188	3442247	BCAL3153	y	-	0	gtcgccgctcgtcgcgctgccggatggaataaccggccgtcgccgtccgtttacatacc									3.47	gtcgccgctcgtcgcgctgccggATGGAataaccggccgtcgccgtccgtttacatacc										2.03	gTCGCCGctcgtcgcgctgccggatggaataaccggccgtcgccgtccgtttacatacc
AM747720	3450946	3451005	BCAL3160	y	+	9.14	cgacgctcctgccacaaaccggcaggaagcccgcgccgtcgacGTCTACAATgcatcct									0.84	cgacgctcctgccacaaaCCGGCaggaagcccgcgccgtcgacgtctacaatgcatcct										3.22	cgACGCTCctgccacaaaccggcaggaagcccgcgccgtcgacgtctacaatgcatcct
AM747720	3460276	3460335	BCAL3167	y	+	7.78	cagccgcgcgagcccgcccgactcgcgcatgcgcggggaaaccGGTTACCATcgccgcg									4.92	cagccgcgcgagcccgcccgacTCGCGcatgcgcggggaaaccggttaccatcgccgcg										3.23	cagccgcGCGAGCccgcccgactcgcgcatgcgcggggaaaccggttaccatcgccgcg
AM747720	3462563	3462622	BCAL3169	n	+	6.42	ggacgtacgtgatggccggtatcacgcacggcaacgcgcggctgCGGTAAGGTtacgcg									4.03	ggacgtacgtgatggccggtatcACGCAcggcaacgcgcggctgcggtaaggttacgcg										3.27	ggACGTACgtgatggccggtatcacgcacggcaacgcgcggctgcggtaaggttacgcg
AM747720	3469022	3469081	BCAL3174	y	+	7.93	aggttcgattaactaaatggtacctgcgggaaaaccggttccaTGGGAAAATcccgatt									3.98	aggttcgattaactaaatggtacCTGCGggaaaaccggttccatgggaaaatcccgatt										4.48	aggtTCGATTaactaaatggtacctgcgggaaaaccggttccatgggaaaatcccgatt
AM747720	3471435	3471494	BCAL3176	y	+	8.34	attgcggtctttttcggcgcgccgcacgcgccgccgcgcgcccGCTTATACTcgacgca									3.53	attgcggtctttttcggcgcgCCGCAcgcgccgccgcgcgcccgcttatactcgacgca										4.58	attGCGGTCtttttcggcgcgccgcacgcgccgccgcgcgcccgcttatactcgacgca
AM747720	3474281	3474340	BCAL3178	y	+	5.73	cgcaagccgcccgttttctcaggttgacggatatcggttccgcaTTTAACAATtgtctg									5.97	cgcaagccgcccgttttctcaggTTGACggatatcggttccgcatttaacaattgtctg										4.2	cgcaagCCGCCCgttttctcaggttgacggatatcggttccgcatttaacaattgtctg
AM747720	3475396	3475455	BCAL3179	n	+	8.01	gccggtgcgcggccccgaacgttccgacatcgtcacgggcctgCAGTAAACTgcgcgcg									4.08	gccggtgcgcggccccgaacgttCCGACatcgtcacgggcctgcagtaaactgcgcgcg										4.44	gccggtgcGCGGCCccgaacgttccgacatcgtcacgggcctgcagtaaactgcgcgcg
AM747720	3486371	3486430	BCAL3187	y	-	6.72	cgccaacgcctagggtttacgttgatttcactattcgtaattggTTTTACTATtcgtaa									4.25	cgccaacgcctagggtttacgTTGATttcactattcgtaattggttttactattcgtaa										3.48	cgccaACGCCTagggtttacgttgatttcactattcgtaattggttttactattcgtaa
AM747720	3487970	3488029	BCAL3189	y	-	5.43	tgcagaggcggcgcggtggcgtattgcgcgatgggcgaaccgcGCTCATCATcgttcgc									5.44	tgcagaggcggcgcggtggcgtaTTGCGcgatgggcgaaccgcgctcatcatcgttcgc										3.74	tgcagagGCGGCGcggtggcgtattgcgcgatgggcgaaccgcgctcatcatcgttcgc
AM747720	3488838	3488897	BCAL3191	y	+	9.02	ctcgtcgatcgtggtgtcgtcgatggttgaaagtgtcatccggTGCTACACTgggttcg									4.82	ctcgtcgatcgtggtgtcgtcgatggTTGAAagtgtcatccggtgctacactgggttcg										4.55	ctcgTCGATCgtggtgtcgtcgatggttgaaagtgtcatccggtgctacactgggttcg
AM747720	3488903	3488962	BCAL3190	y	-	5.8	gagccggccccgtgtcaaagtttgcttgactcgcgttccgctgtgCGGAACAATgtttt									5.59	gagccggccccgtgtcaaagtttgcTTGACtcgcgttccgctgtgcggaacaatgtttt										4.12	gagCCGGCCccgtgtcaaagtttgcttgactcgcgttccgctgtgcggaacaatgtttt
AM747720	3490999	3491058	BCAL3192	y	-	6.53	tatgaatatcaaacggaataatcgttcgcacggcccattgcttcCCGTAAGCTgatgga									5	tatgaatatcaaacggaataatcgtTCGCAcggcccattgcttcccgtaagctgatgga										2.99	tatgaataTCAAACggaataatcgttcgcacggcccattgcttcccgtaagctgatgga
AM747720	3491109	3491168	BCAL3193	y	+	6.92	aaacttttcaacccgtttgccgctctgttcatgattacaagtcGTTTACCATgcagtct									1.53	aaacttttcaacccgtttgccgctCTGTTcatgattacaagtcgtttaccatgcagtct										2.52	aaactttTCAACCcgtttgccgctctgttcatgattacaagtcgtttaccatgcagtct
AM747720	3491530	3491589	BCAL3194	n	+	1.49	gtgctgatcggcctgctgatcaaccgcaagtaacgcgctctgcgCCGTTTCGTcccgca									3.92	gtgctgatcggcctgctgatcaaCCGCAagtaacgcgctctgcgccgtttcgtcccgca										0.74	GTGCTGatcggcctgctgatcaaccgcaagtaacgcgctctgcgccgtttcgtcccgca
AM747720	3495063	3495122	BCAL3197	y	-	7.06	gattcgggcgcactgccgtgcggttgcctattcatgacgcatcCAATACACTaatgcgc									6.1	gattcgggcgcactgccgtgcggTTGCCtattcatgacgcatccaatacactaatgcgc										4.94	gattcggGCGCACtgccgtgcggttgcctattcatgacgcatccaatacactaatgcgc
AM747720	3495145	3495204	BCAL3198	y	+	5.45	ccgtgccgaaacgctttgccgccttgccgcggtgcggcattctCAGTAGGCTtgcggga									6.1	ccgtgccgaaacgctttgccgccTTGCCgcggtgcggcattctcagtaggcttgcggga										5.42	ccgtgCCGAAAcgctttgccgccttgccgcggtgcggcattctcagtaggcttgcggga
AM747720	3498899	3498958	BCAL3203	n	+	6.12	atgcgcttacactccgggcgtcgctgtcaggcgggaacgaatcGGGTATTTTtactgtc									3.48	atgcgcttacactccgggcgTCGCTgtcaggcgggaacgaatcgggtatttttactgtc										3.95	atGCGCTTacactccgggcgtcgctgtcaggcgggaacgaatcgggtatttttactgtc
AM747720	3501589	3501648	BCALr3205	n	+	10.8	tcaaataattatcgtgacgcgttgttgacagccccgcaacccgtCGCTATAATcttttg									5.88	tcaaataattatcgtgacgcgttgTTGACagccccgcaacccgtcgctataatcttttg										1.65	TCAAATaattatcgtgacgcgttgttgacagccccgcaacccgtcgctataatcttttg
AM747720	3503470	3503529	BCAL3208	y	+	6.06	gttcaaggaaggccgcgtctcattgaaccgttacatgtaacgCTGTATCCTtcgttaca									5.57	gttcaaggaaggccgcgtctcaTTGAAccgttacatgtaacgctgtatccttcgttaca										1.09	gttcaaggaaggccGCGTCTcattgaaccgttacatgtaacgctgtatccttcgttaca
AM747720	3509569	3509628	BCAL3215	y	+	8.16	cgattgtgggcgactcgcctggacgcgcctgcgtcgcggagtcGGCTACCATgcgcaaa									4.27	cgattgtgggcgactcgcctggacGCGCCtgcgtcgcggagtcggctaccatgcgcaaa										4.4	cgattgtggGCGACTcgcctggacgcgcctgcgtcgcggagtcggctaccatgcgcaaa
AM747720	3527003	3527062	BCAL3223-2	y	-	6.69	tgagcgatagtgcgtgcagccctaacggctcaggggcggaataAGGCATACTtcagggc									3.26	tgagcgatagtgcgtgcagccctaACGGCtcaggggcggaataaggcatacttcagggc										4.94	tgaGCGATAgtgcgtgcagccctaacggctcaggggcggaataaggcatacttcagggc
AM747720	3529524	3529583	BCAL3227	y	-	5.61	tgttttgttttctttcttatttgtcgagaaatctcgatctgatgTGTCAATATatgcaa									4.88	tgttttgttttctttcttatttgTCGAGaaatctcgatctgatgtgtcaatatatgcaa										2.06	tgttTTGTTTtctttcttatttgtcgagaaatctcgatctgatgtgtcaatatatgcaa
AM747720	3531196	3531255	BCAL3228	y	-	5.18	ttcaacgtgtgtcggcagattgcactcgcggtctcggtcgggatgGTGCAGAATtacgc									4.64	ttcaacgtgtgtcggcagattgcacTCGCGgtctcggtcgggatggtgcagaattacgc										1.44	ttcaACGTGTgtcggcagattgcactcgcggtctcggtcgggatggtgcagaattacgc
AM747720	3533447	3533506	BCAL3229	y	-	5.76	aaagcaaatgatgcgagttctgaggattgattttcgggatgaagTGTTACCGTgtacga									3.79	aaagcaaatgatgcgagttctgaggaTTGATtttcgggatgaagtgttaccgtgtacga										3.28	aaaGCAAATgatgcgagttctgaggattgattttcgggatgaagtgttaccgtgtacga
AM747720	3534553	3534612	BCAL3229A	n	-	5.98	cgcggcggttcgacgcgatgtcgacggtctggtgtgtcgccttggCCATAAGATgagat									4.67	cgcggcggttcgacgcgatgTCGACggtctggtgtgtcgccttggccataagatgagat										4.71	cgcgGCGGTTcgacgcgatgtcgacggtctggtgtgtcgccttggccataagatgagat
AM747720	3535102	3535161	BCAL3231	y	+	8.84	ctcgcgctacagtgctcccatcattgagccgggtatcgacagaGGATAGAATatttata									5.31	ctcgcgctacagtgctcccatcaTTGAGccgggtatcgacagaggatagaatatttata										4.41	ctcGCGCTAcagtgctcccatcattgagccgggtatcgacagaggatagaatatttata
AM747720	3538761	3538820	BCAL3233	y	+	8.09	gaagaatggacagtacagaaaccgcgaacctgcaaccgagatgATCTATACTttgacat									3.93	gaagaatggacagtacagaaaccGCGAAcctgcaaccgagatgatctatactttgacat										2.84	gaagaATGGACagtacagaaaccgcgaacctgcaaccgagatgatctatactttgacat
AM747720	3542244	3542303	BCAL3236	y	+	5.53	aagcggccagccaacccgtcttgagtttggccgaggcgcttggGAGTATCGTgtccact									4.44	aagcggccagccaacccgtcTTGAGtttggccgaggcgcttgggagtatcgtgtccact										4.02	aaGCGGCCagccaacccgtcttgagtttggccgaggcgcttgggagtatcgtgtccact
AM747720	3543045	3543104	BCAL3238	y	+	5.34	gcggggaggtaaacagtcacgcttcctccgtcggcagggttcTGGCAGACTgacccgca									2.12	gcggggaggtaaacagtcacgCTTCCtccgtcggcagggttctggcagactgacccgca										1.9	gcggggagGTAAACagtcacgcttcctccgtcggcagggttctggcagactgacccgca
AM747720	3551338	3551397	BCAL3243	y	-	6.89	attctacgaattctgactaggaaacgcaaaattaatctacctcgTGAGACAATccgggt									4.03	attctacgaattctgactaggaaACGCAaaattaatctacctcgtgagacaatccgggt										1.39	attctacgaattCTGACTaggaaacgcaaaattaatctacctcgtgagacaatccgggt
AM747720	3551345	3551404	BCAL3244	y	+	8.89	ttgtctcacgaggtagattaattttgcgtttcctagtcagaatTCGTAGAATggcggga									5.44	ttgtctcacgaggtagattaattTTGCGtttcctagtcagaattcgtagaatggcggga										1.57	ttgtctcACGAGGtagattaattttgcgtttcctagtcagaattcgtagaatggcggga
AM747720	3556513	3556572	BCAL3247	y	+	6.33	acgtcaaccaatgtcagcccggttgcccgcccctcccaggtcaGGTTATAAAagcgcca									6	acgtcaaccaatgtcagcccggTTGCCcgcccctcccaggtcaggttataaaagcgcca										2.25	acgtcaaCCAATGtcagcccggttgcccgcccctcccaggtcaggttataaaagcgcca
AM747720	3566521	3566580	BCAL3259	y	+	7.79	gcgctcctgtgtccttcatctctatcaccgatagggaaagctgTGGAATAATtgccact									1.25	gcgctcctgtgtccttcatctctatcaCCGATagggaaagctgtggaataattgccact										3.18	GCGCTCctgtgtccttcatctctatcaccgatagggaaagctgtggaataattgccact
AM747720	3566570	3566629	BCAL3258	y	-	6.91	aggatggcaatcagggacggattcaagagcgtgactctatcggTGATAGAGTggcaatt									1.46	aggatggcaatcagggacggATTCAagagcgtgactctatcggtgatagagtggcaatt										0	aggatggcaatcagggacggattcaagagcgtgactctatcggtgatagagtggcaatt
AM747720	3569354	3569413	BCAL3262	y	+	9.25	gtcgggagcggatttcggaggattcatgggggaatgcgagaaggtCGGTAAAATgcgat									2.74	gtcgggagcggatttcggaggattcATGGGggaatgcgagaaggtcggtaaaatgcgat										1.6	gTCGGGAgcggatttcggaggattcatgggggaatgcgagaaggtcggtaaaatgcgat
AM747720	3569408	3569467	BCAL3261	y	-	3.91	atccctgacgattcggtgctgggaattccggccaacgggccggcttcGGGTAAAATcgc									2.53	atccctgacgattcggtgctgggaATTCCggccaacgggccggcttcgggtaaaatcgc										4.25	atccctgACGATTcggtgctgggaattccggccaacgggccggcttcgggtaaaatcgc
AM747720	3583254	3583313	BCAL3274	y	-	9.7	cggcgccgctcgcggcgacagtcggccgaacggcatggggcggccCGCTATAATtgagg									4.3	cggcgccgctcgcggcgacagTCGGCcgaacggcatggggcggcccgctataattgagg										4.44	cggcgCCGCTCgcggcgacagtcggccgaacggcatggggcggcccgctataattgagg
AM747720	3584399	3584458	BCAL3275	y	-	9.25	cccgcgcaacggtggcggacggtactcgccgcggtcgcgcggttgCGCTAAAATtttcc									5.3	cccgcgcaacggtggcggacggtacTCGCCgcggtcgcgcggttgcgctaaaattttcc										4.76	cccGCGCAAcggtggcggacggtactcgccgcggtcgcgcggttgcgctaaaattttcc
AM747720	3584469	3584528	BCAL3276	y	+	6.14	cggccccgtcggcgcacagccggttcttttcgtcaacgagctaTGGTGTAATgccggca									1.8	cggccccgtcggcgcacagccggttctTTTCGtcaacgagctatggtgtaatgccggca										0	cggccccgtcggcgcacagccggttcttttcgtcaacgagctatggtgtaatgccggca
AM747720	3590129	3590188	BCAL3279	y	+	7.01	agcccgtgccgtgctgccccaacggccgccggcacgaacccgtgTGATACATTtcaacg									3.84	agcccgtgccgtgctgccccaacggCCGCCggcacgaacccgtgtgatacatttcaacg										0.34	agcccgtgccgtgCTGCCCcaacggccgccggcacgaacccgtgtgatacatttcaacg
AM747720	3590191	3590250	BCAL3278	y	-	5.09	gcggattcctgacggtcggacatgcggcggacgggcggcgataTGGTAGTTTtgcagac									3.71	gcggattcctgacggtcggacATGCGgcggacgggcggcgatatggtagttttgcagac										3.72	GCGGATtcctgacggtcggacatgcggcggacgggcggcgatatggtagttttgcagac
AM747720	3596920	3596979	BCAL3282	y	+	6.7	tccgcattttcgacggttcccggttgccagccggccggggacgGGGTATAAAttccgaa									6.1	tccgcattttcgacggttcccggTTGCCagccggccggggacggggtataaattccgaa										3.73	tCCGCATtttcgacggttcccggttgccagccggccggggacggggtataaattccgaa
AM747720	3600406	3600465	BCAL3285	y	-	4.88	ttgcgcactgcgacaatttgcccggggggcgtccgtttttaaacATGTATTGTttgtgc									2.65	ttgcgcactgcgacaatTTGCCcggggggcgtccgtttttaaacatgtattgtttgtgc										4.58	ttgcgcactGCGACAatttgcccggggggcgtccgtttttaaacatgtattgtttgtgc
AM747720	3604208	3604267	BCAL3289	n	+	9.24	tacggggcttagggatagtcgcgatgtggaatcgcgccacccCGGTACAATcgaccgga									3.13	tacggggcttagggatagtcgcgatGTGGAatcgcgccaccccggtacaatcgaccgga										0.35	tACGGGGcttagggatagtcgcgatgtggaatcgcgccaccccggtacaatcgaccgga
AM747720	3606607	3606666	BCAL3291	n	+	10.06	acggctaggggctgttcgcgcccataacgggcgcgcgcggcgtCCGTATAATgagcgga									1.84	acggctaggggctgttcgcgcccataACGGGcgcgcgcggcgtccgtataatgagcgga										2.3	ACGGCTaggggctgttcgcgcccataacgggcgcgcgcggcgtccgtataatgagcgga
AM747720	3609163	3609222	BCAL3295	y	+	8.48	gctgtaaaccattgttaactggcgttcgcgtgatcgcgggcagTCGTAAACTgtcctca									4.64	gctgtaaaccattgttaactggcgtTCGCGtgatcgcgggcagtcgtaaactgtcctca										2.02	gCTGTAAaccattgttaactggcgttcgcgtgatcgcgggcagtcgtaaactgtcctca
AM747720	3616711	3616770	BCAL3301	y	-	5.74	gacgccttgcgatgcagagaaacttggcgaaccggtgccaacagGTGTATAAAttaaac									5.12	gacgccttgcgatgcagagaaacTTGGCgaaccggtgccaacaggtgtataaattaaac										4.13	gacgccttGCGATGcagagaaacttggcgaaccggtgccaacaggtgtataaattaaac
AM747720	3619112	3619171	BCAL3303	y	+	8.21	cgtggtgacacaggcatcggatcgtctgggtgcttcgcaaggcAAGTACAATagcggct									3.6	cgtggtgacacaggcatcggaTCGTCtgggtgcttcgcaaggcaagtacaatagcggct										3.28	cgtgGTGACAcaggcatcggatcgtctgggtgcttcgcaaggcaagtacaatagcggct
AM747720	3619212	3619271	BCAL3302	y	-	9.02	ggcgtcgccggcagggcggaaacgcgtaatcggggcgcgcgagcCGCTATGATgacggg									3.28	ggcgtcgccggcagggcggaaACGCGtaatcggggcgcgcgagccgctatgatgacggg										1.67	ggcgtcgccggcaggGCGGAAacgcgtaatcggggcgcgcgagccgctatgatgacggg
AM747720	3621708	3621767	BCAL3305	y	+	8.56	tgtactaattggcctgatcaaatcaccggtcgcgaccgccaaaCATTACAATtaccttt									1.61	tgtactaattggcctgatcaaatcaccggTCGCGaccgccaaacattacaattaccttt										0.3	tGTACTAattggcctgatcaaatcaccggtcgcgaccgccaaacattacaattaccttt
AM747720	3634393	3634452	BCAL3317	y	+	3.89	ccgcgccatgcaacgcggtcggcttgcgttttccggcccgattGACGATCCTacgcact									5.44	ccgcgccatgcaacgcggtcggcTTGCGttttccggcccgattgacgatcctacgcact										3.85	ccGCGCCAtgcaacgcggtcggcttgcgttttccggcccgattgacgatcctacgcact
AM747720	3636876	3636935	BCAL3318	y	+	8.27	cggcgccgccgcgccgaaacgccggccccggtcgtccgcgccGCGTACAATagtggact									2.84	cggcgccgccgcgccgaaacgCCGGCcccggtcgtccgcgccgcgtacaatagtggact										2.9	cgGCGCCGccgcgccgaaacgccggccccggtcgtccgcgccgcgtacaatagtggact
AM747720	3639139	3639198	BCAL3320	y	-	7.73	cgtattgtcagtagagttgtcacccttgacatgcaaccatttggTTGCATAATgaggtc									5.59	cgtattgtcagtagagttgtcacccTTGACatgcaaccatttggttgcataatgaggtc										2.62	cgtattgTCAGTAgagttgtcacccttgacatgcaaccatttggttgcataatgaggtc
AM747720	3639687	3639746	BCAL3322	y	+	9.04	cgccgaaatgccactgagcgcggcgctcagcgggccggcgcggCGCTATCATcgcgaag									2.93	cgccgaaatgccactgagcgcgGCGCTcagcgggccggcgcggcgctatcatcgcgaag										4.81	cgCCGAAAtgccactgagcgcggcgctcagcgggccggcgcggcgctatcatcgcgaag
AM747720	3641494	3641553	BCAL3323	y	-	4.05	catgtcagttatcgttgtatcgatttgatcgatgaaatgatatcGACAAAGATggcgtc									4.54	catgtcagttatcgttgtatcgatTTGATcgatgaaatgatatcgacaaagatggcgtc										2.36	catgTCAGTTatcgttgtatcgatttgatcgatgaaatgatatcgacaaagatggcgtc
AM747720	3645590	3645649	BCAL3327	y	-	6.58	ttcgagcacggtcgtgcggaaagtgctggcggggccatcgctttcGGTTAAAGTgcagc									3.36	ttcgagcacggtcgtgcggaaaGTGCTggcggggccatcgctttcggttaaagtgcagc										4.06	ttcgagcACGGTCgtgcggaaagtgctggcggggccatcgctttcggttaaagtgcagc
AM747720	3645709	3645768	BCAL3328	y	+	7.63	ggattcgtctaaccagacggccggcagcgttcgggcgcaacCGGTAAAATgccgaacca									2.37	ggattcgtctaaccagacggCCGGCagcgttcgggcgcaaccggtaaaatgccgaacca										3.38	ggatTCGTCTaaccagacggccggcagcgttcgggcgcaaccggtaaaatgccgaacca
AM747720	3650031	3650090	BCAL3332	y	+	9.25	ggtgcggcttccggccccactctcacgcacggcgtcacgcggCGCTACAATcgcacgaa									3.94	ggtgcggcttccggccccactctcACGCAcggcgtcacgcggcgctacaatcgcacgaa										4.23	ggtGCGGCTtccggccccactctcacgcacggcgtcacgcggcgctacaatcgcacgaa
AM747720	3652718	3652777	BCAL3334	y	+	10.34	gcctctccaggcaaaccgggtcaaatcggcggggcatgggaataCGGTAAAATgcccgt									4.32	gcctctccaggcaaaccgggtcaaaTCGGCggggcatgggaatacggtaaaatgcccgt										2.93	gcctctccagGCAAACcgggtcaaatcggcggggcatgggaatacggtaaaatgcccgt
AM747720	3655811	3655870	BCAL3337	y	+	6.68	cgccttcgcgcacggccgggcaaccggtgtgccgcaccattcgTTGTAGTATcgctgca									2.43	cgccttcgcgcacggccgggcaaccggtGTGCCgcaccattcgttgtagtatcgctgca										4.94	cgccttcGCGCACggccgggcaaccggtgtgccgcaccattcgttgtagtatcgctgca
AM747720	3656522	3656581	BCAL3338	y	+	8.85	gcttcggcctgacggccgcgcccatcggcattgcgccgcgcgtgCGCTACACTcgcgct									4.6	gcttcggcctgacggccgcgcccaTCGGCattgcgccgcgcgtgcgctacactcgcgct										3.81	gctTCGGCCtgacggccgcgcccatcggcattgcgccgcgcgtgcgctacactcgcgct
AM747720	3657236	3657295	BCAL3339	y	+	10.15	tcgccagtcggccgttcggccaggtggcccgggctgcgtcgcgCGGTACAATggccgca									3.81	tcgccagtcggccgttcggccagGTGGCccgggctgcgtcgcgcggtacaatggccgca										4.09	tcgccagTCGGCCgttcggccaggtggcccgggctgcgtcgcgcggtacaatggccgca
AM747720	3663093	3663152	BCAL3344	y	-	1.55	ttatccgcgtaacgtgacgcgtcgttaagcgatgcgcgcgcaagttaTGGGAAAATccc									2.27	ttatccgcgtaacgtgacgcgTCGTTaagcgatgcgcgcgcaagttatgggaaaatccc										4.81	ttatccGCGTAAcgtgacgcgtcgttaagcgatgcgcgcgcaagttatgggaaaatccc
AM747720	3663102	3663161	BCAL3345	y	+	6.43	ccataacttgcgcgcgcatcgcttaacgacgcgtcacgttacGCGGATAATcgggcgca									3.83	ccataacttgcgcgcgcatcgcttaACGACgcgtcacgttacgcggataatcgggcgca										2.67	ccataacttgcgcGCGCATcgcttaacgacgcgtcacgttacgcggataatcgggcgca
AM747720	3664874	3664933	BCAL3346	y	-	3.3	gcttgatgaaatcgacaagaacctattgatttcatggacttCGGCACGATcttctgatc									4.26	gcttgatgaaatcgacaagaacctaTTGATttcatggacttcggcacgatcttctgatc										3.21	gcttgATGAAAtcgacaagaacctattgatttcatggacttcggcacgatcttctgatc
AM747720	3666010	3666069	BCAL3348	y	-	9.55	cggacacgggacgtggattctctttgaccacgcaaccgtatttcCTTTATAATtcaggg									5.97	cggacacgggacgtggattctctTTGACcacgcaaccgtatttcctttataattcaggg										2.28	cggacACGGGAcgtggattctctttgaccacgcaaccgtatttcctttataattcaggg
AM747720	3667867	3667926	BCALr3349	y	-	9.72	tcgccgcggccgccgctcgcgcgctgccgacggcggcgcgcagTGCTAGAATgcgcgtc									4.64	tcgccgcggccgccgctcgcgcgCTGCCgacggcggcgcgcagtgctagaatgcgcgtc										4.62	tcgccGCGGCCgccgctcgcgcgctgccgacggcggcgcgcagtgctagaatgcgcgtc
AM747720	3669969	3670028	BCAL3351	y	-	10.05	tggggcggcaggctgaagcagggggtaacgaaccgggcgaacccCGGTACAATgcggct									2.39	tggggcggcaggctgaagcagggggtaACGAAccgggcgaaccccggtacaatgcggct										1.23	tggggcggcaggCTGAAGcagggggtaacgaaccgggcgaaccccggtacaatgcggct
AM747720	3669983	3670042	BCAL3352	y	+	8.79	ggggttcgcccggttcgttaccccctgcttcagcctgccgccccACGTAAAATgtgcca									3.22	ggggttcgcccggttcgttaccccCTGCTtcagcctgccgccccacgtaaaatgtgcca										4.21	ggggttcgcCCGGTTcgttaccccctgcttcagcctgccgccccacgtaaaatgtgcca
AM747720	3682870	3682929	BCAL3360	y	-	9.55	ggctcgccgggccgcgctcgacaccgccggccgggtccggccgcCGGTAGAATgcaggc									4.22	ggctcgccgggccgcgctcgacaCCGCCggccgggtccggccgccggtagaatgcaggc										2.83	ggctcgCCGGGCcgcgctcgacaccgccggccgggtccggccgccggtagaatgcaggc
AM747720	3682998	3683057	BCAL3361	y	+	10.51	ccaccgcggccggaccggttcggccgggatcggcccgcgccaaTGGTAAAATgccggat									3.15	ccaccgcggccggaccggtTCGGCcgggatcggcccgcgccaatggtaaaatgccggat										4.64	ccaccgcggCCGGACcggttcggccgggatcggcccgcgccaatggtaaaatgccggat
AM747720	3686148	3686207	BCAL3363	y	+	8.63	gtgccgggacacccaatttctacaccgcagaaataattctacaGTGTAGAATaagcttt									3.83	gtgccgggacacccaatttctacaCCGCAgaaataattctacagtgtagaataagcttt										2.58	gtgCCGGGAcacccaatttctacaccgcagaaataattctacagtgtagaataagcttt
AM747720	3686176	3686235	BCAL3362	y	-	8.78	cggcacggcgccagttgtaaacttgacgaaagcttattctacaCTGTAGAATtatttct									5.87	cggcacggcgccagttgtaaacTTGACgaaagcttattctacactgtagaattatttct										4.42	cggcacgGCGCCAgttgtaaacttgacgaaagcttattctacactgtagaattatttct
AM747720	3688888	3688947	BCAL3365	n	-	7.27	tgacggggtgggtaccccccgtgtttcggagacctgcatagccGGGCATACTcgcaacg									4.02	tgacggggtgggtaccccccgtgttTCGGAgacctgcatagccgggcatactcgcaacg										1.29	tgacgggGTGGGTaccccccgtgtttcggagacctgcatagccgggcatactcgcaacg
AM747720	3691646	3691705	BCAL3367	y	-	7.21	cggttgcgagggcgcgaaaccacattgcgtgcttgtagtttttcTACTAGACTgccttc									5.35	cggttgcgagggcgcgaaaccacaTTGCGtgcttgtagtttttctactagactgccttc										3.38	cggttgcgagggcGCGAAAccacattgcgtgcttgtagtttttctactagactgccttc
AM747720	3691765	3691824	BCAL3368	y	+	9.36	aagccgaaacttctgcaatatcgctagtatttttatgtagattTTCTACAATtcgattg									3.48	aagccgaaacttctgcaataTCGCTagtatttttatgtagattttctacaattcgattg										5.1	aagCCGAAActtctgcaatatcgctagtatttttatgtagattttctacaattcgattg
AM747720	3694700	3694759	BCAL3370	n	-	8.71	gacgctaagtcccgttcgtgccttcagcgcgcgctgcgcaacccGCTTACAATgcttcg									2.86	gacgctaagtcccgttcgtgccttcaGCGCGcgctgcgcaacccgcttacaatgcttcg										3	gacgctaagtcCCGTTCgtgccttcagcgcgcgctgcgcaacccgcttacaatgcttcg
AM747720	3699162	3699221	BCAL3373	y	-	7.6	tgaacgggccctggcccgcgcgaccggccgtgcgggcccgcacgggCGGTATAATcgac									3.23	tgaacgggccctggcccgcgcgaCCGGCcgtgcgggcccgcacgggcggtataatcgac										2.1	tgaacgggccCTGGCCcgcgcgaccggccgtgcgggcccgcacgggcggtataatcgac
AM747720	3702199	3702258	BCAL3378	y	+	7.68	gcccgcgtgcaggccgcgcgtatatctggaacggcgaaaagcCGGTAACATtgaagccc									2.99	gcccgcgtgcaggccgcgcgtatatCTGGAacggcgaaaagccggtaacattgaagccc										2.56	gcccgcGTGCAGgccgcgcgtatatctggaacggcgaaaagccggtaacattgaagccc
AM747720	3702254	3702313	BCAL3377	y	-	8.79	tattcttgagatccgtcggattggtcatggctaggcatccctaGAGTACAATgcagggc									2.93	tattcttgagatccgtcggattggtcATGGCtaggcatccctagagtacaatgcagggc										1.27	tattcTTGAGAtccgtcggattggtcatggctaggcatccctagagtacaatgcagggc
AM747720	3711187	3711246	BCAL3387	y	+	8.52	ttcggccgccggcccggcccgcgccaatggtcttttttgatccGGTTATCATgaaaact									3.5	ttcggccgccggcccggcccGCGCCaatggtcttttttgatccggttatcatgaaaact										4.25	ttcggccgCCGGCCcggcccgcgccaatggtcttttttgatccggttatcatgaaaact
AM747720	3715502	3715561	BCAL3389	y	-	10.04	cgtgccggaacacgatgcgccgacaagggaaatgtcagcccatcTGTTAAAATgacgag									2.55	cgtgccggaacacgatgcgCCGACaagggaaatgtcagcccatctgttaaaatgacgag										5.03	cgtgCCGGAAcacgatgcgccgacaagggaaatgtcagcccatctgttaaaatgacgag
AM747720	3718989	3719048	BCAL3394	y	-	5.98	gaggctttccattcccaaacggacattgattcgcgcggccaataaCGCTACGCTaacgc									4.26	gaggctttccattcccaaacggacaTTGATtcgcgcggccaataacgctacgctaacgc										2.13	gaggctttCCATTCccaaacggacattgattcgcgcggccaataacgctacgctaacgc
AM747720	3726049	3726108	BCAL3400	y	-	10.29	tgcgcgcagcaatgccgcgacacacgaggggcgccggcgacgcGGGTAAAATacgcggt									3.54	tgcgcgcagcaatgccgcgacacACGAGgggcgccggcgacgcgggtaaaatacgcggt										3.81	tgcGCGCAGcaatgccgcgacacacgaggggcgccggcgacgcgggtaaaatacgcggt
AM747720	3735355	3735414	BCAL3409	y	-	9.4	tatctgggcaacgcattcaaatattggagacgaatgcgtgcgcTCCTACAATccgaagc									4.82	tatctgggcaacgcattcaaataTTGGAgacgaatgcgtgcgctcctacaatccgaagc										3.36	tatctgggcaACGCATtcaaatattggagacgaatgcgtgcgctcctacaatccgaagc
AM747720	3743898	3743957	BCAL3416	y	-	7.86	gccgttcgcgggcatcgttcgggtcgccgggcatcgcaggccgtcAGTTACAATagtgt									5.67	gccgttcgcgggcatcgttcgggTCGCCgggcatcgcaggccgtcagttacaatagtgt										3.16	gCCGTTCgcgggcatcgttcgggtcgccgggcatcgcaggccgtcagttacaatagtgt
AM747720	3743969	3744028	BCAL3417	y	+	7.74	gggcggcgggccgccgcacccgtgctcgggcgccgcgacgatcGAGTATGATtgccgga									3.66	gggcggcgggccgccgcacccgtgcTCGGGcgccgcgacgatcgagtatgattgccgga										3.17	ggGCGGCGggccgccgcacccgtgctcgggcgccgcgacgatcgagtatgattgccgga
AM747720	3745346	3745405	BCAL3419	n	+	8.29	gcgtctggccgttcggcaaaactagacaaatttctctaaatagCGCTAAAGTtcgcgca									1.25	gcgtctggccgttcggcaaaacTAGACaaatttctctaaatagcgctaaagttcgcgca										2.73	gcgtCTGGCCgttcggcaaaactagacaaatttctctaaatagcgctaaagttcgcgca
AM747720	3748730	3748789	BCAL3423	y	+	8.06	acacgaaggctgggtatgccttgccggaacccgccgcgaaagcCATTAGAATagcgctg									5.23	acacgaaggctgggtatgccTTGCCggaacccgccgcgaaagccattagaatagcgctg										3.25	acACGAAGgctgggtatgccttgccggaacccgccgcgaaagccattagaatagcgctg
AM747720	3760417	3760476	BCAL3433	y	+	8.93	ctgcgacggcgaggccgccgtacaggaatgcggtgagggcataCAGTACAATatccatg									2.59	ctgcgacggcgaggccgccgtacaggaATGCGgtgagggcatacagtacaatatccatg										0.41	ctgcgacggcgaggCCGCCGtacaggaatgcggtgagggcatacagtacaatatccatg
AM747720	3760475	3760534	BCAL3432	y	-	8.12	gcggcggaaccgaacaaagggagccgtcgcgggaagggggcctaGTGTAAACTtcgaac									4.17	gcggcggaaccgaacaaagggagccgTCGCGggaagggggcctagtgtaaacttcgaac										5.02	gcgGCGGAAccgaacaaagggagccgtcgcgggaagggggcctagtgtaaacttcgaac
AM747720	3765172	3765231	BCAL3437	y	+	9.5	ccgcgcggattcgctccgtcacggtgcgcagcgcccgttatctGTTTATAATcaaagca									4.13	ccgcgcggattcgctccgtcacgGTGCGcagcgcccgttatctgtttataatcaaagca										5.05	ccgcGCGGATtcgctccgtcacggtgcgcagcgcccgttatctgtttataatcaaagca
AM747720	3765224	3765283	BCAL3436	y	-	9.2	gggcgaaagccttcacgatccagcatacaaccaccttcgaatcCTTTAAAATtgctttg									0	gggcgaaagccttcacgatccagcatacaaccaccttcgaatcctttaaaattgctttg										5	ggGCGAAAgccttcacgatccagcatacaaccaccttcgaatcctttaaaattgctttg
AM747720	3769774	3769833	BCAL3442	y	-	9.2	gcgcgcggtaatcgtcgatcggttttgacttcggtgctaaccccATGTATAATcacgtg									5.88	gcgcgcggtaatcgtcgatcggttTTGACttcggtgctaaccccatgtataatcacgtg										4.88	gcgcGCGGTAatcgtcgatcggttttgacttcggtgctaaccccatgtataatcacgtg
AM747720	3769858	3769917	BCAL3443	y	+	8.06	gcgctgccggtacgtctgacagaccggcatatcgcggattcgACTTATAATccgccgca									3.23	gcgctgccggtacgtctgacagaCCGGCatatcgcggattcgacttataatccgccgca										4.83	gcgctgCCGGTAcgtctgacagaccggcatatcgcggattcgacttataatccgccgca
AM747720	3770963	3771022	BCALr3443	y	+	8.44	cgaaaaatttcttcatcaaagtattcccttttagaaaaaacatTGTTATAGTtacgttc									2.52	cgaaaaatttcttcatcaaagtATTCCcttttagaaaaaacattgttatagttacgttc										0	cgaaaaatttcttcatcaaagtattcccttttagaaaaaacattgttatagttacgttc
AM747720	3771209	3771268	BCAL3444	y	+	8.51	gagcccctcgtgtcgcgcgcgacacatcgcggtcgccggcctcTGCTATATTtccccca									4.17	gagcccctcgtgtcgcgcgcgacacaTCGCGgtcgccggcctctgctatatttccccca										1.83	gagccccTCGTGTcgcgcgcgacacatcgcggtcgccggcctctgctatatttccccca
AM747720	3776785	3776844	BCAL3449	y	+	7.15	gatggtgtacgaaattggcgcgttgctagggtagagagggggCATTAGAATgtccttca									4.67	gatggtgtacgaaattggcgcgTTGCTagggtagagagggggcattagaatgtccttca										4.62	gatggtgtACGAAAttggcgcgttgctagggtagagagggggcattagaatgtccttca
AM747720	3783534	3783593	BCAL3453	y	-	9.33	gcgccatgcccgtgcggccgggacgcaggcgcacgcgtccccgcgTGCTAAAATtcgac									3.93	gcgccatgcccgtgcggccgggACGCAggcgcacgcgtccccgcgtgctaaaattcgac										3.01	GCGCCAtgcccgtgcggccgggacgcaggcgcacgcgtccccgcgtgctaaaattcgac
AM747720	3785219	3785278	BCAL3455	y	-	10.89	acagattgatacgcagtttcagacagcgttgaatagggaattaCGCTATAATcccgcct									3.31	acagattgatacgcagtttcagacagcgTTGAAtagggaattacgctataatcccgcct										3.17	acagaTTGATAcgcagtttcagacagcgttgaatagggaattacgctataatcccgcct
AM747720	3803453	3803512	BCAL3471	y	-	7.75	cagtgtgagaaagtgtatttttgtgtgatttagcaggctattccGGCTAAATTctcagc									3.23	cagtgtgagaaagtgtatttttgtGTGATttagcaggctattccggctaaattctcagc										1.65	cagtGTGAGAaagtgtatttttgtgtgatttagcaggctattccggctaaattctcagc
AM747720	3804556	3804615	BCAL3473	y	+	7.78	ggcgttgagctgcagcatttcgctttgtggcaaaaatcggcttTGCTACATTacgtgcg									3.67	ggcgttgagctgcagcatttcgctTTGTGgcaaaaatcggctttgctacattacgtgcg										2.51	gGCGTTGagctgcagcatttcgctttgtggcaaaaatcggctttgctacattacgtgcg
AM747720	3804648	3804707	BCAL3472	y	-	5.09	tttcattaacggatctccaagaatcactgaatttttttggcgggGCGGATAGTtatgtt									3.37	tttcattaacggatctccaagaatcaCTGAAtttttttggcggggcggatagttatgtt										1.49	ttTCATTAacggatctccaagaatcactgaatttttttggcggggcggatagttatgtt
AM747720	3807821	3807880	BCAL3474	y	-	8	ttcgaagtggacatctaaccctgttgtctcggggcgggggagcCGTTACGATgcgtttt									4.42	ttcgaagtggacatctaaccctgTTGTCtcggggcgggggagccgttacgatgcgtttt										3.68	ttcgaaGTGGACatctaaccctgttgtctcggggcgggggagccgttacgatgcgtttt
AM747720	3810020	3810079	BCAL3475	y	-	8.79	cgtccaaaaacgctgtgaaatgaacgcgttattcggcgtggtccACGTAAAATttgcgt									3.67	cgtccaaaaacgctgtgaaatgaACGCGttattcggcgtggtccacgtaaaatttgcgt										3.26	cgtCCAAAAacgctgtgaaatgaacgcgttattcggcgtggtccacgtaaaatttgcgt
AM747720	3815539	3815598	16S-L3475	y	-	6.92	cagcgaagtagttaaaaaagttgttgacgagtctcaaaaaacgGTTGATAATctcgctt									5.97	cagcgaagtagttaaaaaagttgTTGACgagtctcaaaaaacggttgataatctcgctt										4.06	caGCGAAGtagttaaaaaagttgttgacgagtctcaaaaaacggttgataatctcgctt
AM747720	3820962	3821021	BCAL3483	y	-	8.78	cggaacgctgtgaagtgctcgagcgatacgtgagccgtcatgtCTGTAGAATcgccagc									2.8	cggaacgctgtgaagtgctcgaGCGATacgtgagccgtcatgtctgtagaatcgccagc										2.86	cggaACGCTGtgaagtgctcgagcgatacgtgagccgtcatgtctgtagaatcgccagc
AM747720	3822339	3822398	BCALr3484	y	+	2.88	tcctcggtctcagttgttccgatgcctgaggttaacagctcgccGCGCAAGTTaacagc									4.37	tcctcggtctcagttgttccgATGCCtgaggttaacagctcgccgcgcaagttaacagc										4.08	tccTCGGTCtcagttgttccgatgcctgaggttaacagctcgccgcgcaagttaacagc
AM747720	3822667	3822726	BCAL3485	y	+	7.77	tcttcgacatcccgatctgccacacaacggccgctgcacggcGCGTAGAATcgtctgcg									2.5	tcttcgacatcccgatctgccacacaACGGCcgctgcacggcgcgtagaatcgtctgcg										4.18	tctTCGACAtcccgatctgccacacaacggccgctgcacggcgcgtagaatcgtctgcg
AM747720	3825153	3825212	BCAL3488	y	+	5.15	ttcgtttcagccgaaatccgattcgcgacgttcacatttctgGACCATACTgttctgca									4.92	ttcgtttcagccgaaatccgatTCGCGacgttcacatttctggaccatactgttctgca										4.68	ttcgtttcagCCGAAAtccgattcgcgacgttcacatttctggaccatactgttctgca
AM747720	3827792	3827851	BCAL3490	n	+	6.57	tacctgtctcgcatacccgtttcacctgtgtcagcgtccggtGCCTAGACTccgaaccg									2.13	tacctgtctcgcatacccgTTTCAcctgtgtcagcgtccggtgcctagactccgaaccg										4.22	tacctgtcTCGCATacccgtttcacctgtgtcagcgtccggtgcctagactccgaaccg
AM747720	3845798	3845857	BCAL3507	y	-	6.06	cgcaattcccccctcttttccgcccatcggcctcggcccggatgCCGAACAATgcatgc									3.85	cgcaattcccccctcttttccgcccaTCGGCctcggcccggatgccgaacaatgcatgc										2.26	cGCAATTcccccctcttttccgcccatcggcctcggcccggatgccgaacaatgcatgc
AM747720	3847253	3847312	BCAL3509	y	-	8.76	tgacaaggatagagacaagtcattttatttatggttaggggaaaCCCTATACTtgctcc									2.5	tgacaaggatagagacaagtcatTTTATttatggttaggggaaaccctatacttgctcc										0	tgacaaggatagagacaagtcattttatttatggttaggggaaaccctatacttgctcc
AM747720	3847255	3847314	BCAL3510	y	+	6.97	agcaagtatagggtttcccctaaccataaataaaatgacttgtCTCTATCCTtgtcatt									0	agcaagtatagggtttcccctaaccataaataaaatgacttgtctctatccttgtcatt										0.4	agcaaGTATAGggtttcccctaaccataaataaaatgacttgtctctatccttgtcatt
AM747720	3850938	3850997	BCAL3512	y	-	5.13	cgtaactggttgactcaaataatattgactaagcaatcatttttCAAGATACTgggcgc									5.88	cgtaactggttgactcaaataataTTGACtaagcaatcatttttcaagatactgggcgc										3.04	cgtaaCTGGTTgactcaaataatattgactaagcaatcatttttcaagatactgggcgc
AM747720	3859212	3859271	BCAL3523	y	-	8.86	tgtatgtgaaatttgcgttgagtgaaagccctcggcgatgcgcgCCTTACAATgcgtgc									3.97	tgtatgtgaaatttgcgttgaGTGAAagccctcggcgatgcgcgccttacaatgcgtgc										4.02	tgtatGTGAAAtttgcgttgagtgaaagccctcggcgatgcgcgccttacaatgcgtgc
AM747720	3859230	3859289	BCAL3524	y	+	8.42	gcatcgccgagggctttcactcaacgcaaatttcacatacatCCGTACAATagcgcgca									4.03	gcatcgccgagggctttcactcaACGCAaatttcacatacatccgtacaatagcgcgca										0	gcatcgccgagggctttcactcaacgcaaatttcacatacatccgtacaatagcgcgca
AM747720	3864848	3864907	BCAL3527	n	-	2.91	tgtgagacagtcctcggatcaatgtgatatttcggacatgaaaaacTGCTAATGTcgcc									3.33	tgtgagacagtcctcggatcaatGTGATatttcggacatgaaaaactgctaatgtcgcc										2.44	tgtgagacagtccTCGGATcaatgtgatatttcggacatgaaaaactgctaatgtcgcc
AM747720	3865017	3865076	BCAL3528	y	+	9.11	accgggctgccgtattcctgcctgtcgcaatctgacggtctgcCGGTATGATacgggcg									5.28	accgggctgccgtattcctgcctgTCGCAatctgacggtctgccggtatgatacgggcg										4.01	accgggctgCCGTATtcctgcctgtcgcaatctgacggtctgccggtatgatacgggcg
AM747720	3867563	3867622	BCAL3530	n	-	9.24	gcgctgtgtcgtcggagtctgactctcgacggcacggttcgcgcACGTATAATcggcgc									5.17	gcgctgtgtcgtcggagtctgactcTCGACggcacggttcgcgcacgtataatcggcgc										2.75	gcgctgtgtcgTCGGAGtctgactctcgacggcacggttcgcgcacgtataatcggcgc
AM747720	3867640	3867699	BCAL3531	y	+	9.19	acgcgccctccggcttgccggcggccaccccgcggtacggcgtTGCTATGATagcgcag									2.51	acgcgccctccggcttgccgGCGGCcaccccgcggtacggcgttgctatgatagcgcag										3.75	acGCGCCCtccggcttgccggcggccaccccgcggtacggcgttgctatgatagcgcag
AM747721	111	170	BCAM0001	y	+	6.24	tgaaatcgtgacggaacattgcgttgcaggccggcaccgcgtcCAGTAAGCTgctcgca									5.8	tgaaatcgtgacggaacattgcgTTGCAggccggcaccgcgtccagtaagctgctcgca										0	tgaaatcgtgacggaacattgcgttgcaggccggcaccgcgtccagtaagctgctcgca
AM747721	1538	1597	BCAM0002	y	-	10.06	acaccgatctcgattgccccccatcaggcccctcgatgcagactCGCTACAATacaggc									0	acaccgatctcgattgccccccatcaggcccctcgatgcagactcgctacaatacaggc										4.66	acaCCGATCtcgattgccccccatcaggcccctcgatgcagactcgctacaatacaggc
AM747721	2460	2519	BCAM0003	y	+	7.87	gtagttgtcgaacgacaatttcattgaaattcaaatatcgtcCTGTAGAATtccaacga									5.67	gtagttgtcgaacgacaatttcaTTGAAattcaaatatcgtcctgtagaattccaacga										1.01	gtagTTGTCGaacgacaatttcattgaaattcaaatatcgtcctgtagaattccaacga
AM747721	10434	10493	BCAM0008	y	-	7.11	gccaaaaggccaatcgcaggcctgttgcggaaaacactgtatgtTTGTACAGTatacgg									5.35	gccaaaaggccaatcgcaggcctgTTGCGgaaaacactgtatgtttgtacagtatacgg										2.71	gccaaaaggCCAATCgcaggcctgttgcggaaaacactgtatgtttgtacagtatacgg
AM747721	11090	11149	BCAM0010	y	+	6.15	cgggcgccgcgatccggaggaacttgccatttggattccgttcGCTTAGAGTtgttcga									6.1	cgggcgccgcgatccggaggaacTTGCCatttggattccgttcgcttagagttgttcga										4.98	cgggcgccGCGATCcggaggaacttgccatttggattccgttcgcttagagttgttcga
AM747721	14920	14979	BCAM0014	y	+	5.98	cataagccgcataggcgcgcgcggggcgcgcggattccggtcgCTGCATGATgtccttt									3.33	cataagccgcataggcgcgcgcgggGCGCGcggattccggtcgctgcatgatgtccttt										4.74	cataagCCGCATaggcgcgcgcggggcgcgcggattccggtcgctgcatgatgtccttt
AM747721	14993	15052	BCAM0013	y	-	7.64	ggccgcgtttacgacattttttcttgaagcggcgacacgacgctCACTACACTtcggtc									5.67	ggccgcgtttacgacattttttcTTGAAgcggcgacacgacgctcactacacttcggtc										4.15	ggccGCGTTTacgacattttttcttgaagcggcgacacgacgctcactacacttcggtc
AM747721	24353	24412	BCAM0023	y	-	6.85	gtctcattcatctcaatatttacgccgcaaattattcgaaatcGGCAACAATtaattcc									3.94	gtctcattcatctcaatatttACGCCgcaaattattcgaaatcggcaacaattaattcc										1.68	gtcTCATTCatctcaatatttacgccgcaaattattcgaaatcggcaacaattaattcc
AM747721	25598	25657	BCAM0025	y	-	3.34	gtggcgccggcgcagcaacgggcttggcaccggcatcgcggcGGGTATATAtgtatgtc									5.12	gtggcgccggcgcagcaacgggcTTGGCaccggcatcgcggcgggtatatatgtatgtc										3.71	gtggcgccgGCGCAGcaacgggcttggcaccggcatcgcggcgggtatatatgtatgtc
AM747721	27290	27349	BCAM0027	y	-	3.14	caccatcccgccctcaataatccccttgacgctgtatctttcgatATATATCTTtagat									5.59	caccatcccgccctcaataatccccTTGACgctgtatctttcgatatatatctttagat										4.14	caccatcCCGCCCtcaataatccccttgacgctgtatctttcgatatatatctttagat
AM747721	27800	27859	BCAM0028	n	+	5.68	aaatcgttatccaggtatgccggttgcggagcacgattttattTGGCAGGATtttcatc									5.44	aaatcgttatccaggtatgccggTTGCGgagcacgattttatttggcaggattttcatc										3.62	aaaTCGTTAtccaggtatgccggttgcggagcacgattttatttggcaggattttcatc
AM747721	46253	46312	BCAM0041	y	-	9.34	gcaggcggctccacggcctgcccgcgattcgcgcagggcggatGGATACAATggcgagc									3.17	gcaggcggctccacggcctgcCCGCGattcgcgcagggcggatggatacaatggcgagc										4.44	gcagGCGGCTccacggcctgcccgcgattcgcgcagggcggatggatacaatggcgagc
AM747721	47531	47590	BCAM0043	y	+	7.07	gggaaatgacgtagggcgtcaacgttgtcgcgctgcgttgtctaCGATATCCTttcatc									4.32	gggaaatgacgtagggcgtcaacgTTGTCgcgctgcgttgtctacgatatcctttcatc										2.85	gggaaatgACGTAGggcgtcaacgttgtcgcgctgcgttgtctacgatatcctttcatc
AM747721	54319	54378	BCAM0047	y	-	5.33	ttaatctgcattaggtgatttagcttctcttattctcgcgctgcTCGCAGACTagcgct									1.84	ttaatctgcattaggtgatttagctTCTCTtattctcgcgctgctcgcagactagcgct										0.59	ttaatctgcattagGTGATTtagcttctcttattctcgcgctgctcgcagactagcgct
AM747721	56103	56162	BCAM0049	y	-	7.55	cggccggtcgcgacgttttgtcacccgacagcggcaacttgcggTGGGACAATgatttc									3.99	cggccggtcgcgacgttttgtcacCCGACagcggcaacttgcggtgggacaatgatttc										4.39	cggCCGGTCgcgacgttttgtcacccgacagcggcaacttgcggtgggacaatgatttc
AM747721	57668	57727	BCAM0052	y	+	6.84	atttgtcatgatttatttcagctagaagacgcgttttctacaGAGTATGATtcttttcc									1.31	atttgtcatgatttatttcagctagaagACGCGttttctacagagtatgattcttttcc										2.66	atttgtcATGATTtatttcagctagaagacgcgttttctacagagtatgattcttttcc
AM747721	58100	58159	BCAM0053	y	+	7.06	ccgtccggccgatccccggggtgccgctcccggacaaaaaacgCGGTAATCTtgcggaa									3.92	ccgtccggccgatccccgggGTGCCgctcccggacaaaaaacgcggtaatcttgcggaa										4.79	ccgtccggCCGATCcccggggtgccgctcccggacaaaaaacgcggtaatcttgcggaa
AM747721	64648	64707	BCAM0060	n	+	5.9	agcgtgccggggcgcgcattcgagcgcacgccggcacgcttggGTAGACAATaggcgca									4.07	agcgtgccggggcgcgcattcgaGCGCAcgccggcacgcttgggtagacaataggcgca										2.67	agcgtgccggggcGCGCATtcgagcgcacgccggcacgcttgggtagacaataggcgca
AM747721	69278	69337	BCAM0064	y	-	6.03	gcagtaagcgctcacgagcgcccgttgagcttcaggtgatgcagGCGTACCCTttcggt									5.22	gcagtaagcgctcacgagcgcccgTTGAGcttcaggtgatgcaggcgtaccctttcggt										4.6	gcagtaaGCGCTCacgagcgcccgttgagcttcaggtgatgcaggcgtaccctttcggt
AM747721	69980	70039	BCAM0065	y	-	8.85	ggcaatcgtcaatttaactgtaccggtactgtacagaaaaccgtCGCTACACTgactcc									1.8	ggcaatcgtcaatttaactgtaCCGGTactgtacagaaaaccgtcgctacactgactcc										0	ggcaatcgtcaatttaactgtaccggtactgtacagaaaaccgtcgctacactgactcc
AM747721	70970	71029	BCAM0066	y	+	3.52	aaacattatttattcacattgttgcggagccgcaaaaactcCTGTAGATTgcgcaggta									5.05	aaacattatttattcacattgTTGCGgagccgcaaaaactcctgtagattgcgcaggta										1.18	aaACATTAtttattcacattgttgcggagccgcaaaaactcctgtagattgcgcaggta
AM747721	83613	83672	BCAM0075	y	-	10.8	gcttgggatagcccgaacccacgccccatcggatggtctcgcgcCGCTATAATcgtgag									3.46	gcttgggatagcccgaacccACGCCccatcggatggtctcgcgccgctataatcgtgag										3.68	gcttgggatagcCCGAACccacgccccatcggatggtctcgcgccgctataatcgtgag
AM747721	84810	84869	BCAM0076	y	-	6.94	gacattaaagtcataactgataactttgtcaattttgatgttcgaACGTATACTcgaac									4.04	gacattaaagtcataactgataactTTGTCaattttgatgttcgaacgtatactcgaac										1.7	gacattaaagTCATAActgataactttgtcaattttgatgttcgaacgtatactcgaac
AM747721	94479	94538	BCAM0084	n	-	7.3	ctcacaaagatgcgcagacctcgacactacgacacgtaaacgatCTGTAATATttggaa									4.67	ctcacaaagatgcgcagaccTCGACactacgacacgtaaacgatctgtaatatttggaa										2.98	ctcacaaagatGCGCAGacctcgacactacgacacgtaaacgatctgtaatatttggaa
AM747721	94491	94550	BCAM0085	y	+	3.96	cagatcgtttacgtgtcgtagtgtcgaggtctgcgcatcttTGTGAGAATctgtcgtga									4.88	cagatcgtttacgtgtcgtagtgTCGAGgtctgcgcatctttgtgagaatctgtcgtga										3.65	cagaTCGTTTacgtgtcgtagtgtcgaggtctgcgcatctttgtgagaatctgtcgtga
AM747721	125192	125251	BCAM0111	y	-	7.38	ggccggtgcagtctccccgtctccgttcggttgcgcgggccgtaCGGTAGTATggcgat									2.52	ggccggtgcagtctccccgtctccgtTCGGTtgcgcgggccgtacggtagtatggcgat										3.25	ggCCGGTGcagtctccccgtctccgttcggttgcgcgggccgtacggtagtatggcgat
AM747721	145780	145839	BCAM0129	y	+	7.69	gcccggcgcaagggcggctcgatggaaaatgcagcgcgcatcGGGTATAGTcgttggcg									3.09	gcccggcgcaagggcggctcgATGGAaaatgcagcgcgcatcgggtatagtcgttggcg										5.07	gcccgGCGCAAgggcggctcgatggaaaatgcagcgcgcatcgggtatagtcgttggcg
AM747721	149108	149167	BCAM0131	y	-	6.44	gggaggcgcccgccgcgacatgccgttgtaggattcatcgcagcGCGTATTCTtcctgt									3.74	gggaggcgcccgccgcgacatgccgTTGTAggattcatcgcagcgcgtattcttcctgt										4.36	gggagGCGCCCgccgcgacatgccgttgtaggattcatcgcagcgcgtattcttcctgt
AM747721	155105	155164	BCAM0134	y	-	8.45	atcgcggtcatgtgggtgggaagggggttcgcgtcatcaatcaCGATATGATcctcaac									2.66	atcgcggtcatgtgggtgggaagggggtTCGCGtcatcaatcacgatatgatcctcaac										4.58	atcGCGGTCatgtgggtgggaagggggttcgcgtcatcaatcacgatatgatcctcaac
AM747721	158142	158201	BCAM0138	y	+	7.91	accggctgattcagaaaataaatttcaaaaatgcgggcccggtCGCTATGCTgggcctt									3.57	accggctgattcagaaaataaaTTTCAaaaatgcgggcccggtcgctatgctgggcctt										3.38	aCCGGCTgattcagaaaataaatttcaaaaatgcgggcccggtcgctatgctgggcctt
AM747721	162818	162877	BCAM0143	n	+	7.14	cgcgccccggagagcgacgtgggcgaacgggaggcgcacgccgTATTAAGATgccggca									3.84	cgcgccccggagagcgacgtggGCGAAcgggaggcgcacgccgtattaagatgccggca										4.23	cgcgccCCGGAGagcgacgtgggcgaacgggaggcgcacgccgtattaagatgccggca
AM747721	169310	169369	BCAM0147	y	-	9.19	cgatcccaccgcgcgatgcccgagccgacccaccccgcggcccTGCTATGATcgtttgc									3.99	cgatcccaccgcgcgatgcccgagCCGACccaccccgcggccctgctatgatcgtttgc										2.35	cgatcccaCCGCGCgatgcccgagccgacccaccccgcggccctgctatgatcgtttgc
AM747721	184425	184484	BCAM0158	y	-	6.26	tttttgtcccggctgcacacactgtgcggccggggcttttttCGGTACGCTgcgtcgat									4.13	tttttgtcccggctgcacacactGTGCGgccggggcttttttcggtacgctgcgtcgat										4.18	tttttgtcCCGGCTgcacacactgtgcggccggggcttttttcggtacgctgcgtcgat
AM747721	185299	185358	BCAM0160	y	-	0	gggcgggtgcacgcatcgcgcgcggacgaactcgcatcggctcgcgtggtcgaacccgc									3.53	gggcgggtgcacgcatcgcgcgcggACGAActcgcatcggctcgcgtggtcgaacccgc										3.41	gggcggGTGCACgcatcgcgcgcggacgaactcgcatcggctcgcgtggtcgaacccgc
AM747721	186415	186474	BCAM0161	y	-	5.13	ggtcgcgcacgggtcggcccgcgttgacacttgccgacgattaCTTGACACTttccgcc									5.97	ggtcgcgcacgggtcggcccgcgTTGACacttgccgacgattacttgacactttccgcc										4.86	ggtcGCGCACgggtcggcccgcgttgacacttgccgacgattacttgacactttccgcc
AM747721	190342	190401	BCAM0165	y	-	6.52	tgagtcggctaaaaatattaattggtcgcattttccggatcgaCGCTAAGGTgtgtggc									5	tgagtcggctaaaaatattaattggTCGCAttttccggatcgacgctaaggtgtgtggc										3.94	tgagTCGGCTaaaaatattaattggtcgcattttccggatcgacgctaaggtgtgtggc
AM747721	193349	193408	BCAM0168	y	+	7.52	atccggcggcgctcgcgcacggccggcacgccggcccgaaacgCGTCACAATgcgcatt									3.13	atccggcggcgctcgcgcacggCCGGCacgccggcccgaaacgcgtcacaatgcgcatt										4.45	atccggcgGCGCTCgcgcacggccggcacgccggcccgaaacgcgtcacaatgcgcatt
AM747721	200674	200733	BCAM0174	y	-	9.56	gcggccgtttttcctggtgcgcgccgggcgaaagcaccggcttcCGCTAGAATtgcggc									3.5	gcggccgtttttcctggtgcGCGCCgggcgaaagcaccggcttccgctagaattgcggc										3.96	gcggCCGTTTttcctggtgcgcgccgggcgaaagcaccggcttccgctagaattgcggc
AM747721	211190	211249	BCAM0183	y	+	4.48	ccgatatcacgccctcgcatcttgcgattatttcaagacaggTGATATAACccgtttca									5.05	ccgatatcacgccctcgcatcTTGCGattatttcaagacaggtgatataacccgtttca										3.62	CCGATAtcacgccctcgcatcttgcgattatttcaagacaggtgatataacccgtttca
AM747721	255530	255589	BCAM0217	y	-	8.2	accggcaaaacgcacacaaccatcacccgacaccggccgaactcCGCTAAAGTggtgac									3.24	accggcaaaacgcacacaaccatcacCCGACaccggccgaactccgctaaagtggtgac										3.75	accggcaaaACGCACacaaccatcacccgacaccggccgaactccgctaaagtggtgac
AM747721	334678	334737	BCAM0282	y	-	5.46	taccgtgacttcgggacaggctgattgaagcggcggcgcgcgacACCGATACTgaaatc									5.58	taccgtgacttcgggacaggctgaTTGAAgcggcggcgcgcgacaccgatactgaaatc										3.11	taccGTGACTtcgggacaggctgattgaagcggcggcgcgcgacaccgatactgaaatc
AM747721	337115	337174	BCAM0286	y	+	8.13	ctcggatcatggtcgggacgcatgcttgcggcaagcgggggaacGGATATCATcgatta									5.07	ctcggatcatggtcgggacgcatgcTTGCGgcaagcgggggaacggatatcatcgatta										3.69	cTCGGATcatggtcgggacgcatgcttgcggcaagcgggggaacggatatcatcgatta
AM747721	342181	342240	BCAM0289	y	-	5.72	cgacgtccgtacgcatcagtcccgattggcgaacctcggtaaaacGCGCACAATtcagg									4.74	cgacgtccgtacgcatcagtcccgaTTGGCgaacctcggtaaaacgcgcacaattcagg										4.52	cgacgtCCGTACgcatcagtcccgattggcgaacctcggtaaaacgcgcacaattcagg
AM747721	342239	342298	BCAM0290	y	+	4.44	gccgcgcgcacttgacccgcgtcaacggaaaggcgtgcgaaggGATCAGACTggtttca									2.96	gccgcgcgcacttgacccgcgtcaACGGAaaggcgtgcgaagggatcagactggtttca										4.98	gccgcGCGCACttgacccgcgtcaacggaaaggcgtgcgaagggatcagactggtttca
AM747721	344238	344297	BCAM0292	y	-	5.47	caaccgggacgcttgatccagatcagcgccgtcggcgcacacgcGCCGATGATgtgttc									3.99	caaccgggacgcttgatccagatcaGCGCCgtcggcgcacacgcgccgatgatgtgttc										3.57	caaccgggACGCTTgatccagatcagcgccgtcggcgcacacgcgccgatgatgtgttc
AM747721	346362	346421	BCAM0294	y	-	7.68	catcgctgccgttgatctgagtcaagtgcgtggaaaccctgctTCGTAGACTggattgc									3.76	catcgctgccgttgatctgagtcaaGTGCGtggaaaccctgcttcgtagactggattgc										1.93	catcgctgccgTTGATCtgagtcaagtgcgtggaaaccctgcttcgtagactggattgc
AM747721	346386	346445	BCAM0295	y	+	4.91	ttccacgcacttgactcagatcaacggcagcgatgcgcgatacCCGCACAGTgaaacgg									3.35	ttccacgcacttgactcagatcaACGGCagcgatgcgcgatacccgcacagtgaaacgg										4.06	ttccACGCACttgactcagatcaacggcagcgatgcgcgatacccgcacagtgaaacgg
AM747721	366948	367007	BCAM0312	y	+	5.54	gcgatcgatcgttgatctggctcagcggcatgcgcgccgcgatcGCAAAAAATggggaa									3.29	gcgatcgatcgttgatctggctcaGCGGCatgcgcgccgcgatcgcaaaaaatggggaa										4.55	gcgaTCGATCgttgatctggctcagcggcatgcgcgccgcgatcgcaaaaaatggggaa
AM747721	371991	372050	BCAM0317	y	-	6.57	gcggccagttgcttgacgtgagtcaagtggtcgacgcctttcgtCAGCACAATcgaagc									1.63	gcggccagttgcttgacgtgagtcaaGTGGTcgacgcctttcgtcagcacaatcgaagc										3.18	GCGGCCagttgcttgacgtgagtcaagtggtcgacgcctttcgtcagcacaatcgaagc
AM747721	379473	379532	BCAM0324	y	+	6.41	cgtttgcgcgggaccaacggcgaggggacagatcatgcgtgtgaaCGATAATATggacg									2.04	cgtttgcgcgggaccaacgGCGAGgggacagatcatgcgtgtgaacgataatatggacg										3.05	cgtttgcGCGGGAccaacggcgaggggacagatcatgcgtgtgaacgataatatggacg
AM747721	400392	400451	BCAM0345	y	-	7.82	gtgatggtcacaatgaactcctggaagccatatatgtaggtttgtTACTACAATatatg									2.49	gtgatggtcacaatgaactcCTGGAagccatatatgtaggtttgttactacaatatatg										2.7	gtgatggTCACAAtgaactcctggaagccatatatgtaggtttgttactacaatatatg
AM747721	403132	403191	BCAM0348b	n	-	6.37	tatatccggttgattcatttttattgacatatgctcatttgatACATAACATggcaggt									5.97	tatatccggttgattcatttttaTTGACatatgctcatttgatacataacatggcaggt										4.63	tatatCCGGTTgattcatttttattgacatatgctcatttgatacataacatggcaggt
AM747721	411139	411198	BCAM0360	y	-	6.59	tggttcacgcgcatcatcgtcgccgctcctgaaaagcaccgagcATATACACTcgaccc									4.14	tggttcacgcgcatcatcgTCGCCgctcctgaaaagcaccgagcatatacactcgaccc										4.72	tggttcacGCGCATcatcgtcgccgctcctgaaaagcaccgagcatatacactcgaccc
AM747721	420420	420479	BCAM0366	y	-	6.57	ccggccggcgtcatgcgcgcgacacgacgatcctcgcgcgggagTGCTAGCCTtgtggc									4.2	ccggccggcgtcatgcgcgcgacACGACgatcctcgcgcgggagtgctagccttgtggc										4.13	ccggccgGCGTCAtgcgcgcgacacgacgatcctcgcgcgggagtgctagccttgtggc
AM747721	421609	421668	BCAM0368	y	-	5.84	tgagaaaaatctggcgacaacgcaacccgattcgagtcaaaaaaGCAGACAATtcctcc									2.5	tgagaaaaatctggcgacaACGCAacccgattcgagtcaaaaaagcagacaattcctcc										0	tgagaaaaatctggcgacaacgcaacccgattcgagtcaaaaaagcagacaattcctcc
AM747721	422182	422241	BCAM0370	y	+	8.28	aagcgggcgcgcggtggcgcgtcgacgcgcggtgacaatcgccCGATACACTgacgggg									5.15	aagcgggcgcgcggtggcgcgTCGACgcgcggtgacaatcgcccgatacactgacgggg										3.31	aagcgggcgcGCGGTGgcgcgtcgacgcgcggtgacaatcgcccgatacactgacgggg
AM747721	423029	423088	BCAM0371	n	+	5.72	tcccgcccttgcagatgaagcggatgcggcgtgcggctgcgccTGCCATGCTcgcgcca									4.1	tcccgcccttgcagatgaagcggATGCGgcgtgcggctgcgcctgccatgctcgcgcca										3.56	tcCCGCCCttgcagatgaagcggatgcggcgtgcggctgcgcctgccatgctcgcgcca
AM747721	424507	424566	BCAM0372	y	-	8.39	ccaggccatcgtccgttcgctcgattgaccggcttcgcccgcccTCCTAAACTggattc									5.88	ccaggccatcgtccgttcgctcgaTTGACcggcttcgcccgccctcctaaactggattc										3.39	ccaggccaTCGTCCgttcgctcgattgaccggcttcgcccgccctcctaaactggattc
AM747721	428220	428279	BCAM0377	y	+	8.01	cggacgatgcgcgcggaccgcgccggcagcgcgcgggcttttcCGCTACAGTaagaaat									3.13	cggacgatgcgcgcggaccgcgCCGGCagcgcgcgggcttttccgctacagtaagaaat										3.6	cggacgatgcgcGCGGACcgcgccggcagcgcgcgggcttttccgctacagtaagaaat
AM747721	432525	432584	BCAM0382	y	+	4.31	aacttcaaacacgctaagggccttgacatgccgtttttctcCATTATTATtgctcacca									5.87	aacttcaaacacgctaagggccTTGACatgccgtttttctccattattattgctcacca										3.18	aacttcaaacACGCTAagggccttgacatgccgtttttctccattattattgctcacca
AM747721	436792	436851	BCAM0385	y	-	8.07	aggttgccgcaattgatttcgcaagctcatttcccgtgcttccGCCTATCATtttcgtc									2.98	aggttgccgcaattgattTCGCAagctcatttcccgtgcttccgcctatcattttcgtc										1.35	aggttgccgcaaTTGATTtcgcaagctcatttcccgtgcttccgcctatcattttcgtc
AM747721	437428	437487	BCAM0387	y	+	0.43	ccggtttcgcgtcggtcggccgcgcggaacgaatcgcgattgcACCGTTCATacgtcag									3.32	ccggtttcgcgtcggtcggccGCGCGgaacgaatcgcgattgcaccgttcatacgtcag										3.18	CCGGTTtcgcgtcggtcggccgcgcggaacgaatcgcgattgcaccgttcatacgtcag
AM747721	446394	446453	BCAM0394	y	+	6.67	tgcacgggcacaccgtttttttgcacggcgtttatatggtcccTTCTAAGCTggggacg									4.93	tgcacgggcacaccgtttttTTGCAcggcgtttatatggtcccttctaagctggggacg										3.1	tgcacggGCACACcgtttttttgcacggcgtttatatggtcccttctaagctggggacg
AM747721	448452	448511	BCAM0397	y	+	6.55	acgtaacgatcagcattatgcgtttttattgttgctgtgtgtcTGCCATAGTgcgatca									2.41	acgtaacgatcagcattatgcgttTTTATtgttgctgtgtgtctgccatagtgcgatca										2.53	ACGTAAcgatcagcattatgcgtttttattgttgctgtgtgtctgccatagtgcgatca
AM747721	454607	454666	BCAM0404	y	-	9.12	aacgggccatcgattcagcgcattctgcgactgccgccgaccttCAGTAAAATgaattt									3.89	aacgggccatcgattcagcgcattCTGCGactgccgccgaccttcagtaaaatgaattt										4.18	aacgggccaTCGATTcagcgcattctgcgactgccgccgaccttcagtaaaatgaattt
AM747721	485943	486002	BCAM0432	y	+	9.98	tcgtttcgccgtagcgacgccgcgccatgccgcaacagtgcgCGCTATAATcgccgcca									3.98	tcgtttcgccgtagcgacgccGCGCCatgccgcaacagtgcgcgctataatcgccgcca										3.01	tcgttTCGCCGtagcgacgccgcgccatgccgcaacagtgcgcgctataatcgccgcca
AM747721	494282	494341	BCAM0438	y	+	8.29	cgaaaaaaatatacccctccaccctataggggcagccttccggAGATATACTcccctac									0.52	cgaaaaaaatatacccctccacCCTATaggggcagccttccggagatatactcccctac										0.27	cgaaaaaaATATACccctccaccctataggggcagccttccggagatatactcccctac
AM747721	499283	499342	BCAM0443	y	-	8.48	tccgccggtcatccttcgcgcacgcgcgacaccgtacgctccggCGTTACACTgaccgg									3.86	tccgccggtcatccttcgcgcacgcGCGACaccgtacgctccggcgttacactgaccgg										4.59	tccgCCGGTCatccttcgcgcacgcgcgacaccgtacgctccggcgttacactgaccgg
AM747721	514365	514424	BCAM0459	y	-	8.21	ctgaatcgccagccaactttggatcctttttcccttctgtcccCCGTATCATttccgtc									2.42	ctgaatcgccagccaactTTGGAtcctttttcccttctgtcccccgtatcatttccgtc										1.14	ctgaatcgccagCCAACTttggatcctttttcccttctgtcccccgtatcatttccgtc
AM747721	520837	520896	BCAM0466	n	+	7.62	cgacacagtgacgcctttcgcatgacaccgccttgtatccgcacAGGTAGACTgccggt									4.24	cgacacagtgacgcctttcgcATGACaccgccttgtatccgcacaggtagactgccggt										0	cgacacagtgacgcctttcgcatgacaccgccttgtatccgcacaggtagactgccggt
AM747721	528580	528639	BCAM0475	y	+	8.37	gactggagcgactttaggccatggcgtcgtgttcgggcagtcaTGCTAAAGTgattgca									2.9	gactggagcgactttaggccATGGCgtcgtgttcgggcagtcatgctaaagtgattgca										4.79	gactggaGCGACTttaggccatggcgtcgtgttcgggcagtcatgctaaagtgattgca
AM747721	528584	528643	BCAM0474	y	-	7.23	accatgcaatcactttagcatgactgcccgaacacgacgccatgGCCTAAAGTcgctcc									4.64	accatgcaatcactttagcatgaCTGCCcgaacacgacgccatggcctaaagtcgctcc										3.32	accatGCAATCactttagcatgactgcccgaacacgacgccatggcctaaagtcgctcc
AM747721	530062	530121	BCAM0476a	y	+	10.13	cggaatgtggcttttactggacagcttgtcagcttccggattttCGATATAATgaatca									4.04	cggaatgtggcttttactggacagcTTGTCagcttccggattttcgatataatgaatca										2.99	cggaatGTGGCTtttactggacagcttgtcagcttccggattttcgatataatgaatca
AM747721	536952	537011	BCAM0483	y	-	6.52	ccaggacacatgtccgattccagccagaatcgaccgcgaggatgGTTTACAGTcgcccc									2.14	ccaggacacatgtccgattccagccagaaTCGACcgcgaggatggtttacagtcgcccc										2.67	ccaggacacatgtCCGATTccagccagaatcgaccgcgaggatggtttacagtcgcccc
AM747721	539683	539742	BCAM0485	y	-	6.77	ccgcactttcccgatatcgacggctggccgcgcgccggctttttcTGCCACAATccggc									3.66	ccgcactttcccgatatcgacggCTGGCcgcgcgccggctttttctgccacaatccggc										4.33	ccgcactttcCCGATAtcgacggctggccgcgcgccggctttttctgccacaatccggc
AM747721	539743	539802	BCAM0486	y	+	7.76	tggctgcgaacgggttcgaccattgacgttcgacggcgcgtccGCGTATAGTtggaaaa									5.87	tggctgcgaacgggttcgaccaTTGACgttcgacggcgcgtccgcgtatagttggaaaa										5.51	tggctGCGAACgggttcgaccattgacgttcgacggcgcgtccgcgtatagttggaaaa
AM747721	541935	541994	BCAM0488	n	-	7.61	ggagtccgcccctgtggtgcggccggcgcgcaagcgcgcgtgaccGGCTACACTgcgtc									3.33	ggagtccgcccctgtggtgcggccgGCGCGcaagcgcgcgtgaccggctacactgcgtc										4.17	ggagtCCGCCCctgtggtgcggccggcgcgcaagcgcgcgtgaccggctacactgcgtc
AM747721	548179	548238	BCAM0493	y	-	8.23	cccaccccgcacacgcacggcccgcctgcccctccacgcaaacggAGGTACAATcgcgc									4.27	cccaccccgcacacgcacggcccgcCTGCCcctccacgcaaacggaggtacaatcgcgc										4.81	cccaccCCGCACacgcacggcccgcctgcccctccacgcaaacggaggtacaatcgcgc
AM747721	549383	549442	BCAM0496	y	+	6.02	gcgatcggccgcacaattgtccatgggcagacggcgcgggtttGCCAACAATctccgaa									3.01	gcgatcggccgcacaattgtccATGGGcagacggcgcgggtttgccaacaatctccgaa										4.6	gcgatcggCCGCACaattgtccatgggcagacggcgcgggtttgccaacaatctccgaa
AM747721	550234	550293	BCAM0497	y	+	7.76	ccgctgctgcgcgacccgtgcaacggcgagggccgcgtctttccGGGTACAGTgtcggg									3.25	ccgctgctgcgcgacccgtgcaACGGCgagggccgcgtctttccgggtacagtgtcggg										4.16	ccgctgctgcGCGACCcgtgcaacggcgagggccgcgtctttccgggtacagtgtcggg
AM747721	553164	553223	BCAM0498	y	-	6.23	tcgctgaatcggccacgttcccgcgtgacgcgccgtcgcgtgcaGGTCATGATgccgat									4.57	tcgctgaatcggccacgttcccgcGTGACgcgccgtcgcgtgcaggtcatgatgccgat										3.95	tcgctgaaTCGGCCacgttcccgcgtgacgcgccgtcgcgtgcaggtcatgatgccgat
AM747721	555994	556053	BCAM0500	y	+	7.57	cgctgaccgccacggtgaagtggcacatgtaacgcacgcggtgCGCGACAATgcgggtc									2.27	cgctgaccgccacggtgaaGTGGCacatgtaacgcacgcggtgcgcgacaatgcgggtc										4.29	cgctgaCCGCCAcggtgaagtggcacatgtaacgcacgcggtgcgcgacaatgcgggtc
AM747721	560129	560188	BCAM0506	y	+	6.46	attcgagatagtgcattcgcgcgtgtcgcgccgttgcgcggcaCGCGATCATcgccgca									4.64	attcgagatagtgcattcgcgcgtgTCGCGccgttgcgcggcacgcgatcatcgccgca										2.57	attcgagataGTGCATtcgcgcgtgtcgcgccgttgcgcggcacgcgatcatcgccgca
AM747721	566926	566985	BCAM0512	y	+	9.27	gccccgcagcagacaaaatatgccccaatcgaccggcgccgttCGTTAGAATctgcttt									3.22	gccccgcagcagacaaaatATGCCccaatcgaccggcgccgttcgttagaatctgcttt										3.62	gccCCGCAGcagacaaaatatgccccaatcgaccggcgccgttcgttagaatctgcttt
AM747721	569580	569639	BCAM0514	y	-	9.42	gtcgcccgcgaatctacctaacgtttgttaggttaaccatataAGGTACAATccggagt									2.99	gtcgcccgcgaatctacctaacgtTTGTTaggttaaccatataaggtacaatccggagt										2.88	gTCGCCCgcgaatctacctaacgtttgttaggttaaccatataaggtacaatccggagt
AM747721	572605	572664	BCAM0518	y	-	7.01	ccatgaaggggattctagggatccgccataacgtgatgattctgTTTTAATATcggccc									4.12	ccatgaaggggattctagggatCCGCCataacgtgatgattctgttttaatatcggccc										1.66	ccATGAAGgggattctagggatccgccataacgtgatgattctgttttaatatcggccc
AM747721	578781	578840	BCAM0522	n	-	5.44	caaaagctgctatccatccgcctcggtcaatcttgttgggcgcaaAGTAATAATgagcc									3.26	caaaagctgctatccatccgccTCGGTcaatcttgttgggcgcaaagtaataatgagcc										2.97	caaaagCTGCTAtccatccgcctcggtcaatcttgttgggcgcaaagtaataatgagcc
AM747721	584328	584387	BCAM0528	y	+	6.73	cggctggcggcagaaatactggttcgacagccggaatcgatggGCCTACATTaacacca									5.54	cggctggcggcagaaatactggtTCGACagccggaatcgatgggcctacattaacacca										4.75	cggctgGCGGCAgaaatactggttcgacagccggaatcgatgggcctacattaacacca
AM747721	603490	603549	BCAM0545	y	-	6.77	aatgcccggcccccgcgtatctgacaccgtctttacgcgggtttGTCTAGGATttccct									3.64	aatgcccggcccccgcgtatCTGACaccgtctttacgcgggtttgtctaggatttccct										4.43	aatgcCCGGCCcccgcgtatctgacaccgtctttacgcgggtttgtctaggatttccct
AM747721	606203	606262	BCAM0547	y	-	7.32	ttggcgcgacgcaatacgattgccggccggccgattgccgcgctcGGGTAAGATgaaga									4.56	ttggcgcgacgcaatacgaTTGCCggccggccgattgccgcgctcgggtaagatgaaga										4.09	ttggcgcgACGCAAtacgattgccggccggccgattgccgcgctcgggtaagatgaaga
AM747721	610825	610884	BCAM0552	y	+	6.97	ataccgatagctcgatgaattggttcgtggccggcgtgcgcctTGCTATCGTcgaacct									3.24	ataccgatagctcgatgaattggtTCGTGgccggcgtgcgccttgctatcgtcgaacct										4.75	ataCCGATAgctcgatgaattggttcgtggccggcgtgcgccttgctatcgtcgaacct
AM747721	626492	626551	BCAM0566	y	+	7.68	gatttgccatgcatgcatgtcgactccttttcgagatagtccgGACTATCATagtgtcg									4.01	gatttgccatgcatgcatgTCGACtccttttcgagatagtccggactatcatagtgtcg										2.32	gatttgccATGCATgcatgtcgactccttttcgagatagtccggactatcatagtgtcg
AM747721	627646	627705	BCAM0567	n	+	6.79	atcgagaagacgtcccggtaattgacgcgaatttcacgcggcTCCTAGACTggcctgca									5.58	atcgagaagacgtcccggtaaTTGACgcgaatttcacgcggctcctagactggcctgca										2.85	atcgagaagACGTCCcggtaattgacgcgaatttcacgcggctcctagactggcctgca
AM747721	629084	629143	BCAM0568	y	+	7.89	aacgcgacgagaaggcatcgaccgtacgcgtttctcatcgctgCGGCACAATcgggcgg									3.3	aacgcgacgagaaggcatcgaccgtACGCGtttctcatcgctgcggcacaatcgggcgg										3.73	aacGCGACGagaaggcatcgaccgtacgcgtttctcatcgctgcggcacaatcgggcgg
AM747721	634876	634935	BCAM0573	y	+	7.75	gccgatccgctcgccgcgtgacgatcgcggcacgccgcgcgtgCCTTACACTtggcgct									4.92	gccgatccgctcgccgcgtgacgaTCGCGgcacgccgcgcgtgccttacacttggcgct										4.47	gccgatCCGCTCgccgcgtgacgatcgcggcacgccgcgcgtgccttacacttggcgct
AM747721	637294	637353	BCAM0575	y	-	7.88	gaaaggaaaaaattttgtcgccaacgagtttttttgcgcccgttGTATAGAATttctta									3.54	gaaaggaaaaaattttgtcgccaACGAGtttttttgcgcccgttgtatagaatttctta										0	gaaaggaaaaaattttgtcgccaacgagtttttttgcgcccgttgtatagaatttctta
AM747721	643660	643719	BCAM0580	y	+	7.16	gacactctgctctaaatgtgagtgccaatcctcatcgtcattTGATAAGATggctctca									4.4	gacactctgctctaaatgtgaGTGCCaatcctcatcgtcatttgataagatggctctca										2.87	gacactCTGCTCtaaatgtgagtgccaatcctcatcgtcatttgataagatggctctca
AM747721	647343	647402	BCAM0582	y	+	4.81	atctccttcccgctggcgcggcttgacgcttgccggcccgtcGCCCACACTgggccgca									5.87	atctccttcccgctggcgcggcTTGACgcttgccggcccgtcgcccacactgggccgca										3.17	atctccttcCCGCTGgcgcggcttgacgcttgccggcccgtcgcccacactgggccgca
AM747721	650767	650826	BCAM0583	y	-	4.73	gattcatgcgaggttccgtgtcggttagggaaagtactgatgaggGCGTATCGTaagga									2.49	gattcatgcgaggttccgtgTCGGTtagggaaagtactgatgagggcgtatcgtaagga										2.38	gattcatGCGAGGttccgtgtcggttagggaaagtactgatgagggcgtatcgtaagga
AM747721	665706	665765	BCAM0598	y	-	8.12	ccccttctctcgaaacttttgaagttgcatgaatgataccatcgCCCTATCATgcaact									5.71	ccccttctctcgaaacttttgaagTTGCAtgaatgataccatcgccctatcatgcaact										4.69	ccccttctcTCGAAActtttgaagttgcatgaatgataccatcgccctatcatgcaact
AM747721	674007	674066	BCAM0604	y	-	6.82	gagaaatctgccacttttgccgtctttttgttggctcgactcacGGAAATAATgactcc									1.58	gagaaatctgccacttttgccgtctttTTGTTggctcgactcacggaaataatgactcc										2.64	gagaaatCTGCCActtttgccgtctttttgttggctcgactcacggaaataatgactcc
AM747721	674022	674081	BCAM0605	y	+	7.78	gtgagtcgagccaacaaaaagacggcaaaagtggcagatttctCGATAGACTtggcaaa									2.96	gtgagtcgagccaacaaaaagACGGCaaaagtggcagatttctcgatagacttggcaaa										2.76	gtgagTCGAGCcaacaaaaagacggcaaaagtggcagatttctcgatagacttggcaaa
AM747721	678498	678557	BCAM0610	y	+	4.18	atatcgatatgcgcaaaacttcgttggatcgtcctgaaccggaTGGTTACATgccctca									4.82	atatcgatatgcgcaaaacttcgTTGGAtcgtcctgaaccggatggttacatgccctca										4.45	ataTCGATAtgcgcaaaacttcgttggatcgtcctgaaccggatggttacatgccctca
AM747721	683820	683879	BCAM0615	y	+	6.72	acaggagtgcgttcgcgctcatggtcgtttcctcgtcgggttcACCTAATATgtgagct									2.57	acaggagtgcgttcgcgctcatggTCGTTtcctcgtcgggttcacctaatatgtgagct										4.16	acaggagtGCGTTCgcgctcatggtcgtttcctcgtcgggttcacctaatatgtgagct
AM747721	687270	687329	BCAM0618	y	-	7.17	tccttgcatccgcttccggctcgacacaggttatcgaccgagtcTGAGAAAATgctgac									4.67	tccttgcatccgcttccggcTCGACacaggttatcgaccgagtctgagaaaatgctgac										3.95	tccttgcatCCGCTTccggctcgacacaggttatcgaccgagtctgagaaaatgctgac
AM747721	689949	690008	BCAM0621	y	+	7.47	tgggttaggccgaatggctgactgcacgcgaaaaagtgagtgTGCTACCATgcattaca									3.95	tgggttaggccgaatggctgaCTGCAcgcgaaaaagtgagtgtgctaccatgcattaca										4.83	tgggttaggCCGAATggctgactgcacgcgaaaaagtgagtgtgctaccatgcattaca
AM747721	693153	693212	BCAM0623	y	-	6.7	cctcccgaaaatttctcgaacgagtaccgttttcgggtccggggGCATATATTggtcag									2	cctcccgaaaatttctcgaACGAGtaccgttttcgggtccgggggcatatattggtcag										5.3	cctcCCGAAAatttctcgaacgagtaccgttttcgggtccgggggcatatattggtcag
AM747721	693323	693382	BCAM0624	y	+	6.97	cgcggcatcacggcaaccggtccgcgaaccggtccgattcggGACTAAACTggtgcccg									3.93	cgcggcatcacggcaaccggtccGCGAAccggtccgattcgggactaaactggtgcccg										3.74	cGCGGCAtcacggcaaccggtccgcgaaccggtccgattcgggactaaactggtgcccg
AM747721	703112	703171	BCAM0632	y	+	8.28	gtatcgcagcgcggcgcggcgaacgggcgacccgcgatgaatcgCGGTACGATcgctcg									3.39	gtatcgcagcgcggcgcggcgaacggGCGACccgcgatgaatcgcggtacgatcgctcg										3.31	gtaTCGCAGcgcggcgcggcgaacgggcgacccgcgatgaatcgcggtacgatcgctcg
AM747721	704974	705033	BCAM0634	y	-	6.91	tcggctaaaaacatggcaacgcattgcattcgaaaattcgtcaGACTAATATcgacgcc									5.8	tcggctaaaaacatggcaacgcaTTGCAttcgaaaattcgtcagactaatatcgacgcc										2.6	TCGGCTaaaaacatggcaacgcattgcattcgaaaattcgtcagactaatatcgacgcc
AM747721	706430	706489	BCAM0637	y	+	7.16	gccgtcgggtttttgtcgccaccgcaccggttcacggcggctcAAGTATGATcgaccga									3.53	gccgtcgggtttttgtcgccaCCGCAccggttcacggcggctcaagtatgatcgaccga										2.3	gccgTCGGGTttttgtcgccaccgcaccggttcacggcggctcaagtatgatcgaccga
AM747721	708547	708606	BCAM0639	y	+	7.83	gttcgtgcggcacgtgcaggggtttgcagcgggttttcggctCGTTATGATgtgccgca									5.8	gttcgtgcggcacgtgcaggggtTTGCAgcgggttttcggctcgttatgatgtgccgca										4.75	gttcgtGCGGCAcgtgcaggggtttgcagcgggttttcggctcgttatgatgtgccgca
AM747721	717655	717714	BCAM0649	y	+	8.76	gtccaggggccagtctcgtcttctgctacatatcggtcaaattgATCTAAAATtgatga									3.21	gtccaggggccagtctcgtcttCTGCTacatatcggtcaaattgatctaaaattgatga										2.44	gtccaggggCCAGTCtcgtcttctgctacatatcggtcaaattgatctaaaattgatga
AM747721	750894	750953	BCAM0678	y	-	7.23	ggtcgccggtcggcaggccacgaagcggctgctcgacatcacccgGGATAAACTgtcgg									3.29	ggtcgccggtcggcaggccacgaaGCGGCtgctcgacatcacccgggataaactgtcgg										2.4	ggTCGCCGgtcggcaggccacgaagcggctgctcgacatcacccgggataaactgtcgg
AM747721	751149	751208	BCAM0679	y	+	7.04	acggtcatcatgcggatgccgatggttgaccgccggcggacaTGCTAGGATttccgtca									5.59	acggtcatcatgcggatgccgatggTTGACcgccggcggacatgctaggatttccgtca										2.64	ACGGTCatcatgcggatgccgatggttgaccgccggcggacatgctaggatttccgtca
AM747721	755713	755772	BCAM0683	n	-	6.06	tgacgcacggcaggcgggcggccgcgcatccggttccatcggtgTGCGAAGATggccgc									4.07	tgacgcacggcaggcgggcggccGCGCAtccggttccatcggtgtgcgaagatggccgc										3.94	tgacgcACGGCAggcgggcggccgcgcatccggttccatcggtgtgcgaagatggccgc
AM747721	757230	757289	BCAM0684	y	-	7.2	tacgacgcgtcgtccgggcgccgctcgcggcccccggccaaccgGTCTACCATaggcgc									4.92	tacgacgcgtcgtccgggcgccgcTCGCGgcccccggccaaccggtctaccataggcgc										3.25	tacgacGCGTCGtccgggcgccgctcgcggcccccggccaaccggtctaccataggcgc
AM747721	758433	758492	BCAM0686	y	-	7.89	ctgattctggcacgcttcgcgcatcgccgaaagcggccgtgcgcTGCTATGCTggccct									5.67	ctgattctggcacgcttcgcgcaTCGCCgaaagcggccgtgcgctgctatgctggccct										2.97	ctgattCTGGCAcgcttcgcgcatcgccgaaagcggccgtgcgctgctatgctggccct
AM747721	758436	758495	BCAM0687	y	+	7.37	gccagcatagcagcgcacggccgctttcggcgatgcgcgaagcgTGCCAGAATcagcgg									3.85	gccagcatagcagcgcacggccgcttTCGGCgatgcgcgaagcgtgccagaatcagcgg										3.33	gccagcatagcaGCGCACggccgctttcggcgatgcgcgaagcgtgccagaatcagcgg
AM747721	800201	800260	BCAM0722	y	+	6.82	cggctgcccttagaacgaatggtgggttgcttatggaggcgcggcGCATAGAATgccct									3.92	cggctgcccttagaacgaatggtgggTTGCTtatggaggcgcggcgcatagaatgccct										2.26	cggCTGCCCttagaacgaatggtgggttgcttatggaggcgcggcgcatagaatgccct
AM747721	807549	807608	BCAMr0727	y	-	3.85	ttgtgagattcccagaagcaccggccgctccctggcacgctcctCGCTAAATAtaagac									2.79	ttgtgagattcccagaagcaccggCCGCTccctggcacgctcctcgctaaatataagac										2.16	ttgtgagattcCCAGAAgcaccggccgctccctggcacgctcctcgctaaatataagac
AM747721	810604	810663	BCAM0731	y	+	10.06	cgcatgcgggcggccgggctggcggaggccgcaggtgcctttgCCGTATAATttcgttt									2.69	cgcatgcgggcggccgggctgGCGGAggccgcaggtgcctttgccgtataatttcgttt										0	cgcatgcgggcggccgggctggcggaggccgcaggtgcctttgccgtataatttcgttt
AM747721	817438	817497	BCAM0738	y	-	8.03	cgcagccgcgccgttcgagggcgcctgcacccgcgcgccgaaccGAATACAATgccccg									4.25	cgcagccgcgccgttcgagggcgcCTGCAcccgcgcgccgaaccgaatacaatgccccg										1.8	cGCAGCCgcgccgttcgagggcgcctgcacccgcgcgccgaaccgaatacaatgccccg
AM747721	821162	821221	BCAM0742	y	-	9.44	gtgagcgtgaacgcactttaccgaaccgggagtgtagaaaccggGGCTATACTcaaagc									2.92	gtgagcgtgaacgcactttaCCGAAccgggagtgtagaaaccggggctatactcaaagc										3.95	gtgagcGTGAACgcactttaccgaaccgggagtgtagaaaccggggctatactcaaagc
AM747721	826060	826119	BCAM0746	y	-	2.85	cgacggttccgcaccaaaatcagcccttgccccaacttcccggacaGCCGATACTcgca									5.25	cgacggttccgcaccaaaatcagcccTTGCCccaacttcccggacagccgatactcgca										4.6	cgacggttCCGCACcaaaatcagcccttgccccaacttcccggacagccgatactcgca
AM747721	829285	829344	BCAM0748	y	-	5.54	acgcaaaatcgaccgatcaatacaccattaatcagacaaaaagCCCGACACTggtcatt									1.35	acgcaaaatcgaccgatcaatacaccATTAAtcagacaaaaagcccgacactggtcatt										3.16	acGCAAAAtcgaccgatcaatacaccattaatcagacaaaaagcccgacactggtcatt
AM747721	831814	831873	BCAM0751	y	+	6.16	gccgcgagcacgacgctgcttgcgccgggaccggcgccggctgAGGTATCGTgacggga									3.98	gccgcgagcacgacgctgcttGCGCCgggaccggcgccggctgaggtatcgtgacggga										2.94	gccGCGAGCacgacgctgcttgcgccgggaccggcgccggctgaggtatcgtgacggga
AM747721	834318	834377	BCAM0753	y	-	6.59	tgttacaacgaacccacacttcgcatgccaaatttcccgcgcggCAGTATGCTgatgtc									4.66	tgttacaacgaacccacacttcgcATGCCaaatttcccgcgcggcagtatgctgatgtc										4.67	tgttacaACGAACccacacttcgcatgccaaatttcccgcgcggcagtatgctgatgtc
AM747721	838885	838944	BCAM0758	y	-	8.86	tgcagacgcgcggcgagtctatacaccgtctcgccgcggcgatTTCTAGAATgggcgcc									2.16	tgcagacgcgcggcgagtctatacaCCGTCtcgccgcggcgatttctagaatgggcgcc										3.36	tgcagacgcGCGGCGagtctatacaccgtctcgccgcggcgatttctagaatgggcgcc
AM747721	839195	839254	BCAM0759	y	+	4.39	acaattagagataaacacggattgctgaccctatcctggaaaAGGCAAAGTtgtatgta									4.42	acaattagagataaacacggattgCTGACcctatcctggaaaaggcaaagttgtatgta										0.99	ACAATTagagataaacacggattgctgaccctatcctggaaaaggcaaagttgtatgta
AM747721	846494	846553	BCAM0764	y	-	8.03	gccaaggatggcacggcgccgcccgcgtggtcaataatatttgtTGATATTATtatccg									3.46	gccaaggatggcacggcgccgcCCGCGtggtcaataatatttgttgatattattatccg										2.29	gccaaggATGGCAcggcgccgcccgcgtggtcaataatatttgttgatattattatccg
AM747721	846498	846557	BCAM0765	y	+	4.74	taataatatcaacaaatattattgaccacgcgggcggcgccgTGCCATCCTtggccgca									5.58	taataatatcaacaaatattaTTGACcacgcgggcggcgccgtgccatccttggccgca										2.47	taataataTCAACAaatattattgaccacgcgggcggcgccgtgccatccttggccgca
AM747721	865842	865901	BCAM0780	y	-	7.76	cccggaccttttctttcgatcaactaccacggagttcaacaaaaGGTTACGATgttatc									1.97	cccggaccttttctttcgatcaACTACcacggagttcaacaaaaggttacgatgttatc										4.07	cCCGGACcttttctttcgatcaactaccacggagttcaacaaaaggttacgatgttatc
AM747721	866344	866403	BCAM0781	y	+	7.59	acggccaatcgccctcatttccccatttctgagatgctagcccGACTACACTggtcatg									2.26	acggccaatcgccctcatttccccaTTTCTgagatgctagcccgactacactggtcatg										2.37	ACGGCCaatcgccctcatttccccatttctgagatgctagcccgactacactggtcatg
AM747721	872510	872569	BCAM0788	y	-	8.19	aatgggaccggtccatggagccggccaagctgtttcaggtgatgCGGTAAAGTatcgcc									2.37	aatgggaccggtccatggagCCGGCcaagctgtttcaggtgatgcggtaaagtatcgcc										4.67	aatgggaCCGGTCcatggagccggccaagctgtttcaggtgatgcggtaaagtatcgcc
AM747721	884608	884667	BCAM0800	y	-	6.67	tgcacgaaatcctgcattcggggcttgaaaccgcgtcgaacactGTATATATTtacagt									5.58	tgcacgaaatcctgcattcggggcTTGAAaccgcgtcgaacactgtatatatttacagt										4.49	tgcACGAAAtcctgcattcggggcttgaaaccgcgtcgaacactgtatatatttacagt
AM747721	888999	889058	BCAM0806	y	+	9.02	acgtcgaccagcagcgtgtcgatgcgttcgatggtggcggcagtTGCTATCATgcgatt									3.71	acgtcgaccagcagcgtgtcgATGCGttcgatggtggcggcagttgctatcatgcgatt										4.08	acgTCGACCagcagcgtgtcgatgcgttcgatggtggcggcagttgctatcatgcgatt
AM747721	889067	889126	BCAM0805	y	-	7.55	tggaagtagtcggaaagagtgttggacaacgcggggcgggaatTCCTACCATgtgcacc									4.43	tggaagtagtcggaaagagtgTTGGAcaacgcggggcgggaattcctaccatgtgcacc										4.42	tggaagtagTCGGAAagagtgttggacaacgcggggcgggaattcctaccatgtgcacc
AM747721	893422	893481	BCAM0809	y	-	7.71	agtgcgattgcggcggtgcaatatccactttcggcggatttctgCGCTAGCATgacggc									0.95	agtgcgattgcggcggtgcaatatccacTTTCGgcggatttctgcgctagcatgacggc										4.77	agtGCGATTgcggcggtgcaatatccactttcggcggatttctgcgctagcatgacggc
AM747721	896912	896971	BCAM0814	n	+	5.71	gcgtgcccgcgcgagccgcgggtttgtcggctgcggcgaaatcGGGGATATTagcggca									4.42	gcgtgcccgcgcgagccgcgggtTTGTCggctgcggcgaaatcggggatattagcggca										2.64	gcgtgcccGCGCGAgccgcgggtttgtcggctgcggcgaaatcggggatattagcggca
AM747721	899052	899111	BCAM0817	y	+	8.24	ccggagccggccatccggtcgaagccggagttgcgcgaatccGTCTACAATcaaaaacg									2.85	ccggagccggccatccggTCGAAgccggagttgcgcgaatccgtctacaatcaaaaacg										4.46	ccggagCCGGCCatccggtcgaagccggagttgcgcgaatccgtctacaatcaaaaacg
AM747721	904503	904562	BCAM0820	y	+	7.68	gcaaaactaaaccggaaggagatagatgctgtgttctaatttcATTTAGAATcagccgg									3.05	gcaaaactaaaccggaaggagatagATGCTgtgttctaatttcatttagaatcagccgg										4	gcaaaactaaaCCGGAAggagatagatgctgtgttctaatttcatttagaatcagccgg
AM747721	913700	913759	BCAM0827	y	+	9.18	gcgtggcggcgcggcgcctgcattgcgtgcgtggcgcggcgtcGCGTACAATggcggcc									5.34	gcgtggcggcgcggcgcctgcaTTGCGtgcgtggcgcggcgtcgcgtacaatggcggcc										1.58	gcGTGGCGgcgcggcgcctgcattgcgtgcgtggcgcggcgtcgcgtacaatggcggcc
AM747721	916610	916669	BCAM0829	n	-	7.02	tgccgccgtcagaccgccgcggacacgcgcccctcccgtggatcACTTATCATgtcggc									3.58	tgccgccgtcagaccgccgcggacACGCGcccctcccgtggatcacttatcatgtcggc										3.98	tgccgCCGTCAgaccgccgcggacacgcgcccctcccgtggatcacttatcatgtcggc
AM747721	924959	925018	BCAM0837	y	+	9.23	gatacagcctgtcacaggctgacacaggcacgttgcgtgcctgCGGTAAACTgcggtct									2.11	gatacagcctgtcacaggCTGACacaggcacgttgcgtgcctgcggtaaactgcggtct										2.2	gatacagcCTGTCAcaggctgacacaggcacgttgcgtgcctgcggtaaactgcggtct
AM747721	931093	931152	BCAM0844	y	-	0.64	tgccgacgcattgaaaatttgtctcgaaactcaatcggatcaagtGAATCACATcagtt									5.24	tgccgacgcattgaaaatttgtcTCGAAactcaatcggatcaagtgaatcacatcagtt										4.1	tgccgACGCATtgaaaatttgtctcgaaactcaatcggatcaagtgaatcacatcagtt
AM747721	939210	939269	BCAM0853	y	+	7.97	gcgtaacattaagtcattgtcatattgagataaaccctagggaTGGTATGCTtcgtgca									5.22	gcgtaacattaagtcattgtcataTTGAGataaaccctagggatggtatgcttcgtgca										3.33	GCGTAAcattaagtcattgtcatattgagataaaccctagggatggtatgcttcgtgca
AM747721	942107	942166	BCAM0854	y	-	5.32	ggatattcggcattgggtccggttttattgtcgatttacttcaTGCTACAACgacaggc									2.91	ggatattcggcattgggtccggttttaTTGTCgatttacttcatgctacaacgacaggc										4.25	ggatatTCGGCAttgggtccggttttattgtcgatttacttcatgctacaacgacaggc
AM747721	960198	960257	BCAM0869	y	-	5.9	gcgtgaaacggcgcgaaatccacgcgcgccggcccgctgcgcgctcGCCTACAATagcg									3.99	gcgtgaaacggcgcgaaatccacgcGCGCCggcccgctgcgcgctcgcctacaatagcg										3.96	gcgtgaaacggcGCGAAAtccacgcgcgccggcccgctgcgcgctcgcctacaatagcg
AM747721	961988	962047	BCAM0871	y	+	5.86	ggcgcgattcatgcgcagggggattttattcggacggaaatacGGCCAATATgtcggtt									2.41	ggcgcgattcatgcgcagggggatTTTATtcggacggaaatacggccaatatgtcggtt										4.77	ggcGCGATTcatgcgcagggggattttattcggacggaaatacggccaatatgtcggtt
AM747721	969463	969522	BCAM0879	y	-	9.01	gcgatggcccgccccacgcgattcgcgaacgcgccgcaggcactCGGTATGATgtcgtt									4.92	gcgatggcccgccccacgcgatTCGCGaacgcgccgcaggcactcggtatgatgtcgtt										3.99	gcgatggcCCGCCCcacgcgattcgcgaacgcgccgcaggcactcggtatgatgtcgtt
AM747721	970419	970478	BCAM0881	y	+	5.54	tttaaaaatgtctgaccacggtgcatcgcggtggcgaatccgGCGCATACTcgtttctc									4.64	tttaaaaatgtctgaccacggtgcaTCGCGgtggcgaatccggcgcatactcgtttctc										1.96	tttaaaaatgtCTGACCacggtgcatcgcggtggcgaatccggcgcatactcgtttctc
AM747721	974260	974319	BCAM0883	y	-	8.72	gtgtaagcaagcggtcgcccgatacattacgaattcctttctggCTCTATACTgatggg									2.12	gtgtaagcaagcggtcgcccgatacATTACgaattcctttctggctctatactgatggg										1.74	GTGTAAgcaagcggtcgcccgatacattacgaattcctttctggctctatactgatggg
AM747721	975135	975194	BCAM0884	y	-	9.97	acggaaaaaggacgaggacgcgctgccggcgtgacgcccaccgtCCCTATAATggcgat									4.54	acggaaaaaggacgaggacgcgCTGCCggcgtgacgcccaccgtccctataatggcgat										3.08	ACGGAAaaaggacgaggacgcgctgccggcgtgacgcccaccgtccctataatggcgat
AM747721	976112	976171	BCAM0885	y	-	8.16	ccgcggccgcgttgcgcaggttcgccgacagtcttgcaatctcgGCGTAAACTagcggg									5.29	ccgcggccgcgttgcgcaggtTCGCCgacagtcttgcaatctcggcgtaaactagcggg										4.02	ccGCGGCCgcgttgcgcaggttcgccgacagtcttgcaatctcggcgtaaactagcggg
AM747721	977013	977072	BCAM0886	y	-	8.87	gtgacgttgaagaacgaaaacacagcgtcaggttaggcgcgccaACTTATAATgaacag									2.59	gtgacgttgaagaacgaaaacacaGCGTCaggttaggcgcgccaacttataatgaacag										2.6	gtgacgTTGAAGaacgaaaacacagcgtcaggttaggcgcgccaacttataatgaacag
AM747721	977495	977554	BCAM0888	y	+	6.97	acagggcggcggggccggatcgacgcctgcgcgtttgggcggcGTGTACTATggaagct									4.23	acagggcggcggggccggatcgACGCCtgcgcgtttgggcggcgtgtactatggaagct										3.78	acaggGCGGCGgggccggatcgacgcctgcgcgtttgggcggcgtgtactatggaagct
AM747721	982582	982641	BCAM0892	y	-	4.8	gcgcaccgtcgcatgaacagtatgtcgagcgttataacccgCCCTATATTacgattacg									4.79	gcgcaccgtcgcatgaacagtatgTCGAGcgttataacccgccctatattacgattacg										4.22	gcgcaccgTCGCATgaacagtatgtcgagcgttataacccgccctatattacgattacg
AM747721	983470	983529	BCAM0893	y	-	9.59	gatagttcccggcggcgcaaaaaacgggcctcatgcggacgcggCGCTATACTggggtt									2.69	gatagttcccggcggcgcaaaaaACGGGcctcatgcggacgcggcgctatactggggtt										0	gatagttcccggcggcgcaaaaaacgggcctcatgcggacgcggcgctatactggggtt
AM747721	983512	983571	BCAM0894	y	+	6.57	cgccgccgggaactatcggcgcgcaggaaaaatcccagaaacaaTGTTATGGTgcattg									3.2	cgccgccgggaactatcggcGCGCAggaaaaatcccagaaacaatgttatggtgcattg										2.9	cgccgCCGGGAactatcggcgcgcaggaaaaatcccagaaacaatgttatggtgcattg
AM747721	986185	986244	BCAM0897	y	-	7.2	tctcgccttcctccggccacccctgttcaatcgaatcttttgcGCGCAAAATaatttgc									2.27	tctcgccttcctccggccacccctGTTCAatcgaatcttttgcgcgcaaaataatttgc										3.18	tcTCGCCTtcctccggccacccctgttcaatcgaatcttttgcgcgcaaaataatttgc
AM747721	988645	988704	BCAM0900	y	-	10.42	atggccgcccctgcgcacgcaggggccggatggcgcgcagtattTGCTAAAATcggtag									2.56	atggccgcccctgcgcacgcaggggCCGGAtggcgcgcagtatttgctaaaatcggtag										4.05	atggCCGCCCctgcgcacgcaggggccggatggcgcgcagtatttgctaaaatcggtag
AM747721	988679	988738	BCAM0901	y	+	6.19	cccctgcgtgcgcaggggcggccataagggcgaccgggttccgTGGTAATGTcgtcgga									0.83	cccctgcgtgcgcaggggcggccataaggGCGACcgggttccgtggtaatgtcgtcgga										3.71	cccctgcgtGCGCAGgggcggccataagggcgaccgggttccgtggtaatgtcgtcgga
AM747721	990778	990837	BCAM0902	n	-	4.27	gccaattctccgtaataatcacgactcgccttttccgtcgtgccgCAGCACACTgcatt									5.3	gccaattctccgtaataatcacgacTCGCCttttccgtcgtgccgcagcacactgcatt										4.18	gccaattctCCGTAAtaatcacgactcgccttttccgtcgtgccgcagcacactgcatt
AM747721	998329	998388	BCAM0907	y	-	6.96	ggccgccggcaaacgaaaagacgggcttcggcccgtctttttttGTTTAGACTtggagt									3.18	ggccgccggcaaacgaaaagacgggctTCGGCccgtctttttttgtttagacttggagt										4.53	ggccgCCGGCAaacgaaaagacgggcttcggcccgtctttttttgtttagacttggagt
AM747721	999590	999649	BCAM0908	y	-	9.55	attgacacaaatcaggcacttaatcctagccttgcgaggcgaaccGGGTATAATtctcc									1.2	attgacacaaatcaggcacttaatCCTAGccttgcgaggcgaaccgggtataattctcc										0.95	attgacACAAATcaggcacttaatcctagccttgcgaggcgaaccgggtataattctcc
AM747721	999708	999767	BCAM0909	y	+	7.91	tgcgcgggcgcccaagacggcaggtcggaaaattctcttttgCCGTAGAATgtccgact									4.3	tgcgcgggcgcccaagacggcaggTCGGAaaattctcttttgccgtagaatgtccgact										4.33	tgcgcggGCGCCCaagacggcaggtcggaaaattctcttttgccgtagaatgtccgact
AM747721	1000988	1001047	BCAM0911	n	+	9.4	cacacgctacggtgcgtgcaaaagaatgcgggcgcgtttgattTCCTACAATggaacga									3.72	cacacgctacggtgcgtgcaaaagaATGCGggcgcgtttgatttcctacaatggaacga										0.21	cacacgctacggtGCGTGCaaaagaatgcgggcgcgtttgatttcctacaatggaacga
AM747721	1002903	1002962	BCAM0912	n	+	5.29	tttctgaatccggcggccgatgtcgccggtcaggcgaagcgcgtcGCGTAAGCTggcgc									5.57	tttctgaatccggcggccgatgTCGCCggtcaggcgaagcgcgtcgcgtaagctggcgc										3.34	tttCTGAATccggcggccgatgtcgccggtcaggcgaagcgcgtcgcgtaagctggcgc
AM747721	1005100	1005159	BCAM0913	y	-	8.57	ccggcatcgggcccgggccgccgccagcggccgcctgccctcgccTGCTATACTttccg									3.35	ccggcatcgggcccgggccgCCGCCagcggccgcctgccctcgcctgctatactttccg										3.08	CCGGCAtcgggcccgggccgccgccagcggccgcctgccctcgcctgctatactttccg
AM747721	1006414	1006473	BCAM0915	y	+	8.85	ccggttggcggggcccggccccgtgcctttgggcaatcgctcTGCTATACTcggtagtc									4.69	ccggttggcggggcccggccccGTGCCtttgggcaatcgctctgctatactcggtagtc										1.53	ccggttggcggggcCCGGCCccgtgcctttgggcaatcgctctgctatactcggtagtc
AM747721	1006694	1006753	BCAM0916	n	+	0	cgctgccgaagaagctgtactgaacgattgggcgccgcgcggttcgctgagcggcgcac									2.95	cgctgccgaagaagctgtactgaacgaTTGGGcgccgcgcggttcgctgagcggcgcac										4.47	cgctgCCGAAGaagctgtactgaacgattgggcgccgcgcggttcgctgagcggcgcac
AM747721	1011844	1011903	BCAMr0918	n	+	9.76	atccgcatgatgccggtggcgttcgttccctctgtcgtctttgtTGTTACAATgccggc									2.56	atccgcatgatgccggtggcgttcGTTCCctctgtcgtctttgttgttacaatgccggc										4.1	atCCGCATgatgccggtggcgttcgttccctctgtcgtctttgttgttacaatgccggc
AM747721	1015376	1015435	BCAM0921	n	+	6.13	agaaattttccttgtgctggttctttcgaagacgccgcgcgcaTCGTATCGTtcacgtt									4.87	agaaattttccttgtgctggttcttTCGAAgacgccgcgcgcatcgtatcgttcacgtt										0	agaaattttccttgtgctggttctttcgaagacgccgcgcgcatcgtatcgttcacgtt
AM747721	1040035	1040094	BCAM0938	y	-	8.86	gccgccggcatcgtcgcgtcggcgctgcgcgcggcggccaatcgCCTTACAATcggccc									3.89	gccgccggcatcgtcgcgtcggcgCTGCGcgcggcggccaatcgccttacaatcggccc										4.42	gccgCCGGCAtcgtcgcgtcggcgctgcgcgcggcggccaatcgccttacaatcggccc
AM747721	1042483	1042542	BCAM0941	y	+	5.71	cgcggagcaatgacacgcaagcgcgcagcgccgccgggtttcCACTATCCTttcgcctg									3.97	cgcggagcaatgacacgcaagcGCGCAgcgccgccgggtttccactatcctttcgcctg										3.41	cGCGGAGcaatgacacgcaagcgcgcagcgccgccgggtttccactatcctttcgcctg
AM747721	1044096	1044155	BCAM0942	y	+	6.97	cagtgttttcgttctttcatggttttccctaggtgctgccggGACTAAACTctgttcca									3.96	cagtgttttcgttctttcatggtTTTCCctaggtgctgccgggactaaactctgttcca										3.66	cagtgtttTCGTTCtttcatggttttccctaggtgctgccgggactaaactctgttcca
AM747721	1045023	1045082	BCAM0943	y	-	8.71	cgcccgccgtatcggccccgtcatattctccgcttcgatcgcgGCCTATACTcggtggt									2.7	cgcccgccgtatcggccccgtcatatTCTCCgcttcgatcgcggcctatactcggtggt										4.45	cgcccgCCGTATcggccccgtcatattctccgcttcgatcgcggcctatactcggtggt
AM747721	1045179	1045238	BCAM0944	y	+	6.56	ttgtttccggatcgggcaactgtcggggtgttgaccgcgacaaaTGGTATCTTtgccgg									3.93	ttgtttccggatcgggcaactgTCGGGgtgttgaccgcgacaaatggtatctttgccgg										5	ttgtttCCGGATcgggcaactgtcggggtgttgaccgcgacaaatggtatctttgccgg
AM747721	1046868	1046927	BCAM0945	y	-	2.9	gcgcggccggcctatggaaaatccgcatcgcgcgcccgggcggctgTGGCACGATgaag									3.82	gcgcggccggcctatggaaaatCCGCAtcgcgcgcccgggcggctgtggcacgatgaag										4.46	gcgcggCCGGCCtatggaaaatccgcatcgcgcgcccgggcggctgtggcacgatgaag
AM747721	1050424	1050483	BCAM0949	y	+	3.64	tagagaaccgtatctagtcggggcgcaaacgttcgcgagtcgTGCTTCACTcccgcatt									3.97	tagagaaccgtatctagtcgggGCGCAaacgttcgcgagtcgtgcttcactcccgcatt										4.39	tagagaaCCGTATctagtcggggcgcaaacgttcgcgagtcgtgcttcactcccgcatt
AM747721	1054279	1054338	BCAM0951	y	-	7.7	gcgccaattgattttgagatgcgagccactatacggcgcgcacggTTCTATACTaggga									2.71	gcgccaattgattttgagatGCGAGccactatacggcgcgcacggttctatactaggga										3.01	GCGCCAattgattttgagatgcgagccactatacggcgcgcacggttctatactaggga
AM747721	1062857	1062916	BCAM0958	y	+	5.54	gatgtcgttcgcgaaatcccgccttgacgtacggcgatcagcAGATATCCTtcaatcca									5.97	gatgtcgttcgcgaaatcccgccTTGACgtacggcgatcagcagatatccttcaatcca										4.87	gatgtcgttcGCGAAAtcccgccttgacgtacggcgatcagcagatatccttcaatcca
AM747721	1069171	1069230	BCAM0963	y	-	7.25	aaacgtaacggagcccgaaaacctgatatatgcgcggccaaataGGTGAAAATagcggc									3.08	aaacgtaacggagcccgaaaacCTGATatatgcgcggccaaataggtgaaaatagcggc										3.55	aaacgtaACGGAGcccgaaaacctgatatatgcgcggccaaataggtgaaaatagcggc
AM747721	1071532	1071591	BCAM0965	y	-	1.63	catcgcgagtcctccgccctgcttcaatgcaacgctacgcacaacgcGCATAGAATggc									3.61	catcgcgagtcctccgccctgcttcaATGCAacgctacgcacaacgcgcatagaatggc										3.07	catcGCGAGTcctccgccctgcttcaatgcaacgctacgcacaacgcgcatagaatggc
AM747721	1072705	1072764	BCAM0967	y	+	4.83	ctgcagcgcgatataaaaaggcgctaaaattgcggattagtgTGACAACATagtagggg									2.17	ctgcagcgcgatataaaaagGCGCTaaaattgcggattagtgtgacaacatagtagggg										5.23	ctgcagcGCGATAtaaaaaggcgctaaaattgcggattagtgtgacaacatagtagggg
AM747721	1087347	1087406	BCAM0983	y	+	7.79	tgggttttttcgcgtccggcctgcgccgcgacgcgttctgcgTGGCATAATcgaccgca									4.27	tgggttttttcgcgtccggcctGCGCCgcgacgcgttctgcgtggcataatcgaccgca										2.92	tgggttttttcGCGTCCggcctgcgccgcgacgcgttctgcgtggcataatcgaccgca
AM747721	1090924	1090983	BCAM0986	y	+	7.43	gccggttcgcgcaccgttggccgttgtgcgggccagcggctttGTGTAGACTcgaacga									3.76	gccggttcgcgcaccgttggccgttGTGCGggccagcggctttgtgtagactcgaacga										4.8	gccggttcGCGCACcgttggccgttgtgcgggccagcggctttgtgtagactcgaacga
AM747721	1094281	1094340	BCAM0988	y	+	6.38	tgcacctgccggcgacgaattcggccggaacccgatcgtgtgAAGTAAACTacgcggtt									3.82	tgcacctgccggcgacgaatTCGGCcggaacccgatcgtgtgaagtaaactacgcggtt										1.73	tgcacCTGCCGgcgacgaattcggccggaacccgatcgtgtgaagtaaactacgcggtt
AM747721	1106388	1106447	BCAM0999	n	+	7.28	agctgtcggtcgagtaacgccggcgcacgcttcgatcgaggcgTGATAGGATgtggcct									3.97	agctgtcggtcgagtaacgccgGCGCAcgcttcgatcgaggcgtgataggatgtggcct										4.4	agctgTCGGTCgagtaacgccggcgcacgcttcgatcgaggcgtgataggatgtggcct
AM747721	1109509	1109568	BCAM1002	y	+	6.53	gccgtggatttgaaagacgttctttgccagatcgataccaacggTCGTAACCTtcatga									6.1	gccgtggatttgaaagacgttctTTGCCagatcgataccaacggtcgtaaccttcatga										3.26	gccGTGGATttgaaagacgttctttgccagatcgataccaacggtcgtaaccttcatga
AM747721	1125503	1125562	BCAM1011	y	-	8.04	tgggctcaaacaagccgaacgcgaattacgttcgatatttgcgcACCTATACTgggcgc									3.07	tgggctcaaacaagccgaacGCGAAttacgttcgatatttgcgcacctatactgggcgc										3.17	tgggcTCAAACaagccgaacgcgaattacgttcgatatttgcgcacctatactgggcgc
AM747721	1125633	1125692	BCAM1012	y	+	7.95	ccgcgaaaacgcataaaagtactgcacgaagcgtcaaggcgcTTGTAGAATccggcgtt									3.95	ccgcgaaaacgcataaaagtaCTGCAcgaagcgtcaaggcgcttgtagaatccggcgtt										5	ccGCGAAAacgcataaaagtactgcacgaagcgtcaaggcgcttgtagaatccggcgtt
AM747721	1187061	1187120	BCAM1097	y	+	8.6	aacttgatcgggaaaagcactagaagtgcgggaattatttcccGGCTATAGTgaaatga									3.76	aacttgatcgggaaaagcactagaaGTGCGggaattatttcccggctatagtgaaatga										2.76	aacTTGATCgggaaaagcactagaagtgcgggaattatttcccggctatagtgaaatga
AM747721	1187899	1187958	BCAM1098	y	-	9.03	aacgtcaaatcgggtcaggctgccttggccgatcgatccgcgctGGTTAGAATggctcc									5.02	aacgtcaaatcgggtcaggctgccTTGGCcgatcgatccgcgctggttagaatggctcc										2.98	aacgTCAAATcgggtcaggctgccttggccgatcgatccgcgctggttagaatggctcc
AM747721	1190511	1190570	BCAM1100	y	-	6.76	tgcaatccatcgttgcatcgaacgccatgtcacgcctcgcagtgGCGTATCCTgtccac									3.94	tgcaatccatcgttgcatcgaACGCCatgtcacgcctcgcagtggcgtatcctgtccac										2.58	tgcaatccaTCGTTGcatcgaacgccatgtcacgcctcgcagtggcgtatcctgtccac
AM747721	1191482	1191541	BCAM1102	y	+	7.79	tgcccgccgtaaattgcgcaggcagatctagataagagactatCTGTAAGATggtctct									1.9	tgcccgccgtaaattgcgcaggcagaTCTAGataagagactatctgtaagatggtctct										4.62	tgcccgCCGTAAattgcgcaggcagatctagataagagactatctgtaagatggtctct
AM747721	1201266	1201325	BCAM1110	y	-	6.15	ccgcgacggccgcgcaccggcacttgcgcatggtccgaccgtgCGGTACCGTcctcctt									5.44	ccgcgacggccgcgcaccggcacTTGCGcatggtccgaccgtgcggtaccgtcctcctt										3.83	ccgcgacggccGCGCACcggcacttgcgcatggtccgaccgtgcggtaccgtcctcctt
AM747721	1203809	1203868	BCAM1112	y	+	4.82	gatcaaataatcggaaattggcgtgctgcggcgcacataaaaaTGATCCAATgatgaaa									3.61	gatcaaataatcggaaattggcgtgCTGCGgcgcacataaaaatgatccaatgatgaaa										4.1	gatcaaataaTCGGAAattggcgtgctgcggcgcacataaaaatgatccaatgatgaaa
AM747721	1213932	1213991	BCAM1117	y	+	6.85	gggagagcggtcggcgaagccgcgtgtgttcatcggcacgatgAGCGACAATcggctcc									2.45	gggagagcggtcggcgaagccgcGTGTGttcatcggcacgatgagcgacaatcggctcc										0	gggagagcggtcggcgaagccgcgtgtgttcatcggcacgatgagcgacaatcggctcc
AM747721	1226755	1226814	BCAM1128	y	-	8.58	cccccgaacaaacccgcgcacgctgtcacctgtgtgacattcctGCGTAGAATgatctg									2.86	cccccgaacaaacccgcgcacgCTGTCacctgtgtgacattcctgcgtagaatgatctg										5	cccCCGAACaaacccgcgcacgctgtcacctgtgtgacattcctgcgtagaatgatctg
AM747721	1226848	1226907	BCAM1129	y	+	7.28	cgaggcgccgaggcgccgtccggaccgcgcgtgcgtgcgcaacGGTTAGCATgtcgact									3.47	cgaggcgccgaggcgccgtccggaCCGCGcgtgcgtgcgcaacggttagcatgtcgact										3.39	cgagGCGCCGaggcgccgtccggaccgcgcgtgcgtgcgcaacggttagcatgtcgact
AM747721	1238931	1238990	BCAM1139	y	+	7.93	gcaatgacgcgcccggccggtcgccggtcgcaccgatttgaggGTGTACACTgcttgtc									4.81	gcaatgacgcgcccggccggTCGCCggtcgcaccgatttgagggtgtacactgcttgtc										4.18	gcaatgacGCGCCCggccggtcgccggtcgcaccgatttgagggtgtacactgcttgtc
AM747721	1254442	1254501	BCAM1152	y	-	7.74	catccaaccggtttctttatcggtacatcatgaatctgcgcatAACTATACTcgaccgt									1.82	catccaaccggtttctttaTCGGTacatcatgaatctgcgcataactatactcgaccgt										4.6	catccaaCCGGTTtctttatcggtacatcatgaatctgcgcataactatactcgaccgt
AM747721	1267311	1267370	BCAM1162	y	-	4.85	cggcatcatgcgcacatttttcgattgccgccgctcgcgccgcaTGACAGCATtcgggc									6.01	cggcatcatgcgcacatttttcgaTTGCCgccgctcgcgccgcatgacagcattcgggc										4.56	cggcatcatGCGCACatttttcgattgccgccgctcgcgccgcatgacagcattcgggc
AM747721	1284847	1284906	BCAM1177	y	-	10.05	ttgccggcccccgccgccccgtgcggccggcctgccggaccgttCGGTACAATggccgc									3.28	ttgccggcccccgccgccccgtGCGGCcggcctgccggaccgttcggtacaatggccgc										4.12	ttgCCGGCCcccgccgccccgtgcggccggcctgccggaccgttcggtacaatggccgc
AM747721	1298300	1298359	BCAM1188	y	+	8.85	aacaccgctttccatgacagggccgccgcgcggcggcggcgactCGCTACACTgccgta									4.12	aacaccgctttccatgacagggCCGCCgcgcggcggcggcgactcgctacactgccgta										4.25	aacaCCGCTTtccatgacagggccgccgcgcggcggcggcgactcgctacactgccgta
AM747721	1300541	1300600	BCAM1190	y	+	7.92	aaaaccgctttcgataatacagaagcgaggttgtttttgcaaagGCATAGAATgcgaac									3.48	aaaaccgctttcgataatacagaaGCGAGgttgtttttgcaaaggcatagaatgcgaac										4.25	aaaaCCGCTTtcgataatacagaagcgaggttgtttttgcaaaggcatagaatgcgaac
AM747721	1304585	1304644	BCAM1193	y	+	6.31	gccaagtggacgactcgtcatactcacgtacagttgataaaacAGATACATTctgtaga									1.98	gccaagtggacgactcgtcatactcACGTAcagttgataaaacagatacattctgtaga										3.65	gccaaGTGGACgactcgtcatactcacgtacagttgataaaacagatacattctgtaga
AM747721	1310804	1310863	BCAM1200	y	+	6.1	cggcgcgggcttgcgtacgcgatttacagcgtgccgggatgtCCGTATCCTgccggatg									3.73	cggcgcgggcttgcgtacgcgaTTTACagcgtgccgggatgtccgtatcctgccggatg										3.04	cggcgcgggcttGCGTACgcgatttacagcgtgccgggatgtccgtatcctgccggatg
AM747721	1316448	1316507	BCAM1204	n	-	8.64	acgatgaacaggcacagctgggacgtcgtcatcaaagtctcctcCGTTATGATtacatt									3.62	acgatgaacaggcacagctgggacgTCGTCatcaaagtctcctccgttatgattacatt										2.8	acgATGAACaggcacagctgggacgtcgtcatcaaagtctcctccgttatgattacatt
AM747721	1317863	1317922	BCAM1206	y	-	8.21	gcccgcgcgcggcaaaagatgatttttcaacgggtgttgagtcAACTACAATaccccgc									3.58	gcccgcgcgcggcaaaagatgattTTTCAacgggtgttgagtcaactacaataccccgc										1.93	gcCCGCGCgcggcaaaagatgatttttcaacgggtgttgagtcaactacaataccccgc
AM747721	1328309	1328368	BCAM1215	y	+	8.04	caatgcaaccaaatgtattcatgcgggatcaacggacgttggccGCGTATGATggcttg									3.23	caatgcaaccaaatgtattcATGCGggatcaacggacgttggccgcgtatgatggcttg										3.22	caatgcaaCCAAATgtattcatgcgggatcaacggacgttggccgcgtatgatggcttg
AM747721	1349965	1350024	BCAM1232	y	-	5.98	ctgacaccgatcgaaaaaaaacatcggctcgaccggcgcgaggcgCGGTACGCTagaac									4.69	ctgacaccgatcgaaaaaaaacaTCGGCtcgaccggcgcgaggcgcggtacgctagaac										5	ctgacaCCGATCgaaaaaaaacatcggctcgaccggcgcgaggcgcggtacgctagaac
AM747721	1373135	1373194	BCAM1249	y	-	6.67	atgtcaggacattgatcgaataaaaagcaacaaattacaattccGTATATATTtcgccg									0	atgtcaggacattgatcgaataaaaagcaacaaattacaattccgtatatatttcgccg										1.93	atgtcaggacaTTGATCgaataaaaagcaacaaattacaattccgtatatatttcgccg
AM747721	1373627	1373686	BCAM1250	y	+	7.18	aaggatcttttgcatccagcggacatttcgcggcgatggcctcTGCGATACTccgaccg									3.51	aaggatcttttgcatccagcggacattTCGCGgcgatggcctctgcgatactccgaccg										2.4	aaggatcttTTGCATccagcggacatttcgcggcgatggcctctgcgatactccgaccg
AM747721	1376603	1376662	BCAM1252	y	+	8.29	atcagcagccgcttcacgcttgtatgttcagtactgaccagtaCGGTAAAGTctggtgg									2.58	atcagcagccgcttcacgcTTGTAtgttcagtactgaccagtacggtaaagtctggtgg										2.67	atcaGCAGCCgcttcacgcttgtatgttcagtactgaccagtacggtaaagtctggtgg
AM747721	1378117	1378176	BCAM1254	y	+	10.06	cgcttatcgccaggtcgggagccgcgggccggttccggcttgaCCCTATAATcgccgca									3.17	cgcttatcgccaggtcgggagCCGCGggccggttccggcttgaccctataatcgccgca										0	cgcttatcgccaggtcgggagccgcgggccggttccggcttgaccctataatcgccgca
AM747721	1387340	1387399	BCAM1262	y	-	8.28	ccgccgcccgcccgcttccgccggcgccgcaggcccgtcggctgTGGGATAATcgcgga									4.36	ccgccgcccgcccgcttccgccgGCGCCgcaggcccgtcggctgtgggataatcgcgga										4.14	ccgccgcCCGCCCgcttccgccggcgccgcaggcccgtcggctgtgggataatcgcgga
AM747721	1393044	1393103	BCAM1267	y	+	6.81	agtatcgccgcgcaaacgcccatcacgcttgagtcgtatcgcgGAGCAAAATgacgaaa									2.95	agtatcgccgcgcaaacgcccatcacgcTTGAGtcgtatcgcggagcaaaatgacgaaa										2.52	agtatcgccgcGCAAACgcccatcacgcttgagtcgtatcgcggagcaaaatgacgaaa
AM747721	1407271	1407330	BCAM1280a	y	-	7.82	aacggccagccgacgcgcgcccgcttgcggttaccgcaaacactGGTTATATTtacagt									5.35	aacggccagccgacgcgcgcccgcTTGCGgttaccgcaaacactggttatatttacagt										3.44	aacggccagCCGACGcgcgcccgcttgcggttaccgcaaacactggttatatttacagt
AM747721	1413759	1413818	BCAM1286	y	-	8.95	gcccgccacgcacaccgcgcgggttttctcgatcgccgcgataCCTTACAATtcgtcag									2.54	gcccgccacgcacaccgcgcgggtTTTCTcgatcgccgcgataccttacaattcgtcag										4.14	gcccgccACGCACaccgcgcgggttttctcgatcgccgcgataccttacaattcgtcag
AM747721	1431549	1431608	BCAM1300	y	-	8.15	tgcgattcgcgaaaaaaggtcattttgcataactttccggattGGCTAAAGTcgtggcc									5.71	tgcgattcgcgaaaaaaggtcattTTGCAtaactttccggattggctaaagtcgtggcc										5.43	tgcgattcGCGAAAaaaggtcattttgcataactttccggattggctaaagtcgtggcc
AM747721	1434346	1434405	BCAM1304	y	+	6.88	gtcagtagccgtcatcgggtgcttggcatatcgtaccgttttTGATACGATtggcgaca									5.02	gtcagtagccgtcatcgggtgcTTGGCatatcgtaccgtttttgatacgattggcgaca										3.79	gtcagtagCCGTCAtcgggtgcttggcatatcgtaccgtttttgatacgattggcgaca
AM747721	1436573	1436632	BCAM1306	n	-	7.56	ggcaccagactactgaacgcggggccgcgcggtcgtcatcgttcGGGTAGCATcgaacg									3.47	ggcaccagactactgaacgcggggCCGCGcggtcgtcatcgttcgggtagcatcgaacg										3.09	ggcaCCAGACtactgaacgcggggccgcgcggtcgtcatcgttcgggtagcatcgaacg
AM747721	1441232	1441291	BCAM1307	y	-	0	ccgacgcgcacgcaactttcggtccattgaaagcgcgcggcgagcccccacctgagcgt									4.82	ccgacgcgcacgcaactttcggtccaTTGAAagcgcgcggcgagcccccacctgagcgt										4.98	ccgacGCGCACgcaactttcggtccattgaaagcgcgcggcgagcccccacctgagcgt
AM747721	1442107	1442166	BCAM1309	y	+	8.86	gccacgctttcgtcgcccgtcgcgtgttcgaccctttttgtccCCCTATACTacgaagc									4.04	gccacgctttcgtcgcccgtcgcgtgtTCGACcctttttgtccccctatactacgaagc										3.43	gccACGCTTtcgtcgcccgtcgcgtgttcgaccctttttgtccccctatactacgaagc
AM747721	1458620	1458679	BCAM1321	y	+	8.38	gacgggcatggccgcccattttcatgaatttgacgcgcgacgcTGGGATAATggtgggg									4.33	gacgggcatggccgcccattttcATGAAtttgacgcgcgacgctgggataatggtgggg										3.02	gacgggcatggCCGCCCattttcatgaatttgacgcgcgacgctgggataatggtgggg
AM747721	1460665	1460724	BCAM1322	y	-	10.34	cccgtaccggccaacgcgtccatcgacgccgcgtatgcctggcaCGGTAAAATcgtgcc									5.44	cccgtaccggccaacgcgtccaTCGACgccgcgtatgcctggcacggtaaaatcgtgcc										4.46	cccgtaCCGGCCaacgcgtccatcgacgccgcgtatgcctggcacggtaaaatcgtgcc
AM747721	1498218	1498277	BCAM1348	n	-	5.48	actttgtgaaatgacgtaatgcgaaattgcccgaattcgattgcgTGCTAGCCTttttc									5.25	actttgtgaaatgacgtaatgcgaaaTTGCCcgaattcgattgcgtgctagcctttttc										4.02	actttGTGAAAtgacgtaatgcgaaattgcccgaattcgattgcgtgctagcctttttc
AM747721	1501422	1501481	BCAM1351	y	+	5.54	gaccggcacgctgattccggtcaacacacgcgtgttcaatggGTTTATCCTgcgtcgaa									2.17	gaccggcacgctgattccggtcaacacACGCGtgttcaatgggtttatcctgcgtcgaa										3.92	gaCCGGCAcgctgattccggtcaacacacgcgtgttcaatgggtttatcctgcgtcgaa
AM747721	1505165	1505224	BCAM1353	y	-	5.96	tgcgtcgtcgcacagcccggtcgcttgacttccctccgcgcacTACTACCCTgttattc									5.88	tgcgtcgtcgcacagcccggtcgcTTGACttccctccgcgcactactaccctgttattc										0.83	tgcgtcgtcgcACAGCCcggtcgcttgacttccctccgcgcactactaccctgttattc
AM747721	1510587	1510646	BCAM1359	y	+	5.73	gcgtgaaattttcgccgctgcgcgccattcttccgcctcatcCCTTATCCTttcactct									3.98	gcgtgaaattttcgccgctgcGCGCCattcttccgcctcatcccttatcctttcactct										3.41	gcGTGAAAttttcgccgctgcgcgccattcttccgcctcatcccttatcctttcactct
AM747721	1516352	1516411	BCAM1362	y	-	8.54	ttgcggggccggaacatactttccccacacggtgtttactcattTATTACAATtgcatt									2.43	ttgcggggccggaacatacTTTCCccacacggtgtttactcatttattacaattgcatt										4.97	ttgcggggCCGGAAcatactttccccacacggtgtttactcatttattacaattgcatt
AM747721	1517113	1517172	BCAM1363	y	-	6.76	atacggatttattgcggattatcacttgcgtttcacaccagtctATCTAGACTattcaa									5.07	atacggatttattgcggattatcacTTGCGtttcacaccagtctatctagactattcaa										3.76	atACGGATttattgcggattatcacttgcgtttcacaccagtctatctagactattcaa
AM747721	1519501	1519560	BCAM1365	y	-	8.27	ggcaacctcgattaccctgataggcgaaattcatcagcttcggcTGTTAAGATtgatgc									3.93	ggcaacctcgattaccctgatagGCGAAattcatcagcttcggctgttaagattgatgc										4.56	ggcaaccTCGATTaccctgataggcgaaattcatcagcttcggctgttaagattgatgc
AM747721	1526432	1526491	BCAM1373	y	-	5.88	gtcatcgatggacgcagtgtaggcgtgcgaatccggccgatctcCGGTATAACagccat									4.04	gtcatcgatggacgcagtgtaggcGTGCGaatccggccgatctccggtataacagccat										3.7	gtcaTCGATGgacgcagtgtaggcgtgcgaatccggccgatctccggtataacagccat
AM747721	1539423	1539482	BCAM1384	y	-	7.86	ggcggtaggcggtacgcggccgcccaaacggcttcggcccgatcTGGCACAATcgcgat									2.68	ggcggtaggcggtacgcggCCGCCcaaacggcttcggcccgatctggcacaatcgcgat										4.81	ggcggtagGCGGTAcgcggccgcccaaacggcttcggcccgatctggcacaatcgcgat
AM747721	1549233	1549292	BCAM1393	y	-	7.08	cggcgtctgttgcaacgaaagcgtactcatcggctgtctcctcGAATATGATgccgaat									1.81	cggcgtctgttgcaacgaaagcgtACTCAtcggctgtctcctcgaatatgatgccgaat										3.39	cgGCGTCTgttgcaacgaaagcgtactcatcggctgtctcctcgaatatgatgccgaat
AM747721	1552876	1552935	BCAM1396	y	-	4.39	tgcctcgccgccgaaaaacgaacggaaaggtcgaagtaatacataTGTAATCATtcggt									2.66	tgcctcgccgccgaaaaacgaACGGAaaggtcgaagtaatacatatgtaatcattcggt										4.68	tgcctcgccgCCGAAAaacgaacggaaaggtcgaagtaatacatatgtaatcattcggt
AM747721	1554563	1554622	BCAM1398	y	+	6.11	atacgatgaccgactgctcgtattgggaaacaattggtaatcCGTCAGAATcgcgtcgg									4.36	atacgatgaccgactgctcgtaTTGGGaaacaattggtaatccgtcagaatcgcgtcgg										1.74	atacgatgaCCGACTgctcgtattgggaaacaattggtaatccgtcagaatcgcgtcgg
AM747721	1558535	1558594	BCAM1402	y	+	6.27	gccgcagtcgccctcgccggattggaccgccgcccgccgctgCCTTACGATcgacgaca									4.43	gccgcagtcgccctcgccggaTTGGAccgccgcccgccgctgccttacgatcgacgaca										3.83	gccgcagTCGCCCtcgccggattggaccgccgcccgccgctgccttacgatcgacgaca
AM747721	1563874	1563933	BCAM1406	n	+	0	cgtcgtttcctgggaaggtgaaagtgaacggctgagtgggcatcgatgtccaaaccggt									4.36	cgtcgtttcctgggaaggtgaaaGTGAAcggctgagtgggcatcgatgtccaaaccggt										3.16	cgTCGTTTcctgggaaggtgaaagtgaacggctgagtgggcatcgatgtccaaaccggt
AM747721	1563931	1563990	BCAM1405	y	-	5.1	cgattaccgtcaaataaatatcttttgcgttccaaaccggtttgAAATAGCATccaaac									5.35	cgattaccgtcaaataaatatcttTTGCGttccaaaccggtttgaaatagcatccaaac										4	cgattaCCGTCAaataaatatcttttgcgttccaaaccggtttgaaatagcatccaaac
AM747721	1565306	1565365	BCAM1407	y	+	0.45	gtatatcgcatgcggatgaatgaatcgcacgttgccgcgcgcCGGCGGACTaaccgaca									5.28	gtatatcgcatgcggatgaatgaaTCGCAcgttgccgcgcgccggcggactaaccgaca										4.4	gtataTCGCATgcggatgaatgaatcgcacgttgccgcgcgccggcggactaaccgaca
AM747721	1568697	1568756	BCAM1410	y	+	6.34	ggataacgatctctacatttcttttcgatccggacccaaaggtcGAGTAGCATggggct									4.12	ggataacgatctctacatttctttTCGATccggacccaaaggtcgagtagcatggggct										4.36	ggataACGATCtctacatttcttttcgatccggacccaaaggtcgagtagcatggggct
AM747721	1570058	1570117	BCAM1411	y	-	6.39	accgccgccgacgcgctcgcgagatggcctattgaccggaatttGCCTAAGCTttgaat									3.77	accgccgccgacgcgctcgcgagATGGCctattgaccggaatttgcctaagctttgaat										3.82	accgccgCCGACGcgctcgcgagatggcctattgaccggaatttgcctaagctttgaat
AM747721	1572709	1572768	BCAM1415	y	+	5.43	aacatcgaagccggacggtgcggttgcgcggcgccgcacagtcTTGTACGGTgagcatt									5.44	aacatcgaagccggacggtgcggTTGCGcggcgccgcacagtcttgtacggtgagcatt										4.31	aacatcgaagCCGGACggtgcggttgcgcggcgccgcacagtcttgtacggtgagcatt
AM747721	1589101	1589160	BCAM1426	y	-	4.39	cggcaaccatcgggccccgcgaaaaagcagccgaacgccgaatgCTTTAGGGTagcggc									1.54	cggcaaccatcgggccccGCGAAaaagcagccgaacgccgaatgctttagggtagcggc										2.44	cgGCAACCatcgggccccgcgaaaaagcagccgaacgccgaatgctttagggtagcggc
AM747721	1590042	1590101	BCAM1428	y	+	8.16	ttcctgttttccagcaaaacgcgcctgaaaccggaatcccgttcAGATAGAATgccgat									4.12	ttcctgttttccagcaaaacgcgcCTGAAaccggaatcccgttcagatagaatgccgat										1.53	ttcctgttttccaGCAAAAcgcgcctgaaaccggaatcccgttcagatagaatgccgat
AM747721	1593141	1593200	BCAM1430	y	+	4.89	gacaataacaagcacgtttgccattgacaaatattcggcgcgaGCAGATGATccgctga									5.97	gacaataacaagcacgtttgccaTTGACaaatattcggcgcgagcagatgatccgctga										1.63	gACAATAacaagcacgtttgccattgacaaatattcggcgcgagcagatgatccgctga
AM747721	1599067	1599126	BCAM1435	y	+	6.41	tgacgagcgcggccgcccgccgccggcgcgagtcggaaaaagcGCGCAGAATctcgtcg									3.33	tgacgagcgcggccgcccgccgccgGCGCGagtcggaaaaagcgcgcagaatctcgtcg										1.85	tgACGAGCgcggccgcccgccgccggcgcgagtcggaaaaagcgcgcagaatctcgtcg
AM747721	1601010	1601069	BCAM1437	y	+	6.66	acgccgaaatatacagtcaaactgtacagtttgactgtcgatgTGCTATCTTgaattca									2.27	acgccgaaatatacagtcaaaCTGTAcagtttgactgtcgatgtgctatcttgaattca										5.1	acgCCGAAAtatacagtcaaactgtacagtttgactgtcgatgtgctatcttgaattca
AM747721	1615663	1615722	BCAM1451	y	-	7.67	aaataagctctacagccgcggtgattaatctttaagcagtgcgaGCCTATAGTttcctc									2.46	aaataagctctacagccgcgGTGATtaatctttaagcagtgcgagcctatagtttcctc										0	aaataagctctacagccgcggtgattaatctttaagcagtgcgagcctatagtttcctc
AM747721	1618004	1618063	BCAM1452	y	-	9.31	aactatcgtttccccgcaactgcgttaatgcgcgggcgccgcgcTCCTACAATcggcgc									2.59	aactatcgtttccccgcaactgcgttaATGCGcgggcgccgcgctcctacaatcggcgc										3.77	aactaTCGTTTccccgcaactgcgttaatgcgcgggcgccgcgctcctacaatcggcgc
AM747721	1618052	1618111	BCAM1453	y	+	6.49	aaacgatagttgcagccgaagtaacaatctgtcgcatccagtgGAGGAAAATggcggct									0.6	aaacgatagttgcagccgaagtaacaatCTGTCgcatccagtggaggaaaatggcggct										3.85	aaACGATAgttgcagccgaagtaacaatctgtcgcatccagtggaggaaaatggcggct
AM747721	1621080	1621139	BCAM1457	y	+	6.46	tgtcgatgcaacatgcgcggcaggtgcgcgcgtcgccgcttttcCTCCATACTgattgc									4.13	tgtcgatgcaacatgcgcggcagGTGCGcgcgtcgccgcttttcctccatactgattgc										3.21	tgTCGATGcaacatgcgcggcaggtgcgcgcgtcgccgcttttcctccatactgattgc
AM747721	1624036	1624095	BCAM1459	n	+	6.56	cgcgatcgtgattttgcgcgccgaagcgcgtccgccggttctgTGCAAGAATccgcgcg									3.33	cgcgatcgtgattttgcgcgccgaaGCGCGtccgccggttctgtgcaagaatccgcgcg										4.18	cGCGATCgtgattttgcgcgccgaagcgcgtccgccggttctgtgcaagaatccgcgcg
AM747721	1629783	1629842	BCAM1464	y	+	5.22	cggcgtccgggaagtcgtcgtcattacaaaaaactttcaaatcACGCATCATgacgccc									2.39	cggcgtccgggaagtcgtcgtcATTACaaaaaactttcaaatcacgcatcatgacgccc										3.46	cgGCGTCCgggaagtcgtcgtcattacaaaaaactttcaaatcacgcatcatgacgccc
AM747721	1631762	1631821	BCAM1466	y	-	7.92	aatcaaaaatatcgtaaaaagatttttcagtatcgatatgcgataCGCTATGATgcgat									3.58	aatcaaaaatatcgtaaaaagattTTTCAgtatcgatatgcgatacgctatgatgcgat										3.14	aatcaaaaataTCGTAAaaagatttttcagtatcgatatgcgatacgctatgatgcgat
AM747721	1631780	1631839	BCAM1467	y	+	7.49	gcatatcgatactgaaaaatctttttacgatatttttgattcgTTTTAAGATcgagcca									3.83	gcatatcgatactgaaaaatcttTTTACgatatttttgattcgttttaagatcgagcca										4.76	gcataTCGATActgaaaaatctttttacgatatttttgattcgttttaagatcgagcca
AM747721	1635639	1635698	BCAM1472	y	+	5.84	taaaaggccgcgcccaaatcaggtgcatagtccaacaatagaCAACATAATagaaatca									4.39	taaaaggccgcgcccaaatcagGTGCAtagtccaacaatagacaacataatagaaatca										0	taaaaggccgcgcccaaatcaggtgcatagtccaacaatagacaacataatagaaatca
AM747721	1640504	1640563	BCAM1475	y	+	6.95	ccggcgcgtggtgcgtcgcttttttgacaatccggtgacgcatTCATACGATgaacggc									5.97	ccggcgcgtggtgcgtcgcttttTTGACaatccggtgacgcattcatacgatgaacggc										2.42	ccggcgcGTGGTGcgtcgcttttttgacaatccggtgacgcattcatacgatgaacggc
AM747721	1641956	1642015	BCAM1477	y	+	7.5	caggcatttttgtttcctcatctgtctcctggatgcaatcttaTCTCATAATgtagggt									3.45	caggcatttttgtttcctcatctgTCTCCtggatgcaatcttatctcataatgtagggt										2.1	cagGCATTTttgtttcctcatctgtctcctggatgcaatcttatctcataatgtagggt
AM747721	1641986	1642045	BCAM1476	y	-	7.27	gaaatcgggttgcgtaacccgctcatgcaaaccctacattatgAGATAAGATtgcatcc									4.37	gaaatcgggttgcgtaacccgctcATGCAaaccctacattatgagataagattgcatcc										0	gaaatcgggttgcgtaacccgctcatgcaaaccctacattatgagataagattgcatcc
AM747721	1644991	1645050	BCAM1479	y	+	8.37	gtcgatcatgtgcggtgcccggctgacgcacgggcaggcgcggCGGTACGATcacggga									4.41	gtcgatcatgtgcggtgcccggCTGACgcacgggcaggcgcggcggtacgatcacggga										3.68	gTCGATCatgtgcggtgcccggctgacgcacgggcaggcgcggcggtacgatcacggga
AM747721	1645514	1645573	BCAM1480	y	+	6.69	cagcgaaccggttgacgtgggtcaagcgcgcggccgcgcgcgcCACTATGCTctcgtca									3.33	cagcgaaccggttgacgtgggtcaaGCGCGcggccgcgcgcgccactatgctctcgtca										4.9	caGCGAACcggttgacgtgggtcaagcgcgcggccgcgcgcgccactatgctctcgtca
AM747721	1647864	1647923	BCAM1484	y	-	5.79	tacacgaagttccaattcggccgatttcaatttcggcggcgcaaCACGATACTgccggc									3.58	tacacgaagttccaattcggccgaTTTCAatttcggcggcgcaacacgatactgccggc										3.54	tacACGAAGttccaattcggccgatttcaatttcggcggcgcaacacgatactgccggc
AM747721	1649059	1649118	BCAM1485	y	-	5.43	cccacagcgctttattttctgggttgcaggcgcgccagcaagtgGTATAGATTcgatcc									5.8	cccacagcgctttattttctgggTTGCAggcgcgccagcaagtggtatagattcgatcc										4.58	cccacaGCGCTTtattttctgggttgcaggcgcgccagcaagtggtatagattcgatcc
AM747721	1652430	1652489	BCAM1489	y	+	8.44	gtgccggcgcaaggccgccgcgggccggccggccgcgcgagttTGGTACGATgcagcct									3.14	gtgccggcgcaaggccgccgcgggCCGGCcggccgcgcgagtttggtacgatgcagcct										5.1	gtgccgGCGCAAggccgccgcgggccggccggccgcgcgagtttggtacgatgcagcct
AM747721	1656124	1656183	BCAM1491	y	+	6.79	cagtgaatttgcgatttaagtatttaccctgatagccgcgccTCCTAGACTtctactca									3.73	cagtgaatttgcgatttaagtaTTTACcctgatagccgcgcctcctagacttctactca										0.28	caGTGAATttgcgatttaagtatttaccctgatagccgcgcctcctagacttctactca
AM747721	1660225	1660284	BCAM1494	y	-	6.82	ttgccgcaatttcaaccgaccccattacaaaaaatgtgtaaaacGCGCACAATttcatc									2.49	ttgccgcaatttcaaccgaccccATTACaaaaaatgtgtaaaacgcgcacaatttcatc										4.56	ttgCCGCAAtttcaaccgaccccattacaaaaaatgtgtaaaacgcgcacaatttcatc
AM747721	1661757	1661816	BCAM1497	y	+	7.36	ccgtgccgacggcccgcgttccgcgcggtcgaggccaaacccGTTTAGAATgcgcatga									3.61	ccgtgccgacggcccgcgttccGCGCGgtcgaggccaaacccgtttagaatgcgcatga										3.85	ccgtgCCGACGgcccgcgttccgcgcggtcgaggccaaacccgtttagaatgcgcatga
AM747721	1666902	1666961	BCAM1501	y	-	5.79	gacagcgacttcagcgcgcgccgcttggcagcgcaccgtcgccgCACGATACTgatcac									5.02	gacagcgacttcagcgcgcgccgcTTGGCagcgcaccgtcgccgcacgatactgatcac										4.71	gacaGCGACTtcagcgcgcgccgcttggcagcgcaccgtcgccgcacgatactgatcac
AM747721	1677585	1677644	BCAM1514	y	+	5.99	agtgcccgtgcacaacgggcgctttgcgtctgcgcgcgtgtcGCGTAGGATgtccgtta									5.44	agtgcccgtgcacaacgggcgctTTGCGtctgcgcgcgtgtcgcgtaggatgtccgtta										3.35	agtgcccGTGCACaacgggcgctttgcgtctgcgcgcgtgtcgcgtaggatgtccgtta
AM747721	1678641	1678700	BCAM1515	n	+	8.52	gcagcgaaagggcgatgccgcgtgcggcatcgtccgtcacattTGATATGATtgcgacc									3.74	gcagcgaaagggcgatgccgcGTGCGgcatcgtccgtcacatttgatatgattgcgacc										5.29	gcaGCGAAAgggcgatgccgcgtgcggcatcgtccgtcacatttgatatgattgcgacc
AM747721	1683551	1683610	BCAM1517	y	-	7.12	gacaaggatggtggatcgaccgatttcccgttacccgaccactcgCGCGATAATcgacc									3.96	gacaaggatggtggatcgaccgaTTTCCcgttacccgaccactcgcgcgataatcgacc										1.61	gacaaggATGGTGgatcgaccgatttcccgttacccgaccactcgcgcgataatcgacc
AM747721	1686002	1686061	BCAM1519	y	-	6.75	tcccccttttcccctctgaacattccacgccgcgcgccgaccaaTGGCATCATatgggc									3.49	tcccccttttcccctctgaacattccACGCCgcgcgccgaccaatggcatcatatgggc										0.06	tcccccttttcccctCTGAACattccacgccgcgcgccgaccaatggcatcatatgggc
AM747721	1686144	1686203	BCAM1520	y	+	9.68	aaacggccggttgctatgacgaggatcgaattggcctcttatcTCGTAAAATcgaggtc									4.87	aaacggccggttgctatgacgaggaTCGAAttggcctcttatctcgtaaaatcgaggtc										4.66	aaacggCCGGTTgctatgacgaggatcgaattggcctcttatctcgtaaaatcgaggtc
AM747721	1688368	1688427	BCAM1521	y	-	6.59	cgcgcacattgcccgtttggccaattgccgccgtgtggcgcgcgCCCTATTCTccgttc									6.01	cgcgcacattgcccgtttggccaaTTGCCgccgtgtggcgcgcgccctattctccgttc										3.99	cGCGCACattgcccgtttggccaattgccgccgtgtggcgcgcgccctattctccgttc
AM747721	1701957	1702016	BCAM1533	y	-	8.91	aaccgttagatatccaatcattcgtcaattgagttttgacattatTTCTATAATgtcga									3.6	aaccgttagatatccaatcatTCGTCaattgagttttgacattatttctataatgtcga										3.64	aaCCGTTAgatatccaatcattcgtcaattgagttttgacattatttctataatgtcga
AM747721	1704974	1705033	BCAM1536	y	+	8.28	ctcaacatgccggttcgacgttactagacgaccggtctaatcgtTGCTACCATacgcca									2.69	ctcaacatgccggttcgacgttactagACGACcggtctaatcgttgctaccatacgcca										1.66	cTCAACAtgccggttcgacgttactagacgaccggtctaatcgttgctaccatacgcca
AM747721	1706964	1707023	BCAM1538	n	+	4.81	acctaccaccgttgcacgctggcgtcgcccgacgccggcttgTGGCATGCTcgtttccg									5.58	acctaccaccgttgcacgctggcgTCGCCcgacgccggcttgtggcatgctcgtttccg										3.12	acctaccaCCGTTGcacgctggcgtcgcccgacgccggcttgtggcatgctcgtttccg
AM747721	1714086	1714145	BCAM1543	y	-	4.81	atatttgaactgccgacgcaggaagttcgggcgttgtaacgcgtgTGATATCTTccgac									3.19	atatttgaactgccgacgcaggaagtTCGGGcgttgtaacgcgtgtgatatcttccgac										3.31	atatTTGAACtgccgacgcaggaagttcgggcgttgtaacgcgtgtgatatcttccgac
AM747721	1718337	1718396	BCAM1546	y	+	8.85	gcccgtcggttgaaaccgaccttgcgccccctacccgattcgtTTGTAGAATcggcgtg									5.05	gcccgtcggttgaaaccgaccTTGCGccccctacccgattcgtttgtagaatcggcgtg										4.32	gcccgTCGGTTgaaaccgaccttgcgccccctacccgattcgtttgtagaatcggcgtg
AM747721	1722019	1722078	BCAM1550	y	+	6.31	ttgcgcaaaaaatgcgaagaaactggtcacgttgtgacattttTCCTAATCTgtttgca									2.23	ttgcgcaaaaaatgcgaagaaaCTGGTcacgttgtgacatttttcctaatctgtttgca										4.47	ttGCGCAAaaaatgcgaagaaactggtcacgttgtgacatttttcctaatctgtttgca
AM747721	1728304	1728363	BCAM1554	y	+	5.28	ggtgcgcggcgccgtcgggcggcccgcgccgccggtttttcaTGGTAATGTcgtgcgca									3.99	ggtgcgcggcgccgtcgggcggcccGCGCCgccggtttttcatggtaatgtcgtgcgca										3.78	ggtgcGCGGCGccgtcgggcggcccgcgccgccggtttttcatggtaatgtcgtgcgca
AM747721	1730685	1730744	BCAM1556	y	+	7.13	cctggccgatcccgcccgccgcgccgcgcggcgccggtttcccCTATAAGATggcagat									3.56	cctggccgatcccgcccgccgcgCCGCGcggcgccggtttcccctataagatggcagat										4.97	cctggCCGATCccgcccgccgcgccgcgcggcgccggtttcccctataagatggcagat
AM747721	1745427	1745486	BCAM1569	y	+	6.73	acgtcctgttacaaaaaaccgcctgtcgcgcggcattcgaatcGCCTACATTgcaatcc									4.64	acgtcctgttacaaaaaaccgcctgTCGCGcggcattcgaatcgcctacattgcaatcc										2.65	acgtcCTGTTAcaaaaaaccgcctgtcgcgcggcattcgaatcgcctacattgcaatcc
AM747721	1748305	1748364	BCAM1570	y	-	6.27	gttccgatgcgttgacgcgtatcaacgtgctccgattccggaaCCGGATACTgagtcgc									2.61	gttccgatgcgttgacgcgtatcaacGTGCTccgattccggaaccggatactgagtcgc										3.81	gttCCGATGcgttgacgcgtatcaacgtgctccgattccggaaccggatactgagtcgc
AM747721	1753296	1753355	BCAM1573	y	+	6.47	ccacctcgtccgtcgatacagacttttaaaacgcacgaatgacGAGTATCCTaaaaaag									3.44	ccacctcgtccgtcgatacagactTTTAAaacgcacgaatgacgagtatcctaaaaaag										3.12	ccacctcgtccgTCGATAcagacttttaaaacgcacgaatgacgagtatcctaaaaaag
AM747721	1757412	1757471	BCAM1576	y	+	7.84	gtcgaatcgtccgacaaacggctttcatccgcccccttgccgCGCTATAGTcgcgttca									3.57	gtcgaatcgtccgacaaacggcTTTCAtccgcccccttgccgcgctatagtcgcgttca										1.52	gTCGAATcgtccgacaaacggctttcatccgcccccttgccgcgctatagtcgcgttca
AM747721	1767642	1767701	BCAM1581	y	-	7.97	agttgtttcttgttgcaacgcaacgcccgcccaataacggcgaTGGTATGCTggccggc									4.23	agttgtttcttgttgcaacgcaACGCCcgcccaataacggcgatggtatgctggccggc										1.57	agTTGTTTcttgttgcaacgcaacgcccgcccaataacggcgatggtatgctggccggc
AM747721	1774205	1774264	BCAM1588	y	-	6.24	tcttatgtcttatataagacttgaccgaaatttcgctggacagGATTACTATtgagtcc									5.1	tcttatgtcttatataagacTTGACcgaaatttcgctggacaggattactattgagtcc										1.48	tcttATGTCTtatataagacttgaccgaaatttcgctggacaggattactattgagtcc
AM747721	1776758	1776817	BCAM1591A	y	+	7.62	catgcgcgcgccgccgacccttcacgtcgcgttaagtttcgcgCCCTAGACTgattacg									4.17	catgcgcgcgccgccgacccttcacgTCGCGttaagtttcgcgccctagactgattacg										3.48	catgcgcGCGCCGccgacccttcacgtcgcgttaagtttcgcgccctagactgattacg
AM747721	1780716	1780775	BCAM1594	y	+	4.55	aagcgccacgccggcacgcgcggaaaattgacatcgcggccaaaccTAATAGAATtagt									4.46	aagcgccacgccggcacgcgcggaaaaTTGACatcgcggccaaacctaatagaattagt										3.85	aaGCGCCAcgccggcacgcgcggaaaattgacatcgcggccaaacctaatagaattagt
AM747721	1802477	1802536	BCAM1619	y	-	4.35	cttgtgcgccgcaccaaaagaacttgacgaaacggccgctaccGCGTAGTGTccgagac									5.97	cttgtgcgccgcaccaaaagaacTTGACgaaacggccgctaccgcgtagtgtccgagac										4.6	cttgtgcgCCGCACcaaaagaacttgacgaaacggccgctaccgcgtagtgtccgagac
AM747721	1823440	1823499	BCAM1640	y	+	7.71	aaacatcatgttgcacaacgagccgcgaccgtcgcacatcgttTGATACCATcaaacga									4.14	aaacatcatgttgcacaacgagccGCGACcgtcgcacatcgtttgataccatcaaacga										2.15	aaacatcatgTTGCACaacgagccgcgaccgtcgcacatcgtttgataccatcaaacga
AM747721	1840137	1840196	BCAM1655	y	+	7.29	gccaggcgatcgccgtcgacggcggcttcaccgtgtggtgatcGTGTACCATcggcgct									2.99	gccaggcgatcgccgtcgacgGCGGCttcaccgtgtggtgatcgtgtaccatcggcgct										5.17	gccagGCGATCgccgtcgacggcggcttcaccgtgtggtgatcgtgtaccatcggcgct
AM747721	1852141	1852200	BCAM1667	y	+	8.42	cgcgcaccgcgccatccgcgagccgaatgccggatgcaacgctcGGGTAAGATgcgtga									3.91	cgcgcaccgcgccatccgcgagccgaATGCCggatgcaacgctcgggtaagatgcgtga										4.27	cgcgcaccGCGCCAtccgcgagccgaatgccggatgcaacgctcgggtaagatgcgtga
AM747721	1853601	1853660	BCAM1668	y	+	8.07	cgcagcccgtccggccccgcgccctgctccattcccgaagacgCGTTAGACTagtcgga									3.31	cgcagcccgtccggccccgcgccCTGCTccattcccgaagacgcgttagactagtcgga										3.91	cgcagcCCGTCCggccccgcgccctgctccattcccgaagacgcgttagactagtcgga
AM747721	1854076	1854135	BCAM1669	y	+	7.4	acgatctttcactcaaactcgcgtttaccctaggtgaagcgacGCCTACGATgtaatca									3.83	acgatctttcactcaaactcgcgTTTACcctaggtgaagcgacgcctacgatgtaatca										2.91	ACGATCtttcactcaaactcgcgtttaccctaggtgaagcgacgcctacgatgtaatca
AM747721	1857497	1857556	BCAM1671	n	-	2.13	tgcgccgtgtgcggcttgttccgattgcgtgaccctgcgttttaTGGTCTCGTtgcggg									5.35	tgcgccgtgtgcggcttgttccgaTTGCGtgaccctgcgttttatggtctcgttgcggg										3.81	tgcgccgtgtGCGGCTtgttccgattgcgtgaccctgcgttttatggtctcgttgcggg
AM747721	1862661	1862720	BCAM1675	y	+	7.18	gccgcgctgacggtgtcgcggccatgcagccgatccgcgcgcgGGTTACATTgcaggtc									4.46	gccgcgctgacggtgtcgcggccATGCAgccgatccgcgcgcgggttacattgcaggtc										3.46	gccGCGCTGacggtgtcgcggccatgcagccgatccgcgcgcgggttacattgcaggtc
AM747721	1869620	1869679	BCAM1679	y	-	8.85	aaatccgcacaaagccgacgtgaaagattctgtaatattaattCCGTATACTcgtaagt									2.82	aaatccgcacaaagccgacGTGAAagattctgtaatattaattccgtatactcgtaagt										4.67	aaatCCGCACaaagccgacgtgaaagattctgtaatattaattccgtatactcgtaagt
AM747721	1870381	1870440	BCAM1680	y	-	5.78	gcgtagtcgcatcggcgcggctcactgcagcgatcgattcgccgGCGCATGATggcaac									4.25	gcgtagtcgcatcggcgcggctcaCTGCAgcgatcgattcgccggcgcatgatggcaac										2.39	GCGTAGtcgcatcggcgcggctcactgcagcgatcgattcgccggcgcatgatggcaac
AM747721	1885142	1885201	BCAM1691	y	+	7.43	cggggcccgcgagccggcgcccggccccggcgcgcccggttcgCTGTACCATcgcggct									2.39	cggggcccgcgagccggcgcccggccCCGGCgcgcccggttcgctgtaccatcgcggct										3.08	cggggcccGCGAGCcggcgcccggccccggcgcgcccggttcgctgtaccatcgcggct
AM747721	1887654	1887713	BCAM1693	y	-	6.02	cggtgagcgcgggtgcgccccggtaccggcgcgcggccgaatgACGGACAATccgccgc									2.86	cggtgagcgcgggtgcgccccggtaCCGGCgcgcggccgaatgacggacaatccgccgc										2.74	cggtgagcGCGGGTgcgccccggtaccggcgcgcggccgaatgacggacaatccgccgc
AM747721	1893001	1893060	BCAM1697	y	-	4.98	atcgtaaaaaatagtcaatggcgcttgtcgcgacgcatgcgatgAGCGACGATccttct									4.32	atcgtaaaaaatagtcaatggcgcTTGTCgcgacgcatgcgatgagcgacgatccttct										3.3	aTCGTAAaaaatagtcaatggcgcttgtcgcgacgcatgcgatgagcgacgatccttct
AM747721	1895043	1895102	BCAM1700	y	+	6.11	taaatttaccgttctctggcgcttctcatggtacctcgccggGACTACGATcgtctgca									3.24	taaatttaccgttctctggcgctTCTCAtggtacctcgccgggactacgatcgtctgca										3.97	taaatttaCCGTTCtctggcgcttctcatggtacctcgccgggactacgatcgtctgca
AM747721	1895063	1895122	BCAM1699	y	-	7.57	cggccggcgacatgccggcatgcagacgatcgtagtcccggcgAGGTACCATgagaagc									2.92	cggccggcgacatgccggcATGCAgacgatcgtagtcccggcgaggtaccatgagaagc										3.27	cggCCGGCGacatgccggcatgcagacgatcgtagtcccggcgaggtaccatgagaagc
AM747721	1898228	1898287	BCAM1703	y	+	6.45	ggcgatggtgacaatggccggcgcgacacgcgacggcatcctgGTCTAAGCTgtccgct									4.13	ggcgatggtgacaatggccggcGCGACacgcgacggcatcctggtctaagctgtccgct										3.37	ggcgatgGTGACAatggccggcgcgacacgcgacggcatcctggtctaagctgtccgct
AM747721	1902829	1902888	BCAM1706	y	+	9.02	cggcggcggcgaacccgtgacgtcgcaaccccgcgcgattcttCGATATACTgaaccga									5.28	cggcggcggcgaacccgtgacgTCGCAaccccgcgcgattcttcgatatactgaaccga										5.33	cggcggcgGCGAACccgtgacgtcgcaaccccgcgcgattcttcgatatactgaaccga
AM747721	1910353	1910412	BCAM1712	y	-	9.5	gacaaattcgggctcgccctgacataaatctaccgaccggtcgGTTTATAATcgctcgc									2.11	gacaaattcgggctcgccCTGACataaatctaccgaccggtcggtttataatcgctcgc										2.46	gacaaatTCGGGCtcgccctgacataaatctaccgaccggtcggtttataatcgctcgc
AM747721	1922787	1922846	BCAM1722	y	-	9.18	tgagaacttgcgtgcgcacaatcgcccaaattcgtctgcagcgGCGTACAATtcggcgc									5.29	tgagaacttgcgtgcgcacaaTCGCCcaaattcgtctgcagcggcgtacaattcggcgc										2.74	tgagaacttgcgtGCGCACaatcgcccaaattcgtctgcagcggcgtacaattcggcgc
AM747721	1922884	1922943	BCAM1723	y	+	9.32	cgtgcaacgacgcgatgcctcgcgacaatttgtatcacaacaCGATATAATtccgggct									3.84	cgtgcaacgacgcgatgcctcGCGACaatttgtatcacaacacgatataattccgggct										3.27	cgtgcaACGACGcgatgcctcgcgacaatttgtatcacaacacgatataattccgggct
AM747721	1926605	1926664	BCAM1726	y	+	5.57	tccgccgtttaaagttggttaacaattcaacagacgaaagttTGTCATCATggtgctca									2.23	tccgccgtttaaagttggttaacaATTCAacagacgaaagtttgtcatcatggtgctca										3.96	tccgCCGTTTaaagttggttaacaattcaacagacgaaagtttgtcatcatggtgctca
AM747721	1928896	1928955	BCAM1728	y	-	7.97	catgcgacgaccaagcatataaatttcttttgcgtaccagaagcTGCTAAATTgctttg									2.63	catgcgacgaccaagcatataaaTTTCTtttgcgtaccagaagctgctaaattgctttg										4.12	catgcgACGACCaagcatataaatttcttttgcgtaccagaagctgctaaattgctttg
AM747721	1931550	1931609	BCAM1731	y	+	6.63	atgcgcggcacgcgaagcgtcattgacgtcgcgcgcgcgcatcGGGCATCATcggccca									5.87	atgcgcggcacgcgaagcgtcaTTGACgtcgcgcgcgcgcatcgggcatcatcggccca										4.61	atgcGCGGCAcgcgaagcgtcattgacgtcgcgcgcgcgcatcgggcatcatcggccca
AM747721	1937824	1937883	BCAM1736	y	-	6.63	aacatttaatggactataaaaagattgttcgatccgatttgtgcGCGTACATTgcaggt									2.99	aacatttaatggactataaaaagaTTGTTcgatccgatttgtgcgcgtacattgcaggt										2.66	aacatttaATGGACtataaaaagattgttcgatccgatttgtgcgcgtacattgcaggt
AM747721	1946472	1946531	BCAM1739	y	+	5.88	ggaccggccaagccgcaaatcattgtggacgggatgaattagTTCGACAATatcgcgca									3.66	ggaccggccaagccgcaaatcaTTGTGgacgggatgaattagttcgacaatatcgcgca										4.12	ggaCCGGCCaagccgcaaatcattgtggacgggatgaattagttcgacaatatcgcgca
AM747721	1946907	1946966	BCAM1740	n	+	8.1	cgccagcggcagaccgaacgggccagcagcaccgcggttcagcACCTAGAATgacagca									0	cgccagcggcagaccgaacgggccagcagcaccgcggttcagcacctagaatgacagca										3.09	cgccagcggcagaCCGAACgggccagcagcaccgcggttcagcacctagaatgacagca
AM747721	1949304	1949363	BCAM1741	y	-	5.97	caacctcgcccgcgccagggaaatcctgtcgccggatgcaacaacAGGCACAATacgga									3.31	caacctcgcccgcgccagggaaatcctgTCGCCggatgcaacaacaggcacaatacgga										3.86	caaccTCGCCCgcgccagggaaatcctgtcgccggatgcaacaacaggcacaatacgga
AM747721	1949389	1949448	BCAM1742	y	+	3.4	cgggccgccggcggcggttttaatgttgatttaagccggcggCGGCATTGTctcgggtg									4.26	cgggccgccggcggcggttttaatgTTGATttaagccggcggcggcattgtctcgggtg										3.2	cgggCCGCCGgcggcggttttaatgttgatttaagccggcggcggcattgtctcgggtg
AM747721	1951097	1951156	BCAM1743	y	-	5.6	gatccggccgtggcggaaggtggtttacgcttcccctgatatgaCGCGAATATtgtcgg									3.83	gatccggccgtggcggaaggtggTTTACgcttcccctgatatgacgcgaatattgtcgg										4.12	gatCCGGCCgtggcggaaggtggtttacgcttcccctgatatgacgcgaatattgtcgg
AM747721	1957967	1958026	BCAM1747	y	-	4.06	tgaattcgggaaagggcatgtccgtattgaacgccattgcattcgatCGGTAAAATgaa									4.82	tgaattcgggaaagggcatgtccgtaTTGAAcgccattgcattcgatcggtaaaatgaa										2.59	tgaatTCGGGAaagggcatgtccgtattgaacgccattgcattcgatcggtaaaatgaa
AM747721	1958347	1958406	BCAM1748	y	+	9.15	gcgtcaatgcgcggcatcccatcgtcatcgccccgcgatcgaCCGTATAATttcccgca									4.17	gcgtcaatgcgcggcatcccatcgtcaTCGCCccgcgatcgaccgtataatttcccgca										3.98	gcgtcaatgcGCGGCAtcccatcgtcatcgccccgcgatcgaccgtataatttcccgca
AM747721	1964416	1964475	BCAM1753A	y	-	5.86	cgacggccggctgttgcgcttcgatgcgcgcgatagccgatccaTGCAATCATgcggac									4.1	cgacggccggctgttgcgcttcgATGCGcgcgatagccgatccatgcaatcatgcggac										4.39	cgacggCCGGCTgttgcgcttcgatgcgcgcgatagccgatccatgcaatcatgcggac
AM747721	1967501	1967560	BCAM1755	y	-	6.64	cggcacccgtcccgctgtgtgtacacctgttcacttcaaaaaaGAGTACAGTttcggtc									0.78	cggcacccgtcccgctgtgtgtacacCTGTTcacttcaaaaaagagtacagtttcggtc										3.91	cggcacCCGTCCcgctgtgtgtacacctgttcacttcaaaaaagagtacagtttcggtc
AM747721	1976027	1976086	BCAM1761	y	+	8.63	tgtatcgaatcgtttcaacgcgccaacggcgtcaaatgctgcGGGTATACTccgtcgtc									2.97	tgtatcgaatcgtttcaacgcgccaACGGCgtcaaatgctgcgggtatactccgtcgtc										4.82	tgtaTCGAATcgtttcaacgcgccaacggcgtcaaatgctgcgggtatactccgtcgtc
AM747721	1978284	1978343	BCAM1763	y	+	7.66	cgccgagccggcgcggggcctgcgccggcccgtgcggcggcgATCTACAATgaccggca									3.98	cgccgagccggcgcggggcctGCGCCggcccgtgcggcggcgatctacaatgaccggca										3.55	cgccgagCCGGCGcggggcctgcgccggcccgtgcggcggcgatctacaatgaccggca
AM747721	1994841	1994900	BCAM1778	y	-	5.45	gcgacggcctgagtacccggcgtctcgcgcaaagccggcgtttgGCTTATCGTgtcggt									4.92	gcgacggcctgagtacccggcgtcTCGCGcaaagccggcgtttggcttatcgtgtcggt										3.5	gcgACGGCCtgagtacccggcgtctcgcgcaaagccggcgtttggcttatcgtgtcggt
AM747721	1995948	1996007	BCAM1779	y	-	7.15	aagggtgaggcggggccgtttcgctggaacgcgacggcggtcgcTGCTACGCTagggtc									3.48	aagggtgaggcggggccgttTCGCTggaacgcgacggcggtcgctgctacgctagggtc										1.73	aagggtgagGCGGGGccgtttcgctggaacgcgacggcggtcgctgctacgctagggtc
AM747721	1996895	1996954	BCAM1780	y	-	4.64	gtcatcattgtttgcatccggttacacgtcggccgttccgttttTGAGATGCTtgaaag									2.33	gtcatcattgtttgcatccggttacacgTCGGCcgttccgtttttgagatgcttgaaag										2.14	gtcatcaTTGTTTgcatccggttacacgtcggccgttccgtttttgagatgcttgaaag
AM747721	2005687	2005746	BCAM1787	y	-	5.35	ttgcatgcgacgacccgcacccgatggacggacggtttccgacgTGACACCATtttgtc									3.47	ttgcatgcgacgacccgcacccgATGGAcggacggtttccgacgtgacaccattttgtc										1.88	ttgcatgcgacgacCCGCACccgatggacggacggtttccgacgtgacaccattttgtc
AM747721	2013830	2013889	BCAM1795	y	-	5.1	tgtttgacatgatcggtatgcatttgagttatgtgaggtcagcGTACATCATcgaaacc									5.31	tgtttgacatgatcggtatgcatTTGAGttatgtgaggtcagcgtacatcatcgaaacc										2.85	tgtttgacatgaTCGGTAtgcatttgagttatgtgaggtcagcgtacatcatcgaaacc
AM747721	2015980	2016039	BCAM1797	n	-	8.89	cggccgcgcagcatgctgtgacggccgggcgcacgcgttcccgTCGTAGAATcgagccc									2.48	cggccgcgcagcatgctgtgacggCCGGGcgcacgcgttcccgtcgtagaatcgagccc										4.13	cggccGCGCAGcatgctgtgacggccgggcgcacgcgttcccgtcgtagaatcgagccc
AM747721	2017471	2017530	BCAM1799	y	+	7.84	gaccggccccgttttttcggcttgacgattccggttcggcacgAGATAAACTgtatatc									5.58	gaccggccccgttttttcggcTTGACgattccggttcggcacgagataaactgtatatc										3.89	gaccggccCCGTTTtttcggcttgacgattccggttcggcacgagataaactgtatatc
AM747721	2018646	2018705	BCAM1800	n	-	6.3	acggctggaattcctgcctgaatattgcgaatgcgtccggaaatTTGTAGATTgacgac									5.35	acggctggaattcctgcctgaataTTGCGaatgcgtccggaaatttgtagattgacgac										3.44	acggCTGGAAttcctgcctgaatattgcgaatgcgtccggaaatttgtagattgacgac
AM747721	2019301	2019360	BCAM1802	y	+	7.1	ttcacacaaacgcacctttcacaacactgaatgacgaccattttgCGGTAAAGTtatct									3.37	ttcacacaaacgcacctttcacaacaCTGAAtgacgaccattttgcggtaaagttatct										3.75	ttcacacaaACGCACctttcacaacactgaatgacgaccattttgcggtaaagttatct
AM747721	2020338	2020397	BCAM1803	y	+	8.93	gtcgaatggccaccgcccgcgccgcgggcatgagcgggttcctCAGTACAATagccgca									3.17	gtcgaatggccaccgcccgcgCCGCGggcatgagcgggttcctcagtacaatagccgca										3.95	gTCGAATggccaccgcccgcgccgcgggcatgagcgggttcctcagtacaatagccgca
AM747721	2027541	2027600	BCAM1808	y	+	5.28	taagccgccgaactcgcaaacggctttaccacgcgcggcggcggcCGGCATAGTagcgt									3.74	taagccgccgaactcgcaaacggcTTTACcacgcgcggcggcggccggcatagtagcgt										5.29	taagccgCCGAACtcgcaaacggctttaccacgcgcggcggcggccggcatagtagcgt
AM747721	2028136	2028195	BCAM1809	y	+	9.65	aggcgcgaacacgcgccccgcctcgcccgagcctgccccggcgCGCTAGAATggccgca									5.57	aggcgcgaacacgcgccccgccTCGCCcgagcctgccccggcgcgctagaatggccgca										5.4	aggcGCGAACacgcgccccgcctcgcccgagcctgccccggcgcgctagaatggccgca
AM747721	2029222	2029281	BCAM1810	y	+	4.81	gcgaaacagttacaagataacggttgacgcgagccccagcgacGGTTAGTGTaggcacc									5.97	gcgaaacagttacaagataacggTTGACgcgagccccagcgacggttagtgtaggcacc										4.16	GCGAAAcagttacaagataacggttgacgcgagccccagcgacggttagtgtaggcacc
AM747721	2029609	2029668	BCAM1811	n	+	0	gccgctgtaaagtttgaagggcccggcctcccacgatggacgccgggtcgcagcgacat									3.13	gccgctgtaaagtttgaagggcCCGGCctcccacgatggacgccgggtcgcagcgacat										2.89	gccgCTGTAAagtttgaagggcccggcctcccacgatggacgccgggtcgcagcgacat
AM747721	2032379	2032438	BCAM1814	y	+	7	ctcttgcggtttccgggttcacccactatcgttacatcaaacaATGTAACATtcaaaaa									0.64	ctcttgcggtttccgggttcacccACTATcgttacatcaaacaatgtaacattcaaaaa										0	ctcttgcggtttccgggttcacccactatcgttacatcaaacaatgtaacattcaaaaa
AM747721	2037360	2037419	BCAM1818	y	-	5.87	atcccatgcaccggaataggggattctggatagtcaggatttgTGCGACGATgccccgc									2.99	atcccatgcaccggaataggggattCTGGAtagtcaggatttgtgcgacgatgccccgc										2.04	atcccatgcaCCGGAAtaggggattctggatagtcaggatttgtgcgacgatgccccgc
AM747721	2039452	2039511	BCAM1822	y	+	6.74	cgccgccgttgtgcgcccgcacatcgctttgtcacgcaatcgGCGCATAATgccggaca									4.34	cgccgccgttgtgcgcccgcacaTCGCTttgtcacgcaatcggcgcataatgccggaca										3.3	cgccgCCGTTGtgcgcccgcacatcgctttgtcacgcaatcggcgcataatgccggaca
AM747721	2046767	2046826	BCAM1826	y	-	5.78	tcgaccacgaacaatcgccccgcacaacatggggattgcgcgcgaTGCTATCGTggcgg									2.38	tcgaccacgaacaatcgccCCGCAcaacatggggattgcgcgcgatgctatcgtggcgg										4.73	tcgaccACGAACaatcgccccgcacaacatggggattgcgcgcgatgctatcgtggcgg
AM747721	2049646	2049705	BCAM1829	y	+	7.17	tatgcggccggccgatctctttagatcgcttcgtgcggccgcaCGCTACGCTggaagca									3.97	tatgcggccggccgatctctttagaTCGCTtcgtgcggccgcacgctacgctggaagca										4.4	tatgcggCCGGCCgatctctttagatcgcttcgtgcggccgcacgctacgctggaagca
AM747721	2050566	2050625	BCAM1830	n	+	6.8	cgtttaccgggggaagccccaagtgcttcgtcgaacgtgtccgCGTTACGCTtgagcga									3.36	cgtttaccgggggaagccccaaGTGCTtcgtcgaacgtgtccgcgttacgcttgagcga										1.98	cgtttaCCGGGGgaagccccaagtgcttcgtcgaacgtgtccgcgttacgcttgagcga
AM747721	2056400	2056459	BCAM1835	y	-	5.52	cggggagtatcgcgagcggatgacttgccggattcacgcggcgaACGTACGCTtgatcg									6.01	cggggagtatcgcgagcggatgacTTGCCggattcacgcggcgaacgtacgcttgatcg										2.11	cggggagtatcGCGAGCggatgacttgccggattcacgcggcgaacgtacgcttgatcg
AM747721	2057632	2057691	BCAM1838	n	+	7.75	ggcggccggcgaacagtctggaaagtacgccaatttgcggcgaCTGCATAATgacgggg									3.49	ggcggccggcgaacagtctggaaagtACGCCaatttgcggcgactgcataatgacgggg										5.33	ggcggccgGCGAACagtctggaaagtacgccaatttgcggcgactgcataatgacgggg
AM747721	2059751	2059810	BCAM1840	y	-	4.66	tgcagggtgccgagcgtacgcgcgattgttggcgcgtggcgcgcgTGTTCTAATtcacg									2.76	tgcagggtgccgagcgtacgcgcgattgTTGGCgcgtggcgcgcgtgttctaattcacg										2.65	tgcagggtgCCGAGCgtacgcgcgattgttggcgcgtggcgcgcgtgttctaattcacg
AM747721	2075868	2075927	BCAM1856	y	-	6.98	tgcagcgcggcgccgcgcgccggtgcgagcccgggcgcgcactgAGGTAGCATgaccga									4.03	tgcagcgcggcgccgcgcgccgGTGCGagcccgggcgcgcactgaggtagcatgaccga										3.8	tgcagcGCGGCGccgcgcgccggtgcgagcccgggcgcgcactgaggtagcatgaccga
AM747721	2076616	2076675	BCAM1857	y	-	6.85	cacgcatggtgcgagcgcgtctggaaaatgccgagtcatatcgTAATAAGATatgaagt									3.25	cacgcatggtgcgagcgcgtctggaaaATGCCgagtcatatcgtaataagatatgaagt										3.11	cACGCATggtgcgagcgcgtctggaaaatgccgagtcatatcgtaataagatatgaagt
AM747721	2079419	2079478	BCAM1862	y	+	8.22	gcgacgacgggtcgcgcctcacggtgccgcgccgtgcggcttcgCGCGATAATcggcca									4.79	gcgacgacgggtcgcgcctcacgGTGCCgcgccgtgcggcttcgcgcgataatcggcca										2.92	gcgACGACGggtcgcgcctcacggtgccgcgccgtgcggcttcgcgcgataatcggcca
AM747721	2085676	2085735	BCAM1867	y	+	7.53	agtagcgccgccgccaggcggttgacgcaggcgcgcgccgccCACTAGAATgccgccca									5.58	agtagcgccgccgccaggcggTTGACgcaggcgcgcgccgcccactagaatgccgccca										3.53	agtagcgccgCCGCCAggcggttgacgcaggcgcgcgccgcccactagaatgccgccca
AM747721	2087435	2087494	BCAM1869	y	+	7.12	atcctgccagcgcagttccattctttctccgacaacgtcacgcTGTCATACTtgtcagg									3.17	atcctgccagcgcagttccattcttTCTCCgacaacgtcacgctgtcatacttgtcagg										3.71	atcctgccaGCGCAGttccattctttctccgacaacgtcacgctgtcatacttgtcagg
AM747721	2088097	2088156	BCAM1870	y	+	6.07	gtcaccctgtaagagttaccagttacaggctcctcgtgccgcgCGCTGTAATgcacgca									2.14	gtcaccctgtaagagttaccaGTTACaggctcctcgtgccgcgcgctgtaatgcacgca										3.03	gtcaccCTGTAAgagttaccagttacaggctcctcgtgccgcgcgctgtaatgcacgca
AM747721	2090307	2090366	BCAM1872	y	-	6.87	agccggccgatcgcgattgggcgaggcgagcggatcgtgtttcgGGCGATACTggctgt									3.2	agccggccgatcgcgattgggcgagGCGAGcggatcgtgtttcgggcgatactggctgt										5	agccggCCGATCgcgattgggcgaggcgagcggatcgtgtttcgggcgatactggctgt
AM747721	2090320	2090379	BCAM1873	y	+	7.69	cccgaaacacgatccgctcgcctcgcccaatcgcgatcggccgGCTTATCATtgaccgg									5.57	cccgaaacacgatccgctcgccTCGCCcaatcgcgatcggccggcttatcattgaccgg										4.43	cCCGAAAcacgatccgctcgcctcgcccaatcgcgatcggccggcttatcattgaccgg
AM747721	2137994	2138053	BCAM1874-2	y	-	9.14	atagccgggcgggcggcggcagtcgcgtgacgtttccagattagCGGTAAACTcccgtc									4.92	atagccgggcgggcggcggcagTCGCGtgacgtttccagattagcggtaaactcccgtc										2.69	atagCCGGGCgggcggcggcagtcgcgtgacgtttccagattagcggtaaactcccgtc
AM747721	2138004	2138063	BCAM1926	y	+	9.54	taccgctaatctggaaacgtcacgcgactgccgccgcccgcccGGCTATACTgggctca									4.23	taccgctaatctggaaacgtcacGCGACtgccgccgcccgcccggctatactgggctca										3.93	taCCGCTAatctggaaacgtcacgcgactgccgccgcccgcccggctatactgggctca
AM747721	2139133	2139192	BCAM1927	y	-	7.64	aacgctgtatattcaaactaagggtttccccttggaatggcgcgCACTACACTgaattc									3.87	aacgctgtatattcaaactaagggTTTCCccttggaatggcgcgcactacactgaattc										2.71	aacgCTGTATattcaaactaagggtttccccttggaatggcgcgcactacactgaattc
AM747721	2142673	2142732	BCAM1931	y	-	8.32	aaaagcttatttctttatttgcggatcgctcccctagggtacacCCCTAAACTcacggt									3.97	aaaagcttatttctttatttgcggaTCGCTcccctagggtacacccctaaactcacggt										0.36	aaaagcTTATTTctttatttgcggatcgctcccctagggtacacccctaaactcacggt
AM747721	2156123	2156182	BCAM1943	y	-	9.62	ggcaagtagttgcaattgcaatcgtatgacgggcattgttatcgAGGTAAAATttaatt									4.25	ggcaagtagttgcaattgcaatcgtATGACgggcattgttatcgaggtaaaatttaatt										2.57	ggcaagtagTTGCAAttgcaatcgtatgacgggcattgttatcgaggtaaaatttaatt
AM747721	2178653	2178712	BCAM1962A	n	+	8.28	tgacgcggcccgccacgcaccgcaggcgaacgacgggcggccGCCTACAATgactgtcg									3.56	tgacgcggcccgccacgcaccgcagGCGAAcgacgggcggccgcctacaatgactgtcg										4.51	tgacGCGGCCcgccacgcaccgcaggcgaacgacgggcggccgcctacaatgactgtcg
AM747721	2181771	2181830	BCAM1965	y	-	7.65	gacgatatgtttgtaagcactaccggcaatggggttgatagcgTGCGACAATcttgggg									3.13	gacgatatgtttgtaagcactaCCGGCaatggggttgatagcgtgcgacaatcttgggg										3.47	gACGATAtgtttgtaagcactaccggcaatggggttgatagcgtgcgacaatcttgggg
AM747721	2181795	2181854	BCAM1966	y	+	6.85	accccattgccggtagtgcttacaaacatatcgtcaaaacacgATATATGATtcgccca									0	accccattgccggtagtgcttacaaacatatcgtcaaaacacgatatatgattcgccca										4.38	accccattgCCGGTAgtgcttacaaacatatcgtcaaaacacgatatatgattcgccca
AM747721	2189170	2189229	BCAM1973	y	-	3.94	tcgggcgatcgatggaaagccttgcttgaaaaaaatcgtccgtaTGCTTGACTgaatgg									5.3	tcgggcgatcgatggaaagccttgcTTGAAaaaaatcgtccgtatgcttgactgaatgg										5.05	tcggGCGATCgatggaaagccttgcttgaaaaaaatcgtccgtatgcttgactgaatgg
AM747721	2191672	2191731	BCAM1975	y	-	7.21	cggcctgtcttgcgttcgaaaccgcactacacgggattttgcgaGGGTAAGCTgtggcg									3.53	cggcctgtcttgcgttcgaaaCCGCActacacgggattttgcgagggtaagctgtggcg										3.19	cggcctgtcttGCGTTCgaaaccgcactacacgggattttgcgagggtaagctgtggcg
AM747721	2205864	2205923	BCAM1990	y	+	6.07	gcgcgccgatcaccatcaaggaattgctgaacccagcagatcagCTATACATTtatgta									4.77	gcgcgccgatcaccatcaaggaaTTGCTgaacccagcagatcagctatacatttatgta										1.7	gcgcgccgaTCACCAtcaaggaattgctgaacccagcagatcagctatacatttatgta
AM747721	2208137	2208196	BCAM1992	y	-	7.87	cgtattctggggatcgctcatgtttcggaaaagcgggaaagagTGGTAGCATccatcgg									4.3	cgtattctggggatcgctcatgttTCGGAaaagcgggaaagagtggtagcatccatcgg										1.9	cgtattctggggaTCGCTCatgtttcggaaaagcgggaaagagtggtagcatccatcgg
AM747721	2214379	2214438	BCAM1998	y	-	7.99	cgcgtggcgtagtgcgccgagggcgggctcgtcgggtccgggcgtGCGTACAATgtcgc									2.62	cgcgtggcgtagtgcgccgaggGCGGGctcgtcgggtccgggcgtgcgtacaatgtcgc										3.86	cgcgtgGCGTAGtgcgccgagggcgggctcgtcgggtccgggcgtgcgtacaatgtcgc
AM747721	2217982	2218041	BCAM2003	y	+	7.39	cggtatccgccaaaaggatgaagggcgcacggcgccggaacgCGCTAAAGTgcacgtga									3.97	cggtatccgccaaaaggatgaaggGCGCAcggcgccggaacgcgctaaagtgcacgtga										4.29	cggtatCCGCCAaaaggatgaagggcgcacggcgccggaacgcgctaaagtgcacgtga
AM747721	2220078	2220137	BCAM2005	y	+	5.35	tgtgtccgcgccccgcaaaaccgttgcgcacgactgcgcaagaTGCAATATTcgcgtgg									5.44	tgtgtccgcgccccgcaaaaccgTTGCGcacgactgcgcaagatgcaatattcgcgtgg										4.33	tgtgtccGCGCCCcgcaaaaccgttgcgcacgactgcgcaagatgcaatattcgcgtgg
AM747721	2221043	2221102	BCAM2005A	y	-	9.96	cgcatgacactcggcggggccgtactggcgcgcggcgtgcgtctCCGTATAATcaggtc									3.57	cgcatgacactcggcggggccgtaCTGGCgcgcggcgtgcgtctccgtataatcaggtc										2.28	cgcATGACActcggcggggccgtactggcgcgcggcgtgcgtctccgtataatcaggtc
AM747721	2228051	2228110	BCAM2011	y	+	7.06	gcgtgactcggtaacatcctcacttgccgatccccgcgggctcCCGCACAATcgcagca									6.1	gcgtgactcggtaacatcctcacTTGCCgatccccgcgggctcccgcacaatcgcagca										4.46	gcgtgacTCGGTAacatcctcacttgccgatccccgcgggctcccgcacaatcgcagca
AM747721	2237272	2237331	BCAM2019	y	-	7.22	gcaccgtttatggccggattgcgcaaaaaagtatcggaaatcagGCGTAAAGTtggtgg									3.2	gcaccgtttatggccggattGCGCAaaaaagtatcggaaatcaggcgtaaagttggtgg										3.76	gcaCCGTTTatggccggattgcgcaaaaaagtatcggaaatcaggcgtaaagttggtgg
AM747721	2277033	2277092	BCAM2044	n	-	7.42	gacggtgccgacattcactggtgaattattgctgatttatttctTCGTAATATggctcg									3.49	gacggtgccgacattcactgGTGAAttattgctgatttatttcttcgtaatatggctcg										0.95	gacggtgccgACATTCactggtgaattattgctgatttatttcttcgtaatatggctcg
AM747721	2291382	2291441	BCAM2059	y	+	6.17	ttatatgcgcacgaacatgaacctttcgccgcaattagtattaCGGCATATTacccaca									5.3	ttatatgcgcacgaacatgaaccttTCGCCgcaattagtattacggcatattacccaca										5	ttatatGCGCACgaacatgaacctttcgccgcaattagtattacggcatattacccaca
AM747721	2295285	2295344	BCAM2062	y	+	7.89	caaccgtcatgcgttttctacttgcgccgcagcaaaagtcgcGACTACAATccgcccca									5.05	caaccgtcatgcgttttctacTTGCGccgcagcaaaagtcgcgactacaatccgcccca										3.66	caaCCGTCAtgcgttttctacttgcgccgcagcaaaagtcgcgactacaatccgcccca
AM747721	2299389	2299448	BCAM2064	y	-	5.5	cgggaatcgcgcgaatcgaaacttgcttgagatgcatgtttcgTGCGACAGTcggaccc									4.67	cgggaatcgcgcgaatcgaaacTTGCTtgagatgcatgtttcgtgcgacagtcggaccc										4.7	cgggaatcgcGCGAATcgaaacttgcttgagatgcatgtttcgtgcgacagtcggaccc
AM747721	2302107	2302166	BCAM2067	y	+	6.13	cgatatcgggcatgcgaacgacttgaaaatccgaaatccattgATCAATAATgatcact									5.57	cgatatcgggcatgcgaacgacTTGAAaatccgaaatccattgatcaataatgatcact										2.49	cgataTCGGGCatgcgaacgacttgaaaatccgaaatccattgatcaataatgatcact
AM747721	2304426	2304485	BCAM2069	y	+	7.39	agacgcgttgcagccgcacgtcgcacgcgcgcgccgctttcgCGCTAAAGTggttcccg									4.51	agacgcgttgcagccgcacgTCGCAcgcgcgcgccgctttcgcgctaaagtggttcccg										3.38	agacGCGTTGcagccgcacgtcgcacgcgcgcgccgctttcgcgctaaagtggttcccg
AM747721	2306529	2306588	BCAM2071	y	-	6.79	gtccgcggtggatcgttgcgccccttgtccgccactcgccagcgCGGTATCGTcgatgc									4.32	gtccgcggtggatcgttgcgccccTTGTCcgccactcgccagcgcggtatcgtcgatgc										3.93	gtccGCGGTGgatcgttgcgccccttgtccgccactcgccagcgcggtatcgtcgatgc
AM747721	2307479	2307538	BCAM2073	y	+	7.99	tacacaagccacagcacggttgcacctgctacccgagcgctcTCCTAGAATcagtcggg									4.26	tacacaagccacagcacggTTGCAcctgctacccgagcgctctcctagaatcagtcggg										1.91	tacacaagCCACAGcacggttgcacctgctacccgagcgctctcctagaatcagtcggg
AM747721	2309920	2309979	BCAM2076	y	+	5.8	atcgaatgaagataaatcggcattttactgtatagacgatcagGCGCATCATcccgcta									3.83	atcgaatgaagataaatcggcatTTTACtgtatagacgatcaggcgcatcatcccgcta										3.95	aTCGAATgaagataaatcggcattttactgtatagacgatcaggcgcatcatcccgcta
AM747721	2316573	2316632	BCAM2080	y	-	7.05	agcgcaggctcgaatcggctcgattgacgtccctcgggaattcCCCTAGGATtcatctc									5.97	agcgcaggctcgaatcggctcgaTTGACgtccctcgggaattcccctaggattcatctc										4.52	agcgcaggcTCGAATcggctcgattgacgtccctcgggaattcccctaggattcatctc
AM747721	2316628	2316687	BCAM2081	y	+	6.94	cgctcgacttgacgaagtctgacgaaacacgcgttattggcgAGTTACACTcgatttca									3.51	cgctcgacttgacgaagtctgACGAAacacgcgttattggcgagttacactcgatttca										0	cgctcgacttgacgaagtctgacgaaacacgcgttattggcgagttacactcgatttca
AM747721	2339710	2339769	BCAM2103	y	-	5.44	cgccggaactgctcgcttccatgcgacgccgcatgttgggcgcaaAGTAATAATgagcc									4.13	cgccggaactgctcgcttccatGCGACgccgcatgttgggcgcaaagtaataatgagcc										4.54	cgCCGGAActgctcgcttccatgcgacgccgcatgttgggcgcaaagtaataatgagcc
AM747721	2341068	2341127	BCAM2105	y	-	5.79	gacgtcaccatttgcggcctgggtgagacaatgcgctccgtttgtTGAGACAATtcgaa									3.9	gacgtcaccatttgcggcctggGTGAGacaatgcgctccgtttgttgagacaattcgaa										2.38	gACGTCAccatttgcggcctgggtgagacaatgcgctccgtttgttgagacaattcgaa
AM747721	2348587	2348646	BCAM2112	y	+	3.94	cggttgccgcgctcgaaaaggttggctccgcaccgagtgcggATGTAACGTtgcgatcg									4.73	cggttgccgcgctcgaaaaggTTGGCtccgcaccgagtgcggatgtaacgttgcgatcg										4.45	cggttgccGCGCTCgaaaaggttggctccgcaccgagtgcggatgtaacgttgcgatcg
AM747721	2361774	2361833	BCAM2122	n	-	5.2	cacgggtgcggcaggctcgttgccgtccgcatcagcggcggacaGCGTAGTCTggttgg									4.56	cacgggtgcggcaggctcgTTGCCgtccgcatcagcggcggacagcgtagtctggttgg										4.69	cacgggtGCGGCAggctcgttgccgtccgcatcagcggcggacagcgtagtctggttgg
AM747721	2392413	2392472	BCAM2143	n	-	2.21	aaggaaataactaatatggcgagggcggtagaaatgcagatcCAATATCAAacaaaaaa									1.96	aaggaaataactaatatggcgaggGCGGTagaaatgcagatccaatatcaaacaaaaaa										0.61	aaggaaATAACTaatatggcgagggcggtagaaatgcagatccaatatcaaacaaaaaa
AM747721	2393169	2393228	BCAM2144	y	+	5.89	ccatcggcacgccgcgtatcgtgcgtgcatcggccgcggtcctgAATTACCATcgtgca									4.4	ccatcggcacgccgcgtatcgtgcGTGCAtcggccgcggtcctgaattaccatcgtgca										3.91	ccaTCGGCAcgccgcgtatcgtgcgtgcatcggccgcggtcctgaattaccatcgtgca
AM747721	2394076	2394135	BCAM2145	y	+	5.7	agacgtctttcgcatatctcgtttgccgtcacggcggtgtccGCCGACAATccggtttg									6	agacgtctttcgcatatctcgtTTGCCgtcacggcggtgtccgccgacaatccggtttg										3.99	agacgtcttTCGCATatctcgtttgccgtcacggcggtgtccgccgacaatccggtttg
AM747721	2399803	2399862	BCAM2149	y	-	4.85	gaacgctgtctgaacggccaggaggggcgccggtgggggcgcatcgGCGTATGATctgg									3.52	gaacgctgtctgaacggccaggagggGCGCCggtgggggcgcatcggcgtatgatctgg										3.31	gaacgctgtCTGAACggccaggaggggcgccggtgggggcgcatcggcgtatgatctgg
AM747721	2400919	2400978	BCAM2150	y	-	8.49	cgcggttcggcgcgggtcgcggcagtggcgcgatcgacaagttcCGGTAACATcgcgcc									3.71	cgcggttcggcgcgggtcgcggcaGTGGCgcgatcgacaagttccggtaacatcgcgcc										3.84	cGCGGTTcggcgcgggtcgcggcagtggcgcgatcgacaagttccggtaacatcgcgcc
AM747721	2401460	2401519	BCAM2152	y	+	6.67	taaaagcgcaacaatcaattgcctgcacacgaacggaaaaagCGCGACAATcagcctca									4.24	taaaagcgcaacaatcaattgcCTGCAcacgaacggaaaaagcgcgacaatcagcctca										5.07	taaaaGCGCAAcaatcaattgcctgcacacgaacggaaaaagcgcgacaatcagcctca
AM747721	2403489	2403548	BCAM2154	y	-	6.34	ttcagagcgttgccgcgcgcggcagttgccggatgattttttgATTGATAATctgcggc									5.73	ttcagagcgttgccgcgcgcggcagTTGCCggatgattttttgattgataatctgcggc										3.52	ttcagaGCGTTGccgcgcgcggcagttgccggatgattttttgattgataatctgcggc
AM747721	2406555	2406614	BCAM2156	y	-	7.4	tgagcgccgccgcgcggcacgattgacgttgccggcggccgtcGCCTACGATaccgggc									5.87	tgagcgccgccgcgcggcacgaTTGACgttgccggcggccgtcgcctacgataccgggc										3.35	tgagcgCCGCCGcgcggcacgattgacgttgccggcggccgtcgcctacgataccgggc
AM747721	2407984	2408043	BCAM2158	y	-	6.52	ccgatcacgtcgaagtgctgcgctgaccgatgcgcgcggggccggTGATACCATggacg									4.41	ccgatcacgtcgaagtgctgcgCTGACcgatgcgcgcggggccggtgataccatggacg										3.75	ccgatcacgTCGAAGtgctgcgctgaccgatgcgcgcggggccggtgataccatggacg
AM747721	2408507	2408566	BCAM2160	y	+	7.69	cgcggcgccctgcgcgcatttaagcttggtctaagacgcgtgcGCTTATCATggggatc									3.41	cgcggcgccctgcgcgcatttaagcTTGGTctaagacgcgtgcgcttatcatggggatc										2.67	cgcggcgccctgcGCGCATttaagcttggtctaagacgcgtgcgcttatcatggggatc
AM747721	2414080	2414139	BCAM2166	y	+	6.37	cgccgagacagcactatcgagactttacggttgcctgacaagcAACGATAATtgagcgc									3.83	cgccgagacagcactatcgagacTTTACggttgcctgacaagcaacgataattgagcgc										2.56	cgCCGAGAcagcactatcgagactttacggttgcctgacaagcaacgataattgagcgc
AM747721	2415796	2415855	BCAM2167	y	-	7.92	ctgcgcgaacgttgcgcgatgtcgcgccacgttcgcgcgcagcgGCATAGAATcgtgac									4.63	ctgcgcgaacgttgcgcgatgTCGCGccacgttcgcgcgcagcggcatagaatcgtgac										5.4	ctgcGCGAACgttgcgcgatgtcgcgccacgttcgcgcgcagcggcatagaatcgtgac
AM747721	2425577	2425636	BCAM2169	y	-	4.24	ttgatccgatgggaaaacatcgactggaaaacgggttgagtttgATATAGCCTtgtctg									4.01	ttgatccgatgggaaaacaTCGACtggaaaacgggttgagtttgatatagccttgtctg										4.12	ttgatCCGATGggaaaacatcgactggaaaacgggttgagtttgatatagccttgtctg
AM747721	2427919	2427978	BCAM2171	y	-	4.18	tcgcgaaaaaatcatgggaattgcctaaagtatcggaatgatttgcCGCTAAGCTcgtg									5.23	tcgcgaaaaaatcatgggaaTTGCCtaaagtatcggaatgatttgccgctaagctcgtg										5	tcGCGAAAaaatcatgggaattgcctaaagtatcggaatgatttgccgctaagctcgtg
AM747721	2428007	2428066	BCAM2172	y	+	7.06	cgtccggctacgcaacagcctctcgcgttgggcctgtaaaacaCGGTAATCTctcggtc									4.92	cgtccggctacgcaacagcctcTCGCGttgggcctgtaaaacacggtaatctctcggtc										0	cgtccggctacgcaacagcctctcgcgttgggcctgtaaaacacggtaatctctcggtc
AM747721	2433548	2433607	BCAM2176	y	+	3.82	taagggcgcgattccgcccgcgcttgacgaatcggcgccgggaCGGTTCCATacgggct									5.97	taagggcgcgattccgcccgcgcTTGACgaatcggcgccgggacggttccatacgggct										5.06	taagggcGCGATTccgcccgcgcttgacgaatcggcgccgggacggttccatacgggct
AM747721	2440001	2440060	BCAM2183	y	+	7.07	cgctgccacggcaggtttcgggttcgacaacgggcggcggataCGGGAGAATccggctt									5.54	cgctgccacggcaggtttcgggtTCGACaacgggcggcggatacgggagaatccggctt										3.88	cgctgccACGGCAggtttcgggttcgacaacgggcggcggatacgggagaatccggctt
AM747721	2448746	2448805	BCAM2190	y	+	7.6	attcgccgcgcgcggccggcgacgcacgctgggcgggaatcggTACTATAGTgagaatt									3.64	attcgccgcgcgcggccggcgACGCAcgctgggcgggaatcggtactatagtgagaatt										3.48	attcgccgcgcGCGGCCggcgacgcacgctgggcgggaatcggtactatagtgagaatt
AM747721	2457398	2457457	BCAM2197	y	+	6.89	aagtgtaggcaagcacgcgcgactgttcgatgctcgcgtcgctcATTTACACTgagcgt									3.37	aagtgtaggcaagcacgcgcgactgtTCGATgctcgcgtcgctcatttacactgagcgt										1.64	aaGTGTAGgcaagcacgcgcgactgttcgatgctcgcgtcgctcatttacactgagcgt
AM747721	2458515	2458574	BCAM2198	y	+	6.09	ggcgcggccggcccgcctcgccttcgcgctttgcgccgaaaccGCCTAATCTtcaagca									5.02	ggcgcggccggcccgcctcgcctTCGCGctttgcgccgaaaccgcctaatcttcaagca										4.4	ggcgcggCCGGCCcgcctcgccttcgcgctttgcgccgaaaccgcctaatcttcaagca
AM747721	2466501	2466560	BCAM2204	y	+	9.18	gaccgggttttcggccggcccggcaggcggcgcccgccgaaatGCGTACAATcgcggct									2.54	gaccgggttttcggccggcccggcagGCGGCgcccgccgaaatgcgtacaatcgcggct										3.39	gaccgggtttTCGGCCggcccggcaggcggcgcccgccgaaatgcgtacaatcgcggct
AM747721	2466871	2466930	BCAM2205	n	+	5.11	gccacgtatctcgaaattgccgttgacacggcagcgcggccaCGACACACTcgttcgca									5.87	gccacgtatctcgaaattgccgTTGACacggcagcgcggccacgacacactcgttcgca										4.37	gccacgtatcTCGAAAttgccgttgacacggcagcgcggccacgacacactcgttcgca
AM747721	2467519	2467578	BCAM2206	y	+	5.39	gtgcatatcccgaaaatagtcgttgacaacgccgcacgccgaCAACAAAATcgttcgca									5.87	gtgcatatcccgaaaatagtcgTTGACaacgccgcacgccgacaacaaaatcgttcgca										5	gtgcatatcCCGAAAatagtcgttgacaacgccgcacgccgacaacaaaatcgttcgca
AM747721	2468750	2468809	BCAM2207	y	-	6.98	tgtgtaaaagattgcaagaccccatcgcgtaaaccggcaagtctTTCTAGGATagatac									4.92	tgtgtaaaagattgcaagaccccaTCGCGtaaaccggcaagtctttctaggatagatac										2.21	tGTGTAAaagattgcaagaccccatcgcgtaaaccggcaagtctttctaggatagatac
AM747721	2471355	2471414	BCAM2209	y	-	7.28	tcggaacgacgcataccgaaatttttgtgtcccgcgcgaaaccGTCTAAAGTggaattc									3.67	tcggaacgacgcataccgaaatttTTGTGtcccgcgcgaaaccgtctaaagtggaattc										3.92	tcggaacgACGCATaccgaaatttttgtgtcccgcgcgaaaccgtctaaagtggaattc
AM747721	2471760	2471819	BCAM2211	y	+	7.41	agcaaggggattttgttcgcggtcgcgcatcgcacgtggcgcTTGTATGATgatgcgta									4.92	agcaaggggattttgttcgcggTCGCGcatcgcacgtggcgcttgtatgatgatgcgta										0.6	agcaaggggattTTGTTCgcggtcgcgcatcgcacgtggcgcttgtatgatgatgcgta
AM747721	2473807	2473866	BCAM2212	n	+	7.76	tctgcggcggcactgatgcacacggccggcggccggcgcgttcGGGTATGCTtggcgcg									2.96	tctgcggcggcactgatgcacACGGCcggcggccggcgcgttcgggtatgcttggcgcg										4.75	tctgcgGCGGCActgatgcacacggccggcggccggcgcgttcgggtatgcttggcgcg
AM747721	2474756	2474815	BCAM2214	n	+	7.79	cgctacgccgcacgtccgcgccgaccggcgcatcgacgtgcgTGGCATAATcggcggca									3.22	cgctacgccgcacgtccgcgCCGACcggcgcatcgacgtgcgtggcataatcggcggca										4.75	cgctacgCCGCACgtccgcgccgaccggcgcatcgacgtgcgtggcataatcggcggca
AM747721	2476623	2476682	BCAM2217	y	+	6.84	ccggacggcacggttccggcggcggcccgagccattattggcgTGGCATCATcgcgtca									2.99	ccggacggcacggttccggcgGCGGCccgagccattattggcgtggcatcatcgcgtca										3.8	ccggACGGCAcggttccggcggcggcccgagccattattggcgtggcatcatcgcgtca
AM747721	2478751	2478810	BCAMr2218	y	+	8.37	tgcacgaccttgtcacacccccttcacaaacgcgcgatgtgaCGTTAGAATtgcgcccc									1.82	tgcacgaccttgtcacaccccCTTCAcaaacgcgcgatgtgacgttagaattgcgcccc										3.77	tgcACGACCttgtcacacccccttcacaaacgcgcgatgtgacgttagaattgcgcccc
AM747721	2479906	2479965	BCAM2220	y	+	6.49	tggctgcggttcatttcatatattggacatatacatgaccgtgCGCAAGAATtcgtgta									4.72	tggctgcggttcatttcatataTTGGAcatatacatgaccgtgcgcaagaattcgtgta										4.82	tggctGCGGTTcatttcatatattggacatatacatgaccgtgcgcaagaattcgtgta
AM747721	2509552	2509611	BCAM2239	y	+	5.38	gaggccgaagccggaagaacagccggtaatcaatacggtcttcATGCAAACTcctgggg									1.8	gaggccgaagccggaagaacagCCGGTaatcaatacggtcttcatgcaaactcctgggg										4.41	gaggccgaagCCGGAAgaacagccggtaatcaatacggtcttcatgcaaactcctgggg
AM747721	2512405	2512464	BCAM2242	n	-	4.24	ggagacggccggccgctgacgcactggttgcgcgcgcgattccgGTGTAGCTTcgcgag									3.93	ggagacggccggccgctgacgcactggTTGCGcgcgcgattccggtgtagcttcgcgag										4.25	ggagacggCCGGCCgctgacgcactggttgcgcgcgcgattccggtgtagcttcgcgag
AM747721	2521718	2521777	BCAM2251	y	-	9.3	ttccctcaatcgacaggcatttttgacagacgattgaaaaacgcCCATATAATttcgac									5.87	ttccctcaatcgacaggcatttTTGACagacgattgaaaaacgcccatataatttcgac										4.08	ttccctcaaTCGACAggcatttttgacagacgattgaaaaacgcccatataatttcgac
AM747721	2523502	2523561	BCAM2251A	y	-	8	tggaagctcaatggtagttatccctcagcccggagggtgtgagaATCTATACTgacggt									1.68	tggaagctcaatggtagttatcCCTCAgcccggagggtgtgagaatctatactgacggt										1.94	tggaagcTCAATGgtagttatccctcagcccggagggtgtgagaatctatactgacggt
AM747721	2532240	2532299	BCAM2254	y	-	6.78	gaaaggcaaacgtttgcgcgagactttcgcacagtcgggttttaCCCTACATTatcggg									4.53	gaaaggcaaacgtttgcgcgagacttTCGCAcagtcgggttttaccctacattatcggg										3.67	gaaagGCAAACgtttgcgcgagactttcgcacagtcgggttttaccctacattatcggg
AM747721	2545623	2545682	BCAM2265	y	-	9.28	gtgcactgctgcttgagaccgagtgtcacaagccgaatgtgctCTGTACAATatttttt									3.01	gtgcactgctgcttgagaccgaGTGTCacaagccgaatgtgctctgtacaatatttttt										2.59	gtgcactgCTGCTTgagaccgagtgtcacaagccgaatgtgctctgtacaatatttttt
AM747721	2556320	2556379	BCAM2275	y	-	7.59	tccgacggcattggacgactgcgccccattcatgtaactccatgATTTAGAATggaatc									3.5	tccgacggcattggacgactGCGCCccattcatgtaactccatgatttagaatggaatc										3.8	tccgACGGCAttggacgactgcgccccattcatgtaactccatgatttagaatggaatc
AM747721	2556442	2556501	BCAM2276	y	+	6.47	gcccagcagacccccagtgattttgcgaatcgaatgacatcgcGAGTATCCTaataaca									5.34	gcccagcagacccccagtgattTTGCGaatcgaatgacatcgcgagtatcctaataaca										3.4	gcccaGCAGACccccagtgattttgcgaatcgaatgacatcgcgagtatcctaataaca
AM747721	2560028	2560087	BCAM2278	y	-	8.09	cggccgcgcgttgctacgcggtgccgggcgacatgaagcgcggcATATAAAATaggcgc									3.92	cggccgcgcgttgctacgcgGTGCCgggcgacatgaagcgcggcatataaaataggcgc										3.46	cggccgcGCGTTGctacgcggtgccgggcgacatgaagcgcggcatataaaataggcgc
AM747721	2568965	2569024	BCAM2287	y	+	6.35	aaggtaatttgagccagacaggatgttttttccggtcacagacGCTTACATTtagcgca									1.64	aaggtaatttgagccagacaggATGTTttttccggtcacagacgcttacatttagcgca										1.34	aagGTAATTtgagccagacaggatgttttttccggtcacagacgcttacatttagcgca
AM747721	2570654	2570713	BCAM2289	y	+	7.3	acaatctatcgtcaaaatcagcgtttaccctgaaccgcccggtGACTAAGATttgatca									3.83	acaatctatcgtcaaaatcagcgTTTACcctgaaccgcccggtgactaagatttgatca										1.07	ACAATCtatcgtcaaaatcagcgtttaccctgaaccgcccggtgactaagatttgatca
AM747721	2584804	2584863	BCAM2305	y	+	5.68	gcgcggaatagcgctcgccctgattgcgccgaccgctcggtcgGTTTAATCTtgcgcgg									5.44	gcgcggaatagcgctcgccctgaTTGCGccgaccgctcggtcggtttaatcttgcgcgg										4.73	gcGCGGAAtagcgctcgccctgattgcgccgaccgctcggtcggtttaatcttgcgcgg
AM747721	2600656	2600715	BCAM2316	y	-	8.65	atcccggaattctttttcagattctgcaaaaaagcccgtaagtTGTTACACTacggcgc									4.34	atcccggaattctttttcagattCTGCAaaaaagcccgtaagttgttacactacggcgc										4.83	atcCCGGAAttctttttcagattctgcaaaaaagcccgtaagttgttacactacggcgc
AM747721	2617916	2617975	BCAM2330	y	+	4.93	gcacgcgacgcgcgacatgcgccttgcgtttcacgcgcgaacgACCAAGAATgaagcgg									5.44	gcacgcgacgcgcgacatgcgccTTGCGtttcacgcgcgaacgaccaagaatgaagcgg										3.93	gcacGCGACGcgcgacatgcgccttgcgtttcacgcgcgaacgaccaagaatgaagcgg
AM747721	2620863	2620922	BCAM2332	y	-	7.19	ccgcccgttttcgttgccggagcaaaggcggggccgcgcaattgcTGCGATAATcatcg									1.22	ccgcccgttttcgttgccggagcaaagGCGGGgccgcgcaattgctgcgataatcatcg										3.96	ccgcCCGTTTtcgttgccggagcaaaggcggggccgcgcaattgctgcgataatcatcg
AM747721	2631466	2631525	BCAM2341	y	+	6.79	gttcggccccgattttttgttgattgaacgatcaataaaaaacCGATAAGCTctcgact									5.67	gttcggccccgattttttgttgaTTGAAcgatcaataaaaaaccgataagctctcgact										4.72	gttcggccCCGATTttttgttgattgaacgatcaataaaaaaccgataagctctcgact
AM747721	2642552	2642611	BCAM2350	n	+	8.34	tccagcccagcctttccatcagaatgcatttcgatctgccgatTGCTAATATggcggtc									4.46	tccagcccagcctttccatcagaATGCAtttcgatctgccgattgctaatatggcggtc										2.62	tccagcCCAGCCtttccatcagaatgcatttcgatctgccgattgctaatatggcggtc
AM747721	2646607	2646666	BCAM2353	y	-	7.97	gatcgatccgcgcggccgctgtcacggagcgcctcggcaaaacTGGTATGCTggtccac									3.05	gatcgatccgcgcggccgctgtcACGGAgcgcctcggcaaaactggtatgctggtccac										4.06	gaTCGATCcgcgcggccgctgtcacggagcgcctcggcaaaactggtatgctggtccac
AM747721	2646624	2646683	BCAM2354	y	+	9.48	ttttgccgaggcgctccgtgacagcggccgcgcggatcgatctgCTCTAAAATggacca									3.38	ttttgccgaggcgctccgtgacaGCGGCcgcgcggatcgatctgctctaaaatggacca										3.89	ttttgccgagGCGCTCcgtgacagcggccgcgcggatcgatctgctctaaaatggacca
AM747721	2649126	2649185	BCAM2356	y	+	5.33	cgcacgcgcccggacgagcccgttgacgaagccctgccgagtaACGTATCGTtttgtca									5.87	cgcacgcgcccggacgagcccgTTGACgaagccctgccgagtaacgtatcgttttgtca										4.64	cgcacgcgcCCGGACgagcccgttgacgaagccctgccgagtaacgtatcgttttgtca
AM747721	2653243	2653302	BCAM2359A	y	+	9.25	ctcgctggtgacagcaagcccattcaacagccgtaactgtatAGGTATAATgcatcgca									1.93	ctcgctggtgacagcaagcccATTCAacagccgtaactgtataggtataatgcatcgca										2.3	cTCGCTGgtgacagcaagcccattcaacagccgtaactgtataggtataatgcatcgca
AM747721	2653271	2653330	BCAM2359	y	-	6.47	acgggaaaatcttggtccggggcttccatgcgatgcattatacCTATACAGTtacggct									2.59	acgggaaaatcttggtccggggcttccATGCGatgcattatacctatacagttacggct										1.66	acgggaaaatcTTGGTCcggggcttccatgcgatgcattatacctatacagttacggct
AM747721	2657124	2657183	BCAM2364	y	-	0	tctaccgccgcgccgccgccgaaataccgcttcggcacgctccttgctgaagaggaacc									2.04	tctaccgccgcgccgccgccgaaataCCGCTtcggcacgctccttgctgaagaggaacc										0	tctaccgccgcgccgccgccgaaataccgcttcggcacgctccttgctgaagaggaacc
AM747721	2659441	2659500	BCAM2365	y	-	0	tcgagctttcaatgtatgccgcggcgccggtgtggcccgatgcttgcttgcaacgacgg									4.36	tcgagctttcaatgtatgccgcgGCGCCggtgtggcccgatgcttgcttgcaacgacgg										1.79	tcgagcttTCAATGtatgccgcggcgccggtgtggcccgatgcttgcttgcaacgacgg
AM747721	2659510	2659569	BCAM2366	y	+	5.47	cgtccgggcagagcgtgtcgcgtcgcgcgacggccaggccttcgTGATACCGTgattta									4.92	cgtccgggcagagcgtgtcgcgTCGCGcgacggccaggccttcgtgataccgtgattta										2.52	cgtccggGCAGAGcgtgtcgcgtcgcgcgacggccaggccttcgtgataccgtgattta
AM747721	2680994	2681053	BCAM2380	y	-	8.55	gtccacagccggtgtggggataacccgcatccgtcatgcgggctTGTTACACTgaaatt									3.83	gtccacagccggtgtggggataacCCGCAtccgtcatgcgggcttgttacactgaaatt										3.67	gtccacagCCGGTGtggggataacccgcatccgtcatgcgggcttgttacactgaaatt
AM747721	2681048	2681107	BCAM2381	y	+	3.29	tggacacgccgccgcacgcggtttgccaaagccggctcagtcAAGTAACTTtcggcgta									6	tggacacgccgccgcacgcggtTTGCCaaagccggctcagtcaagtaactttcggcgta										3.64	tggacacgccgCCGCACgcggtttgccaaagccggctcagtcaagtaactttcggcgta
AM747721	2685567	2685626	BCAM2386	n	+	9.02	cgctttcactcgaactcgccctcgaccaccggccgcgattggtCGATATACTatgcgcc									5.15	cgctttcactcgaactcgcccTCGACcaccggccgcgattggtcgatatactatgcgcc										4.6	cgctttcacTCGAACtcgccctcgaccaccggccgcgattggtcgatatactatgcgcc
AM747721	2694952	2695011	BCAM2394	y	+	8.31	ccgtaaaacgagggttatcccggatgctgatgcccgctcaaatTTGTATGATgaccaca									3.42	ccgtaaaacgagggttatcccggATGCTgatgcccgctcaaatttgtatgatgaccaca										3.14	CCGTAAaacgagggttatcccggatgctgatgcccgctcaaatttgtatgatgaccaca
AM747721	2702941	2703000	BCAM2400b	y	-	1.49	tccggccggcgcgaatggcaagccgggaataaacacgacccctcCGTCGTCATacgggt									2.48	tccggccggcgcgaatggcaagCCGGGaataaacacgacccctccgtcgtcatacgggt										3.58	tccggCCGGCGcgaatggcaagccgggaataaacacgacccctccgtcgtcatacgggt
AM747721	2702985	2703044	BCAM2401	y	+	6.41	ttcgcgccggccggacattcaactgtcattcattcgtcagccgGCGTAACCTgacgtaa									2.86	ttcgcgccggccggacattcaaCTGTCattcattcgtcagccggcgtaacctgacgtaa										4.46	ttcgcgCCGGCCggacattcaactgtcattcattcgtcagccggcgtaacctgacgtaa
AM747721	2703808	2703867	BCAM2402	y	+	7.98	cctgcacggcgccttcaatgcacctttcggcgcacgccggatcGCCTACACTacaagcc									3.85	cctgcacggcgccttcaatgcaccttTCGGCgcacgccggatcgcctacactacaagcc										4.1	cctgcacgGCGCCTtcaatgcacctttcggcgcacgccggatcgcctacactacaagcc
AM747721	2707666	2707725	BCAM2406	y	-	8.35	tttgctgcccgcttcgcgcttggcccgaccgctggccggcgatgCGCTAGACTgctcga									3.99	tttgctgcccgcttcgcgcttggcCCGACcgctggccggcgatgcgctagactgctcga										4.18	tttgctgcCCGCTTcgcgcttggcccgaccgctggccggcgatgcgctagactgctcga
AM747721	2712075	2712134	BCAM2410	y	-	4.58	cgcaagcgtttgtcgtaattcgtcggcaggccggggttttttctGGCAACTATgtaggc									4.59	cgcaagcgtttgtcgtaattcgTCGGCaggccggggttttttctggcaactatgtaggc										4.27	cgcaaGCGTTTgtcgtaattcgtcggcaggccggggttttttctggcaactatgtaggc
AM747721	2718344	2718403	BCAM2413	y	-	7.6	cgggatttttacgacattttttcttgcgacggctgccggcgcgcTCCTAGACTtcgtgc									5.44	cgggatttttacgacattttttcTTGCGacggctgccggcgcgctcctagacttcgtgc										3.45	cgggatttttACGACAttttttcttgcgacggctgccggcgcgctcctagacttcgtgc
AM747721	2718536	2718595	BCAM2414	y	+	5.32	gcccgtccccggcgcgcacgccgttgacacgtgccatcccacaCTCCAGACTcgctgct									5.97	gcccgtccccggcgcgcacgccgTTGACacgtgccatcccacactccagactcgctgct										3.4	gcccgtccCCGGCGcgcacgccgttgacacgtgccatcccacactccagactcgctgct
AM747721	2719130	2719189	BCAM2415	y	+	6.74	gcatatcgatagaacgaaaagtcgttttcagagtggcgacggggtCGTTACCATctggt									3.29	gcatatcgatagaacgaaaagtcgtTTTCAgagtggcgacggggtcgttaccatctggt										4.76	gcataTCGATAgaacgaaaagtcgttttcagagtggcgacggggtcgttaccatctggt
AM747721	2720352	2720411	BCAM2417	y	+	6.56	ggcgtgcccatggccgctcgaaaatacgcgatgacggaagctgTGCAAGAATctttcga									3.3	ggcgtgcccatggccgctcgaaaatACGCGatgacggaagctgtgcaagaatctttcga										2.45	ggcGTGCCCatggccgctcgaaaatacgcgatgacggaagctgtgcaagaatctttcga
AM747721	2722153	2722212	BCAM2418	y	+	7.35	acggttcatttatcactgtttgtcaatctctaaaatcctcctcCAATAAACTccgccca									2.88	acggttcatttatcactgtTTGTCaatctctaaaatcctcctccaataaactccgccca										2.57	ACGGTTcatttatcactgtttgtcaatctctaaaatcctcctccaataaactccgccca
AM747721	2731527	2731586	BCAM2420	y	+	7.96	tatgtcaaagttcgtcacgtcctgccaaaaccggcggtttccaTGCCACAATcgccgca									4.25	tatgtcaaagttcgtcacgtcCTGCCaaaaccggcggtttccatgccacaatcgccgca										2.21	tatgTCAAAGttcgtcacgtcctgccaaaaccggcggtttccatgccacaatcgccgca
AM747721	2741084	2741143	BCAM2427	y	-	7.76	ctagaatgccgggttgccgccgcttgacgcgggcggcgcttcgcgCGCTACACTgcgcc									5.97	ctagaatgccgggttgccgccgcTTGACgcgggcggcgcttcgcgcgctacactgcgcc										2.55	ctagaatgCCGGGTtgccgccgcttgacgcgggcggcgcttcgcgcgctacactgcgcc
AM747721	2741171	2741230	BCAM2428	y	+	7.18	tggtcagcgcccgctcccgccgtgccaatccgttcgaccgttaTGCGATACTcgtgccg									4.4	tggtcagcgcccgctcccgccGTGCCaatccgttcgaccgttatgcgatactcgtgccg										4.39	tggtcaGCGCCCgctcccgccgtgccaatccgttcgaccgttatgcgatactcgtgccg
AM747721	2745291	2745350	BCAM2429a	n	-	4.91	cacgcccctcgatcttcccgccactcgacaccgtcgtgtaacaaGTCGAACATagcatc									5.45	cacgcccctcgatcttcccgccacTCGACaccgtcgtgtaacaagtcgaacatagcatc										4.49	cacgccccTCGATCttcccgccactcgacaccgtcgtgtaacaagtcgaacatagcatc
AM747721	2751324	2751383	BCAM2434	y	+	7.72	cgcttcgccgggctcggcgtcaatagttttttgagtgatactcAGATATGATgcgaaca									0.67	cgcttcgccgggctcggcgtcaatagttttTTGAGtgatactcagatatgatgcgaaca										2.9	cgctTCGCCGggctcggcgtcaatagttttttgagtgatactcagatatgatgcgaaca
AM747721	2764180	2764239	BCAM2444	y	-	7.33	ggctcgccggataatattttttccctttcattttaatttctattTGTAATAATcaaaac									3.29	ggctcgccggataatattttttcccTTTCAttttaatttctatttgtaataatcaaaac										0.28	ggctcgccggATAATAttttttccctttcattttaatttctatttgtaataatcaaaac
AM747721	2764791	2764850	BCAM2445	y	-	8.8	tgcaacggggcccgcggccgatgcgggtcacgttgcatgcatgcTTCTATACTgtcgcc									3.23	tgcaacggggcccgcggccgATGCGggtcacgttgcatgcatgcttctatactgtcgcc										1.22	tgcaACGGGGcccgcggccgatgcgggtcacgttgcatgcatgcttctatactgtcgcc
AM747721	2766285	2766344	BCAM2447	y	+	6.58	gtcgccgctcactgccgcgcctgtacagcgagggccgacgccCCCGATAATcgaacgcg									2.07	gtcgccgctcactgccgcgcctgtacaGCGAGggccgacgcccccgataatcgaacgcg										1.26	gtcgccgcTCACTGccgcgcctgtacagcgagggccgacgcccccgataatcgaacgcg
AM747721	2772711	2772770	BCAM2455	y	+	6.45	cgcgggcgcaggcccgtcatacgtcgattgtggccttaaactgGTTTATCCTgtagagc									4.21	cgcgggcgcaggcccgtcatacgTCGATtgtggccttaaactggtttatcctgtagagc										4.13	cgcggGCGCAGgcccgtcatacgtcgattgtggccttaaactggtttatcctgtagagc
AM747721	2772731	2772790	BCAM2454	y	-	7.65	gctgaaattgtttcaaaccggctctacaggataaaccagtttaaGGCCACAATcgacgt									3.31	gctgaaattgtttcaaaccggcTCTACaggataaaccagtttaaggccacaatcgacgt										2.84	gCTGAAAttgtttcaaaccggctctacaggataaaccagtttaaggccacaatcgacgt
AM747721	2784671	2784730	BCAM2463	y	-	9.07	ccgtaaaagcgtgcttccggccgcggccgattcgcgcatggacGAGTAAAATagggggc									3.28	ccgtaaaagcgtgcttccggccGCGGCcgattcgcgcatggacgagtaaaatagggggc										3.14	CCGTAAaagcgtgcttccggccgcggccgattcgcgcatggacgagtaaaatagggggc
AM747721	2786471	2786530	BCAM2464	y	-	10.05	ctgcgtccggcctgccggcttgcccgtgcgtcgaacggggctgcCGGTACAATgcagcg									4.56	ctgcgtccggcctgccggcTTGCCcgtgcgtcgaacggggctgccggtacaatgcagcg										4.46	ctgcgtCCGGCCtgccggcttgcccgtgcgtcgaacggggctgccggtacaatgcagcg
AM747721	2790986	2791045	BCAM2466	y	-	6.63	ccgtggatttgaaagacgttctttgccagatcgataccaacggTCGTAACCTtcatgat									6	ccgtggatttgaaagacgttctTTGCCagatcgataccaacggtcgtaaccttcatgat										3.34	ccgtggatTTGAAAgacgttctttgccagatcgataccaacggtcgtaaccttcatgat
AM747721	2794277	2794336	BCAM2468	y	-	5.32	cggcccgccgcgcggcgcatccgcttgcacgaggcgctcgaacgCGCTCCAATcgaatc									5.71	cggcccgccgcgcggcgcatccgcTTGCAcgaggcgctcgaacgcgctccaatcgaatc										3.2	cggcCCGCCGcgcggcgcatccgcttgcacgaggcgctcgaacgcgctccaatcgaatc
AM747721	2797880	2797939	BCAM2471	y	+	9.72	tgccgattagagcggaaggtcggccgggcggccatttcccgcaTGCTAGAATgcctttt									3.15	tgccgattagagcggaaggTCGGCcgggcggccatttcccgcatgctagaatgcctttt										4.29	tgCCGATTagagcggaaggtcggccgggcggccatttcccgcatgctagaatgcctttt
AM747721	2801400	2801459	BCAM2473	y	-	8.25	ccggccgcgcttcccggcgtcgtcaaatggtcgtcaaacgtccgTAATACAATggccgg									2.45	ccggccgcgcttcccggcgTCGTCaaatggtcgtcaaacgtccgtaatacaatggccgg										4.58	ccggccGCGCTTcccggcgtcgtcaaatggtcgtcaaacgtccgtaatacaatggccgg
AM747721	2801477	2801536	BCAM2474	y	+	8.95	aattcagtattgtccggcgcgcgcgaatccgcgcggcggcgggCGCTACACTttgcgct									3.84	aattcagtattgtccggcgcgcGCGAAtccgcgcggcggcgggcgctacactttgcgct										2.33	aatTCAGTAttgtccggcgcgcgcgaatccgcgcggcggcgggcgctacactttgcgct
AM747721	2802929	2802988	BCAM2476	y	+	7.76	accgccggatcgccggcccggcgcggcggcacgccgcgattgcGCTTATGATgggcgcc									3.28	accgccggatcgccggcccggcGCGGCggcacgccgcgattgcgcttatgatgggcgcc										4.86	accgCCGGATcgccggcccggcgcggcggcacgccgcgattgcgcttatgatgggcgcc
AM747721	2807397	2807456	BCAM2478	y	-	8.35	gcatgccttgccgcagcagggcgtgcgcgcaaatcgtctgactgTTCTAAACTtccttt									4.03	gcatgccttgccgcagcagggcGTGCGcgcaaatcgtctgactgttctaaacttccttt										0	gcatgccttgccgcagcagggcgtgcgcgcaaatcgtctgactgttctaaacttccttt
AM747721	2808192	2808251	BCAM2479	y	-	6.23	gccaagcctcagccaaagatggccaataatccctcctccttcagCGGCAACATatcgtc									1.38	gccaagcctcagccaaagATGGCcaataatccctcctccttcagcggcaacatatcgtc										2.1	gccaagccTCAGCCaaagatggccaataatccctcctccttcagcggcaacatatcgtc
AM747721	2814680	2814739	BCAM2485	y	+	6.1	ggatttcaaaccatgaaataaaatggcattatttcattcatcCATTAACATtcttcatg									3.67	ggatttcaaaccatgaaataaaATGGCattatttcattcatccattaacattcttcatg										3.17	ggattTCAAACcatgaaataaaatggcattatttcattcatccattaacattcttcatg
AM747721	2816780	2816839	BCAM2487	y	-	9.18	cgcgcttgcccatctgtcgtcgcttcaatacgcgaacgttcgcGCGTACAATtcgcccg									2.81	cgcgcttgcccatctgtcgTCGCTtcaatacgcgaacgttcgcgcgtacaattcgcccg										3.57	cGCGCTTgcccatctgtcgtcgcttcaatacgcgaacgttcgcgcgtacaattcgcccg
AM747721	2822017	2822076	BCAM2491	y	-	8.02	tcattcgcccggcatgctcgacagagcggagagcaagcccttcgGGGTAATATcgccgt									2.71	tcattcgcccggcatgctcgacagaGCGGAgagcaagcccttcggggtaatatcgccgt										4.35	tcattcgcCCGGCAtgctcgacagagcggagagcaagcccttcggggtaatatcgccgt
AM747721	2826112	2826171	BCAMr2491d	n	-	6.21	ttccagagctatctcgcgaagttgagcgctcacgcttatcggCTGTAAATTaaagacag									4.92	ttccagagctatctcgcgaagTTGAGcgctcacgcttatcggctgtaaattaaagacag										1.75	ttCCAGAGctatctcgcgaagttgagcgctcacgcttatcggctgtaaattaaagacag
AM747721	2827939	2827998	16S-M2491	y	-	7.24	caacgaagtcgttcagaaagttgttgacgaattgcgaaacacgGTTCATAATctcgctt									5.97	caacgaagtcgttcagaaagttgTTGACgaattgcgaaacacggttcataatctcgctt										3.66	caacgaagTCGTTCagaaagttgttgacgaattgcgaaacacggttcataatctcgctt
AM747721	2842004	2842063	BCAM2504	y	+	3.23	gcgccgtccgccacggttttaagaatcgcttaagtcttcgaCGGCACCATccgcaacca									3.97	gcgccgtccgccacggttttaagaaTCGCTtaagtcttcgacggcaccatccgcaacca										4.23	gcgccgtCCGCCAcggttttaagaatcgcttaagtcttcgacggcaccatccgcaacca
AM747721	2843262	2843321	BCAM2505	y	-	10.14	ccttgcccgccccgcgttcggcgcgacgcgaacgaaggggcgcTCCTATAATcgacgcc									4.13	ccttgcccgccccgcgttcggcGCGACgcgaacgaaggggcgctcctataatcgacgcc										4.2	ccttgcCCGCCCcgcgttcggcgcgacgcgaacgaaggggcgctcctataatcgacgcc
AM747721	2845067	2845126	BCAM2507	y	+	8.78	aagccgtcctcggcgcgcgcccgcgcgcaggcatttcgcgctcCTGTAGAATcccccca									3.97	aagccgtcctcggcgcgcgcccgcGCGCAggcatttcgcgctcctgtagaatcccccca										3.56	aagCCGTCCtcggcgcgcgcccgcgcgcaggcatttcgcgctcctgtagaatcccccca
AM747721	2847226	2847285	BCAM2508	y	-	5.85	gtaaagatttgctacaacctttttcttggacaccgcggaaagaccCTCTATGCTggccc									4.44	gtaaagatttgctacaacctttttcTTGGAcaccgcggaaagaccctctatgctggccc										0	gtaaagatttgctacaacctttttcttggacaccgcggaaagaccctctatgctggccc
AM747721	2847816	2847875	BCAM2509	y	-	6.2	ggcgtcgtgacgcgaacggcacatgcgcagcggtcgccgggatcGGGTAACGTtatgcg									4	ggcgtcgtgacgcgaacggcacATGCGcagcggtcgccgggatcgggtaacgttatgcg										4.36	ggcgtcgtgacGCGAACggcacatgcgcagcggtcgccgggatcgggtaacgttatgcg
AM747721	2850016	2850075	BCAM2511	y	-	7.16	tttccggataagggtttacgcagcatcgtcgagtgaggttgaatgTCGTATGATgacta									3.62	tttccggataagggtttacgcagcaTCGTCgagtgaggttgaatgtcgtatgatgacta										4.66	tttCCGGATaagggtttacgcagcatcgtcgagtgaggttgaatgtcgtatgatgacta
AM747721	2850083	2850142	BCAM2512	y	+	6.67	ccttgacccgccagcaaaccgcttgcgtcgctctttcttgcgTTGTACGATgacataca									5.34	ccttgacccgccagcaaaccgcTTGCGtcgctctttcttgcgttgtacgatgacataca										4.23	ccttgacCCGCCAgcaaaccgcttgcgtcgctctttcttgcgttgtacgatgacataca
AM747721	2853569	2853628	BCAM2514	y	-	8.24	gcggacaggatactgcgcggatgtcggcagacatcgtatctgttgAGCTACAATaggca									4.69	gcggacaggatactgcgcggatgTCGGCagacatcgtatctgttgagctacaataggca										3.79	GCGGACaggatactgcgcggatgtcggcagacatcgtatctgttgagctacaataggca
AM747721	2857001	2857060	BCAM2517	y	-	7.93	cgaggtaagcgccgcgtgccgccgcggtcgcgcgcagtcgctgCGTTACCATagccccc									3.51	cgaggtaagcgccgcgtgccgccgcggTCGCGcgcagtcgctgcgttaccatagccccc										3.33	cgaggtaaGCGCCGcgtgccgccgcggtcgcgcgcagtcgctgcgttaccatagccccc
AM747721	2858697	2858756	BCAM2520	y	+	6.41	ggagattggatgcaaaaccggctacttccggctgttgatttggAGTTATTCTccaatct									2.42	ggagattggatgcaaaaccggctaCTTCCggctgttgatttggagttattctccaatct										3.08	ggagaTTGGATgcaaaaccggctacttccggctgttgatttggagttattctccaatct
AM747721	2870448	2870507	BCAM2531	y	-	7.04	ccgtaccgccgtaccgccggccatatcgccgcgcgcgattttctTCGCACAATcgcttc									5.3	ccgtaccgccgtaccgccggccataTCGCCgcgcgcgattttcttcgcacaatcgcttc										4.32	ccgtaccgCCGTACcgccggccatatcgccgcgcgcgattttcttcgcacaatcgcttc
AM747721	2876009	2876068	BCAM2536	y	+	4.88	tcgtcacgatgaaaattatgcgttttccttgcaggtcgccgtgATGCATAGTtgcgtcg									3.96	tcgtcacgatgaaaattatgcgtTTTCCttgcaggtcgccgtgatgcatagttgcgtcg										3.51	tcgtcACGATGaaaattatgcgttttccttgcaggtcgccgtgatgcatagttgcgtcg
AM747721	2878504	2878563	BCAM2539	y	+	7.03	tggctcacacacgccgccaggtaagcaacgagtaagtatcgcgGCCTACAGTgggttcg									2.03	tggctcacacacgccgccaggtaagcaACGAGtaagtatcgcggcctacagtgggttcg										2.52	tggcTCACACacgccgccaggtaagcaacgagtaagtatcgcggcctacagtgggttcg
AM747721	2889607	2889666	BCAM2546a	y	-	6.02	agtcgaattccggtcttggtcgacacggcggccaattgatcgtgGAGTAGTATttcccc									4.01	agtcgaattccggtcttggTCGACacggcggccaattgatcgtggagtagtatttcccc										4.33	agTCGAATtccggtcttggtcgacacggcggccaattgatcgtggagtagtatttcccc
AM747721	2890326	2890385	BCAM2548	y	+	5.75	ctcacgcgtttgttggaaaaaatcttgcaccgcgtacatctctgCACTAATCTgactgg									5.71	ctcacgcgtttgttggaaaaaatcTTGCAccgcgtacatctctgcactaatctgactgg										4.27	ctcacGCGTTTgttggaaaaaatcttgcaccgcgtacatctctgcactaatctgactgg
AM747721	2890391	2890450	BCAM2547a	y	-	5.13	cttcttgcgtgccacggcacccccttgcattttcgactggtcagTCGTATAACgtttcc									5.71	cttcttgcgtgccacggcacccccTTGCAttttcgactggtcagtcgtataacgtttcc										2.46	cttcttGCGTGCcacggcacccccttgcattttcgactggtcagtcgtataacgtttcc
AM747721	2898141	2898200	BCAM2554	y	+	9.82	tcgagatggaacgaattctgggtccggcagacattgggataaatGCCTATAATccggca									3.23	tcgagatggaacgaattctgggtCCGGCagacattgggataaatgcctataatccggca										3.89	tcgagatggaACGAATtctgggtccggcagacattgggataaatgcctataatccggca
AM747721	2899567	2899626	BCAM2555	y	+	5.04	aattcaattcgcgtctgccgcatttatcgcaccggaacagatACCTAGAGTaaaccctg									4.53	aattcaattcgcgtctgccgcatttaTCGCAccggaacagatacctagagtaaaccctg										2.43	aatTCAATTcgcgtctgccgcatttatcgcaccggaacagatacctagagtaaaccctg
AM747721	2901361	2901420	BCAM2556	y	-	8.8	accgccagccgtttcgtagtcgggttccgcatcgcgtacgcccgTTCTATACTcgtcgc									3.07	accgccagccgtttcgtagtcgggttCCGCAtcgcgtacgcccgttctatactcgtcgc										3.89	accgccagCCGTTTcgtagtcgggttccgcatcgcgtacgcccgttctatactcgtcgc
AM747721	2903301	2903360	BCAM2559	y	+	6.23	aacgttctattatcgacaattccgcgcgagcgcgcccgatacCCACATAATtgacggcg									3.71	aacgttctattatcgacaattccGCGCGagcgcgcccgatacccacataattgacggcg										2.55	aACGTTCtattatcgacaattccgcgcgagcgcgcccgatacccacataattgacggcg
AM747721	2903304	2903363	BCAM2558	y	-	6.11	cagcgccgtcaattatgtgggtatcgggcgcgctcgcgcggaattGTCGATAATagaac									4.03	cagcgccgtcaattatgtgggtaTCGGGcgcgctcgcgcggaattgtcgataatagaac										2.57	cagcgccgTCAATTatgtgggtatcgggcgcgctcgcgcggaattgtcgataatagaac
AM747721	2905911	2905970	BCAM2561	y	+	6.1	tgaatatttattgaaatggctctgattgccagagccaaatgtGATTATAGTcgcctcca									5.73	tgaatatttattgaaatggctctgaTTGCCagagccaaatgtgattatagtcgcctcca										2.78	tgaatatttaTTGAAAtggctctgattgccagagccaaatgtgattatagtcgcctcca
AM747721	2910650	2910709	BCAM2563	y	-	8.53	gtaaaaacaagttgattcatatttaatgcatatttacccgaataCGGCATAATgttttc									4.08	gtaaaaacaagttgattcatatttaATGCAtatttacccgaatacggcataatgttttc										1.85	gtaaaaacaagTTGATTcatatttaatgcatatttacccgaatacggcataatgttttc
AM747721	2919351	2919410	BCAM2572	y	+	6.21	gcgatcgtagaagcccgcggccagcgccggaaccatcggctgACTTATCATgatcggta									4.36	gcgatcgtagaagcccgcggccaGCGCCggaaccatcggctgacttatcatgatcggta										3.72	GCGATCgtagaagcccgcggccagcgccggaaccatcggctgacttatcatgatcggta
AM747721	2938072	2938131	BCAM2589	y	+	8.66	cactggcgtttacccttttacgtggtaaaccagcgttttactCTGTAAAATatccgttg									2.09	cactggcgtttacccttttacGTGGTaaaccagcgttttactctgtaaaatatccgttg										4.27	cactgGCGTTTacccttttacgtggtaaaccagcgttttactctgtaaaatatccgttg
AM747721	2943804	2943863	BCAM2593	y	+	7.71	cccggacgccggctcgccctccgcttgatttttgagacgaacgGTCTATTATtcggcca									4.54	cccggacgccggctcgccctccgcTTGATttttgagacgaacggtctattattcggcca										4.07	cCCGGACgccggctcgccctccgcttgatttttgagacgaacggtctattattcggcca
AM747721	2947763	2947822	BCAM2597	y	+	7.02	ccagtatcgagtgcgcgcgtcgacgaggcaaaacggcacatgTGGGAAAATcccccgca									4.01	ccagtatcgagtgcgcgcgTCGACgaggcaaaacggcacatgtgggaaaatcccccgca										2.72	ccagtaTCGAGTgcgcgcgtcgacgaggcaaaacggcacatgtgggaaaatcccccgca
AM747721	2950412	2950471	BCAM2599	y	-	6.19	cgttccccccagatgtaacaaggcttgcattcctgtcggccgcttGATTATGATtgagc									5.71	cgttccccccagatgtaacaaggcTTGCAttcctgtcggccgcttgattatgattgagc										2.95	cgttccccCCAGATgtaacaaggcttgcattcctgtcggccgcttgattatgattgagc
AM747721	2950448	2950507	BCAM2600	y	+	4.61	ccttgttacatctggggggaacgcatacgcaatccatcaaaacgGTGCACTATtagcgt									3.19	ccttgttacatctggggggaacgcatACGCAatccatcaaaacggtgcactattagcgt										0	ccttgttacatctggggggaacgcatacgcaatccatcaaaacggtgcactattagcgt
AM747721	2957800	2957859	BCAM2606	y	-	8.19	cggatgaaggcgcggcgcgcttgtatgttcagtactgaccagtaCGGTAAAGTctggtg									3.25	cggatgaaggcgcggcgcgcTTGTAtgttcagtactgaccagtacggtaaagtctggtg										1.95	cggATGAAGgcgcggcgcgcttgtatgttcagtactgaccagtacggtaaagtctggtg
AM747721	2960039	2960098	BCAM2609	y	+	4.21	cgccgcgattgtcatttccgtattgcagcctgtgcgatgggcGTCTAATGTtgacggga									5.7	cgccgcgattgtcatttccgtaTTGCAgcctgtgcgatgggcgtctaatgttgacggga										4.98	cgccGCGATTgtcatttccgtattgcagcctgtgcgatgggcgtctaatgttgacggga
AM747721	2964229	2964288	BCAM2613	y	+	7.26	cgtgacgcgctccgtgaaaacggcgcgacgcccgttcgcgcccggTGCTACGATcgcgt									4.14	cgtgacgcgctccgtgaaaacggcGCGACgcccgttcgcgcccggtgctacgatcgcgt										4.66	cgtgacGCGCTCcgtgaaaacggcgcgacgcccgttcgcgcccggtgctacgatcgcgt
AM747721	2965630	2965689	BCAM2616	n	+	8.32	ggtagtccgcggcgattgtcgcgtgtagtgcgggttcgagccattGGCTAGAATgacat									2.71	ggtagtccgcggcgattgtcgcGTGTAgtgcgggttcgagccattggctagaatgacat										3.59	ggtagtccGCGGCGattgtcgcgtgtagtgcgggttcgagccattggctagaatgacat
AM747721	2968791	2968850	BCAM2619	y	+	7.69	accgcttgttctggcgccggtttgatggcggcgaggaaggcaACGTACAATcgttcttc									4.25	accgcttgttctggcgccggtTTGATggcggcgaggaaggcaacgtacaatcgttcttc										3.38	aCCGCTTgttctggcgccggtttgatggcggcgaggaaggcaacgtacaatcgttcttc
AM747721	2972780	2972839	BCAM2623	y	+	4.7	gggcgcttttttatgggcttttaagtttcgcttaattctgggcTGAGAGGATgctctca									2.93	gggcgcttttttatgggcttttaagTTTCGcttaattctgggctgagaggatgctctca										3.95	ggGCGCTTttttatgggcttttaagtttcgcttaattctgggctgagaggatgctctca
AM747721	2973239	2973298	BCAM2624	n	+	7.15	cgcatcgtgcggcagtcggtctcgtttgacgcggcaacgaaaccTGCTACGCTgcgcgt									5.59	cgcatcgtgcggcagtcggtctcgtTTGACgcggcaacgaaacctgctacgctgcgcgt										4.54	cgcatcgtGCGGCAgtcggtctcgtttgacgcggcaacgaaacctgctacgctgcgcgt
AM747721	2973796	2973855	BCAM2625	y	+	6.51	gccgcgcgccgccaccccctccccgccactgcacgcgccgaccGCCTAGTATggaaaga									4.12	gccgcgcgccgccaccccctccCCGCCactgcacgcgccgaccgcctagtatggaaaga										1.18	gccgcgcgccgCCACCCcctccccgccactgcacgcgccgaccgcctagtatggaaaga
AM747721	2974167	2974226	BCAM2626	y	+	6.98	ctcgcatgggccgtctggcgtccttgtattgataataattctcATTTACACTgttaaag									4.12	ctcgcatgggccgtctggcgtccTTGTAttgataataattctcatttacactgttaaag										3.42	cTCGCATgggccgtctggcgtccttgtattgataataattctcatttacactgttaaag
AM747721	2984521	2984580	BCAM2634a	y	+	5.7	cctttcggccatgaacggacaatcgactgcgctgagaatatcGCCGACAATtgtcagca									5.44	cctttcggccatgaacggacaaTCGACtgcgctgagaatatcgccgacaattgtcagca										4.01	ccttTCGGCCatgaacggacaatcgactgcgctgagaatatcgccgacaattgtcagca
AM747721	2985720	2985779	BCAM2635	y	-	7.27	ttcaacggagtcgttctgccaagggcggcaagaacggacacagcGTGTACGATctggtc									3.29	ttcaacggagtcgttctgccaaggGCGGCaagaacggacacagcgtgtacgatctggtc										3.47	ttcaACGGAGtcgttctgccaagggcggcaagaacggacacagcgtgtacgatctggtc
AM747721	3010699	3010758	BCAM2663	y	+	6.44	ccgcatcccggcaggtgacgcggcagcatgaaaggcaaccgcaTGCGACACTggccgcc									2.82	ccgcatcccggcaggtgacgcggcagcATGAAaggcaaccgcatgcgacactggccgcc										4.5	ccgcatcCCGGCAggtgacgcggcagcatgaaaggcaaccgcatgcgacactggccgcc
AM747721	3017013	3017072	BCAM2668	y	-	5.49	gaatcggttgccgcgtatgggggcgcggcggcgcgggcattttgATCTACGCTgtatgc									3.61	gaatcggttgccgcgtatggggGCGCGgcggcgcgggcattttgatctacgctgtatgc										4.01	gaaTCGGTTgccgcgtatgggggcgcggcggcgcgggcattttgatctacgctgtatgc
AM747721	3019638	3019697	BCAM2671	y	-	7.88	atccgcgcgatcgcgtgcctccatcggcacgcgctgcgtgaattGCGTACACTctgagt									4.69	atccgcgcgatcgcgtgcctccaTCGGCacgcgctgcgtgaattgcgtacactctgagt										5.19	atccgcGCGATCgcgtgcctccatcggcacgcgctgcgtgaattgcgtacactctgagt
AM747721	3020926	3020985	BCAM2674	y	+	5.78	gacatctgcgacgagttggcgcatttcgcggtgcaacatcgcgGCACATACTccagcca									4.64	gacatctgcgacgagttggcgcattTCGCGgtgcaacatcgcggcacatactccagcca										4.01	gacatctGCGACGagttggcgcatttcgcggtgcaacatcgcggcacatactccagcca
AM747721	3024082	3024141	BCAM2677	y	-	6.07	ggcgccgcgatgccggtgcatggcttgaattcaggcgcgtgcacCGGCATATTcgtcgc									5.58	ggcgccgcgatgccggtgcatggcTTGAAttcaggcgcgtgcaccggcatattcgtcgc										2.52	gGCGCCGcgatgccggtgcatggcttgaattcaggcgcgtgcaccggcatattcgtcgc
AM747721	3030330	3030389	BCAM2680	y	-	8.62	cgggcgctgcggcggcgcccgacctccgtaccgtcacctcctgaGCCTATACTttcggg									1.98	cgggcgctgcggcggcgcccgaCCTCCgtaccgtcacctcctgagcctatactttcggg										3.46	cggGCGCTGcggcggcgcccgacctccgtaccgtcacctcctgagcctatactttcggg
AM747721	3031944	3032003	BCAM2682	y	+	8.13	ccgtttcgctacgtttcgtaacggtgggcgctgatgtcaggcCGGTATCATagcgccta									3.15	ccgtttcgctacgtttcgtaacgGTGGGcgctgatgtcaggccggtatcatagcgccta										4.23	ccgttTCGCTAcgtttcgtaacggtgggcgctgatgtcaggccggtatcatagcgccta
AM747721	3031984	3032043	BCAM2681	y	-	9.02	taccgttttacccgttattcggcatattgggggatgcccttaggCGCTATGATaccggc									3.61	taccgttttacccgttattcggcataTTGGGggatgcccttaggcgctatgataccggc										3.47	taCCGTTTtacccgttattcggcatattgggggatgcccttaggcgctatgataccggc
AM747721	3032655	3032714	BCAM2683	y	+	4.53	cggtcgtccgtccggaagccgggcgatcgctttttccgcgttgTGACAACCTgtgtgca									3.5	cggtcgtccgtccggaagccgggcgaTCGCTttttccgcgttgtgacaacctgtgtgca										4	cggtcgtccgtCCGGAAgccgggcgatcgctttttccgcgttgtgacaacctgtgtgca
AM747721	3036518	3036577	BCAM2684	n	-	8.85	cctgcccgtgtccaccgccgcatcgcgcgccggtgcgagtgtccCGCTACACTggaagt									4.92	cctgcccgtgtccaccgccgcaTCGCGcgccggtgcgagtgtcccgctacactggaagt										2.44	cctgcccGTGTCCaccgccgcatcgcgcgccggtgcgagtgtcccgctacactggaagt
AM747721	3036847	3036906	BCAM2685	y	-	8.45	tgcggcaaaccgatgcagcgcactggcagagttaagggaaaacCCTTAGAATggaggtc									3.56	tgcggcaaaccgatgcagcgcaCTGGCagagttaagggaaaacccttagaatggaggtc										3.74	tGCGGCAaaccgatgcagcgcactggcagagttaagggaaaacccttagaatggaggtc
AM747721	3038383	3038442	BCAM2686	n	-	6.46	gaacgggctgtcgggcgacgaatagcgtgaatcggttgcggggcgTGCGACAATggccg									3.51	gaacgggctgtcgggcgacgaatagcGTGAAtcggttgcggggcgtgcgacaatggccg										1.58	gaACGGGCtgtcgggcgacgaatagcgtgaatcggttgcggggcgtgcgacaatggccg
AM747721	3042126	3042185	BCAM2690	y	+	5.84	cacgaaacgcggacgaatttccttgcttatccggagccccctTCCTAGAGTtcagcgca									4.67	cacgaaacgcggacgaatttccTTGCTtatccggagcccccttcctagagttcagcgca										5.06	cacgaaacGCGGACgaatttccttgcttatccggagcccccttcctagagttcagcgca
AM747721	3058465	3058524	BCAM2704	y	+	4.84	tttcaattcagcaatttcgtgtttcaaaaatgaaatcgcgcGCGCATAATcggcggtca									3.28	tttcaattcagcaatttcgtgTTTCAaaaatgaaatcgcgcgcgcataatcggcggtca										2.51	tttcaattcaGCAATTtcgtgtttcaaaaatgaaatcgcgcgcgcataatcggcggtca
AM747721	3062879	3062938	BCAM2707	y	-	6.64	aatcgacaatcagtccggcgcgcggctgcgaaaggccgcgtcggcCGGTATCCTgtccc									3.61	aatcgacaatcagtccggcgcgcggCTGCGaaaggccgcgtcggccggtatcctgtccc										3.89	aaTCGACAatcagtccggcgcgcggctgcgaaaggccgcgtcggccggtatcctgtccc
AM747721	3068147	3068206	BCAM2710	y	-	6.84	tcgaatagtcggccgttcggcatataggcagtcgcaggcgcttcGCCTATGCTtggggt									0.4	tcgaatagtcggccgttcggcataTAGGCagtcgcaggcgcttcgcctatgcttggggt										3.95	tcgaatagTCGGCCgttcggcatataggcagtcgcaggcgcttcgcctatgcttggggt
AM747721	3069365	3069424	BCAM2712	y	-	7.39	gacaacccgaccgcgcgccggactgacgctcgacgggccgcccaTGGCATACTcgcgac									4.41	gacaacccgaccgcgcgccggaCTGACgctcgacgggccgcccatggcatactcgcgac										4.73	gacaacCCGACCgcgcgccggactgacgctcgacgggccgcccatggcatactcgcgac
AM747721	3072938	3072997	BCAM2715	y	-	7.72	tgcagggcattcccggacaacgcattgcgacgtgtctccatagTGAGATAATccgtctc									5.35	tgcagggcattcccggacaacgcaTTGCGacgtgtctccatagtgagataatccgtctc										3.41	tgcagggcattcCCGGACaacgcattgcgacgtgtctccatagtgagataatccgtctc
AM747721	3080678	3080737	BCAM2721	y	+	8.77	ctcatttcacccccacgaaaatgctccgtgtcgcggcccgttcgCGTTAAACTgcgtca									2.56	ctcatttcacccccacgaaaATGCTccgtgtcgcggcccgttcgcgttaaactgcgtca										2.04	ctcattTCACCCccacgaaaatgctccgtgtcgcggcccgttcgcgttaaactgcgtca
AM747721	3081136	3081195	BCAM2722	y	+	0	tttccgtcattcccgccgctgccttgaaaaaggccgataatcggcccatctgcatttcc									5.67	tttccgtcattcccgccgctgccTTGAAaaaggccgataatcggcccatctgcatttcc										3.66	tttCCGTCAttcccgccgctgccttgaaaaaggccgataatcggcccatctgcatttcc
AM747721	3093828	3093887	BCAM2731	y	-	7.21	aagattcggttgcactttgttacttagggtctcccctgatcggcTACTAGACTggcctg									1.62	aagattcggttgcactttgttaCTTAGggtctcccctgatcggctactagactggcctg										0	aagattcggttgcactttgttacttagggtctcccctgatcggctactagactggcctg
AM747721	3095308	3095367	BCAM2733	y	-	8.79	gcgcggcgacgcccggccggcgcgtgtgcgaagcggccgacgcGACTACAATgccgggc									3.76	gcgcggcgacgcccggccggcgcgtGTGCGaagcggccgacgcgactacaatgccgggc										2.79	gcgcggcgacgcCCGGCCggcgcgtgtgcgaagcggccgacgcgactacaatgccgggc
AM747721	3096472	3096531	BCAM2736	n	+	9.92	cgcactttgttacacgtcgcgcgcggaccggcatcggcgcagcGGTTAAAATcgcgggt									2.98	cgcactttgttacacgtcgcgcGCGGAccggcatcggcgcagcggttaaaatcgcgggt										2.37	cgcactTTGTTAcacgtcgcgcgcggaccggcatcggcgcagcggttaaaatcgcgggt
AM747721	3099429	3099488	BCAM2737	y	-	6.82	ttgcaattgcgggagagccgcgtcggcgctggcgggcgcggaaccCAGTAAACTacgcg									4.59	ttgcaattgcgggagagccgcgTCGGCgctggcgggcgcggaacccagtaaactacgcg										2.91	ttgcaattGCGGGAgagccgcgtcggcgctggcgggcgcggaacccagtaaactacgcg
AM747721	3099484	3099543	BCAM2738	y	+	9.92	gcaacggtgccgacacagcaccaaagcacggacggcccgatagGGTTAAAATgcgcgat									1.54	gcaacggtgccgacacagcaccaaagcACGGAcggcccgatagggttaaaatgcgcgat										0.75	GCAACGgtgccgacacagcaccaaagcacggacggcccgatagggttaaaatgcgcgat
[truncated: 148 more rows]

## Sheet: internal primary same gene
	Sass et al. 2015			Genome-wide transcription start site profiling in biofilm-grown Burkholderia cenocepacia J2315
[truncated: 71 more rows]

## Sheet: internal primary upstream gene
	Sass et al. 2015			Genome-wide transcription start site profiling in biofilm-grown Burkholderia cenocepacia J2315
[truncated: 95 more rows]

[truncated: 3 more sheets: orphan, internal sense, internal antisense]
