# Supplementary material for: Genome-wide transcription start site profiling in biofilm-grown Burkholderia cenocepacia J2315
Source: BMC Genomics. 2015 Oct 13;16:775. doi: 10.1186/s12864-015-1993-3 (PMC4603805; doi:10.1186/s12864-015-1993-3)
Supplement: Additional file 6: Table S5. — Promoter motifs based on MEME [15] analysis. (XLSX 124 kb) [file 12864_2015_1993_MOESM6_ESM.xlsx]

## Sheet: Motif1
	Sass et al. 2015			Genome-wide transcription start site profiling in biofilm-grown Burkholderia cenocepacia J2315
Table S05: Promoter motifs based on MEME analysis
********************************************************************************
MOTIF 1 MEME		width = 21 sites = 1733 llr = 8706 E-value = 1.8e-793
********************************************************************************
--------------------------------------------------------------------------------					--------------------------------------------------------------------------------
	Motif 1 position-specific scoring matrix					Motif 1 position-specific probability matrix
--------------------------------------------------------------------------------					--------------------------------------------------------------------------------
log-odds matrix: alength= 4 w= 21 n= 67587 bayes= 5.24793 E= 1.8e-793					letter-probability matrix: alength= 4 w= 21 nsites= 1733 E= 1.8e-793
-46	30	19	-39		0.150606	0.357761	0.326024	0.165609
-31	18	24	-39		0.166763	0.328909	0.338719	0.165609
-30	16	32	-52		0.16734	0.323716	0.357761	0.151183
-15	25	27	-78		0.185805	0.343912	0.343912	0.12637
0	16	18	-57		0.206578	0.323139	0.323716	0.146567
14	-7	1	-6		0.228505	0.276399	0.287363	0.207732
13	-8	-2	1		0.22562	0.274091	0.28217	0.218119
17	-6	-16	10		0.232545	0.278707	0.255626	0.233122
-84	3	-25	68		0.115407	0.296018	0.2412	0.347374
-55	23	27	-31		0.140796	0.339873	0.343912	0.175418
-93	26	-4	29		0.108482	0.347374	0.27813	0.266013
-103	-32	82	-41		0.101558	0.231968	0.503174	0.163301
-83	27	26	-19		0.115984	0.350837	0.342758	0.190421
-226	-143	-170	181		0.043278	0.107328	0.088286	0.761108
224	-539	-537	-410		0.973456	0.006924	0.006924	0.012695
20	-18	-108	77		0.237161	0.256203	0.135603	0.371033
166	-117	-82	-191		0.651471	0.128679	0.162147	0.057703
158	-26	-161	-218		0.616272	0.242354	0.09348	0.047894
-409	-739	-1740	218		0.012118	0.001731	0	0.986151
-63	6	30	-4		0.133872	0.302943	0.351991	0.211194
-35	-19	47	-20		0.162147	0.254472	0.394691	0.18869
--------------------------------------------------------------------------------					--------------------------------------------------------------------------------
Gene name	Stand	Start	P-value	Site
------------- ----- --------- ---------------------
BCAL0001	+	6	0.00289	GCGCCGGACATGCTTCAATGG
BCAL0003	+	34	0.000393	TTCCGCTCTCGCTTAGAATGT
BCAL0005	+	33	0.000871	CAGGCGTGCGTGCTACGCTCG
BCAL0008	-	35	0.00289	TCGAAATATCGGACATGATTG
BCAL0008A	+	34	0.00134	AAGTTCGCTCAAGTACAATGG
BCAL0009	-	36	0.00289	TCCGCAACTATGAAACAATGA
BCAL0010	-	35	0.000233	GCGCAGCCCGCTCTACACTTG
BCAL0012	-	35	0.00134	GCAGGCTTTTTGCTAGATTGT
BCAL0024	+	33	2.65e-05	AAAGCGAACCCGCTATAATTC
BCAL0032	+	23	0.00895	GAAGCTCGCAGGCTAAGGTTC
BCAL0038	+	26	0.0173	CCGTCCACCGCGATTTGATGT
BCAL0040	+	35	6.35e-07	CGCGGCTGTCCGGTAAAATGC
BCAL0054	-	34	0.00613	TGGCTTGACGGTGTAGAGTTA
BCAL0055	+	33	0.0262	TGGCTTCAGGGTGTTAACTCT
BCAL0057	+	33	0.00554	CGGGATCTATGACTAAAGTTA
BCAL0061	-	35	0.000871	ACATATAACGGACTAAAATTC
BCAL0064	+	26	0.0451	TCCGTTTGGCACGCATGTTGC
BCAL0066	+	38	0.0591	GGGACTTGCGTGGCACGCAGG
BCAL0068	-	35	0.00176	CGGCCATCCGGCGTAAGCTGT
BCAL0079	+	34	0.000233	GCCGCCGACGTGTTAACATGC
BCAL0080	-	34	8.76e-05	TAAACGTTCCGTCTATAATCG
BCAL0108	+	33	0.002	TTTGCCGGTGTGCGAGAATCG
BCAL0109	+	34	0.00134	GTGCATGCTTCGGTAACCTGT
BCAL0111	-	35	0.002	ACGGCCCGCTACCCATAATGG
BCAL0114	-	36	0.028	TTTGGTGCGCCGAAATCCTGC
BCAL0115	+	34	0.000132	TGTGATTCCCTGCTATGATGG
BCAL0118	-	35	0.000546	AAAGGGCTTCCGCTATGCTGG
BCAL0119	+	34	0.000748	GCGCCGATCCGGTTAAGCTTG
BCAL0120	+	34	4.43e-05	CCGGGCCCGACGTTAAAATGA
BCAL0121	-	34	4.43e-05	CCGATTCATTTCCTATAATCC
BCAL0122	+	3	0.00324	GGTAAACGATTGTTAAATTTG
BCAL0124	+	33	0.00227	AATGCCGTTTGGCCAAAATTC
BCAL0126	+	12	0.005	GCCGGGCGGCCGCGAAAGTTT
BCAL0137	+	34	0.00817	CACACTCCGCAGGCATACTAC
BCAL0140	+	33	0.00256	TGACGCCTCCATGAATAATCG
BCAL0145	+	33	1.1e-05	CGCGCCGATTTGCTACAATCC
BCAL0148	-	35	0.000393	GCCGGGCCCGCGTTATGCTCG
BCAL0149	-	36	0.00363	GAACGATTGGTGGCACACTAG
BCAL0151	+	33	0.00405	TAATTTGATCACCTACACTTG
BCAL0153	+	33	0.000194	CGGCGTGCGCGGGTAACATCG
BCAL0154	+	34	0.00613	ATCTTTTTTGTGCTAATCTCT
BCAL0155	+	35	7.05e-05	GGGGCGCTTTTGATAGAATTG
BCAL0156	-	34	0.00256	TTTCCCGGCCCTCTAACATTC
BCAL0159	+	34	0.0845	GCCCGCCTGCGGCCCTGCTGC
BCAL0160	-	35	0.000331	CGGCGCCGCGTGGCACAATGC
BCAL0162	+	34	3.45e-05	CGCCGGAGTACGGTAAACTCG
BCAL0185	-	34	5.55e-06	ACGCAGTAGCCGCTAAAATCG
BCAL0187	+	5	0.00554	GTTTTTACCCGGATAATATTG
BCAL0192	-	34	0.000331	CCGGAGCGACGCTTATACTGG
BCAL0193	+	37	0.0215	GAAGGCGGTGCGTTATAGAAC
BCAL0193a	-	35	0.00117	CCGGGCGCGGTGCGATACTGC
BCAL0194	+	34	0.00451	CCGGCATCTGTGTTTAACTCG
BCAL0197	+	34	0.00064	CCGATGTTTATGCGACAATTG
BCAL0200	-	19	0.00744	ATCAATTGACAGCAAAAATCC
BCAL0201	-	37	1.5e-05	CCGGATGACGTCTTAAAATGG
BCAL0203	-	35	0.00176	CGAACCCTAATGCTAGACTTG
BCAL0204	-	35	2.01e-05	TGCCTGAATCGGGTAAAATAG
BCAL0205	+	34	0.005	CATTTAGGGGGTGTACACTAG
BCAL0206	-	14	0.00256	TTTGCCCCAGTGCTACCATCC
BCAL0206A	+	34	0.00154	GGGCAAATGCCGTTAATCTTG
BCAL0207	-	34	0.000132	CGCGGCCGCCCGCTACACTCT
BCAL0209	-	33	0.000233	TACCTCGGTCGGGTAGAATGC
BCAL0211	-	35	0.00101	CACACATCTCGCTTACACTAG
BCAL0216	-	35	0.000393	CGGTCGGTTGGTTTATACTTC
BCAL0217	+	34	0.000748	GCATCTTCTGCGGCACAATGC
BCAL0228	+	33	3.45e-05	GCGAGCGGGTTGTTAAAATTG
BCAL0229	+	33	0.00324	GGCATTTCCGGAATATCATGC
BCAL0233	+	33	3.45e-05	CCGGAATTTCGTGTAGAATCG
BCAL0234	+	35	7.05e-05	CGAGAAGTCGGGCTATACTGC
BCAL0244	+	34	1.66e-06	CGGGATTATTTGTTATAATCC
BCAL0260	+	22	0.028	GAATTGTATTCGCGTTAATCC
BCAL0261	+	34	1.5e-05	GCGGATTTTCCTTTAAAATCC
BCAL0264	-	35	0.00227	AGCGAGCCTGTAGCACAATGA
BCAL0265	-	35	0.000546	AACCGCCGTATTGTACAATAT
BCAL0266	+	34	0.000233	CAGCACGATATTGTACAATAC
BCAL0267	+	34	0.0426	GGTCAACCGCGCATGGAATGA
BCAL0269	+	39	0.0262	ACGGGCCGGGTCGAACGCTGA
BCAL0272	-	35	0.000871	GTATCGGACATGCTAAACTCT
BCAL0274	-	35	0.000108	CTTACCGGGCAGCTATAATCG
BCAL0279	+	33	0.00324	GCCGCTTTGCCAGTAAGCTGC
BCAL0287	-	35	0.00227	TAAACGCAGTCGTCATAATGA
BCAL0288	+	7	0.0137	ATTCGCACGACCGTACGCTTA
BCAL0289	+	34	0.00324	TTGATTCGTCGCGTATATTCC
BCAL0291	+	34	0.00227	GCGAAGCGTCGTCTAACCTGA
BCAL0294	-	35	0.000194	GCGAGCGCGCCCGTAAAATAA
BCAL0301	+	35	0.000132	CCAATGCAGGCCCTATAATTC
BCAL0305	+	24	0.005	GCGAACTTGCGCGTAAGCTAC
BCAL0307	+	35	1.1e-05	AGCCGGTTTGCCCTATAATCA
BCAL0317	+	34	0.000871	GAAAGAGTTGTACTAAACTAG
BCAL0321	+	34	0.00064	GGCAACAGTGCGGTAAGCTGT
BCAL0334	-	35	0.0186	GCGCGGTTGCGAGTAGTGTCT
BCAL0339	-	34	0.00227	AGAAGCGCGCGGGTATAGTAC
BCAL0340	+	21	0.00613	CGATTGAATTATGAAAAATTG
BCAL0353	+	34	0.00134	CAATGCTTGCTCTTAGAATCA
BCAL0359	+	34	5.62e-05	GCTGCATGGTCGGTACAATGC
BCAL0360	+	33	0.000464	TCGGCATGCCCCTTACACTTG
BCAL0361	+	35	0.00101	GGGCAAAGCGCGGTATGGTGT
BCAL0362	+	34	8.76e-05	CGCGTATTTTCGGTAAACTGT
BCAL0364	-	34	0.00117	AGTGACCAGTCGGTAACATGT
BCAL0366	+	34	0.00134	TCGCTCAAGCGGGTATGCTTG
BCAL0368	-	34	0.00451	GACCGATTAGCCGTATAAAGG
BCAL0369	+	33	0.00117	GAGGTGCAACCGTTAAACTAC
BCAL0372	-	35	0.000194	GGTTGAAATCCGCTATCATTT
BCAL0375	-	35	0.000331	ATCGCTGAAACGCTATAATAT
BCAL0376	-	35	0.002	CGTTGCCAGCGGCTAGCATCG
BCAL0376a	+	35	0.00064	TCGAGTCGGCCCCTACACTCG
BCAL0380	-	35	0.000748	GCCGGCGGCGAAGTACAATAC
BCAL0382	-	35	0.00405	ATTGCCTCGTGGATATAGTTG
BCAL0383	+	2	0.016	CGAAAGATCGACGAAATATCG
BCAL0384	+	34	0.00134	GCGCGATTTCCGGTAGGGTGG
BCAL0387	-	37	5.62e-05	GCCGCCGGCACGGTACAATAG
BCAL0389	+	35	0.000871	TTCCGTTACGGCGTACACTGT
BCAL0401	-	37	0.000278	GGTCGCCGGACGGTAGAATGA
BCAL0407	-	35	0.000546	CCGCCATGTTCTCTACCATGA
BCAL0408	-	35	0.00324	AATAGTTTGATGCTACCATTC
BCAL0409	+	26	0.002	GACCGGTTGGTCGGAGAATGG
BCAL0422	-	15	0.00101	GCGCACCGCGCTTGATAATTC
BCAL0423	-	35	5.62e-05	CCGCGTTTGGCGTTAGAATCT
BCAL0423a	+	5	0.00117	GGCGGACGACTGGTAAAGTAT
BCAL0432	-	35	0.00117	GAAGTTCAGAGCCTAGAATGG
BCAL0434	+	33	0.00289	TTTACCGGTCTTCTAAAGTGA
BCAL0436	-	35	0.000331	GGCGCGATGCGTCTACACTCG
BCAL0437	+	33	0.00289	AGTAGGCACCATCTACACTAG
BCAL0439	+	33	0.00134	TCCGGCGAGATGTTAAAGTGC
BCAL0440	-	35	0.00363	GGCCTCCGAAGCCTAGACTGG
BCAL0441	+	33	0.00363	GCGTCGCGCCTCCTAACCTCT
BCAL0444	+	13	0.00817	ACTGAAAACTGTTGACAATAT
BCAL0450	+	12	0.00405	TCTGCATGTTGTTGACAATCT
BCAL0458	+	34	0.000132	TGCGCGCTCCCGGTATGATGA
BCAL0460	-	35	0.00554	CGTAACAACCTGTTAAAAAGA
BCAL0461	+	22	0.00895	TTGAGCAACTCTGCATCATTT
BCAL0465	+	33	0.000194	CGTGGCGCCATGATAAAATTT
BCAL0467	+	34	0.000331	CGGCAGGCGCGCGTAGAATTT
BCAL0468	+	34	0.000233	CTAACAAATCGCTTACAATTT
BCAL0476	+	34	0.00016	CATCCGGCCGCGCTATGATCG
BCAL0482	-	36	0.00134	TGAAATTATAAGGTATCATTA
BCAL0483	+	34	0.000132	CGTAATGATACCTTATAATTT
BCAL0486	+	33	0.00554	TTGGTGGATGCGTTATCGTAT
BCAL0493	-	35	2.65e-05	TCGCAATTTCCGCTATACTTT
BCAL0496	-	34	7.05e-05	TGCGCCACTCCTGTACAATTC
BCAL0497	+	34	0.000233	GGCGCTAAACGGGTAAACTGC
BCAL0502	-	35	0.00979	CCCAAAGTGCAGGCAATATCT
BCAL0507	-	33	0.00227	TGTCGGCTGCATGTATCATTT
BCAL0508	-	36	0.00101	TCGGCGAAGCCCGTATTATAG
BCAL0509	+	34	2.65e-05	TCAGGAAAGCCGCTATAATAC
BCAL0510	-	34	0.000278	CAACGGGTTTCGGTAAGATCC
BCAL0511	+	34	0.000278	TCCGGCGCCGATTTACAATCG
BCAL0512	-	34	0.000278	CGCGGTCGTCGCCTACACTGC
BCAL0513	+	33	0.000233	CGGCCGCTTTCGCTACCATAG
BCAL0514	-	35	0.000233	GCCACCGGTTGCCTATACTCG
BCAL0516	+	34	0.00134	ACATTCGACAGGGTATGATGG
BCAL0517	+	33	0.00064	GTCCGGCAGGCGGCACAATGC
BCAL0519	+	34	0.000278	GGACGGCCATTCCTACAATGC
BCAL0525	-	35	0.00176	CGCCCCCGGTCACGATAATCG
BCAL0526	+	33	0.00117	CGCGCCGCGCTGCTATCCTTT
BCAL0531	+	34	0.00554	GGTCGATTTATGTAATGATAT
BCAL0533	-	36	3.45e-05	ACGCCAAATCAGCTAAAATTA
BCAL0535	-	34	0.00289	AGAAATTTTGAGATATTATTC
BCAL0536	-	36	0.00016	CGCGTCAACAGGGTAAAATAA
BCAL0538	-	35	0.00227	AATCGATCGGGCGTAAGATGT
BCAL0539	-	34	0.000331	GTGCGCCGCGGCGTATGATCG
BCAL0540	+	34	0.00134	GATGCGGGATCGCTACACTGA
BCAL0541	+	34	0.000464	GCGAACCGGGACGTACAATTC
BCAL0542	+	35	0.00363	TTCGCTTGGGCGTTATTCTGT
BCAL0544	+	16	0.00676	CTCCAGCTTGTTGCAGCATCG
BCAL0552	-	35	0.00016	TGACAATGTGCGCTAACATTG
BCAL0553	+	33	0.00016	GGGGCTTCTGGCGTACACTCG
BCAL0563	-	34	0.000278	CGCCCCCGCTCCCTAGAATGC
BCAL0579	-	34	0.000331	CGCCCTTGTGATCTAGAATCA
BCAL0586	+	34	0.00176	CCCCGAATCTTGCTATCGTCC
BCAL0602	+	35	0.00324	GGCATAAAGTGATTAGAATAT
BCAL0604	-	36	0.000546	GCCAGATTTCGTCGACAATGG
BCAL0610	-	33	7.05e-05	CCACGTAGTGGTATATAATCC
BCAL0612	-	35	7.89e-06	GGGAGCCGCATGCTAAAATGG
BCAL0616	+	34	0.000546	TGAAACGGTCATTTACAATGC
BCAL0617	-	36	0.00101	TGCGCCGCAGTGCTACGATGA
BCAL0620	-	34	0.000278	ATGCGTTTTACTATACAATCG
BCAL0622	-	35	0.00363	AATCGCCAACCGCGACAATGA
BCAL0625	+	33	0.00676	TCCTCGCCTTTGTTACCCTAT
BCAL0626	-	35	0.00134	CGCATTCCACAGCTACACTCG
BCAL0627	+	33	5.62e-05	GCGCCGGCGCTCCTAAAATAG
BCAL0632	-	35	0.000871	TGCCGCGAAACCGTAGAATGT
BCAL0634	-	34	0.002	CGCATCGCGGCGGCATACTCG
BCAL0638	-	2	0.0215	CCGATACGCGGCAAACGATGA
BCAL0644	-	35	0.000233	GCCGCTCCGGTGTTAAGATCG
BCAL0645	+	34	7.05e-05	CGCGCCCGGCCGCTAGAATGC
BCAL0647	-	36	0.00117	TCCCGCGCTCGGGTACGCTTG
BCAL0650	+	34	0.00154	CGCCGGCGCGCGAAAAAATAG
BCAL0663	+	33	0.000871	AACGGACGGTTGATATGATGG
BCAL0672	-	34	0.00289	AAAAAGTTCGTGTCAGAATCG
BCAL0673	+	34	0.000331	TTCGCGACGGCGATAGAATCG
BCAL0675	-	35	0.002	CGCGCTTTGACGGTATGCTAT
BCAL0682	-	37	8.76e-05	TTGACGCACCGGCTACAATGA
BCAL0683	-	6	0.00744	CAGTCCACCGGCTCACAATAA
BCAL0685	-	36	0.000748	AGGGAATCTATTTTACGATGG
BCAL0686	+	33	0.00064	GGATTCACCATCGTAAAATAG
BCAL0688	+	34	8.76e-05	CTGACGTGCGCGCTATGATCG
BCAL0690	+	33	0.000132	CCGGTTTCCCGCGTAAAATTA
BCAL0694	-	34	5.62e-05	CGCCCCCTGTCGCTACAATAG
BCAL0702	+	33	7.89e-06	GTGCGTCGGTCGCTATAATCG
BCAL0704	+	34	0.000108	GTTCGTGGCCACGTATAATGG
BCAL0705	+	36	0.0561	CTTCATCCCCATCTGTCATAG
BCAL0707	-	34	0.000233	GTGCTCCGATGGCTACAATCG
BCAL0708	+	33	0.00554	GCCTTCGAGTGACTACGATTG
BCAL0709	+	33	0.000194	CACGGGTTTTCGGTAAACTAC
BCAL0715	-	13	0.005	ATCGAGATTCATTGACAATTC
BCAL0716	+	34	0.0137	ATCTCGATCAATCGAGAATCG
BCAL0722	+	28	0.016	CGGCCCCCGGCCTGACTATTA
BCAL0725	-	35	2.56e-06	GCCGCATTCGCGCTAAAATGA
BCAL0726	+	35	0.00064	GTCAGGTTCGGCGGATAATGG
BCAL0728	-	35	0.00405	AAAGGATCGTTGCTAGAGTGC
BCAL0731	+	33	7.05e-05	AAGGCAATTGCTCTACAATCT
BCAL0734	+	34	7.05e-05	TTGACCGGCCTGCTACAATGC
BCAL0736	+	18	0.00064	GAGTCGCGGAATTTATAATCG
BCAL0738	-	34	0.000546	TCGGACGAACAGTTATACTTG
BCAL0739	-	35	0.00289	AATCCCGCCATTATAAAATAA
BCAL0740	+	34	7.05e-05	AAGACGGTTATTTTATAATGG
BCAL0744	+	34	0.00363	CGCCAAAGCGGACTACGCTTG
BCAL0746	-	12	0.00101	GGGACATGTCGGGCACACTGG
BCAL0747	+	34	0.000871	CGAGGCGAGCGAGTATACTTC
BCAL0748	+	32	0.00016	CATTGAACCCGCCTATAATGC
BCAL0754	+	14	0.0107	GAGCGGTTTCCGGTACACAAA
BCAL0755	-	35	0.00176	GAAAGCGAAGTGCGATAATTA
BCAL0756	+	34	0.00817	TCGAAAGGAAGAGGATAATTA
BCAL0761	-	35	0.005	GCATCCGCTGTGCTAAAAAGA
BCAL0763	+	34	0.00554	GCCGATCCTGTGACACCATTT
BCAL0764	-	35	0.00064	TGCGGCTTTACGCTATGCTGT
BCAL0765	+	35	0.00289	TCTGCGGAAATGGTATCCTCG
BCAL0768	+	34	0.000132	GCGCGCATTGCCATATACTGT
BCAL0772	+	34	0.000748	CGCGATTGCTGGCTAATATGT
BCAL0776	+	34	0.00451	CGATGGTCCGGTATATATTGA
BCAL0777	+	20	0.00064	GTTCGTTGACTGGTATTATGG
BCAL0786	-	6	0.000233	AAAGCCGTCCTTTTAAAATTG
BCAL0787	-	36	0.00101	CTTGCGGGAGTGCTAAGATGA
BCAL0788	+	34	0.00117	CCGAAAAGTCCTTTACCATAC
BCAL0791	-	35	0.000748	CCCGCGCCCGTGCGATACTCG
BCAL0794	+	34	0.00256	GTCGCCGCTGTGGTAACGTGC
BCAL0795	+	34	0.00101	CGCGAAAATGATGAATAATGC
BCAL0797	-	37	0.00064	CGCGCACATGCGGTAATCTCG
BCAL0805	+	34	0.000278	GTAACGCGCTCGCTACAATAC
BCAL0808	-	36	0.000233	GTCGAGCCGGTGCTATGATGA
BCAL0809	-	35	0.0127	GCTCACTCAGTGGCAACCTTG
BCAL0810	-	35	2.56e-06	CGCGGCTGTGCTCTATAATGT
BCAL0812	-	27	0.00613	GGGGAACAGGCCGGACGATCT
BCAL0813	-	35	0.002	GCCTGGGTCGTGGCAAACTGC
BCAL0818	-	35	0.000194	CAAACGCCTTTGCTATACTCC
BCAL0824	-	34	0.00117	CCCGTTTGCGGACCATAATGG
BCAL0825	-	36	0.000546	CTCGAAAAGCCGTTATAGTAG
BCAL0826	+	10	0.00101	CCATGAACCTGGCGAAAATGG
BCAL0838	-	35	8.76e-05	CACCCCCGTTTGATAAAATCT
BCAL0844	-	35	7.05e-05	CCCGCCGCGGCCCTAAAATGA
BCAL0849	+	34	0.00154	CTGCCGGATTATGCAAAATCG
BCAL0857	-	35	0.00895	TTTTCGTGCGCAGGACAATGA
BCAL0858	+	33	0.00134	GGCGCCGATCGACTACCATCA
BCAL0859	+	34	0.00176	GAGCGTTCGCACGTACCATCG
BCAL0860	-	14	0.00744	AGTCAAAGAATCTCAAAATTC
BCAL0861	+	34	0.00101	TACTCCGGCATGCTAGAATTT
BCAL0863	-	35	0.00363	CAATCTGCCGGAGTACACTGC
BCAL0864	-	35	0.00227	ATGCTACTTTCTGTACCATCT
BCAL0865	+	33	0.0137	ATGGTACAGAAAGTAGCATCG
BCAL0869	-	36	0.000132	GGACCCTTGGCGCTATCATTG
BCAL0870	+	36	7.05e-05	CCCGATCATGGGTTAGAATTC
BCAL0871	+	34	0.00554	GAGCGCGTGCTGGTCTAATGC
BCAL0878	+	34	1.05e-06	CCAGGGTTTCGGCTATAATTC
BCAL0881	+	34	0.00117	TCATTTTTTGCGGTACAGTCG
BCAL0883	+	1	0.00324	GACACCGGTTTCTAATAATTT
BCAL0894	+	35	0.000194	GAACGTCTTGCCATATAATAC
BCAL0898	-	35	0.00016	CGCGCCGATCGGGTAACATCC
BCAL0899	+	33	4.43e-05	CACCCGTCTCCGGTAGAATTT
BCAL0905	+	34	0.000331	GTCGCGCGGGCGGTAAGATGC
BCAL0907	-	34	0.00154	CGTGCCCTTGGTGTATCCTTG
BCAL0909	-	35	0.00101	CGGCCGTTTGGTGTATCCTCA
BCAL0911	-	35	0.000108	TGGCATGGAAAGCTATAATGG
BCAL0914	+	34	0.0137	CCAGGCCGGGTGATAGCGTCT
BCAL0920	-	16	0.023	TCGAAACGTTGACGAAATTTC
BCAL0926	-	35	0.00363	CGATTCCGTTCGTTAAATTTC
BCAL0927	+	34	0.005	CACGATCCCGGACGATACTGG
BCAL0928	-	35	0.00176	CTGCGCGCTCGACTAGACTCC
BCAL0929	-	35	0.000871	CCGTTGCCGCCCTTACAATAC
BCAL0930	+	34	0.00324	GCGCGGATCGCGCTGCAATGG
BCAL0931	+	34	0.000748	ATCAAAGTCCGGCTAAGATGC
BCAL0932	+	35	0.00117	GGCCCGTCGCGCGTATGCTGG
BCAL0935	-	36	0.000871	TACCCATCGATGATAGAATGC
BCAL0937	-	35	0.0173	TTTTTTATTCGACTACGCTAG
BCAL0938	+	5	0.00324	GTGCTTTCGCGGTTATCCTAG
BCAL0940	-	34	0.00363	CGCCGCGGAGGACTACACTAA
BCAL0942	+	34	0.00134	TGGCGAGCGGTGATATGCTCG
BCAL0946	+	35	0.00405	TTGCCGCGCGCTCTATTCTGT
BCAL0950	-	34	0.00895	AAGTTTCCGTGCCAATAATCG
BCAL0952	-	34	0.000546	AATCGTCCTTTGCTATGATGA
BCAL0953	+	34	0.00451	CACTGTTTTTTTATACAGTGT
BCAL0955	+	34	7.05e-05	ATACCCAATATGCTAAAATCC
BCAL0958	+	34	0.000393	CGGCGTTTTTTGTTATGCTGC
BCAL0962	-	35	0.000331	CGAACGCCGCTGCTATGATAG
BCAL0970	-	35	0.005	GTCATGCGCATGCTAGAGTTT
BCAL0971	-	37	0.000194	TTTGCGCTTCAGTTACAATGC
BCAL0972	+	33	0.000108	GCCCGCATTCGGGTAACATGA
BCAL0973	+	33	1.5e-05	CAGGGGCGGTCGGTATAATCC
BCAL0981	-	35	1.1e-05	GGCCGGTTGCGGCTAAAATAG
BCAL0983	+	35	0.000464	CCCCCGGCGCAAGTAAAATAG
BCAL0989	+	35	0.00613	AAGGTAAAACAGGTATGCTTT
BCAL0990	+	33	0.000108	GATCGGGCTGTGTTAGAATCC
BCAL0995	+	33	0.00176	AACGGTTTTCGTTTACCATCC
BCAL0996	+	39	0.00744	GCGATTGACGCGCCATCCTGC
BCAL0998	+	34	0.000331	GGCGCCGGAACGCTACAATAA
BCAL1003	+	35	7.05e-05	AAGCCTTTTCGGCTAAAATAA
BCAL1005	+	33	5.62e-05	CCGGCGCCCGCGTTATACTCC
BCAL1011	-	38	0.000748	GTTCGGCGGGGCATAAAATCA
BCAL1012	-	36	0.00016	GCAAAATCTCAGTTAAAATAA
BCAL1014	+	34	7.05e-05	CCGGTGAATGCTCTAAACTGG
BCAL1017	+	34	0.000748	CTGACCAGTACGGTAAAGTCT
BCAL1020	+	6	0.00676	GGCGCGCCTCACATATTCTCC
BCAL1026	-	36	0.000464	CGCGCGGGTGCCGTAGACTGC
BCAL1028	+	34	0.000748	CTGACCAGTACGGTAAAGTCT
BCAL1029	-	35	0.000393	ACGAACGATCCGGTAGACTGC
BCAL1034	-	34	7.05e-05	GCGCGAATTGCGCTACAGTCG
BCAL1035	+	34	0.000132	GGCGCAGGCGCGGTAAGATGC
BCAL1039	-	36	0.00154	CGGGTGTCCGTTCTAGAGTGG
BCAL1040	+	34	0.00154	GGGATTAACCCTAGATAATCG
BCAL1041	+	34	5.62e-05	ACGGTAATGTCCCTATAATGG
BCAL1044	+	35	0.000393	ACTTGTGACGCAGTATAATGA
BCAL1047	-	36	0.002	TGACGAACTCGGGTATCGTGT
BCAL1048	+	33	0.000278	TCACGCGACCGCGTAGAATCG
BCAL1049	-	34	0.000278	CGGAACCCTTTGGCAAAATCG
BCAL1050	+	33	8.76e-05	GGCTGCGGACTGCTAAAATCC
BCAL1054	+	34	0.00154	GGCGTCGCGCGGGTATCCTTG
BCAL1055	+	1	0.00744	CAGCAATCGCCCGTACGGTGA
BCAL1059	+	34	0.002	CCGGAAAAAGCCCCAAAATAC
BCAL1065	+	34	0.00405	CATCCGACCCTGCAATGATGC
BCAL1069	-	34	0.00324	TCCTCATTTCTTATAAAGTCA
BCAL1071	-	6	0.00324	GTCAATTCGACATTACACTTG
BCAL1072	+	32	0.0173	CCGATAACTCAAGTGTAATGT
BCAL1073	-	35	0.00117	GGCCGCGATCGGCTATCGTGT
BCAL1082	-	35	0.000464	CATCGTTGCCGGTTAAACTCT
BCAL1086	+	33	0.000233	GTTCCACAGGCGGTATCATCG
BCAL1087	+	34	0.00363	CGCAAAATGTAATTATTATGG
BCAL1096	+	35	0.00101	TGCAGCCCTTTGCTATCCTTG
BCAL1100	-	35	5.62e-05	GCGGCAATCCCGTTACACTCG
BCAL1101	-	34	0.00134	CGGTAACGCGGTGTAAGATTC
BCAL1103	-	35	0.00554	ATGGGACGGCGCGTAGATTGG
BCAL1210	+	35	2.01e-05	CGAAACAATCGTCTAAAATGG
BCAL1211	+	33	0.00363	AACGGCGCCATGTGATACTGG
BCAL1212	+	34	0.00817	CCGCTGCCAGGCATAAATTTC
BCAL1218	+	35	0.002	CGTACCGCGGCGGCAGAATCG
BCAL1229	-	36	0.000871	CATCAAACGAAACTATAATGT
BCAL1234	-	13	0.0116	GCGGATGCCCTCTTGAAATGC
BCAL1249	-	35	0.00117	CGGCCACTGTGACCATAATGG
BCAL1250	+	33	0.000393	CGCGCGCCGCTGCTACAGTCG
BCAL1258	+	33	0.002	GCACGCACTTCCGTAGTATCG
BCAL1260	+	33	5.62e-05	CCCATTTTCAGGCTATAATTT
BCAL1263	+	35	0.00154	CTTCACGCTCGCCTAAACTAA
BCAL1265	-	35	0.00154	CGCGCTTTTAGCGGATAATAC
BCAL1266	+	34	3.45e-05	CGCCGAAACCACGTAAAATCG
BCAL1267	+	34	0.000464	GGTCGGACTGGATTAGAATGA
BCAL1278	+	34	0.000748	AGCGTTCCACGCTTAAAATGT
BCAL1281	+	33	0.000331	GCAAGCTTTCTGCTAAAGTCA
BCAL1282	-	35	0.00064	GCCGCGCATGTCCTACTATGT
BCAL1286	-	35	0.000233	CGGCCGGATGGTTTATAGTGG
BCAL1288	-	36	7.89e-06	GGGTCGAACCCGTTAAAATCG
BCAL1289	-	34	0.000748	GCGGTCGCGGCCCGATAATGG
BCAL1290	+	34	0.000871	ACCGGCAGCACGGTATTATTT
BCAL1318	+	34	0.00101	GCTGAATGTTTCATATCATGT
BCAL1333	+	34	0.000871	CGAACGACCGTGCTAAATTCC
BCAL1343	+	34	0.00134	TGGCGCGTTGACGTAACATTA
BCAL1350	-	35	0.00613	GAAGTAATGGGCGCACAATAT
BCAL1354	-	35	0.00117	GGCCATCACGCACGATAATGA
BCAL1355	+	33	0.000132	CCGCGACGTAATCTAAAATAG
BCAL1367	-	35	0.00256	CCGCCCGCTATGGCACACTTC
BCAL1377	+	33	0.00613	GCTGCGGCGACCTTACGCTCG
BCAL1380	-	35	0.00451	ACAGGGTTCGGCGCATACTAG
BCAL1389	+	13	0.00451	TCGCGAATCACGGTAAGTTCT
BCAL1401	-	34	0.00154	CACGCAAACCCGCTACGCTTT
BCAL1411	+	33	0.000871	GCAGCACGCATGCTATGCTCG
BCAL1413A	+	34	0.000278	GTTCGGGTTTTCCTATGATGG
BCAL1414	+	34	0.00176	GAGGCGGGTGTGCGACACTGC
BCAL1415	-	34	0.000331	GGCCGATTCGCCTTAAGATGC
BCAL1416	+	35	1.5e-05	GCGGTCTGTATCGTATAATCG
BCAL1417	-	29	0.00154	CCAACCATTCTCGAAAAATGA
BCAL1438	+	33	0.000871	CGCGAGCGCGTTGGACAATCG
BCAL1441	+	34	3.7e-07	CGCGGCGCTGCGGTAAAATCG
BCAL1442	+	34	0.000871	GTGACCGGCTGCGTATACTGA
BCAL1443	+	34	0.00363	GCGAATTTCATACTACTATGA
BCAL1447	-	35	0.000331	CGTTTGCGTTCACTATAATGC
BCAL1448	-	35	0.00016	ATGGGCATCCATTTATAATTG
BCAL1451	-	35	0.005	CGATACGCCACATTACACTTC
BCAL1456	-	34	0.00405	AATCACTGAAAAATATAATCG
BCAL1457	+	33	0.00134	TTGGACCCTGTGCAACAATCC
BCAL1458	+	31	0.00817	TGTCAGACAGTTTGATACTGT
BCAL1462	-	35	5.62e-05	CGGCTTCAGCCCCTATAATAG
BCAL1463	+	34	0.00154	GGAATCGAGCGGCTATTATAG
BCAL1464	-	35	0.000748	CGGCCGCCGGCCGCACAATGG
BCAL1467	+	34	0.000233	CCGGGACGGCTGGCATAATAG
BCAL1468	-	35	0.00554	AGAACGATCGTGCTAATCTAC
BCAL1469	+	34	0.00064	TTCCTCTAACCGTTAGAATGC
BCAL1472	+	34	0.00289	TGCCGCGCATGCATAGAATGA
BCAL1477	+	29	0.00744	GACGCGGAACAGGTATGGTAG
BCAL1478	+	33	0.00016	TTCCGAAGCGGTTTACAATCG
BCAL1481	+	16	0.0246	CGGCCTCCGGGTGTTCGATGC
BCAL1483	+	29	0.00676	CGCGCGCAGGTTCGACAGTGG
BCAL1485	+	36	0.0137	GCAGCCTAATTGCGAAATTAG
BCAL1489	-	35	0.000748	CTGACCAGTACGGTAAAGTCT
BCAL1490	-	34	0.00676	TAGCGCGCTATGACACACTGC
BCAL1493	+	34	3.45e-05	AACGCGGCCCCGGTAAAATGC
BCAL1494	+	35	0.00134	CGCAGGATTCGCGTATTCTCG
BCAL1496	-	35	0.000194	CCGTCACTTTTGTTACACTCG
BCAL1498	+	32	0.00744	AATTTGATTGGGGTATGGTGT
BCAL1499	-	3	0.005	AACATCTATTTACTATTATTT
BCAL1500	-	25	0.0107	TTTGCTGCCGGGTTATTTTGG
BCAL1501	+	35	0.000278	CGGGTTCGCACATTAAAATCG
BCAL1503	+	33	0.000464	GGGCAATTTTGCGTAATATGG
BCAL1505	+	34	5.55e-06	CGCCAAAAATCGCTATAATCG
BCAL1514	+	35	5.55e-06	CACGCGCACGTGCTATAATTT
BCAL1515	+	34	0.00176	ATCGGTTCTGTGATATGCTGC
BCAL1519	+	9	0.00134	TTCGGATTTGTCTTATATTCA
BCAL1520	-	35	0.00134	GCGCGGTTTCACGTATTCTGG
BCAL1525	+	34	0.0116	CTTCGGGGCGACCTATAAAGA
BCAL1538	-	36	0.00064	GCGCCGGAACGTCTATAGTGG
BCAL1539	+	34	0.002	CGGGCGGCGCGCTTACATTGG
BCAL1553	+	35	0.000464	CACAGGCGGGTGATAGAATGA
BCAL1556	+	35	7.89e-06	CCGCCGACTCCGGTAAACTGG
BCAL1558	+	34	0.000546	CCGCCGGGCCGTTTATCATGA
BCAL1609	-	37	0.00227	TATTGGTCCGGTTTATGATTG
BCAL1611	-	36	3.82e-06	GCGCAACTCCCGGTAAAATAG
BCAL1614	-	35	0.000331	CGCGGCCCGGTGATACACTCG
BCAL1615	+	34	5.55e-06	GGGGCACGTGCGCTAGAATCG
BCAL1618	-	36	7.89e-06	CGCGGCCGGGCCCTATAATGG
BCAL1619	+	34	0.00613	CTGTACCGATCCCTAGACTGA
BCAL1623	+	34	0.00101	CCTGACGAAGTGCTAGGATGG
BCAL1625	+	35	3.82e-06	GCCGGTATTGCGGTAAAATAT
BCAL1627	+	33	0.00134	TCACAAAGCACGGTATATTTT
BCAL1628	-	35	0.000331	GCAATCGCGCTGCTAAACTCG
BCAL1630	-	31	0.00613	CGACGCGATTTTCGATGATAC
BCAL1631	+	34	0.00227	AAGCGTCCCAATGTATCATCG
BCAL1635	-	36	0.000546	TCGCGGAATGCGCGATACTGT
BCAL1636	-	35	0.00016	GCCACGCGTGCGTTACACTCT
BCAL1637	-	34	3.45e-05	CGAACGCGGGTTCTATAATCG
BCAL1639	+	24	0.00451	CTGAAGCACGCGCTTCAATGT
BCAL1641	-	34	0.000748	AAACCGGGCTTTCTAGAATCG
BCAL1643	+	35	0.000331	CGCCGGCCCGTGAGATAATCG
BCAL1647	-	34	0.000132	GCAGCCGATGCACTAGAATGG
BCAL1648	+	36	0.028	GGACGGATGCGTGTCACATGG
BCAL1651	-	35	0.00405	CCAGGTACTGTATAAAAATAC
BCAL1652	+	34	0.00154	GTAACCCGTTCGATAGACTGG
BCAL1657	+	33	0.0246	AAGCGAATCGGTACAGCATAG
BCAL1663	+	2	0.00676	ATAAGAAAGGGTTTAGGATGA
BCAL1664	+	2	0.00676	ATGACGCGCGCGGTACCGTGC
BCAL1668	+	34	0.00979	CCGCACGCGCTGATACGTTAG
BCAL1671	-	25	0.00134	TGCGGAACATCGGTAGACTGA
BCAL1674	+	32	0.000331	AGTCGTGACTGATTATAATCG
BCAL1677	+	34	0.00405	TCATGGTTATCTCGATAATGC
BCAL1684	+	33	0.00176	CGGTCTTCCATGCCAGAATGG
BCAL1687	-	35	0.00324	TTTTGGGGGCTCGTACGATCG
BCAL1714	+	34	4.43e-05	CACGGCGGTGCGCTATGATCG
BCAL1742	+	34	0.00613	CGTATAACGCCGTCATGATTT
BCAL1747A	+	34	0.000331	CCTTATCTCAAGGTATAATTA
BCAL1761	+	18	0.000132	ATCATGCCTCCGATAAAATCG
BCAL1762	-	32	0.00324	TCGCCCTGTCCGGGATTATTC
BCAL1776	-	35	0.00451	TGTCGCAAACGTGTACAGTGA
BCAL1791	-	35	0.00227	CCGGAATGCGACCTATGCTGA
BCAL1792	+	34	0.000546	TTTCCCGCTGCCCTATACTGA
BCAL1796	-	35	0.00324	TTTTGAGCGTCCCTAAACTGT
BCAL1799	+	34	0.002	GCCGAATTCGGGATAAGCTCC
BCAL1808	+	33	0.0127	CATATCGATATAACAAAATTA
BCAL1810	-	34	0.00101	AGGGAAAGGATGCTAGACTGC
BCAL1814	+	33	0.0116	CCCTCACGTAGCGTAACGTTC
BCAL1817	-	36	0.000871	GGCAGTGTCGTGGCAGAATTG
BCAL1818	+	22	0.0107	CGCGGCCGGCTGGCACGCTTC
BCAL1831	-	35	4.43e-05	CCGAAACGCTCGCTAGAATGG
BCAL1832	+	34	0.002	GCCCGCATCGTGCTATGTTTT
BCAL1833	-	36	0.005	ACGGTCGATTGAGTATCCTTG
BCAL1836	-	35	0.00324	GCTGGCGTCGGGCCATACTAA
BCAL1837	+	34	0.00363	AGATACGTTTTGTTAGTATGG
BCAL1843	-	36	2.65e-05	CTCCGACACCTGCTAAAATAC
BCAL1845	-	35	0.000464	CCACGTCGTGCGTCATAATAC
BCAL1853	-	35	0.00363	CGCCGATTTTGGCTACTCTAA
BCAL1856	-	37	0.000546	CCCTAAATCCCTGTAAACTCA
BCAL1859	-	34	2.01e-05	CGCGGATCGCCGCTATACTCG
BCAL1862	-	34	0.0137	CCGGACAGCGGCGCACGCTGT
BCAL1863	-	35	0.00134	TACCGCACTGCGGCAGAATCT
BCAL1869	-	34	0.000393	CAGCCGGGGGTGATAGAATTT
BCAL1871	-	35	3.45e-05	GCGCGGCCCCGGCTATGATGG
BCAL1873	-	38	0.000748	CCGCGAACATAGGTAGAATAC
BCAL1879	-	35	0.000331	AGGCAAAATCAGCTATAGTGT
BCAL1880	-	33	0.00451	GGCGCGAATTCGTGATATTTT
BCAL1887	-	34	0.000748	TCATGGTTTCTCCTAACATTG
BCAL1888	+	34	0.0149	CCGGCACGGAACGTATCTTAG
BCAL1889	-	35	0.000278	GGCTTTCGTCGTCTACAATCT
BCAL1895	-	35	0.000278	ATCTTTCCTCGGTTACAATCG
BCAL1899	-	35	0.000194	GCAGCGTTACTGATACAATTT
BCAL1900	+	13	0.00979	CGGCCCACCCCCTTGTAATTT
BCAL1902	+	34	4.43e-05	GTACAGGTTGATCTATAATCG
BCAL1905	+	35	0.00016	TCTGATTTTCTGGCATAATCG
BCAL1917	+	33	0.00134	CACGCATTTGTCCTATGCTTA
BCAL1919	-	26	0.0246	TTGAAAGCCGCATAACCATCC
BCAL1920	-	34	0.00117	CCGGATTTTGACGCAAAATAG
BCAL1921	+	33	0.00256	CGCGTGCGCGCAATAAGATGC
BCAL1924	-	35	0.000108	GTGACGGCGTCGCTACAATGA
BCAL1927	-	37	0.000464	GGCCAAAATCCGCTAAATTAT
BCAL1928	+	34	0.000233	GCGACCAAAAAGTTATAATTT
BCAL1938	+	33	0.00324	GCGAAACTTCAAGTAAATTCT
BCAL1941	-	33	0.000464	GCCATCTATTCGCGATAATCC
BCAL1945	-	35	0.00016	CCCGTAACCGGGTTAGAATCT
BCAL1947	-	35	0.00227	CACGGCGCGGGAATAAACTCG
BCAL1952	+	34	0.002	CGCGTTGAACGCCTACACTTT
BCAL1954	+	34	0.000464	CACATTGATTTGCCATAATCG
BCAL1955	+	34	3.45e-05	CCGCGTTTTCTTCTATGATGG
BCAL1957	-	35	0.00289	CATCGGGATCGCGAATAATAA
BCAL1965	-	35	0.00744	GAAGGCGAGCAAGTATTATAT
BCAL1966	+	34	0.000748	CAGGTAAGACCCATATAATAC
BCAL1971	-	7	0.00227	GCCGACTTCGAGATACAGTCC
BCAL1974	+	33	0.005	TTTCCCGCAAATTTAGAATCG
BCAL1979	-	35	0.00405	TGCTTTTTCGTTGTATGCTGC
BCAL1981	+	34	0.000194	CGCGGCGCCGCCTTACAATAT
BCAL1987	-	35	5.55e-06	GCCGACTTCCGGGTATAATTA
BCAL1990	+	35	0.000194	CACGTAACGCCGCTATACTGA
BCAL1993	-	36	0.000546	ACCCCGTATGTTGTAATATCG
BCAL1995	-	34	0.000393	GGAGCAATCGGCGTATCATGT
BCAL1996	-	34	0.00154	GCACGGTTGCCATTAATATGG
BCAL1997	-	36	0.000233	GAAAATTGTTTGCTAGAATAG
BCAL1998	+	32	0.00117	GCCCGCCATCCTGTAAGCTCC
BCAL1999	+	33	0.00613	CTGAAGTACGGTGCACACTGA
BCAL2000	-	34	0.00256	AACCATTGAGCGTTATGCTCG
BCAL2001	-	35	8.76e-05	AAAAGCCGCTGGCTATAATCG
BCAL2005	+	35	0.02	CGTGCGGATGGGGTTTCCTGT
BCAL2010	-	1	0.00613	TTACAGTCGGTTACAAAATTT
BCAL2011	+	33	0.000748	TTCCCATTCGCGATAAGATGC
BCAL2013	+	1	0.000108	GAGGATGGTTAGTTAAAATCT
BCAL2016	-	35	0.000464	GAAAGACCTATTATAAAATCC
BCAL2017	+	35	0.000278	GAGAAGCGGATTTTATAATAG
BCAL2018	+	33	0.000546	GCGCGTTTTTGAGTATGATTT
BCAL2022	+	34	0.000464	GGCATCCTCGGCCTATGATGG
BCAL2024	+	34	7.05e-05	GGGGCACGTTCGCTATCATGC
BCAL2025	+	34	0.000871	GGAAAAGCAGGTCTATGATGG
BCAL2027	+	12	0.016	CTCCGATATGGGTTGCACTTG
BCAL2028	+	29	0.0137	GCTGATTTTCGTTCATATTAA
BCAL2029	-	36	0.00154	GCGGCGGGCGGCGTACCATAC
BCAL2030	+	36	0.0127	ATGCGCGGCGCATTATCTTTG
BCAL2036	+	33	0.00134	GGAAAAACTGCGCTACGCTTT
BCAL2043	-	14	0.00405	CAAAAGAATTGTTGACAATCT
BCAL2046	-	34	0.000108	GGCGTCACCCTGCTAGAATTC
BCAL2056	+	34	0.00154	GCGAAAACGCTGCGATACTGA
BCAL2059	-	35	0.00227	GCTGCCGATTGACGATAATGA
BCAL2063	-	33	7.89e-06	GCGGCGCTTCGCGTATAATTC
BCAL2071	+	35	2.56e-06	CGCCCTGCTTTGCTAAAATCG
BCAL2073	-	34	0.00256	GCAAGGTTCGTGCTATAAACA
BCAL2074	-	35	0.000233	GCAGCCGGCACGGTAGAATAG
BCAL2075	+	35	0.005	AACAGGTTGCCGCTATTCTAC
BCAL2089	-	36	0.00676	AGTATTTCGCCCCTACAGTTC
BCAL2091	-	35	0.000393	CAAATCCGCGTGCTATACTCT
BCAL2092	+	34	0.000278	CGCCATAAGGTGCGATAATCC
BCAL2096	-	36	0.00117	GGCGTCAAACTGAGATAATCG
BCAL2098	-	35	0.000194	GCACGCGCGATGGTATGATGG
BCAL2100	+	34	7.05e-05	CATTCCGTCACGCTATAATCG
BCAL2105	+	34	0.000546	TTGCACGGTTGGGTAAGATGC
BCAL2107	+	35	0.000233	CCGGCGCGCGGTCTAGAATAG
BCAL2110	-	29	0.002	GCGCACGGCTTTATAACATGA
BCAL2111	+	24	0.00744	GTCCGAATTCGCGTATTTTCA
BCAL2112	+	35	0.000233	GCGGCACTGACGCTACACTGT
BCAL2117	+	34	2.01e-05	CAGCAAATTTCTTTATAATGC
BCAL2120	-	21	0.023	TCACTTGATCTTTTACTTTTA
BCAL2123	-	14	0.00979	CGCCGACGGTTCGAACCATCG
BCAL2124	+	34	0.00016	GCGCTGCGCCTTCTAAAATAA
BCAL2125	-	35	0.000871	CACGCGACTGCGCTATCGTGG
BCAL2126	-	35	0.000393	TGTCCGGCGCGAGTATAATTC
BCAL2132	-	34	0.000393	CGGATTGAATGGGTAGAATCG
BCAL2133	-	35	0.000331	CGGTGCTTGCCGTTATAGTCG
BCAL2145	-	36	0.00405	TAATCAATCGTCTTATGCTGG
BCAL2146	-	36	0.00176	GGCTTCTATCGGGTACGCTCG
BCAL2148	-	34	0.000393	TCGCCCGCGCGGGTAGAATAC
BCAL2150	-	34	0.00289	TAAATCGGAATGTTATACTCC
BCAL2151	+	18	4.43e-05	GCAGACGTTTTGTTAGAATGG
BCAL2156	-	35	0.00176	GGAGCGATGGCGATACCATAC
BCAL2157	+	34	2.01e-05	ACCAAAAATCGGGTAAAATCA
BCAL2162	-	36	0.000194	CGGTTGCGCATCGTATAATGA
BCAL2167	-	35	1.66e-06	CCGGCTAATCCGCTACAATCT
BCAL2170	-	35	0.000331	CGAGTGCGCTTGTTACAATAA
BCAL2172	-	35	0.000278	TGCCGCGTTGCAGTAGAATGA
BCAL2173	-	35	6.35e-07	GGGGCGCCGCCGCTATAATCG
BCAL2175	+	35	0.000331	GCACGCGACGGTTTACAATAT
BCAL2177	+	35	0.000871	CGCGGCACGGGCGCATAATGA
BCAL2178	-	36	0.000464	TGCGCTAACGCGCTACTATCG
BCAL2181	-	37	6.35e-07	GCGGGCTTTACGGTATAATCC
BCAL2189	+	35	1.66e-06	CCCGCCGATCGGCTATAATTC
BCAL2200	-	36	2.65e-05	CCGGTCGCCTTTGTATAATGG
BCAL2201	-	34	0.00363	TAGATGCGGTCTATAGAATCT
BCAL2203	-	34	0.00064	TGGCCAAACGTCGGATAATGA
BCAL2206	+	33	0.000393	GTTTTCTCTGCCCTAAAATAG
BCAL2209	-	35	0.000546	CGTCCACGCTCATTACAATCC
BCAL2210	+	34	0.00016	TATTGCGCTGCGCTACAATCC
BCAL2212	+	34	0.00016	AGCAGGCGAACGGTATAATTA
BCAL2213	+	34	0.00289	CACGATGCACCCCAATAATGT
BCAL2215	+	34	0.000546	GGGCAGCGACACCTATACTCG
BCAL2216	-	35	0.00064	TCGCGGGCAGTCGTAAACTGT
BCAL2220	+	34	0.00016	CCCATGCTCGCGGTAAGATGG
BCAL2224	-	34	0.00256	CACCAAAAGGGTGCAGAATGG
BCAL2225	+	35	0.000108	CGTGCCGCCGCGCTAGAATGA
BCAL2229	-	35	2.65e-05	CCGCCGAACGTTCTACAATGA
BCAL2236	+	33	0.00064	AGGATTTGTCCGGTACGATAG
BCAL2246	-	34	0.005	AAGTTGACGTAGCTACACTTC
BCAL2248	-	36	0.00064	GGCCGCGATCGATTAACATCG
BCAL2250	+	34	0.0215	CCGCGTTCTCAACCAATCTTG
BCAL2252	-	35	0.00117	GCCGCGCAGCCGCGACAATAC
BCAL2265	+	34	0.00154	GCCGGCACGCGCCTATGCTTG
BCAL2278	+	33	0.005	TGTGTGTGAGGCATAAACTGA
BCAL2279-1	-	37	0.000464	CTGACAAATTTGCTATGCTCG
BCAL2280	-	35	0.00227	GGGCCGAGCATGCGATCATGC
BCAL2284	-	20	0.00676	CGTAAGTGACGGGTAAGTTGG
BCAL2286	+	35	2.01e-05	CCGGCCGACGCGTTACAATAG
BCAL2288	+	31	0.0107	TTCTCGTTCGAGCGATTATCG
BCAL2290	+	33	0.00405	CCGCAAAATTAATGATAATAA
BCAL2294	-	36	0.00227	TGAAACATAGCGCTATTATAT
BCAL2297	+	33	0.002	AATAGTTATCATTTAGAATTC
BCAL2301	-	35	0.000194	ACGGGTTCGGTGCTAAACTCC
BCAL2302	-	38	8.76e-05	GGCCGCGAAGCGCTAGAATGC
BCAL2303	+	34	5.62e-05	AGCGCGAATTCGCTACAATAT
BCAL2304	-	35	0.000871	GGGGCCGATCGTGCACAATGA
BCAL2305	+	33	0.00613	CGTGCAAAACGTCTAAGCTTA
BCAL2308	-	34	3.45e-05	GGTGCGGCGTCGCTATAATTC
BCAL2309	-	35	0.000546	TCCCGCGATTTGATACGATCG
BCAL2312	+	32	0.00817	GTGTGAGACTCTTGATACTTT
BCAL2313	+	33	0.000546	GCAAAGAACGGACTAGAATGT
BCAL2315	+	34	0.00613	GATACTCAACGAGTAATATGG
BCAL2316	+	33	0.00134	AACTTTTTTACGCTAAGATTG
BCAL2318	-	36	5.55e-06	GCGGCTCATTCGTTACAATCG
BCAL2319	+	34	0.00324	GAGAGAGAACGATTATCATAG
BCAL2321	-	35	0.00134	GCAAAACTTGCTTTAGACTAG
BCAL2322	+	35	0.00979	AGCACGTTCGTGCTAGTCTAA
BCAL2323	+	34	0.00979	TGTCGATCCATGCTCTAATGA
BCAL2328	-	35	1.1e-05	CGGGGCACCGCGTTACAATCT
BCAL2344	-	35	0.00176	CCGCCGGAAGTGGTATTCTCC
BCAL2346	-	36	0.000194	AAGCCCCGCGCAGTAAAATCG
BCAL2348	-	29	0.0127	GCAGGCTGTCCGGCACGTTCG
BCAL2351	+	33	0.0149	GCGCCGTCCGTGATAAAACGG
BCAL2354	-	34	0.000871	AACCGAATGTCGCTATAGTCT
BCAL2356	-	26	0.0337	CAGACGAAGAACTGAGCATCC
BCAL2359	-	34	0.00405	CATCACGACCCGCTATCGTCA
BCAL2360	+	34	0.0173	GGGCCGCAGCGCATACCTTCA
BCAL2367	+	33	7.05e-05	CGAAACCCCGGTTTATAATCG
BCAL2370	+	20	0.00256	AGTAAACATCCGTAACAATTC
BCAL2375	-	34	2.01e-05	CGCCCAGCCTGTCTATAATGG
BCAL2376	-	34	0.000233	GTAAGCCTCTTGTTATACTCG
BCAL2377a	+	34	0.000748	CTGACCAGTACGGTAAAGTCT
BCAL2378	-	35	0.000464	GCGCAATCCCCGCTATCCTGA
BCAL2380	-	35	0.00405	GGCGATTTGGAACCACAATGC
BCAL2383	-	34	0.00817	ACGCGCGTTCCCATAAGGTTC
BCAL2386	-	35	0.000393	CGCGCGATCCGGATATTATCG
BCAL2387	+	33	5.55e-06	CGGCGCGCCTTGGTAAAATTG
BCAL2388	+	34	8.76e-05	GGTCGCCGCGTGATAAAATCA
BCAL2397	+	34	0.016	GTGTCGACGGACCTACTCTGA
BCAL2398	+	34	0.00064	AAGCAAGACACGTTAAACTCT
BCAL2403	-	34	3.7e-07	CGCGCGATTTCGCTAAAATGG
BCAL2406	-	35	0.000194	GAGGGGGCGATGGTATACTCT
BCAL2409	-	34	3.45e-05	GCGGCGGGGCGGCTACAATAG
BCAL2410	+	36	0.00016	GCGCCGTTTGCGGGATAATAC
BCAL2412	-	35	4.43e-05	GCCCGCACGGTGCTACAATAC
BCAL2415	-	34	0.000331	CGGATGCCCGTGTTAACATCG
BCAL2416	+	34	0.00227	GGGGCGGGTGCGTTACTCTTA
BCAL2417	+	34	0.000393	TTCGCCGGCCGGTTAAACTCG
BCAL2418	-	34	7.05e-05	GCGCCGCGCCCCGTATACTCG
BCAL2419	+	3	0.0186	CGGACAGGGAAAGCACGATCG
BCAL2420	+	34	0.000233	GATCGTTGTCCGATATGATCG
BCAL2423	-	35	0.00134	CGCCGTCTATGCGCATAATCG
BCAL2424	+	35	4.43e-05	GCGGGAAATCGGCGATAATCG
BCAL2427	+	34	5.62e-05	CGCCGCTCCGGCGTACAATGC
BCAL2429	-	35	1.1e-05	CCCGCCGACGCGGTACAATCT
BCAL2430	+	37	0.000393	AGCCCTTCTGACTTATACTGG
BCAL2434	+	33	0.000331	CAAGCGCGCGCACTACAATCC
BCAL2437	-	34	0.00324	CTCCCACCAATGCTATCCTCT
BCAL2438	+	34	0.00363	ATCACGTCGGCGCTACGCTGC
BCAL2439	+	34	0.00289	ACCGAACCTATGCCAAACTGA
BCAL2443	-	35	7.05e-05	GGCACAGTAACGGTACAATCG
BCAL2446	+	35	0.000194	TGAACAGCTGCGCCATAATGG
BCAL2449	+	33	0.00554	ACGTTCCAGCCAGTAATATCG
BCAL2450	+	33	0.00451	ATGATGCGCGGCGGACAATCG
BCAL2453	-	38	0.0246	CGACTGGCTGGTCGAACGTCG
BCAL2456	-	35	2.56e-06	CCCGCGCGCCCGGTACAATGG
BCAL2457	-	35	0.00256	CGGGCATGCAGTGTATGCTTC
BCAL2458	+	34	7.05e-05	GGCGAAATTCCGGTACCATTG
BCAL2465	+	19	0.0116	GCAAGTTGCGCCGCACAGTCA
BCAL2466	-	36	0.00154	GCGACGAAAGTGTTAGCATCC
BCAL2467	+	7	0.0656	GGCGACACAATTGCAAACAGC
BCAL2469	+	33	0.000546	GGCGTCGCCGTGCTACGATTT
BCAL2470	+	34	0.000546	TGCGGCCCGGTGATACACTCG
BCAL2473	+	34	0.00289	ATGACAATTGCGAAACAATGA
BCAL2604	+	34	0.000393	ACGACGAAGCAGGTATGATCG
BCAL2606	-	34	0.000132	CGCCCTCGCGCGGTAAACTTC
BCAL2620	+	20	0.00405	TTCATTGATCCTCCAGAATCG
BCAL2621	+	34	0.00613	CGTTTTTTTCTGAGACACTGG
BCAL2622	-	36	1.66e-06	CCGGTCGATTGGCTATAATGG
BCAL2623	+	33	0.000331	TGACGATCGGCGCGATAATCG
BCAL2633	+	34	1.5e-05	GCGCGCGAGCCGCTACAATAG
BCAL2634a	-	38	0.00134	GGGAATCTGTCATTATGATTG
BCAL2635	+	34	0.016	CGAACCCGTGGAGTAGTCTTC
BCAL2638	+	34	0.000464	GCGTCGCGAATGTTAGAATCG
BCAL2642	-	35	2.01e-05	GCCGATGATCGCGTAAAATGT
BCAL2643	-	36	2.65e-05	CCGCGAGGCGCGGTATCATGG
BCAL2645	+	15	0.00154	CAAATTACGCTGCGAAAATCG
BCAL2646	+	35	2.01e-05	CCCGCGCCCCTGCTAGAATCG
BCAL2648	-	1	0.00117	CCTAGCACTCTTTCACAATCG
BCAL2649	+	34	1.05e-06	CCCCGTGATGCGGTAAAATCC
BCAL2656	-	36	0.000464	ACCCGGCGCGGGCGATAATGC
BCAL2657	+	34	0.000194	TCGTGCGCGCCGTTACAATCA
BCAL2666	+	33	4.43e-05	CGTTATTCCGCGCTAAAATGC
BCAL2669	+	37	0.0691	GGTTCGCACGGCCTAAGCAAC
BCAL2672	+	6	0.00613	AGGCGACAAATAATATATTGG
BCAL2673	+	34	3.45e-05	TCCCCTTTGCTTCTATAATGC
BCAL2676	-	36	0.00064	GGGAAAAATAGCGGATAATTG
BCAL2677	+	33	0.000464	CAGCCTTTTATGCTAAAGTCC
BCAL2686	+	35	0.00554	TTGGTCGTACTGATACATTCG
BCAL2691	-	34	0.00154	TGAAAGACCGGCCTACCATCG
BCAL2696	-	35	0.000871	GCGCGTGCGCTGGTAAGCTGC
BCAL2698	+	36	0.00016	CAGGTTCCCCCGCTATACTGA
BCAL2699	-	36	7.05e-05	CGCGCACGGCAGCTACAATGC
BCAL2701	+	33	0.000546	GCGCGGGATGCCTTATGCTTG
BCAL2711	-	36	0.000748	CGCTCAGGTGACTTACAATAT
BCAL2714	+	34	5.62e-05	GAACTTTTTCTGCTAGAATCG
BCAL2716	+	34	0.000748	GAGCCCGACGCGGTATGCTCT
BCAL2718	-	35	0.00117	ATTCGAAATCGATTAGAATCT
BCAL2719	-	35	0.000331	GGAACGGTTGAAGTAAAATTC
BCAL2722	-	35	5.62e-05	CGGGGGCGAATGGTAAAATTC
BCAL2731	-	35	0.000393	TGTCCGAGTTGTTTAGAATGG
BCAL2732	+	1	0.00363	CCTCTAAACGTCTAAAAATTC
BCAL2733	-	35	0.000233	CCGGCCCTGCGGTTATGATGA
BCAL2734	+	33	0.00405	CGGGTCGCGGACGTAGACTTT
BCAL2736	-	35	0.00016	CCGGTTGGGGCGCTAGAATAG
BCAL2738	+	33	0.000464	GGCGCGCATCGCGTACCATGC
BCAL2739	+	10	0.028	CGGCGGCGCCCGCCTTGATTC
BCAL2748	+	34	2.01e-05	CGGCGGCTTTCCCTACAATGT
BCAL2749	+	34	0.00117	CCTATTCTGTAGGTAAACTGG
BCAL2750	-	36	0.00256	CGTGCGCAACGACTAAGATGC
BCAL2757	-	34	0.000194	ATTCGTCCTCGCCTACAATCG
BCAL2758	-	32	0.00554	CGCGCGCGTGTCGGACTATCG
BCAL2762	+	34	0.002	AAATAACCCGTGGCATAATCA
BCAL2764	-	35	0.000132	CGCGCAACGTCCGTATAATAA
BCAL2765	+	34	5.62e-05	TTGATTTTGTTGCTATAATCG
BCAL2766	-	35	1.66e-06	TGGCGCGCTGCGGTATAATTC
BCAL2767	+	33	0.00176	ACAGAAAATCCTTTATGCTGC
BCAL2768	-	35	1.05e-06	CGCGGGCACTCGCTATAATTG
BCAL2775	-	35	2.65e-05	GCTGGCATTCTCGTAAAATAG
BCAL2778	-	35	7.05e-05	CGGCGAAACCCGGTAGACTGG
BCAL2779	+	33	0.000194	GCCGCGCCGCCAGTACAATGA
BCAL2780	+	34	0.0116	CGCGCGCCGCCCCCATCCTGA
BCAL2781	-	35	0.000393	CGGGGAGTTCAGGCAAAATAG
BCAL2782	+	34	0.000393	TCCGGTGTCGGGGTAAGATCA
BCAL2788	+	34	3.82e-06	CCCTCGATTCCGTTAAAATCG
BCAL2789	-	34	0.00101	CGCCGGATTGGCAGATAATTC
BCAL2796	-	2	0.00744	ATGGCTTTTTGCAGAAAATAC
BCAL2799	+	34	0.00176	CGTGCGGCACGGCTAAAGTAG
BCAL2800	+	33	7.05e-05	GCGCGACATGCGGTACAGTGG
BCAL2803	+	35	0.00405	AGAAAAATCGGGTTAGAGTTC
BCAL2811	-	35	0.0127	GTATCGCGTATCCGATCATTC
BCAL2822	-	17	0.00405	CGGGCTTTTTACATACATTCG
BCAL2823	+	34	0.00895	GATCGTAGGGTGGTATTGTAT
BCAL2825	+	34	4.43e-05	AGCCATTCTTCGATAAAATCG
BCAL2827	-	35	0.000748	ACGAAGTTTCGCCCATAATGA
BCAL2829	-	34	0.00817	AAGTCAGGGTCGTTACGCTGC
BCAL2831	-	34	0.000108	CGATTCGCGGCGCTACAATGG
BCAL2832	+	34	0.000108	CCCGACTTGTCTCTACAATGT
BCAL2839	-	35	3.45e-05	AGGCGCTTCGCGATAAAATGC
BCAL2843	-	35	3.7e-07	GCGGGGCCGGCGCTATAATCG
BCAL2844	+	34	5.62e-05	CGCCAAATGACGCTAAAATAC
BCAL2845	-	35	0.000748	CTGACCAGTACGGTAAAGTCT
BCAL2846	+	35	0.000464	CGCGCGGGTGCCGTAGACTGC
BCAL2852	-	8	0.00676	GGCGCGCCTCACATATTCTCC
BCAL2854-2	-	35	7.05e-05	CCGGTGAATGCTCTAAACTGG
BCAL2855	-	35	0.000748	CTGACCAGTACGGTAAAGTCT
BCAL2857	+	34	0.000331	GGAACGGGTCCATTAGAATCG
BCAL2858	+	35	0.00016	GCAAAATCTCAGTTAAAATAA
BCAL2859	+	35	0.000748	GTTCGGCGGGGCATAAAATCA
BCAL2865	-	34	5.62e-05	CCGGCGCCCGCGTTATACTCC
BCAL2867	-	36	7.05e-05	AAGCCTTTTCGGCTAAAATAA
BCAL2872	-	35	0.000331	GGCGCCGGAACGCTACAATAA
BCAL2874	-	20	0.0149	GCCACGTCGCCGCGATCTTCG
BCAL2875	-	34	0.00176	AACGGTTTTCGTTTACCATCC
BCAL2879	-	35	0.00101	ACGCGTTGCGCGCTACGCTCG
BCAL2880	-	34	0.000108	GATCGGGCTGTGTTAGAATCC
BCAL2881	-	36	0.00613	AAGGTAAAACAGGTATGCTTT
BCAL2887	-	37	0.000464	CCCCCGGCGCAAGTAAAATAG
BCAL2889	+	34	1.1e-05	GGCCGGTTGCGGCTAAAATAG
BCAL2897	-	34	1.5e-05	CAGGGGCGGTCGGTATAATCC
BCAL2898	-	34	0.000108	GCCCGCATTCGGGTAACATGA
BCAL2899	+	35	0.000194	TTTGCGCTTCAGTTACAATGC
BCAL2900	+	34	0.005	GTCATGCGCATGCTAGAGTTT
BCAL2902	+	33	0.00101	GCCACCGGCCCGCTATCCTCC
BCAL2907	+	34	0.00895	ACGAATAAAGCCGTAAGCTAA
BCAL2908	+	34	0.00064	TCGCGGCCGGCGCTATGCTTG
BCAL2909	-	35	4.43e-05	CCGCAGTGCAACGTATAATGG
BCAL2910	+	34	0.00117	TGCGCGCACCGACTACACTGC
BCAL2911	+	34	0.00895	CAGGCCAAGCGGATATTGTGA
BCAL2912	-	35	4.43e-05	GCGTCACGCTTGTTAAAATTG
BCAL2915	+	34	3.7e-07	GCCGCCGTTCCGGTAAAATCG
BCAL2919	-	34	0.00324	AAGGGTTCTATGCGAGAATTA
BCAL2920	+	34	0.000871	GTCCGCAAGAACATATAATTC
BCAL2925	-	33	0.0561	CGGCTGCGCGAGCGGGAATTG
BCAL2928	-	36	5.55e-06	TCTGGTTTCCGGCTATAATCG
BCAL2929	+	34	0.000132	CGTCCGCCGGGCCTACAATCG
BCAL2931	-	33	0.00289	GCGCCCAATACTGTATAAATG
BCAL2935	-	35	0.000546	GTTTTTTCTCTTTTAAAATAG
BCAL2938	-	33	2.06e-07	GAGGGGTTTGCGGTAAAATCG
BCAL2940	-	35	0.00256	GCCCCCGTTGTGGTAAGTTAG
BCAL2942	-	35	3.45e-05	GCCGGTGCTGGTTTACAATCG
BCAL2948	-	35	0.000331	GAAACGCTTCCTTTACAATAC
BCAL2955	-	37	0.000464	CTGACGACAGTGCGATAATGG
BCAL2957	-	36	0.000393	GATGGGCGCATGTTAGAATCT
BCAL2958	+	34	0.000393	GGGAACGATATGGCAAAATGC
BCAL2959	+	34	0.00064	GTCCGCCCGCTTATATACTCG
BCAL2973	-	12	0.00451	CTGAAACCTGCCTTATTCTTA
BCAL2975	-	7	0.0215	ATCGGGACTTCGTTCTGATTG
BCAL2976	+	3	0.00744	GCTTATCGTTGATCAAAATCA
BCAL2980	-	35	0.00101	ACGCGGAGCGGCGTAGACTTG
BCAL2983A	-	2	0.00064	GGCCGCATCCCGATAAATTCG
BCAL2984	-	35	0.00324	TCGTGCACTGAAGCATAATGA
BCAL2985	+	32	0.00817	CGTGATATATCACAATAATAT
BCAL2988	+	34	0.005	CGCGTGGCGATGCTATCTTCG
BCAL2992	-	14	0.0246	CTGCGTGTCGGGCGAACTTTT
BCAL2993	+	34	3.45e-05	CCGCAAGCCTTTGTACAATGG
BCAL2994	+	33	4.43e-05	GAGGCGCGACGGGTAAAATTG
BCAL3003	+	34	0.00324	CGAGCGCGAGGTTGATAATCA
BCAL3004	+	35	0.00363	GACTGTCTTCGTCTATCCTTC
BCAL3006	-	1	0.00554	TAAAACGGTCGCCAAAAATTT
BCAL3007	+	34	0.00744	GCGGGGACGTTGCGATCCTGA
BCAL3011	-	34	0.000464	GAGGGACATAAGGTAGAATAA
BCAL3013	-	27	0.00016	CGGGGTGGTCCGCAAAAATGG
BCAL3014	+	35	2.56e-06	CGCCGTTCGGCGCTAAAATCG
BCAL3019	+	34	0.000871	GCGCCGGTACGCCTATCATTT
BCAL3022	-	36	0.00134	CCGCAACCGTCGTTAGCATGC
BCAL3023	+	37	0.00016	ATCCGGTTCTTTTTATAATTC
BCAL3028	-	5	0.0137	GCCATTTGAAAATTACGATTT
BCAL3029	+	34	0.023	CGCGCACCGGTCGTATAACAG
BCAL3030	-	35	3.45e-05	CCGCGCGGTGCGTTAGAATTC
BCAL3032	-	35	0.000546	CTCGCGCGGCTGTCATAATGT
BCAL3035	+	13	8.76e-05	GCAACGGGGCCTTTATAATGC
BCAL3036	+	34	7.89e-06	TCGCGGCGGGCGCTACAATGG
BCAL3042	+	34	0.00101	GGCGGATTGTAGTTAAACTAC
BCAL3047	-	34	0.000748	AAAAAGTTGCGCGTACAATCA
BCAL3049	+	34	7.89e-06	TGCGTGTCTCCGGTACAATCG
BCAL3053	+	34	0.000132	CGTCCGGCTGGCGTAAAATAC
BCAL3059A	-	35	0.000393	GGCGGGTTTTCGCTACATTGC
BCAL3060	+	34	0.000871	CCGTCATTCCTGCGATACTGG
BCAL3061	+	34	0.00451	CGACGAGGCGTGATAAGGTGT
BCAL3063	-	36	0.00227	GCGCGATTCCGCATACAGTTC
BCAL3071	+	24	0.00451	CCATCGATCGCTGAAAAATAT
BCAL3072	+	34	0.00405	CCCCAGCGCCCCTTAACGTGG
BCAL3073	-	35	0.000871	TCGCGCAAACCCCTAAGATGC
BCAL3090	+	33	0.00256	GATCAAACCAGTCCATAATCC
BCAL3093	-	34	0.00117	CAGCGGGCGATGGCACAATGC
BCAL3094	+	33	0.00154	GATCGCGCGTTCATATACTCG
BCAL3095	+	33	0.00101	GCGGCCGGTTTGATACAGTGT
BCAL3096	+	34	4.43e-05	CCGTGCCCTTTGGTACAATCA
BCAL3113	-	34	5.62e-05	GGCGGCTAGGCATTAAAATGG
BCAL3122	-	35	0.00979	GGCATTCAACCTGCACACTGC
BCAL3123	+	34	0.002	TCGCTCGTACCGTTAGACTGA
BCAL3135	-	36	7.05e-05	TGAGGCGCCTCCCTATAATTG
BCAL3136	+	17	0.0116	TCGACATGGCCTCCAAAGTCA
BCAL3142	-	34	3.82e-06	GCGGCGTCTTTGCTAAAATTC
BCAL3144	-	35	0.00064	GGCCCCGACACGGTACCATCA
BCAL3145	+	32	0.000464	GGGGAAAAGTCGGTAAATTCG
BCAL3147	-	15	0.0727	GTCAGCGGTCTCGGGAACTCC
BCAL3153	-	38	0.0186	CGTCGCCGTCCGTTTACATAC
BCAL3160	+	34	0.000194	CGCCGTCGACGTCTACAATGC
BCAL3167	+	34	0.00016	CGGGGAAACCGGTTACCATCG
BCAL3169	+	35	0.002	CGCGCGGCTGCGGTAAGGTTA
BCAL3174	+	34	0.00117	ACCGGTTCCATGGGAAAATCC
BCAL3176	+	34	0.00016	CCGCGCGCCCGCTTATACTCG
BCAL3178	+	35	0.00744	CGGTTCCGCATTTAACAATTG
BCAL3179	+	34	0.000393	CACGGGCCTGCAGTAAACTGC
BCAL3187	-	35	0.00451	TCGTAATTGGTTTTACTATTC
BCAL3189	-	34	0.005	GGCGAACCGCGCTCATCATCG
BCAL3190	-	36	0.00101	TTCCGCTGTGCGGAACAATGT
BCAL3191	+	34	0.000331	TGTCATCCGGTGCTACACTGG
BCAL3192	-	4	0.00363	GAATATCAAACGGAATAATCG
BCAL3193	+	34	0.00324	ATTACAAGTCGTTTACCATGC
BCAL3194	+	35	0.0503	GCGCTCTGCGCCGTTTCGTCC
BCAL3197	-	34	0.005	ATGACGCATCCAATACACTAA
BCAL3198	+	34	0.00554	GCGGCATTCTCAGTAGGCTTG
BCAL3203	+	34	0.00554	GGAACGAATCGGGTATTTTTA
BCAL3208	+	33	0.005	ACATGTAACGCTGTATCCTTC
BCAL3215	+	34	0.000194	TCGCGGAGTCGGCTACCATGC
BCAL3223-2	-	34	0.00176	GGGCGGAATAAGGCATACTTC
BCAL3227	-	35	0.0107	CGATCTGATGTGTCAATATAT
BCAL3228	-	36	0.00289	GGTCGGGATGGTGCAGAATTA
BCAL3229	-	35	0.00554	CGGGATGAAGTGTTACCGTGT
BCAL3229A	-	36	0.002	GTCGCCTTGGCCATAAGATGA
BCAL3231	+	34	0.00289	TATCGACAGAGGATAGAATAT
BCAL3233	+	34	0.000748	AACCGAGATGATCTATACTTT
BCAL3236	+	34	0.00817	AGGCGCTTGGGAGTATCGTGT
BCAL3238	+	33	0.00256	GGCAGGGTTCTGGCAGACTGA
BCAL3243	-	35	0.00554	ATCTACCTCGTGAGACAATCC
BCAL3244	+	34	0.00134	TAGTCAGAATTCGTAGAATGG
BCAL3247	+	34	0.00676	TCCCAGGTCAGGTTATAAAAG
BCAL3258	-	34	0.005	ACTCTATCGGTGATAGAGTGG
BCAL3259	+	34	0.000194	GGGAAAGCTGTGGAATAATTG
BCAL3261	-	38	3.7e-07	GGCCGGCTTCGGGTAAAATCG
BCAL3262	+	36	1.5e-05	GCGAGAAGGTCGGTAAAATGC
BCAL3274	-	36	1.66e-06	TGGGGCGGCCCGCTATAATTG
BCAL3275	-	36	1.66e-06	CGCGCGGTTGCGCTAAAATTT
BCAL3276	+	34	0.00676	CAACGAGCTATGGTGTAATGC
BCAL3278	-	29	0.005	GGACGGGCGGCGATATGGTAG
BCAL3279	+	35	0.00256	CGAACCCGTGTGATACATTTC
BCAL3282	+	34	0.00227	GCCGGGGACGGGGTATAAATT
BCAL3285	-	28	0.0116	GGCGTCCGTTTTTAAACATGT
BCAL3289	+	33	3.82e-06	CGCGCCACCCCGGTACAATCG
BCAL3291	+	34	5.62e-05	CGCGCGGCGTCCGTATAATGA
BCAL3295	+	34	0.00064	TCGCGGGCAGTCGTAAACTGT
BCAL3301	-	35	0.00979	GTGCCAACAGGTGTATAAATT
BCAL3302	-	35	8.76e-05	GCGCGCGAGCCGCTATGATGA
BCAL3303	+	34	0.00134	TTCGCAAGGCAAGTACAATAG
BCAL3305	+	34	0.00154	GACCGCCAAACATTACAATTA
BCAL3317	+	34	0.0215	CGGCCCGATTGACGATCCTAC
BCAL3318	+	33	0.000194	CGTCCGCGCCGCGTACAATAG
BCAL3320	-	35	0.00176	AACCATTTGGTTGCATAATGA
BCAL3322	+	34	8.76e-05	GCCGGCGCGGCGCTATCATCG
BCAL3323	-	35	0.016	AAATGATATCGACAAAGATGG
BCAL3327	-	36	0.00064	CATCGCTTTCGGTTAAAGTGC
BCAL3328	+	32	1.1e-05	CGGGCGCAACCGGTAAAATGC
BCAL3332	+	33	2.65e-05	CGTCACGCGGCGCTACAATCG
BCAL3334	+	35	1.5e-05	CATGGGAATACGGTAAAATGC
BCAL3337	+	34	0.00176	GCACCATTCGTTGTAGTATCG
BCAL3338	+	35	3.45e-05	GCCGCGCGTGCGCTACACTCG
BCAL3339	+	34	5.55e-06	CTGCGTCGCGCGGTACAATGG
BCAL3344	-	38	0.000331	GCGCAAGTTATGGGAAAATCC
BCAL3345	+	33	0.00176	GTCACGTTACGCGGATAATCG
BCAL3346	-	32	0.00676	TCATGGACTTCGGCACGATCT
BCAL3348	-	35	5.62e-05	ACCGTATTTCCTTTATAATTC
BCAL3351	-	35	2.56e-06	GGGCGAACCCCGGTACAATGC
BCAL3352	+	35	0.00016	CTGCCGCCCCACGTAAAATGT
BCAL3360	-	35	8.76e-05	GTCCGGCCGCCGGTAGAATGC
BCAL3361	+	34	5.62e-05	CCCGCGCCAATGGTAAAATGC
BCAL3362	-	5	0.000748	ACGGCGCCAGTTGTAAACTTG
BCAL3363	+	27	0.00324	GCAGAAATAATTCTACAGTGT
BCAL3365	-	34	0.00117	CTGCATAGCCGGGCATACTCG
BCAL3367	-	35	0.00227	GTAGTTTTTCTACTAGACTGC
BCAL3368	+	34	0.000546	TATGTAGATTTTCTACAATTC
BCAL3370	-	35	0.00016	TGCGCAACCCGCTTACAATGC
BCAL3373	-	37	1.05e-06	CCCGCACGGGCGGTATAATCG
BCAL3377	-	34	0.000546	GGCATCCCTAGAGTACAATGC
BCAL3378	+	33	0.000132	GGCGAAAAGCCGGTAACATTG
BCAL3387	+	34	0.00227	TTTTTGATCCGGTTATCATGA
BCAL3389	-	35	2.01e-05	TCAGCCCATCTGTTAAAATGA
BCAL3394	-	36	0.00451	CGGCCAATAACGCTACGCTAA
BCAL3400	-	34	3.45e-05	CCGGCGACGCGGGTAAAATAC
BCAL3409	-	34	0.000278	ATGCGTGCGCTCCTACAATCC
BCAL3416	-	36	8.76e-05	GCAGGCCGTCAGTTACAATAG
BCAL3417	+	34	0.000331	CGCGACGATCGAGTATGATTG
BCAL3419	+	34	0.002	CTCTAAATAGCGCTAAAGTTC
BCAL3423	+	34	0.000393	CCGCGAAAGCCATTAGAATAG
BCAL3432	-	35	0.000748	AGGGGGCCTAGTGTAAACTTC
BCAL3433	+	34	0.000546	TGAGGGCATACAGTACAATAT
BCAL3436	-	34	7.05e-05	CCTTCGAATCCTTTAAAATTG
BCAL3437	+	34	0.00016	CCCGTTATCTGTTTATAATCA
BCAL3442	-	35	0.000393	TGCTAACCCCATGTATAATCA
BCAL3443	+	33	5.62e-05	CGCGGATTCGACTTATAATCC
BCAL3444	+	34	0.000194	CGCCGGCCTCTGCTATATTTC
BCAL3449	+	33	0.00134	AGAGAGGGGGCATTAGAATGT
BCAL3453	-	36	2.65e-05	CGTCCCCGCGTGCTAAAATTC
BCAL3455	-	34	5.55e-06	TAGGGAATTACGCTATAATCC
BCAL3471	-	35	0.00134	AGGCTATTCCGGCTAAATTCT
BCAL3472	-	6	0.00744	TTAACGGATCTCCAAGAATCA
BCAL3473	+	19	0.00227	TTCGCTTTGTGGCAAAAATCG
BCAL3474	-	34	0.000233	GCGGGGGAGCCGTTACGATGC
BCAL3475	-	35	0.000233	GGCGTGGTCCACGTAAAATTT
BCAL3483	-	34	0.000331	GCCGTCATGTCTGTAGAATCG
BCAL3485	+	33	0.000331	GCTGCACGGCGCGTAGAATCG
BCAL3488	+	33	0.00676	CACATTTCTGGACCATACTGT
BCAL3490	+	33	0.00554	AGCGTCCGGTGCCTAGACTCC
BCAL3507	-	35	0.00101	GGCCCGGATGCCGAACAATGC
BCAL3509	-	35	0.00134	TTAGGGGAAACCCTATACTTG
BCAL3510	+	18	0.00405	CCCTAACCATAAATAAAATGA
BCAL3512	-	7	0.00979	TGGTTGACTCAAATAATATTG
BCAL3523	-	35	0.00016	GCGATGCGCGCCTTACAATGC
BCAL3524	+	33	0.000748	TCACATACATCCGTACAATAG
BCAL3527	-	37	0.00744	CATGAAAAACTGCTAATGTCG
BCAL3528	+	34	0.000393	GACGGTCTGCCGGTATGATAC
BCAL3530	-	35	0.000278	CGGTTCGCGCACGTATAATCG
BCAL3531	+	34	0.00064	GGTACGGCGTTGCTATGATAG
BCALr0080	+	34	0.00101	ATGGGAAACCGGGTATCCTTG
BCALr0164	+	34	0.00176	GGAAATGCGTGTGTATGATGA
BCALr0217b	+	2	0.005	CAGAGCTATCTCGCAAAGTTG
BCALr0218a	+	33	0.00134	TGCGATGCACCCCCATAATCG
BCALr0296	+	35	0.00405	TCCGCTTTTATGGTCTAATGG
BCALr0332	+	34	0.000194	TCGTGAAATGAGGTAGAATCT
BCALr0409b	+	32	0.00676	CGCTTATCGGCTGTAAATTAA
BCALr0457	-	34	0.000331	CTGAAAACCCCGGCATAATCT
BCALr0472	+	34	0.000393	GCGAATAGCTCGATATACTTT
BCALr0949	-	35	0.00324	ACCGGCCGATCGACATAATTC
BCALr0970a	-	19	0.0186	CAAAGGCCACGTTGAAAGTGG
BCALr0970b	-	34	0.000546	AGCGAACACTCCATACAATCT
BCALr1019a	+	33	0.00324	AATGTGCCTTCGACATAATCT
BCALr1104	-	35	0.00405	CGCCAAGCCGGTGTATCGTGT
BCALr1117	+	34	0.000132	GCGCAAGCAATGGTAGAATCG
BCALr1279	-	35	0.000871	GGCCATTCGACGTTATTATCT
BCALr1290	+	34	1.66e-06	CGCGATGATCGGGTATAATTT
BCALr1480	+	34	0.000393	CGTAACGGCTCCATATAATCT
BCALr1492	+	34	7.89e-06	GGAAACTGTCTGTTATAATTT
BCALr1551a	-	35	0.000464	TCTCCCGGCACGCTAGAATAG
BCALr1551b	-	35	0.000278	TTCGTCAGCACGCTACAATAG
BCALr1552	-	37	0.000233	ATAATTGGGGCGCTATAATTT
BCALr1614	-	25	7.89e-06	CCGGGCAACCCCGTATAATTC
BCALr1625	+	34	0.000194	TCAAAAGTGTTCGTATAATCT
BCALr1993b	-	15	0.000871	CGTGCAGGCTTGGCAAAATGA
BCALr2006	-	35	4.43e-05	CGCACGGATCGGGTAGAATCT
BCALr2125f	-	35	0.00154	GATTCAAAGCAGTTAGAATTT
BCALr2125g	-	34	0.000278	CGAAATCGGCCCATATAATCT
BCALr2145	-	35	0.00256	GTTCGAAACCCTATATTATTT
BCALr2219	-	35	0.000748	TACTTCCTCACCCTATAATTT
BCALr2236	+	34	0.00064	CCAAAATCTCTGACATAATTT
BCALr2281	+	34	3.45e-05	CGCCAGAGTTTGCTATACTCT
BCALr2311d	-	3	0.005	CAGAGCTATCTCGCAAAGTTG
BCALr2344	-	35	0.00016	CTGGAACTCGGGTTAGAATTT
BCALr2458	+	34	4.43e-05	GCCGCGCGTTTGCTATACTCT
BCALr2462	+	34	0.00405	CATCAACCCGAAGTACACTTC
BCALr2687	+	35	0.000108	TCCGGATTTCCGCCATAATCC
BCALr2852d	-	34	0.00324	AATGTGCCTTCGACATAATCT
BCALr2899a	+	33	0.000546	AGCGAACACTCCATACAATCT
BCALr2899b	+	18	0.0186	CAAAGGCCACGTTGAAAGTGG
BCALr2960	+	35	6.35e-07	CGCGATGTTGGGCTATAATGT
BCALr2994	+	33	0.000132	GCGGATTTCACCATATAATTT
BCALr3009a	+	33	0.000233	TATACGACTCTGCTATACTTC
BCALr3009c	+	25	0.0116	CGCAGAAGGTTCCGACAGTTG
BCALr3016	+	34	3.82e-06	GCGGCATTTCGGTTACAATGC
BCALr3029	-	35	0.000108	GAAGTGATCGTCTTATAATCT
BCALr3075	+	33	0.000464	ACTCGAATCCTTGTAGAATTA
BCALr3205	+	35	2.65e-05	CGCAACCCGTCGCTATAATCT
BCALr3349	-	34	8.76e-05	CGGCGCGCAGTGCTAGAATGC
BCALr3443	+	34	0.00289	GAAAAAACATTGTTATAGTTA
BCALr3484	+	5	0.0402	CGGTCTCAGTTGTTCCGATGC
BCAM0001	+	34	0.00256	GCACCGCGTCCAGTAAGCTGC
BCAM0002	-	35	0.000194	GATGCAGACTCGCTACAATAC
BCAM0003	+	33	0.00134	AAATATCGTCCTGTAGAATTC
BCAM0008	-	27	0.00405	GCGGAAAACACTGTATGTTTG
BCAM0010	+	34	0.00676	GATTCCGTTCGCTTAGAGTTG
BCAM0013	-	35	0.00256	ACACGACGCTCACTACACTTC
BCAM0014	+	34	0.00744	ATTCCGGTCGCTGCATGATGT
BCAM0023	-	34	0.00256	ATTCGAAATCGGCAACAATTA
BCAM0025	-	33	0.028	GCATCGCGGCGGGTATATATG
BCAM0027	-	3	0.00289	CCATCCCGCCCTCAATAATCC
BCAM0028	+	19	0.00979	GCCGGTTGCGGAGCACGATTT
BCAM0041	-	34	0.000278	CAGGGCGGATGGATACAATGG
BCAM0043	+	30	0.002	GCGCTGCGTTGTCTACGATAT
BCAM0047	-	35	0.0107	CTCGCGCTGCTCGCAGACTAG
BCAM0049	-	35	0.00256	CAACTTGCGGTGGGACAATGA
BCAM0052	+	33	0.00676	GTTTTCTACAGAGTATGATTC
BCAM0053	+	34	0.00289	ACAAAAAACGCGGTAATCTTG
BCAM0060	+	34	0.005	GCACGCTTGGGTAGACAATAG
BCAM0064	-	35	0.00979	GGTGATGCAGGCGTACCCTTT
BCAM0065	-	35	0.00117	AGAAAACCGTCGCTACACTGA
BCAM0066	+	32	0.00289	GCAAAAACTCCTGTAGATTGC
BCAM0075	-	35	1.5e-05	GGTCTCGCGCCGCTATAATCG
BCAM0076	-	36	0.00256	TGATGTTCGAACGTATACTCG
BCAM0084	-	35	0.00554	CGTAAACGATCTGTAATATTT
BCAM0085	+	32	0.002	TGCGCATCTTTGTGAGAATCT
BCAM0111	-	35	0.00064	GCGGGCCGTACGGTAGTATGG
BCAM0129	+	33	0.00016	AGCGCGCATCGGGTATAGTCG
BCAM0131	-	16	0.00227	CGACATGCCGTTGTAGGATTC
BCAM0134	-	34	0.00176	TCATCAATCACGATATGATCC
BCAM0138	+	34	0.00064	CGGGCCCGGTCGCTATGCTGG
BCAM0143	+	34	0.00101	GCGCACGCCGTATTAAGATGC
BCAM0147	-	34	4.43e-05	CCCGCGGCCCTGCTATGATCG
BCAM0158	-	33	0.00117	GGGCTTTTTTCGGTACGCTGC
BCAM0160	-	19	0.0623	CGCGCGGACGAACTCGCATCG
BCAM0161	-	34	0.00613	CCGACGATTACTTGACACTTT
BCAM0165	-	34	0.00451	TCCGGATCGACGCTAAGGTGT
BCAM0168	+	34	0.000331	GCCCGAAACGCGTCACAATGC
BCAM0174	-	35	1.5e-05	CACCGGCTTCCGCTAGAATTG
BCAM0183	+	13	0.00554	CCTCGCATCTTGCGATTATTT
BCAM0217	-	35	5.62e-05	GGCCGAACTCCGCTAAAGTGG
BCAM0282	-	35	0.00817	GGCGCGCGACACCGATACTGA
BCAM0286	+	35	0.000393	GCGGGGGAACGGATATCATCG
BCAM0289	-	36	0.00451	TCGGTAAAACGCGCACAATTC
BCAM0290	+	34	0.0127	CGTGCGAAGGGATCAGACTGG
BCAM0292	-	35	0.00451	GCGCACACGCGCCGATGATGT
BCAM0294	-	34	0.00256	AAACCCTGCTTCGTAGACTGG
BCAM0295	+	34	0.0137	TGCGCGATACCCGCACAGTGA
BCAM0312	+	35	0.00154	CGCCGCGATCGCAAAAAATGG
BCAM0317	-	35	0.00363	CGCCTTTCGTCAGCACAATCG
BCAM0324	+	36	0.00363	TGCGTGTGAACGATAATATGG
BCAM0345	-	36	0.00101	GTAGGTTTGTTACTACAATAT
BCAM0348b	-	34	0.00979	CTCATTTGATACATAACATGG
BCAM0360	-	35	0.00405	AGCACCGAGCATATACACTCG
BCAM0366	-	35	0.00363	CGCGCGGGAGTGCTAGCCTTG
BCAM0368	-	35	0.0149	AGTCAAAAAAGCAGACAATTC
BCAM0370	+	34	0.00101	GACAATCGCCCGATACACTGA
BCAM0371	+	34	0.00451	CGGCTGCGCCTGCCATGCTCG
BCAM0372	-	35	0.000233	TCGCCCGCCCTCCTAAACTGG
BCAM0377	+	34	0.000464	CGGGCTTTTCCGCTACAGTAA
BCAM0382	+	32	0.00324	CGTTTTTCTCCATTATTATTG
BCAM0385	-	34	0.000748	CCGTGCTTCCGCCTATCATTT
BCAM0387	+	15	0.0623	GTCGGCCGCGCGGAACGAATC
BCAM0394	+	34	0.005	ATATGGTCCCTTCTAAGCTGG
BCAM0397	+	34	0.00289	GCTGTGTGTCTGCCATAGTGC
BCAM0404	-	35	7.05e-05	CGCCGACCTTCAGTAAAATGA
BCAM0432	+	33	2.56e-06	CAACAGTGCGCGCTATAATCG
BCAM0438	+	34	0.002	AGCCTTCCGGAGATATACTCC
BCAM0443	-	35	0.000871	TACGCTCCGGCGTTACACTGA
BCAM0459	-	34	0.00134	CTTCTGTCCCCCGTATCATTT
BCAM0466	+	35	0.00554	GTATCCGCACAGGTAGACTGC
BCAM0474	-	35	0.000546	CGACGCCATGGCCTAAAGTCG
BCAM0475	+	34	0.000464	CGGGCAGTCATGCTAAAGTGA
BCAM0476a	+	35	1.5e-05	TCCGGATTTTCGATATAATGA
BCAM0483	-	35	0.000748	CGCGAGGATGGTTTACAGTCG
BCAM0485	-	36	0.000331	CGGCTTTTTCTGCCACAATCC
BCAM0486	+	34	0.000393	CGGCGCGTCCGCGTATAGTTG
BCAM0488	-	36	0.000108	GCGCGTGACCGGCTACACTGC
BCAM0493	-	36	7.05e-05	ACGCAAACGGAGGTACAATCG
BCAM0496	+	34	0.00176	GCGCGGGTTTGCCAACAATCT
BCAM0497	+	35	0.000871	GCGTCTTTCCGGGTACAGTGT
BCAM0498	-	35	0.00451	GTCGCGTGCAGGTCATGATGC
BCAM0500	+	34	0.000393	GCACGCGGTGCGCGACAATGC
BCAM0506	+	34	0.00405	TTGCGCGGCACGCGATCATCG
BCAM0512	+	34	5.62e-05	CGGCGCCGTTCGTTAGAATCT
BCAM0514	-	34	0.000233	TAACCATATAAGGTACAATCC
BCAM0518	-	35	0.00134	GATGATTCTGTTTTAATATCG
BCAM0522	-	36	0.00676	TTGGGCGCAAAGTAATAATGA
BCAM0528	+	2	0.00817	GGCTGGCGGCAGAAATACTGG
BCAM0545	-	35	0.00227	ACGCGGGTTTGTCTAGGATTT
BCAM0547	-	36	0.000233	TGCCGCGCTCGGGTAAGATGA
BCAM0552	+	34	0.00289	GCGTGCGCCTTGCTATCGTCG
BCAM0566	+	34	0.00363	AGATAGTCCGGACTATCATAG
BCAM0567	+	33	0.002	TTCACGCGGCTCCTAGACTGG
BCAM0568	+	34	0.000748	CTCATCGCTGCGGCACAATCG
BCAM0573	+	34	0.000233	GCCGCGCGTGCCTTACACTTG
BCAM0575	-	35	0.00134	TGCGCCCGTTGTATAGAATTT
BCAM0580	+	33	0.000546	CATCGTCATTTGATAAGATGG
BCAM0582	+	33	0.00227	CCGGCCCGTCGCCCACACTGG
BCAM0583	-	36	0.016	ACTGATGAGGGCGTATCGTAA
BCAM0598	-	35	0.000871	GATACCATCGCCCTATCATGC
BCAM0604	-	35	0.00363	CTCGACTCACGGAAATAATGA
BCAM0605	+	34	0.00117	GCAGATTTCTCGATAGACTTG
BCAM0610	+	2	0.00405	TATCGATATGCGCAAAACTTC
BCAM0615	+	34	0.00154	CGTCGGGTTCACCTAATATGT
BCAM0618	-	35	0.00064	CGACCGAGTCTGAGAAAATGC
BCAM0621	+	33	0.000871	AAAGTGAGTGTGCTACCATGC
BCAM0623	-	35	0.00363	GGGTCCGGGGGCATATATTGG
BCAM0624	+	33	0.000871	TCCGATTCGGGACTAAACTGG
BCAM0632	+	35	0.000278	CGATGAATCGCGGTACGATCG
BCAM0634	-	19	0.00289	ACGCATTGCATTCGAAAATTC
BCAM0637	+	34	0.000871	ACGGCGGCTCAAGTATGATCG
BCAM0639	+	33	0.002	GTTTTCGGCTCGTTATGATGT
BCAM0649	+	35	5.62e-05	GGTCAAATTGATCTAAAATTG
BCAM0678	-	36	0.00176	ACATCACCCGGGATAAACTGT
BCAM0679	+	33	0.000871	CCGGCGGACATGCTAGGATTT
BCAM0683	-	35	0.00324	TCCATCGGTGTGCGAAGATGG
BCAM0684	-	35	0.000871	CGGCCAACCGGTCTACCATAG
BCAM0686	-	35	0.000393	GGCCGTGCGCTGCTATGCTGG
BCAM0687	+	35	0.000748	GCGCGAAGCGTGCCAGAATCA
BCAM0722	+	36	0.00101	GAGGCGCGGCGCATAGAATGC
BCAM0731	+	34	1.5e-05	GGTGCCTTTGCCGTATAATTT
BCAM0738	-	35	0.000278	GCGCCGAACCGAATACAATGC
BCAM0742	-	35	0.000464	TAGAAACCGGGGCTATACTCA
BCAM0746	-	2	0.00227	GACGGTTCCGCACCAAAATCA
BCAM0748	-	34	0.00744	AGACAAAAAGCCCGACACTGG
BCAM0751	+	34	0.00227	GCGCCGGCTGAGGTATCGTGA
BCAM0753	-	35	0.00405	TCCCGCGCGGCAGTATGCTGA
BCAM0758	-	34	0.000233	CCGCGGCGATTTCTAGAATGG
BCAM0759	+	19	0.00554	GGATTGCTGACCCTATCCTGG
BCAM0764	-	20	0.00154	CGCCCGCGTGGTCAATAATAT
BCAM0765	+	33	0.00451	GGCGGCGCCGTGCCATCCTTG
BCAM0780	-	35	0.00363	TTCAACAAAAGGTTACGATGT
BCAM0781	+	34	0.002	ATGCTAGCCCGACTACACTGG
BCAM0788	-	35	0.000748	TCAGGTGATGCGGTAAAGTAT
BCAM0800	-	35	0.00554	GTCGAACACTGTATATATTTA
BCAM0805	-	34	0.00134	GGGCGGGAATTCCTACCATGT
BCAM0806	+	35	0.000233	TGGCGGCAGTTGCTATCATGC
BCAM0809	-	35	0.000748	CGGATTTCTGCGCTAGCATGA
BCAM0814	+	34	0.00256	CGGCGAAATCGGGGATATTAG
BCAM0817	+	33	4.43e-05	GCGCGAATCCGTCTACAATCA
BCAM0820	+	34	0.00176	TTCTAATTTCATTTAGAATCA
BCAM0827	+	34	7.89e-06	GCGCGGCGTCGCGTACAATGG
BCAM0829	-	35	0.000871	CCCGTGGATCACTTATCATGT
BCAM0837	+	34	0.000132	TGCGTGCCTGCGGTAAACTGC
BCAM0844	-	13	0.0116	GAAAATTTGTCTCGAAACTCA
BCAM0853	+	34	0.00363	ACCCTAGGGATGGTATGCTTC
BCAM0854	-	13	0.00979	TTGGGTCCGGTTTTATTGTCG
BCAM0869	-	37	8.76e-05	CTGCGCGCTCGCCTACAATAG
BCAM0871	+	34	0.00817	ACGGAAATACGGCCAATATGT
BCAM0879	-	35	0.000132	CGCAGGCACTCGGTATGATGT
BCAM0881	+	33	0.00176	GGCGAATCCGGCGCATACTCG
BCAM0883	-	35	0.00134	TCCTTTCTGGCTCTATACTGA
BCAM0884	-	35	2.01e-05	CGCCCACCGTCCCTATAATGG
BCAM0885	-	35	0.00101	TGCAATCTCGGCGTAAACTAG
BCAM0886	-	35	0.000393	AGGCGCGCCAACTTATAATGA
BCAM0888	+	34	0.00363	TTTGGGCGGCGTGTACTATGG
BCAM0892	-	37	0.00363	ACCCGCCCTATATTACGATTA
BCAM0893	-	35	2.65e-05	GCGGACGCGGCGCTATACTGG
BCAM0894	+	15	0.00451	ATCGGCGCGCAGGAAAAATCC
BCAM0897	-	13	0.00451	CCGGCCACCCCTGTTCAATCG
BCAM0900	-	35	3.7e-07	GCGCAGTATTTGCTAAAATCG
BCAM0901	+	34	0.00227	CCGGGTTCCGTGGTAATGTCG
BCAM0902	-	1	0.000546	GCCAATTCTCCGTAATAATCA
BCAM0907	-	35	0.00405	GTCTTTTTTTGTTTAGACTTG
BCAM0908	-	36	5.55e-06	GAGGCGAACCGGGTATAATTC
BCAM0909	+	33	0.000464	TTCTCTTTTGCCGTAGAATGT
BCAM0911	+	34	0.000108	GCGTTTGATTTCCTACAATGG
BCAM0912	+	36	0.002	GAAGCGCGTCGCGTAAGCTGG
BCAM0913	-	36	0.000132	TGCCCTCGCCTGCTATACTTT
BCAM0915	+	33	7.05e-05	GCAATCGCTCTGCTATACTCG
BCAM0916	+	10	0.0137	AGAAGCTGTACTGAACGATTG
BCAM0921	+	34	0.00613	GCCGCGCGCATCGTATCGTTC
BCAM0938	-	35	2.01e-05	CGGCCAATCGCCTTACAATCG
BCAM0941	+	33	0.00134	GCCGGGTTTCCACTATCCTTT
BCAM0942	+	33	0.002	GTGCTGCCGGGACTAAACTCT
BCAM0943	-	34	0.000464	TTCGATCGCGGCCTATACTCG
BCAM0944	+	35	0.00405	CCGCGACAAATGGTATCTTTG
BCAM0945	-	37	0.00176	CGGGCGGCTGTGGCACGATGA
BCAM0949	+	33	0.00979	TCGCGAGTCGTGCTTCACTCC
BCAM0951	-	36	0.000194	GCGCGCACGGTTCTATACTAG
BCAM0958	+	33	0.00451	GGCGATCAGCAGATATCCTTC
BCAM0963	-	35	0.00064	CGGCCAAATAGGTGAAAATAG
BCAM0965	-	38	0.000546	CGCACAACGCGCATAGAATGG
BCAM0967	+	12	7.05e-05	TATAAAAAGGCGCTAAAATTG
BCAM0983	+	33	0.000393	GCGTTCTGCGTGGCATAATCG
BCAM0986	+	34	0.000748	CAGCGGCTTTGTGTAGACTCG
BCAM0988	+	33	0.00324	CGATCGTGTGAAGTAAACTAC
BCAM0999	+	34	0.00227	GATCGAGGCGTGATAGGATGT
BCAM1002	+	35	0.00744	ATACCAACGGTCGTAACCTTC
BCAM1011	-	35	0.00405	ATATTTGCGCACCTATACTGG
BCAM1012	+	33	0.000546	GTCAAGGCGCTTGTAGAATCC
BCAM1097	+	34	0.00256	ATTATTTCCCGGCTATAGTGA
BCAM1098	-	35	0.000278	GATCCGCGCTGGTTAGAATGG
BCAM1100	-	35	0.00154	CCTCGCAGTGGCGTATCCTGT
BCAM1102	+	34	0.002	AAGAGACTATCTGTAAGATGG
BCAM1110	-	34	0.00363	TCCGACCGTGCGGTACCGTCC
BCAM1112	+	26	0.00554	CTGCGGCGCACATAAAAATGA
BCAM1117	+	34	0.000464	CGGCACGATGAGCGACAATCG
BCAM1128	-	35	0.000871	TGACATTCCTGCGTAGAATGA
BCAM1129	+	34	0.00256	CGTGCGCAACGGTTAGCATGT
BCAM1139	+	34	0.00256	CGATTTGAGGGTGTACACTGC
BCAM1152	-	34	0.00676	ATCTGCGCATAACTATACTCG
BCAM1162	-	35	0.0173	TCGCGCCGCATGACAGCATTC
BCAM1177	-	35	2.56e-06	CCGGACCGTTCGGTACAATGG
BCAM1188	+	35	0.00016	GGCGGCGACTCGCTACACTGC
BCAM1190	+	35	0.005	TTTTGCAAAGGCATAGAATGC
BCAM1193	+	16	0.002	CGTCATACTCACGTACAGTTG
BCAM1200	+	33	0.00176	GCCGGGATGTCCGTATCCTGC
BCAM1204	-	35	0.000871	AAGTCTCCTCCGTTATGATTA
BCAM1206	-	34	0.00176	GTGTTGAGTCAACTACAATAC
BCAM1215	+	35	0.00064	GACGTTGGCCGCGTATGATGG
BCAM1232	-	36	0.00101	GCGCGAGGCGCGGTACGCTAG
BCAM1249	-	23	0.00363	AAAAGCAACAAATTACAATTC
BCAM1250	+	34	0.00176	CGATGGCCTCTGCGATACTCC
BCAM1252	+	34	0.000748	CTGACCAGTACGGTAAAGTCT
BCAM1254	+	34	4.43e-05	TCCGGCTTGACCCTATAATCG
BCAM1262	-	35	0.00016	CCGTCGGCTGTGGGATAATCG
BCAM1267	+	34	0.005	TCGTATCGCGGAGCAAAATGA
BCAM1280a	-	35	0.00154	CGCAAACACTGGTTATATTTA
BCAM1286	-	34	0.000108	CGCCGCGATACCTTACAATTC
BCAM1300	-	34	0.00101	TTTCCGGATTGGCTAAAGTCG
BCAM1304	+	33	0.000748	GTACCGTTTTTGATACGATTG
BCAM1306	-	35	0.00117	GTCATCGTTCGGGTAGCATCG
BCAM1307	-	10	0.038	ACGCAACTTTCGGTCCATTGA
BCAM1309	+	34	0.00256	CTTTTTGTCCCCCTATACTAC
BCAM1321	+	34	0.000132	CGCGCGACGCTGGGATAATGG
BCAM1322	-	35	5.62e-05	ATGCCTGGCACGGTAAAATCG
BCAM1348	-	36	0.00554	TTCGATTGCGTGCTAGCCTTT
BCAM1351	+	22	0.0107	CAACACACGCGTGTTCAATGG
BCAM1353	-	34	0.00895	CTCCGCGCACTACTACCCTGT
BCAM1359	+	33	0.00134	CCGCCTCATCCCTTATCCTTT
BCAM1362	-	35	0.000871	TTTACTCATTTATTACAATTG
BCAM1363	-	35	0.00744	ACACCAGTCTATCTAGACTAT
BCAM1365	-	35	0.00064	CAGCTTCGGCTGTTAAGATTG
BCAM1373	-	35	0.00817	GGCCGATCTCCGGTATAACAG
BCAM1384	-	35	0.000132	CGGCCCGATCTGGCACAATCG
BCAM1393	-	34	0.00289	CTGTCTCCTCGAATATGATGC
BCAM1396	-	36	0.0107	GTAATACATATGTAATCATTC
BCAM1398	+	16	0.00154	GCTCGTATTGGGAAACAATTG
BCAM1402	+	33	0.000393	CCCGCCGCTGCCTTACGATCG
BCAM1405	-	35	0.00979	AACCGGTTTGAAATAGCATCC
BCAM1406	+	1	0.0149	CGTCGTTTCCTGGGAAGGTGA
BCAM1407	+	3	0.0561	ATATCGCATGCGGATGAATGA
BCAM1410	+	35	0.00176	CCCAAAGGTCGAGTAGCATGG
BCAM1411	-	35	0.00324	ACCGGAATTTGCCTAAGCTTT
BCAM1415	+	34	0.00363	CCGCACAGTCTTGTACGGTGA
BCAM1426	-	35	0.00979	ACGCCGAATGCTTTAGGGTAG
BCAM1428	+	35	0.00117	AATCCCGTTCAGATAGAATGC
BCAM1430	+	34	0.0215	TTCGGCGCGAGCAGATGATCC
BCAM1435	+	34	0.00324	CGGAAAAAGCGCGCAGAATCT
BCAM1437	+	34	0.00554	ACTGTCGATGTGCTATCTTGA
BCAM1451	-	35	0.00405	AGCAGTGCGAGCCTATAGTTT
BCAM1452	-	35	5.62e-05	GGCGCCGCGCTCCTACAATCG
BCAM1453	+	34	0.00227	GCATCCAGTGGAGGAAAATGG
BCAM1457	+	35	0.00134	GCCGCTTTTCCTCCATACTGA
BCAM1459	+	34	0.00101	GCCGGTTCTGTGCAAGAATCC
BCAM1464	+	34	0.0116	CTTTCAAATCACGCATCATGA
BCAM1466	-	36	0.000871	ATATGCGATACGCTATGATGC
BCAM1467	+	34	0.002	TTTTGATTCGTTTTAAGATCG
BCAM1472	+	33	0.00676	CAACAATAGACAACATAATAG
BCAM1475	+	13	0.00256	GCGTCGCTTTTTTGACAATCC
BCAM1476	-	34	0.00101	CTACATTATGAGATAAGATTG
BCAM1477	+	34	0.00154	TGCAATCTTATCTCATAATGT
BCAM1479	+	34	0.000546	GCAGGCGCGGCGGTACGATCA
BCAM1480	+	34	0.00256	CCGCGCGCGCCACTATGCTCT
BCAM1484	-	35	0.00895	GGCGGCGCAACACGATACTGC
BCAM1485	-	35	0.00451	CCAGCAAGTGGTATAGATTCG
BCAM1489	+	34	0.00016	CGCGCGAGTTTGGTACGATGC
BCAM1491	+	33	0.002	TAGCCGCGCCTCCTAGACTTC
BCAM1494	-	17	0.00676	CGACCCCATTACAAAAAATGT
BCAM1497	+	33	0.000233	GGCCAAACCCGTTTAGAATGC
BCAM1501	-	35	0.00895	ACCGTCGCCGCACGATACTGA
BCAM1514	+	33	0.000871	CGCGCGTGTCGCGTAGGATGT
BCAM1515	+	34	0.000331	CCGTCACATTTGATATGATTG
BCAM1517	-	36	0.00016	CGACCACTCGCGCGATAATCG
BCAM1519	-	35	0.00676	CGCCGACCAATGGCATCATAT
BCAM1520	+	34	2.01e-05	GCCTCTTATCTCGTAAAATCG
BCAM1521	-	35	0.00324	GTGGCGCGCGCCCTATTCTCC
BCAM1533	-	36	0.000233	TTGACATTATTTCTATAATGT
BCAM1536	+	35	0.00289	GTCTAATCGTTGCTACCATAC
BCAM1538	+	33	0.002	CGCCGGCTTGTGGCATGCTCG
BCAM1543	-	36	0.00744	GTAACGCGTGTGATATCTTCC
BCAM1546	+	34	0.000233	CCCGATTCGTTTGTAGAATCG
BCAM1550	+	34	0.00405	GTGACATTTTTCCTAATCTGT
BCAM1554	+	33	0.00817	CGGTTTTTCATGGTAATGTCG
BCAM1556	+	34	0.000871	CCGGTTTCCCCTATAAGATGG
BCAM1569	+	34	0.00405	CATTCGAATCGCCTACATTGC
BCAM1570	-	34	0.0186	GATTCCGGAACCGGATACTGA
BCAM1573	+	39	0.0127	ATGACGAGTATCCTAAAAAAG
BCAM1576	+	33	0.000233	CCCCTTGCCGCGCTATAGTCG
BCAM1581	-	34	0.00324	ATAACGGCGATGGTATGCTGG
BCAM1588	-	34	0.00676	CGCTGGACAGGATTACTATTG
BCAM1591A	+	34	0.00554	AAGTTTCGCGCCCTAGACTGA
BCAM1594	+	37	0.000748	CGGCCAAACCTAATAGAATTA
BCAM1619	-	34	0.0137	GGCCGCTACCGCGTAGTGTCC
BCAM1640	+	34	0.00134	GCACATCGTTTGATACCATCA
BCAM1655	+	34	0.000871	TGTGGTGATCGTGTACCATCG
BCAM1667	+	35	0.000331	TGCAACGCTCGGGTAAGATGC
BCAM1668	+	34	0.000464	CCCGAAGACGCGTTAGACTAG
BCAM1669	+	34	0.00256	GTGAAGCGACGCCTACGATGT
BCAM1671	-	30	0.00676	TGACCCTGCGTTTTATGGTCT
BCAM1675	+	34	0.00176	TCCGCGCGCGGGTTACATTGC
BCAM1679	-	34	0.00101	AATATTAATTCCGTATACTCG
BCAM1680	-	35	0.00817	CGATTCGCCGGCGCATGATGG
BCAM1691	+	34	0.000278	GCCCGGTTCGCTGTACCATCG
BCAM1693	-	34	0.00134	CGGCCGAATGACGGACAATCC
BCAM1697	-	35	0.00817	GCATGCGATGAGCGACGATCC
BCAM1699	-	34	0.00227	AGTCCCGGCGAGGTACCATGA
BCAM1700	+	33	0.00405	ACCTCGCCGGGACTACGATCG
BCAM1703	+	34	0.00154	CGGCATCCTGGTCTAAGCTGT
BCAM1706	+	34	0.00016	CGCGATTCTTCGATATACTGA
BCAM1712	-	34	2.65e-05	CGACCGGTCGGTTTATAATCG
BCAM1722	-	34	0.000393	GTCTGCAGCGGCGTACAATTC
BCAM1723	+	33	0.000278	TATCACAACACGATATAATTC
BCAM1726	+	33	0.00176	GACGAAAGTTTGTCATCATGG
BCAM1728	-	35	0.00117	TACCAGAAGCTGCTAAATTGC
BCAM1731	+	34	0.000871	CGCGCGCATCGGGCATCATCG
BCAM1736	-	35	0.00744	CGATTTGTGCGCGTACATTGC
BCAM1739	+	5	0.00817	CGGCCAAGCCGCAAATCATTG
BCAM1740	+	34	0.000871	GCGGTTCAGCACCTAGAATGA
BCAM1741	-	36	0.00613	ATGCAACAACAGGCACAATAC
BCAM1742	+	6	0.00324	CGCCGGCGGCGGTTTTAATGT
BCAM1743	-	13	0.00289	GCGGAAGGTGGTTTACGCTTC
BCAM1747	-	38	0.000331	TGCATTCGATCGGTAAAATGA
BCAM1748	+	33	4.43e-05	CCGCGATCGACCGTATAATTT
BCAM1753A	-	7	0.00817	CCGGCTGTTGCGCTTCGATGC
BCAM1755	-	34	0.0107	CTTCAAAAAAGAGTACAGTTT
BCAM1761	+	33	0.000546	CAAATGCTGCGGGTATACTCC
BCAM1763	+	33	0.000331	TGCGGCGGCGATCTACAATGA
BCAM1778	-	35	0.00256	CCGGCGTTTGGCTTATCGTGT
BCAM1779	-	35	0.00117	CGGCGGTCGCTGCTACGCTAG
BCAM1780	-	35	0.0116	GTTCCGTTTTTGAGATGCTTG
BCAM1787	-	35	0.0173	GTTTCCGACGTGACACCATTT
BCAM1795	-	34	0.0107	TGAGGTCAGCGTACATCATCG
BCAM1797	-	34	0.000194	CGCGTTCCCGTCGTAGAATCG
BCAM1799	+	34	0.00117	GTTCGGCACGAGATAAACTGT
BCAM1800	-	35	0.00744	GTCCGGAAATTTGTAGATTGA
BCAM1802	+	36	0.000393	GACCATTTTGCGGTAAAGTTA
BCAM1803	+	34	0.000194	GCGGGTTCCTCAGTACAATAG
BCAM1808	+	36	0.00289	CGGCGGCGGCCGGCATAGTAG
BCAM1809	+	34	4.43e-05	TGCCCCGGCGCGCTAGAATGG
BCAM1810	+	34	0.0186	CCCCAGCGACGGTTAGTGTAG
BCAM1811	+	19	0.00363	GGGCCCGGCCTCCCACGATGG
BCAM1814	+	14	0.00817	CGGGTTCACCCACTATCGTTA
BCAM1818	-	34	0.00256	TCAGGATTTGTGCGACGATGC
BCAM1822	+	33	0.000748	CACGCAATCGGCGCATAATGC
BCAM1826	-	36	0.00405	TTGCGCGCGATGCTATCGTGG
BCAM1829	+	34	0.00176	TGCGGCCGCACGCTACGCTGG
BCAM1830	+	34	0.00363	AACGTGTCCGCGTTACGCTTG
BCAM1835	-	35	0.00979	CACGCGGCGAACGTACGCTTG
BCAM1838	+	34	0.00405	TTTGCGGCGACTGCATAATGA
BCAM1840	-	36	0.00744	GTGGCGCGCGTGTTCTAATTC
BCAM1856	-	35	0.000748	GCGCGCACTGAGGTAGCATGA
BCAM1857	-	11	0.002	GCGAGCGCGTCTGGAAAATGC
BCAM1862	+	35	0.00016	TGCGGCTTCGCGCGATAATCG
BCAM1867	+	33	0.000233	GCGCGCCGCCCACTAGAATGC
BCAM1869	+	34	0.00451	AACGTCACGCTGTCATACTTG
BCAM1870	+	34	0.00817	TCGTGCCGCGCGCTGTAATGC
BCAM1872	-	35	0.00176	TCGTGTTTCGGGCGATACTGG
BCAM1873	+	34	0.00134	CGATCGGCCGGCTTATCATTG
BCAM1874-2	-	35	0.000331	TCCAGATTAGCGGTAAACTCC
BCAM1926	+	34	2.65e-05	CCGCCCGCCCGGCTATACTGG
BCAM1927	-	35	0.00256	GAATGGCGCGCACTACACTGA
BCAM1931	-	35	0.00134	TAGGGTACACCCCTAAACTCA
BCAM1943	-	35	0.000464	ATTGTTATCGAGGTAAAATTT
BCAM1962A	+	33	0.00016	ACGGGCGGCCGCCTACAATGA
BCAM1965	-	34	0.00134	GTTGATAGCGTGCGACAATCT
BCAM1966	+	34	0.00405	TCAAAACACGATATATGATTC
BCAM1973	-	30	0.00613	AAAAAATCGTCCGTATGCTTG
BCAM1975	-	35	0.0107	GATTTTGCGAGGGTAAGCTGT
BCAM1990	+	33	0.00979	CCAGCAGATCAGCTATACATT
BCAM1992	-	34	0.00101	CGGGAAAGAGTGGTAGCATCC
BCAM1998	-	36	0.000278	GTCCGGGCGTGCGTACAATGT
BCAM2003	+	33	0.00016	CGCCGGAACGCGCTAAAGTGC
BCAM2005	+	34	0.00744	CTGCGCAAGATGCAATATTCG
BCAM2005A	-	35	8.76e-05	GCGTGCGTCTCCGTATAATCA
BCAM2011	+	34	0.000331	CCGCGGGCTCCCGCACAATCG
BCAM2019	-	35	0.00176	CGGAAATCAGGCGTAAAGTTG
BCAM2044	-	35	0.005	ATTTATTTCTTCGTAATATGG
BCAM2059	+	34	0.0149	ATTAGTATTACGGCATATTAC
BCAM2062	+	33	0.000748	CAAAAGTCGCGACTACAATCC
BCAM2064	-	34	0.00613	GCATGTTTCGTGCGACAGTCG
BCAM2067	+	12	0.00451	ATGCGAACGACTTGAAAATCC
BCAM2069	+	33	0.000132	GCCGCTTTCGCGCTAAAGTGG
BCAM2071	-	35	0.00176	CTCGCCAGCGCGGTATCGTCG
BCAM2073	+	33	0.000132	CCGAGCGCTCTCCTAGAATCA
BCAM2076	+	34	0.0107	AGACGATCAGGCGCATCATCC
BCAM2080	-	34	0.000871	TCGGGAATTCCCCTAGGATTC
BCAM2081	+	33	0.002	GTTATTGGCGAGTTACACTCG
BCAM2103	-	36	0.00676	TTGGGCGCAAAGTAATAATGA
BCAM2105	-	14	0.00134	GCGGCCTGGGTGAGACAATGC
BCAM2112	+	33	0.00979	CCGAGTGCGGATGTAACGTTG
BCAM2122	-	35	0.00744	GCGGCGGACAGCGTAGTCTGG
BCAM2143	-	16	0.00979	ATGGCGAGGGCGGTAGAAATG
BCAM2144	+	35	0.00176	CGCGGTCCTGAATTACCATCG
BCAM2145	+	33	0.00154	GGCGGTGTCCGCCGACAATCC
BCAM2149	-	37	0.000233	GGGCGCATCGGCGTATGATCT
BCAM2150	-	35	7.05e-05	CGACAAGTTCCGGTAACATCG
BCAM2152	+	33	0.00154	ACGGAAAAAGCGCGACAATCA
BCAM2154	-	19	0.00227	GCGGCAGTTGCCGGATGATTT
BCAM2156	-	34	0.00101	GGCGGCCGTCGCCTACGATAC
BCAM2158	-	36	0.000393	GCGGGGCCGGTGATACCATGG
BCAM2160	+	34	0.00101	AGACGCGTGCGCTTATCATGG
BCAM2166	+	34	0.00324	CCTGACAAGCAACGATAATTG
BCAM2167	-	35	0.000278	GCGCGCAGCGGCATAGAATCG
BCAM2169	-	2	0.0127	TGATCCGATGGGAAAACATCG
BCAM2171	-	37	0.00256	AATGATTTGCCGCTAAGCTCG
BCAM2172	+	34	0.005	CTGTAAAACACGGTAATCTCT
BCAM2176	+	34	0.0298	GGCGCCGGGACGGTTCCATAC
BCAM2183	+	34	0.00101	GCGGCGGATACGGGAGAATCC
BCAM2190	+	34	0.00101	CGGGAATCGGTACTATAGTGA
BCAM2197	+	35	0.00154	CGCGTCGCTCATTTACACTGA
BCAM2198	+	34	0.00363	CGCCGAAACCGCCTAATCTTC
BCAM2204	+	34	0.000132	CCGCCGAAATGCGTACAATCG
BCAM2205	+	33	0.00676	AGCGCGGCCACGACACACTCG
BCAM2206	+	33	0.00554	CGCACGCCGACAACAAAATCG
BCAM2207	-	35	0.00176	CGGCAAGTCTTTCTAGGATAG
BCAM2209	-	34	0.000331	GCGCGAAACCGTCTAAAGTGG
BCAM2211	+	33	0.00101	CACGTGGCGCTTGTATGATGA
BCAM2212	+	34	0.000233	CGGCGCGTTCGGGTATGCTTG
BCAM2214	+	33	0.000194	TCGACGTGCGTGGCATAATCG
BCAM2217	+	20	0.00363	CGGCGGCCCGAGCCATTATTG
BCAM2220	+	6	0.00154	GCGGTTCATTTCATATATTGG
BCAM2239	+	34	0.00744	TACGGTCTTCATGCAAACTCC
BCAM2242	-	35	0.0116	CGCGATTCCGGTGTAGCTTCG
BCAM2251	-	35	0.000393	TGAAAAACGCCCATATAATTT
BCAM2251A	-	28	0.00154	GCCCGGAGGGTGTGAGAATCT
BCAM2254	-	35	0.00324	TCGGGTTTTACCCTACATTAT
BCAM2265	-	34	0.00064	CGAATGTGCTCTGTACAATAT
BCAM2275	-	35	0.00117	TAACTCCATGATTTAGAATGG
BCAM2276	+	34	0.0127	ATGACATCGCGAGTATCCTAA
BCAM2278	-	35	0.00134	GAAGCGCGGCATATAAAATAG
BCAM2287	+	34	0.00817	GGTCACAGACGCTTACATTTA
BCAM2289	+	34	0.00451	ACCGCCCGGTGACTAAGATTT
BCAM2305	+	32	0.00613	ACCGCTCGGTCGGTTTAATCT
BCAM2316	-	34	0.00064	GCCCGTAAGTTGTTACACTAC
BCAM2330	+	34	0.00554	CGCGCGAACGACCAAGAATGA
BCAM2332	-	36	0.000233	GCGCAATTGCTGCGATAATCA
BCAM2341	+	34	0.00979	AATAAAAAACCGATAAGCTCT
BCAM2350	+	7	0.00324	CCAGCCTTTCCATCAGAATGC
BCAM2353	-	34	0.00064	TCGGCAAAACTGGTATGCTGG
BCAM2354	+	35	1.5e-05	GATCGATCTGCTCTAAAATGG
BCAM2356	+	34	0.00895	CTGCCGAGTAACGTATCGTTT
BCAM2359	-	34	0.0107	TGCATTATACCTATACAGTTA
BCAM2359A	+	33	0.000331	GTAACTGTATAGGTATAATGC
BCAM2364	-	23	0.023	AATACCGCTTCGGCACGCTCC
BCAM2365	-	26	0.00895	GCCGGTGTGGCCCGATGCTTG
BCAM2366	+	35	0.00676	CAGGCCTTCGTGATACCGTGA
BCAM2380	-	35	0.000871	CATGCGGGCTTGTTACACTGA
BCAM2381	+	33	0.016	CGGCTCAGTCAAGTAACTTTC
BCAM2386	+	34	0.000748	CGCGATTGGTCGATATACTAT
BCAM2394	+	34	0.00117	CCGCTCAAATTTGTATGATGA
BCAM2400b	-	15	0.028	ATGGCAAGCCGGGAATAAACA
BCAM2401	+	34	0.00613	TCGTCAGCCGGCGTAACCTGA
BCAM2402	+	34	0.000871	ACGCCGGATCGCCTACACTAC
BCAM2406	-	35	0.000132	GCCGGCGATGCGCTAGACTGC
BCAM2410	-	1	0.028	CGCAAGCGTTTGTCGTAATTC
BCAM2413	-	35	0.00134	GCCGGCGCGCTCCTAGACTTC
BCAM2414	+	27	0.0107	ACACGTGCCATCCCACACTCC
BCAM2415	+	36	0.00101	GCGACGGGGTCGTTACCATCT
BCAM2417	+	34	0.00176	ACGGAAGCTGTGCAAGAATCT
BCAM2418	+	18	0.00101	GTTTGTCAATCTCTAAAATCC
BCAM2420	+	34	0.000748	GCGGTTTCCATGCCACAATCG
BCAM2427	-	36	0.000194	GCGCTTCGCGCGCTACACTGC
BCAM2428	+	34	0.00154	TCGACCGTTATGCGATACTCG
BCAM2429a	-	26	0.02	CGACACCGTCGTGTAACAAGT
BCAM2434	+	34	0.00117	AGTGATACTCAGATATGATGC
BCAM2444	-	35	0.00554	AATTTCTATTTGTAATAATCA
BCAM2445	-	35	0.000464	GCATGCATGCTTCTATACTGT
BCAM2447	+	33	0.000331	GGCCGACGCCCCCGATAATCG
BCAM2454	-	35	0.00256	ACCAGTTTAAGGCCACAATCG
BCAM2455	+	24	0.000871	TCGATTGTGGCCTTAAACTGG
BCAM2463	-	34	0.000393	GCGCATGGACGAGTAAAATAG
BCAM2464	-	35	2.01e-05	ACGGGGCTGCCGGTACAATGC
BCAM2466	-	34	0.00744	ATACCAACGGTCGTAACCTTC
BCAM2468	-	35	0.00744	CGCTCGAACGCGCTCCAATCG
BCAM2471	+	34	0.00134	ATTTCCCGCATGCTAGAATGC
BCAM2473	-	35	0.000546	CAAACGTCCGTAATACAATGG
BCAM2474	+	34	0.00016	CGGCGGCGGGCGCTACACTTT
BCAM2476	+	34	0.000194	CCGCGATTGCGCTTATGATGG
BCAM2478	-	35	0.000464	CGTCTGACTGTTCTAAACTTC
BCAM2479	-	12	0.00101	GCCAAAGATGGCCAATAATCC
BCAM2485	+	6	0.000748	TCAAACCATGAAATAAAATGG
BCAM2487	-	34	0.000331	GAACGTTCGCGCGTACAATTC
BCAM2491	-	35	0.000748	AAGCCCTTCGGGGTAATATCG
BCAM2504	+	8	0.005	CCGCCACGGTTTTAAGAATCG
BCAM2505	-	34	3.45e-05	GAAGGGGCGCTCCTATAATCG
BCAM2507	+	34	0.000464	TTTCGCGCTCCTGTAGAATCC
BCAM2508	-	36	0.000748	CGGAAAGACCCTCTATGCTGG
BCAM2509	-	35	0.00227	CGCCGGGATCGGGTAACGTTA
BCAM2511	-	36	0.000748	AGGTTGAATGTCGTATGATGA
BCAM2512	+	33	0.00289	CTTTCTTGCGTTGTACGATGA
BCAM2514	-	36	0.000278	GTATCTGTTGAGCTACAATAG
BCAM2517	-	34	0.000748	GCAGTCGCTGCGTTACCATAG
BCAM2520	+	34	0.00676	GTTGATTTGGAGTTATTCTCC
BCAM2531	-	35	0.00176	GCGATTTTCTTCGCACAATCG
BCAM2536	+	34	0.00744	GGTCGCCGTGATGCATAGTTG
BCAM2539	+	34	0.00405	AAGTATCGCGGCCTACAGTGG
BCAM2546a	-	35	0.0116	ATTGATCGTGGAGTAGTATTT
BCAM2547a	-	37	0.0137	CTGGTCAGTCGTATAACGTTT
BCAM2548	+	5	0.00289	CGCGTTTGTTGGAAAAAATCT
BCAM2554	+	35	0.000194	TGGGATAAATGCCTATAATCC
BCAM2555	+	33	0.016	CGGAACAGATACCTAGAGTAA
BCAM2556	-	35	0.000233	CGTACGCCCGTTCTATACTCG
BCAM2558	-	36	0.000546	GCGCGGAATTGTCGATAATAG
BCAM2559	+	33	0.00154	CGCCCGATACCCACATAATTG
BCAM2561	+	33	0.00289	AGCCAAATGTGATTATAGTCG
BCAM2563	-	35	0.000393	TACCCGAATACGGCATAATGT
BCAM2572	+	33	0.002	CCATCGGCTGACTTATCATGA
BCAM2589	+	33	0.000464	GCGTTTTACTCTGTAAAATAT
BCAM2593	+	34	0.00134	GAGACGAACGGTCTATTATTC
BCAM2597	+	33	0.000331	ACGGCACATGTGGGAAAATCC
BCAM2599	-	36	0.00117	TCGGCCGCTTGATTATGATTG
BCAM2600	+	35	0.0173	CATCAAAACGGTGCACTATTA
BCAM2606	-	35	0.000748	CTGACCAGTACGGTAAAGTCT
BCAM2609	+	33	0.0127	TGCGATGGGCGTCTAATGTTG
BCAM2613	+	36	0.000278	TCGCGCCCGGTGCTACGATCG
BCAM2616	+	36	0.000132	TCGAGCCATTGGCTAGAATGA
BCAM2619	+	33	0.000331	GAGGAAGGCAACGTACAATCG
BCAM2623	+	21	0.028	TTAAGTTTCGCTTAATTCTGG
BCAM2624	+	35	0.00134	CAACGAAACCTGCTACGCTGC
BCAM2625	+	34	0.002	CGCGCCGACCGCCTAGTATGG
BCAM2626	+	34	0.00363	AATAATTCTCATTTACACTGT
BCAM2634a	+	33	0.00134	TGAGAATATCGCCGACAATTG
BCAM2635	-	35	0.00117	CGGACACAGCGTGTACGATCT
BCAM2663	+	34	0.00324	GGCAACCGCATGCGACACTGG
BCAM2668	-	35	0.00256	GGGCATTTTGATCTACGCTGT
BCAM2671	-	35	0.00101	TGCGTGAATTGCGTACACTCT
BCAM2674	+	34	0.00979	CAACATCGCGGCACATACTCC
BCAM2677	-	35	0.00405	GCGCGTGCACCGGCATATTCG
BCAM2680	-	35	0.00176	CACCTCCTGAGCCTATACTTT
BCAM2681	-	35	0.000393	TGCCCTTAGGCGCTATGATAC
BCAM2682	+	33	0.000871	GATGTCAGGCCGGTATCATAG
BCAM2683	+	34	0.0137	TTCCGCGTTGTGACAACCTGT
BCAM2684	-	35	5.62e-05	GCGAGTGTCCCGCTACACTGG
BCAM2685	-	34	0.000464	AAGGGAAAACCCTTAGAATGG
BCAM2686	-	36	0.000546	TTGCGGGGCGTGCGACAATGG
BCAM2690	+	33	0.005	GGAGCCCCCTTCCTAGAGTTC
BCAM2704	+	32	0.00289	GAAATCGCGCGCGCATAATCG
BCAM2707	-	36	0.00064	CCGCGTCGGCCGGTATCCTGT
BCAM2710	-	35	0.00101	CAGGCGCTTCGCCTATGCTTG
BCAM2712	-	35	0.00101	GGGCCGCCCATGGCATACTCG
BCAM2715	-	34	0.00324	GTCTCCATAGTGAGATAATCC
BCAM2721	+	35	7.05e-05	GGCCCGTTCGCGTTAAACTGC
BCAM2722	+	23	0.002	CTTGAAAAAGGCCGATAATCG
BCAM2731	-	35	0.002	CCTGATCGGCTACTAGACTGG
BCAM2733	-	34	0.00016	CGGCCGACGCGACTACAATGC
BCAM2736	+	34	2.01e-05	TCGGCGCAGCGGTTAAAATCG
BCAM2737	-	36	0.000546	GCGCGGAACCCAGTAAACTAC
BCAM2738	+	34	3.45e-05	GGCCCGATAGGGTTAAAATGC
BCAM2741	-	38	0.00817	CGGCCCGACATACGATGATTT
BCAM2742	+	35	0.000233	GGCGAGGACGCGCGATAATCA
BCAM2744	-	36	0.000546	ATCCGGCCGCCGGTATCATAG
BCAM2746	-	34	0.00289	CCCCGTCGCGCGGAATACTAC
BCAM2747	+	6	0.00289	CGCGCCATCGGGCGACGATTG
BCAM2756	-	36	0.000278	TAAAAATTAGCCGTAAAATCG
BCAM2763	-	35	0.000546	CTCGTCCGGGTGCCATAATCG
BCAM2765	+	33	0.000871	GAGCGAAGTACCGTACGATCA
BCAM2767	-	36	0.000871	GAGCGTCGCGAGCTATCATAT
BCAM2769	+	34	0.000871	CGCATGCCGGCGCTACGATAG
BCAM2772	-	34	0.00676	GTGTCATTCGGTGTATCGTGT
BCAM2773	+	37	4.43e-05	TTGTGTCATGCGTTACAATCG
BCAM2777	+	28	0.0298	CATGGCGTCCGGCCATGTTAA
BCAM2784	+	33	0.00176	GCGCCACCCGCGCTATCGTTT
BCAM2802	+	34	0.0116	CGTTTTTGGCGATTACGATAT
BCAM2806	+	34	0.00895	CACCGAAGCGGCGCACTATCG
BCAM2814	-	37	3.45e-05	GCGCGGTAACCGCTAGAATTG
BCAM2815	-	34	0.00134	CGATCGAATATGTCACAATGT
BCAM2816	-	34	0.000233	CAAGGCTTTGTGCGAAAATCG
BCAM2822	+	33	0.000278	CAAACACGCGCGTTATACTCC
BCAM2827	-	34	0.000132	GCGTCAGGCCCGGTATACTTT
BCAM2828	+	33	5.62e-05	CGCCCCGCGCCGGTATACTTG
BCAM2834	-	35	0.0149	GCGGGAAAGGTGTCATCTTAG
BCAM2835	+	34	0.000278	CGGCCGGTTCGTCTAAGATGA
BCAM2839	+	33	0.000233	GTCGCAACTCGTTTATGATGG
BCAMr0727	-	23	0.00744	GGCCGCTCCCTGGCACGCTCC
BCAMr0918	+	35	0.000194	TCGTCTTTGTTGTTACAATGC
BCAMr2218	+	33	0.00016	CGCGATGTGACGTTAGAATTG
BCAMr2491d	-	33	0.00676	CGCTTATCGGCTGTAAATTAA
BCAS0003	-	34	0.0107	GTTAATAACTGCATATATTAC
BCAS0004	-	35	0.000748	CTGACCAGTACGGTAAAGTCT
BCAS0007	+	34	0.00064	AAACTGCCCGGTGTAAAATTT
BCAS0009	-	35	0.00554	ATCGGAAAGTGCGTAGTATGG
BCAS0010	+	33	0.000233	TCCCGCGTACCGGTATACTTC
BCAS0018	-	34	0.00289	ATGTTTTTGCCCCTATCATCT
BCAS0019	+	35	0.00227	CCGGCGCGGCGACTATATTGA
BCAS0036	-	35	0.000871	TTGGATAATTCGCTACTATGT
BCAS0051	-	35	0.00451	TCCGAACCTGATGTATCGTGG
BCAS0056	+	34	0.000871	CAGTAAAACGGGATAAACTGA
BCAS0060	-	35	0.00289	AACCGGCTTCAGATATATTCA
BCAS0065	-	35	0.00117	CGCCTGCTGCGTTTACACTGT
BCAS0068	-	35	0.000748	CTGACCAGTACGGTAAAGTCT
BCAS0084	+	33	0.0127	ATCTATGAGTAGATAAAGTTC
BCAS0093	+	34	0.00064	CGGCGAATGCGTGGATAATCT
BCAS0104	-	36	0.0116	ACCGATTTAAGAATACGATAG
BCAS0105	+	34	0.000748	AGGCCGGGGCTGTTACAGTGG
BCAS0106	+	34	0.00554	GCCGCCCCTATGCGATGCTTG
BCAS0116	+	34	0.000748	CATCGAAAGGCGATACACTGC
BCAS0117	+	34	0.002	CGTCGCCGCCCATTAAAGTCG
BCAS0118	+	33	0.000331	CGCCGCGCACTGCTATCATTC
BCAS0134	+	34	0.00324	TATAACCGTGGGTTATGCTCT
BCAS0150	-	35	2.65e-05	CGGGCGGCGCTGGTAGAATCG
BCAS0152	+	33	8.76e-05	CGGCCGCCCGCATTACAATCG
BCAS0157	+	34	0.00101	GTCGGGAAATGCTTATGATGG
BCAS0182	-	36	0.00134	AACCCGCTTGGCTTATAGTGC
BCAS0185	-	35	5.62e-05	TAGCGGGTCGGCCTATAATCC
BCAS0189	+	35	0.00176	TGCCGAAATGGCGCATGATGG
BCAS0190	-	13	0.000331	GCGCAATTTTCTTTATCATTT
BCAS0193	-	25	0.000871	GCGCAAAAGGCGGCATCATGG
BCAS0194	+	33	0.00154	CGCGCGGTACGCCTACGATGA
BCAS0222	-	34	0.00405	CGATCGATCCGGCAAGAATCC
BCAS0223	+	1	0.00451	TGCAATGCGTTCGGAAAATTC
BCAS0225	+	33	0.00101	CCATGCTTCAATATAAAATCG
BCAS0235	-	34	0.000748	ACTGTTGTCGGCATATAATTT
BCAS0238	-	35	0.000748	GCGTCCGGCCTGCTAGACTGA
BCAS0238A	+	34	0.002	GCGGAAAGCCGTGCACAATAC
BCAS0239	+	34	0.00324	TATGAATATACAGTATAGTAG
BCAS0241	-	35	0.00895	CATTCTGGTCCTGTATCGTCC
BCAS0242	-	34	0.00227	CGACGTCCGGTGATAAGCTCG
BCAS0246	-	35	0.00064	CAAACGATGCGCGTATGATGG
BCAS0247	-	2	0.00256	CGCACGGGATCGTTACGATAT
BCAS0248	+	34	0.02	TCGATTCGCAGGATATCGTAA
BCAS0251	-	35	0.00324	GCTGCCGCCTCGCTATTCTTC
BCAS0252	+	34	0.00101	GGCGGCAATCTGGCAAGATGC
BCAS0254	-	35	0.000546	GTCCCGTCAGCCATAAAATTC
BCAS0257	-	35	0.000871	ATCGCAGTTAGCGTATGATTG
BCAS0258	+	16	0.00979	TTAGCAGTTGCCGGATATTGC
BCAS0262	+	35	0.00613	ATCCTTTATCGGGTAAGGTCA
BCAS0266	+	35	0.0107	CGTTGTTCAGTGATATCGTGC
BCAS0276	+	35	0.00324	CGACTTCCCACGGTAAGCTGA
BCAS0287	+	24	0.00176	ATGATTGGCGAAGTAAAATGA
BCAS0293	-	35	0.0107	TAACCAAACGGACTAATCTGC
BCAS0323	-	35	0.000393	GCCCGGTTCGCCGTACCATGT
BCAS0324	+	29	0.00613	CAGGGACGGCCGATACGCTAA
BCAS0336	+	34	0.00451	GAGCCCGCGCTCGTATTCTGA
BCAS0352	-	35	0.000871	GCGGCGCAGCCCGTAGCATGG
BCAS0370	-	35	0.002	CCTCGTCGGCTGCGACAATAC
BCAS0373	-	36	0.00064	TACGCCGCACCGGTATGATGT
BCAS0374	+	33	0.00554	GGTCGCAGCGTGCTACCTTCC
BCAS0375	-	12	0.0246	CGAGCGATCGTCCTTGACTTC
BCAS0376	+	22	4.43e-05	CCTCCGGTTTTGTTACAATTT
BCAS0378	+	34	0.000194	CGACGCCGTCGCGTATGATCG
BCAS0380	-	35	0.000393	ACCGATCGGTCCATATAATGC
BCAS0406	+	33	1.5e-05	CCTCGCGGCCTCCTATAATCG
BCAS0409	+	34	0.00554	AAAAATCACCTTCTAGCATCC
BCAS0410	+	32	0.000278	GCCGACAACGCGCTATATTCT
BCAS0411	-	35	7.05e-05	CGCGGATCTTCATTACAATCG
BCAS0412	+	34	0.000871	CGGTAATTTGCCTTACCATCC
BCAS0421-2	-	37	0.00613	CGACGCCTGGCCGTATGTTGA
BCAS0422a	+	34	0.000748	CTGACCAGTACGGTAAAGTCT
BCAS0426	-	38	0.00405	CGGCACGCACTCGTAGATTCG
BCAS0467	+	34	0.000393	CCAGGGGTTTTGATATCATTT
BCAS0581	-	29	0.00744	TTTTCATATTCCTTACCATAA
BCAS0586	-	35	7.05e-05	CGCCGTTTCCCGGTAACATCG
BCAS0594	+	6	0.00451	CCTCCTAACATCATAGGATTG
BCAS0603	+	34	0.00405	GCGTTGGACGGATTAATATCG
BCAS0610	-	36	0.00134	GGAGTCCCGGCGTTAGGATGG
BCAS0624	-	35	0.00064	TCCGACGAGCGTCTATACTTT
BCAS0627	-	34	0.00817	ATAGACCGATATGTATCATTT
BCAS0628	+	33	0.000278	GCCGGCATGATGCTAGAATAA
BCAS0632	-	34	0.000108	CTTGCCGGTGCCGTACAATGC
BCAS0646A	-	35	8.76e-05	CGACAGCGTGCGGTAACATCG
BCAS0650a	-	36	0.00256	CACGGTCCGTGGCAAAAATGA
BCAS0651-2	+	35	0.00256	CACGGTCCGTGGCAAAAATGA
BCAS0652	+	8	0.000546	ACGGATGCTCGGCAAAAATGG
BCAS0653	+	35	0.00676	TTGGGCGCAAAGTAATAATGA
BCAS0660D	-	36	0.00154	CGTACTGTTTTGTTATGCTCT
BCAS0661B	-	35	0.00817	GGACGGAATGGGGCACCCTTT
BCAS0667	-	35	0.00227	AAACGTTTTGTCCTACAGTAG
BCAS0668	-	34	0.000546	GCTCCCGACTCGATAGAATTC
BCAS0669	+	36	0.02	GCTCGCTCGCCTATACCGTAC
BCAS0670	-	36	0.00134	CCGTAGAGCAATATAAAATTT
BCAS0671	-	35	0.00154	TTCCGAGGTACTGTAAAGTTG
BCAS0681-2	-	35	0.00979	GTTATACGTGTCCTTTAATTC
BCAS0688	+	34	0.000132	GAACCGTTCGGTTTAAAATGT
BCAS0689	+	34	0.00613	ACCTCGGCTTCTCCATACTGA
BCAS0697	-	35	0.000871	CGGAGAAACGCGTTACATTAG
BCAS0711	-	35	0.00405	GCGACTCGGCGCGTAAGCTGA
BCAS0715	+	35	0.00676	AGGCGATAAGTGGTCTAATGC
BCAS0716	+	35	0.00117	GACCATTGATTGGTAAGATAG
BCAS0717	+	34	0.00064	ATGGACTGACCTTTATAATAA
BCAS0718	+	34	0.00289	GCCTCGGATGCCTCACAATAC
BCAS0722	-	35	0.00064	GTATTGTTGCTGCTACACTGG
BCAS0723	-	34	0.00117	GCTGAGATTCCGGTAACGTGG
BCAS0727	+	34	0.00064	CGGCAACTTCGCGTAGACTTC
BCAS0739	-	35	0.00613	TGTAGGGGCTGTCTACTATCA
BCAS0741	+	34	0.00979	ATCCGTCAGACCACATACTGG
BCAS0748	-	35	0.000393	GATCGTGCTGCGGCACAATGG
BCAS0749	-	35	0.00676	CGTCGCGCCATGCTTAAATAG
BCAS0750	-	35	0.002	GCGTCGGCGCCGCTACATTAG
BCAS0752	-	23	0.000748	TTCGTCCGGTCAGTAAAATCG
BCAS0755	+	34	0.00117	CCGCGGATCGACCGACAATCG
BCAS0758	-	35	8.76e-05	TCGGCAAAACGCCTATAATGA
BCAS0763	+	34	0.00064	CGGTGTTTGCGCATAGAATGG
BCAS0772	+	34	0.00554	GCCGTTTGTATGCCATATTGA
BCAS0773	-	35	0.00134	TTTGCGACACGGTTATGATGC
BCASr0743d	-	12	0.0298	GGTAGCCGTATCGGAAGGTGC
pBCA002	+	39	0.000546	GGGGCGGAGGTCGAATAATGG
pBCA003	+	34	0.00676	CAATTCACGTACTTATACTTC
pBCA080	-	6	0.00117	TCGCCGGCTGCGCGATACTCA
pBCA090	-	35	0.000278	GCTGTTTAATGGCTAAAATAG
16S-L0217	+	33	0.00101	GCGAAACACGGTTCATAATCT
16S-L0409	+	33	0.00101	GCGAAACACGGTTCATAATCT
16S-L2311	-	34	0.00101	GCGAAACACGGTTCATAATCT
16S-L3475	-	34	0.00227	TCAAAAAACGGTTGATAATCT
16S-M2491	-	34	0.00101	GCGAAACACGGTTCATAATCT
16S-S0743	-	34	0.00101	GCGAAACACGGTTCATAATCT

## Sheet: Motif2
	Sass et al. 2015			Genome-wide transcription start site profiling in biofilm-grown Burkholderia cenocepacia J2315
Table S05: Promoter motifs based on MEME analysis
********************************************************************************
	MOTIF 2 MEME		width = 29 sites = 18 llr = 378 E-value = 1.2e-038
********************************************************************************
--------------------------------------------------------------------------------						--------------------------------------------------------------------------------
	Motif 2 position-specific scoring matrix						Motif 2 position-specific probability matrix
--------------------------------------------------------------------------------						--------------------------------------------------------------------------------
log-odds matrix: alength= 4 w= 29 n= 53723 bayes= 10.8446 E= 1.2e-038						letter-probability matrix: alength= 4 w= 29 nsites= 18 E= 1.2e-038
10	-1081	144	-1081			0.222222	0	0.777778	0
169	-238	-78	-97			0.666667	0.055556	0.166667	0.111111
201	-1081	-78	-1081			0.833333	0	0.166667	0
110	-1081	64	-97			0.444444	0	0.444444	0.111111
127	-1081	-1081	120			0.5	0	0	0.5
-89	20	-236	120			0.111111	0.333333	0.055556	0.5
-189	-238	64	103			0.055556	0.055556	0.444444	0.444444
-1081	-1081	-78	194			0	0	0.166667	0.833333
-1081	-238	44	135			0	0.055556	0.388889	0.555556
43	61	-36	-196			0.277778	0.444444	0.222222	0.055556
210	-138	-1081	-1081			0.888889	0.111111	0	0
127	-138	44	-1081			0.5	0.111111	0.388889	0
210	-1081	-136	-1081			0.888889	0	0.111111	0
227	-1081	-1081	-1081			1	0	0	0
191	-80	-236	-1081			0.777778	0.166667	0.055556	0
-89	-80	134	-1081			0.111111	0.166667	0.722222	0
-1081	-238	81	103			0	0.055556	0.5	0.444444
-1081	-1081	22	162			0	0	0.333333	0.666667
10	42	44	-1081			0.222222	0.388889	0.388889	0
-1081	-1081	-1081	220			0	0	0	1
-1081	-238	-1081	212			0	0.055556	0	0.944444
-1081	-1081	122	62			0	0	0.666667	0.333333
156	-138	-78	-97			0.611111	0.111111	0.166667	0.111111
-1081	178	-1081	-1081			0	1	0	0
91	-138	64	-196			0.388889	0.111111	0.444444	0.055556
180	-1081	-78	-97			0.722222	0	0.166667	0.111111
-89	-138	144	-1081			0.111111	0.111111	0.777778	0
91	20	-1081	36			0.388889	0.333333	0	0.277778
-1081	-38	-78	149			0	0.222222	0.166667	0.611111
--------------------------------------------------------------------------------						-------------------------------------------------
Gene name	Stand	Start	P-value	Site	Annotation
------------- ----- --------- -----------------------------
16S-S0743	-	5	9.52e-15	GAAGTCGTTCAGAAAGTTGTTGACGAGCT	16S rRNA
16S-L2311	-	5	9.52e-15	GAAGTCGTTCAGAAAGTTGTTGACGAGCT	16S rRNA
16S-L0217	+	4	9.52e-15	GAAGTCGTTCAGAAAGTTGTTGACGAGCT	16S rRNA
16S-L3475	-	5	1.43e-13	GAAGTAGTTAAAAAAGTTGTTGACGAGTC	16S rRNA
16S-M2491	-	5	1.66e-13	GAAGTCGTTCAGAAAGTTGTTGACGAATT	16S rRNA
16S-L0409	+	4	1.93e-13	GAAGTCGTTCAGAAAGTTGTTGACGAACT	16S rRNA
BCALr2236	+	5	2.23e-12	AAAAATTTGCAGAAAGGGCTTTACGAGCC	tRNA-Val
BCALr1625	+	5	3.29e-11	AAATTTTTGAAAAAAAGGCTTTGCAAGAT	tRNA-His
BCALr3029	-	5	6.24e-10	AAAAATTTGCAGAAAGGGCTTGTCAGCCG	tRNA-Ser
BCALr0457	-	5	6.75e-10	GGAAATTTGCACAAAGGGCTTGCCATGTC	tRNA-Lys
BCALr2219	-	6	1.06e-09	GGAAATTGTGACAAAAGTATTGACGTGAG	tRNA-Met
BCAL2246	-	5	2.33e-09	GAATTCGGTGAAAAACGGGTTGTCTAGAC	histidine ammonia-lyase
BCAM2466	-	3	2.67e-09	GTGGATTTGAAAGACGTTCTTTGCCAGAT	putative reverse transcriptase-Group II intron
BCAM1002	+	4	2.67e-09	GTGGATTTGAAAGACGTTCTTTGCCAGAT	putative reverse transcriptase-Group II intron
BCALr2125g	-	5	4.23e-09	GCGAATCGTAAAAAGGGTATTTACAAGTT	tRNA-Ala
BCALr0949	-	6	5.11e-09	GGAAAGATGGAAAAAGGTATTGACAGCTG	tRNA Met
BCAM2454	-	4	7.37e-09	GAAATTGTTTCAAACCGGCTCTACAGGAT	putative FMN-binding protein
BCALr2994	+	3	8.29e-09	AAAAAATTCGCAAAACCTATTGCCAAGAT	tRNA-Thr

## Sheet: Motif3
	Sass et al. 2015			Genome-wide transcription start site profiling in biofilm-grown Burkholderia cenocepacia J2315
Table S05: Promoter motifs based on MEME analysis
********************************************************************************
MOTIF 3 MEME	width = 15 sites = 157 llr = 1312 E-value = 2.5e-033
********************************************************************************
-------------------------------------------------------------------------------						--------------------------------------------------------------------------------
Motif 3 position-specific scoring matrix						Motif 3 position-specific probability matrix
--------------------------------------------------------------------------------						--------------------------------------------------------------------------------
log-odds matrix: alength= 4 w= 15 n= 77985 bayes= 10.417 E= 2.5e-033						letter-probability matrix: alength= 4 w= 15 nsites= 157 E= 2.5e-033
-302	79	47	-151			0.025478	0.503185	0.394904	0.076433
-93	-2	100	-277			0.10828	0.286624	0.573248	0.031847
-1394	157	-190	-177			0	0.859873	0.076433	0.063694
-1394	-1394	181	-1394			0	0	1	0
-402	122	-40	-118			0.012739	0.675159	0.216561	0.095541
-170	35	97	-509			0.063694	0.369427	0.56051	0.006369
-1394	163	-149	-1394			0	0.898089	0.101911	0
-502	25	117	-509			0.006369	0.343949	0.643312	0.006369
-402	-134	161	-1394			0.012739	0.11465	0.872611	0
-502	170	-249	-1394			0.006369	0.942675	0.050955	0
-102	100	-6	-228			0.101911	0.579618	0.273885	0.044586
-343	25	92	-118			0.019108	0.343949	0.541401	0.095541
-343	47	100	-509			0.019108	0.401274	0.573248	0.006369
-1394	110	29	-309			0	0.624204	0.350318	0.025478
-56	60	56	-1394			0.140127	0.43949	0.420382	0
--------------------------------------------------------------------------------						--------------------------------------------------------------------------------
Gene name	Strand	Start	P-value	Site		Annotation
------------- ----- --------- ---------------
BCAM2190	+	7	1.56e-08	CGCGCGCGGCCGGCG		LysR family regulatory protein
BCAL0194	+	2	7.82e-08	CGCGCCCGGCCGGCG		putative oxidoreductase
BCAL2827	-	2	9.35e-08	CGCGCGCGGCCGGGC		conserved hypothetical protein
BCAL1643	+	19	3.18e-07	CGCGCGCGGCCCGGG		putative ATP/GTP binding protein
BCAL3053	+	6	5.92e-07	CCCGCGCGGCCCGCG		3,4-dihydroxy-2-butanone 4-phosphate synthase
BCAL1462	-	10	8.71e-07	GGCGCGCCGCCGCCG		putative Trp repressor binding protein
BCAL2696	-	15	1.12e-06	GGCGCCCGGCCGGCA		putative copper resistance protein
BCAL2779	+	17	1.38e-06	CGCGCGCCGCCGCGC		Pirin-like protein
BCAL0905	+	8	1.38e-06	CGCGCGCGGCGCCCC		conserved hypothetical protein
BCAM2839	+	18	2.01e-06	GCCGCGCGGCGGGCC		two-component regulatory system, sensor kinase protein
BCAM2198	+	3	2.41e-06	CGCGGCCGGCCCGCC		serine peptidase, family S49
BCAL2075	+	7	2.41e-06	CGCGCCCCGCCCCCG		putative ATP-binding protein
BCAM2733	-	8	2.85e-06	GACGCCCGGCCGGCG		putative acylphosphatase protein
BCAL3095	+	10	2.85e-06	GGCGGGCCGCCGGCC		conserved hypothetical protein
BCAL2150	-	3	2.85e-06	GGCGCGCGGCCGCGA		cysteinyl-tRNA synthetase
BCAM2364	-	7	3.4e-06	GCCGCGCCGCCGCCG		coenzyme PQQ synthesis protein A
BCAM1691	+	16	3.4e-06	GGCGCCCGGCCCCGG		AraC family regulatory protein
BCAM1177	-	18	4.68e-06	CCCGTGCGGCCGGCC		IclR family regulatory protein
BCAM0683	-	13	4.68e-06	GGCGGGCGGCCGCGC		LysR family regulatory protein
BCAL3337	+	7	4.68e-06	CGCGCACGGCCGGGC		crossover junction endodeoxyribonuclease
BCAL3072	+	7	4.68e-06	GGCGGCCGGCCGGGC		LysE type translocator
BCAS0755	+	7	5.42e-06	CACGCGCGGCGCGCC		putative membrane protein
BCAM0168	+	14	6.31e-06	CGCGCACGGCCGGCA		AraC family regulatory protein
BCAL2920	+	2	6.31e-06	CCCGGGCGGCCGGCA		metallo peptidase, subfamily M48A
BCAM2769	+	8	8.47e-06	CGCGCGCGCCGGGCG		putative dehydrogenase
BCAL3176	+	16	8.47e-06	GGCGCGCCGCACGCG		AraC family regulatory protein
BCAL1880	-	4	8.47e-06	CGCGCGCGCCGGGCG		GTP-binding protein EngA
BCAM1803	+	16	9.65e-06	CCCGCGCCGCGGGCA		conserved hypothetical protein
BCAL1464	-	9	9.65e-06	GGCGGCCCGCCGCCG		putative membrane protein
BCAL0586	+	2	9.65e-06	GGCGCGCGGCACGCA		glutathione reductase
BCAL0507	-	2	1.1e-05	GACGCGCGGCCCCGC		diaminopimelate epimerase
BCAL0682	-	2	1.26e-05	GCCGTCCGGCCGGCG		putative 5-methyltetrahydrofolate--homocysteine methyltransferase
BCAM2517	-	13	1.44e-05	CGCGTGCCGCCGCGG		putative membrane protein
BCAM1139	+	8	1.44e-05	CGCGCCCGGCCGGTC		MarR family regulatory protein
BCAM0731	+	5	1.44e-05	TGCGGGCGGCCGGGC		MarR family regulatory protein
BCAL0907	-	5	1.44e-05	GCCGTGCGGCCGGGG		putative cation transporter efflux protein
BCAM2507	+	12	1.63e-05	GGCGCGCGCCCGCGC		Major Facilitator Superfamily protein
BCAM0014	+	18	1.63e-05	CGCGCGGGGCGCGCG		TetR family regulatory protein
BCAL0863	-	8	1.63e-05	CGCGCGGGGCGGCCG		cysteine peptidase, family C56
BCAL0321	+	18	1.63e-05	CACGCCCCGCCGCGG		putative membrane protein
BCAM1809	+	12	1.84e-05	CGCGCCCCGCCTCGC		MerR family regulatory protein
BCAM1556	+	18	1.84e-05	GCCGCGCCGCGCGGC		putative succinylglutamate desuccinylase/ aspartoacylase
BCAM0983	+	11	1.84e-05	CGCGTCCGGCCTGCG		3-isopropylmalate dehydratase large subunit 1
BCAL0672	-	7	1.84e-05	CGTGCCCGGCGGGCG		putative isocitrate dehydrogenase kinase/phosphatase
BCAL0288	+	28	1.84e-05	CGCGCGCCGCTGGGG		conserved hypothetical protein
BCAL0120	+	7	1.84e-05	CCCGCCCGGCACCCG		haloacid dehalogenase-like hydrolase
BCAM0493	-	12	2.09e-05	CACGCACGGCCCGCC		putative membrane protein
BCAL2733	-	5	2.09e-05	GCCGCCCGCCCGGCG		putative multicopper oxidase
BCAL2470	+	10	2.09e-05	GGCGCGCGGCTCGGC		Major Facilitator Superfamily protein
BCAL2092	+	5	2.09e-05	TCCGCGCGGCCCGCA		methionine aminopeptidase
BCAL0274	-	7	2.09e-05	GACGGGCGGCCCCCG		penicillin-binding protein 1A
BCAM1591A	+	5	2.35e-05	CGCGCGCCGCCGACC		putative exported protein
BCAM0913	-	12	2.35e-05	CCCGGGCCGCCGCCA		O-sialoglycoprotein endopeptidase
BCAL3453	-	9	2.35e-05	CCCGTGCGGCCGGGA		preprotein translocase SecA subunit
BCAL2105	+	2	2.35e-05	CCCGCCCGCCCGCCG		putative cardiolipin synthetase
BCAL1049	-	14	2.35e-05	CGCGCGCGGCCAGCA		luciferase-like monooxygenase
BCAL1034	-	1	2.64e-05	CCCGCCCCGCAGGGG		SCO1/SenC family protein
BCAS0722	-	16	2.97e-05	GGCGAGCGGCCGGCG		putative patatin-like phospholipase
BCAM1763	+	10	2.97e-05	GGCGCGGGGCCTGCG		conserved hypothetical protein
BCAL2638	+	18	2.97e-05	CGCGCGCCGGCCGCC		argininosuccinate lyase
BCAL0160	-	13	2.97e-05	CGCGCGCGCCCTCCG		putative methylase
BCAS0749	-	12	3.33e-05	GGCGCGCGGCCCCTG		putative lipoprotein
BCAM2625	+	3	3.33e-05	CGCGCGCCGCCACCC		conserved hypothetical protein
BCAM1435	+	8	3.33e-05	CGCGGCCGCCCGCCG		putative hydrolase
BCAL3387	+	9	3.33e-05	CCGGCCCGGCCCGCG		LysR family regulatory protein
BCAL0869	-	7	3.33e-05	CCCGCCCGGCATGCC		threonine dehydratase biosynthetic
BCAM1668	+	6	4.14e-05	CCCGTCCGGCCCCGC		conserved hypothetical protein
BCAL2646	+	17	4.14e-05	GCCGGCCCGCCGCGC		methionyl-tRNA synthetase
BCAL0612	-	6	4.14e-05	CGCGCCCGCCGCGGC		bifunctional glmU protein (includes: UDP-N-acetylglucosamine pyrophosphorylase; glucosamine-1-phosphate N-acetyltransferase)
BCAL0012	-	2	4.14e-05	GCCGCGCCCCCGCCC		putative adenylate cyclase
BCAM2707	-	17	4.61e-05	GGCGCGCGGCTGCGA		putative FAA-hydrolase family protein
BCAL2225	+	4	4.61e-05	CGTGCGCCGCAGGCC		conserved hypothetical protein
BCAL2005	+	3	4.61e-05	CGGGGCCGGCCCGCG		putative membrane protein
BCAL1229	-	4	4.61e-05	CGCGGCGCGCCGGCC		putative lipoprotein
BCAL0761	-	11	4.61e-05	CGCGGCGCGCCGGCG		conserved hypothetical protein
BCAL0694	-	15	4.61e-05	GCCGTCCGGCGCGCG		putative biotin ligase
BCAL0673	+	12	4.61e-05	GGCGCCCGCCGGGCA		metallo-beta-lactamase superfamily protein
BCAM2668	-	20	5.12e-05	GGGGCGCGGCGGCGC		metallo-beta-lactamase superfamily protein
BCAM1554	+	14	5.12e-05	GTCGGGCGGCCCGCG		putative diguanylate cyclase
BCAL3417	+	2	5.12e-05	GGCGGCGGGCCGCCG		hypothetical protein
BCAL2800	+	11	5.12e-05	CGCGACCGGCCGCCG		putative transcriptional regulator
BCAM0869	-	21	5.68e-05	CACGCGCGCCGGCCC		peptidyl-prolyl cis-trans isomerase
BCAL3032	-	19	5.68e-05	CGGGCCCGGCGGCGC		putative ATPase protein
BCAL3014	+	20	5.68e-05	CCCGCCGGGCGCGCC		ribonuclease PH
BCAL1927	-	2	5.68e-05	CGGGCCCGGCGCGGC		putative aminotransferase
BCAL1556	+	3	5.68e-05	GACGCCCCGCACGCC		ribose 5-phosphate isomerase A
BCAL0533	-	6	5.68e-05	GGCGCACCGCGGCGC		putative amino-acid transporter transmembrane protein
BCAL0079	+	6	5.68e-05	CCCGTCCGGCGGCGC		ATP-dependent DNA helicase Rep
BCAL3373	-	15	6.3e-05	CCCGCGCGACCGGCC		leucyl-tRNA synthetase
BCAL3179	+	4	6.96e-05	GGTGCGCGGCCCCGA		probable D-lactate dehydrogenase
BCAL2388	+	10	6.96e-05	CATGCGCGGCGGCCC		conserved hypothetical protein
BCAL0755	-	12	6.96e-05	TGCGGCCCGCCCGGC		putative membrane protein
BCAL0382	-	19	6.96e-05	GCCGGGCGGCGTCCG		LysR family regulatory protein
BCAL0372	-	19	6.96e-05	GATGCCCGGCCCGCC		putative glutaredoxin
BCAS0238	-	19	7.66e-05	AGCGGGCCGCCGCCC		conserved hypothetical protein
BCAM1501	-	15	7.66e-05	CGCGCGCCGCTTGGC		conserved hypothetical protein
BCAM1407	+	34	7.66e-05	GCCGCGCGCCGGCGG		DJ-1/PfpI family protein
BCAL2722	-	4	7.66e-05	GGCGGGCCGGCGGCC		phosphoribosylglycinamide formyltransferase
BCAL1837	+	11	7.66e-05	CGCGCCCCGCATCGC		conserved hypothetical protein
BCAL1416	+	11	7.66e-05	AGCGGGCCGCCGCCG		alanyl-tRNA synthetase
BCAL0702	+	13	7.66e-05	GCCGTGCCGCGGGCA		putative ferredoxin
BCAL0519	+	19	7.66e-05	CGCGCGCCGCGCACG		putative GMC oxidoreductase
BCAL0512	-	4	7.66e-05	CACGCACGGCGGCGC		putative membrane protein
BCAM2204	+	15	8.46e-05	CCGGCCCGGCAGGCG		conserved hypothetical protein
BCAM1874-2	-	4	8.46e-05	GCCGGGCGGGCGGCG		putative GTP cyclohydrolase II (pseudogene)
BCAS0235	-	4	9.32e-05	CACGCGCCGCACGGA		two-component regulatory system, response regulator protein
BCAM2814	-	6	9.32e-05	GCTGCGCGGCGGCGC		putative ATP-dependent RNA helicase RhlE
BCAM2464	-	2	9.32e-05	TGCGTCCGGCCTGCC		Major Facilitator Superfamily protein
BCAM0488	-	18	9.32e-05	TGCGGCCGGCGCGCA		putative exported protein
BCAL0192	-	1	9.32e-05	GCCGCACGGCGCCGC		transporter system transport protein
BCAM2531	-	8	0.000102	GCCGTACCGCCGGCC		putative solute-binding component of ABC transporter
BCAM1962A	+	14	0.000102	CACGCACCGCAGGCG		conserved hypothetical protein
BCAL0909	-	4	0.000102	CGCGCGCAGCCCGGC		conserved hypothetical protein
BCAL0808	-	9	0.000102	CACGCGCCGGCCGCG		P-loop ATPase protein family protein
BCAM2476	+	13	0.000112	CCGGCCCGGCGCGGC		putative NH(3)-dependent NAD(+) synthetase
BCAM0827	+	8	0.000112	GGCGCGGCGCCTGCA		putative voltage gated chloride channel membrane protein
BCALr1104	-	9	0.000112	TCCGCGCCGCACCCG		misc_RNA, TPP riboswitch
BCAL1048	+	1	0.000112	GTCGCGCGGCCTCGG		putative hydrolase
BCAL0726	+	4	0.000112	CGCGCACCGGCGGCG		putative lipoprotein
BCAS0374	+	7	0.000123	CGCGTGCGGCGGACC		Major Facilitator Superfamily protein
BCAM0174	-	16	0.000123	GGTGCGCGCCGGGCG		conserved hypothetical protein
BCAL3113	-	19	0.000123	GGTGGGCGGCGGCGG		phosphomannomutase
BCAL2446	+	15	0.000123	CGCGTCCCGCTCGCG		putative aminotransferase
BCAL2318	-	11	0.000123	GGTGCGCGGCATGCG		conserved hypothetical protein
BCAL2203	-	8	0.000123	TGCGCGCGGGCCGGC		conserved hypothetical protein
BCAL1286	-	20	0.000123	CCCGCTCGGCCCGCC		conserved hypothetical protein
BCAL0744	+	18	0.000123	TGCGCCGGGCGCGCG		Appr-1-p processing enzyme family protein
BCAM2736	+	18	0.000135	CGCGCGCGGACCGGC		conserved hypothetical protein
BCAM1489	+	19	0.000135	CGCGGGCCGGCCGGC		putative penicillin-binding protein
BCAL2029	-	19	0.000135	TGCGGGCGCCCGGCA		putative amino hydrolase
BCAL1441	+	2	0.000135	GGCGCCCGGCCGTGG		SirA-like protein
BCAL0307	+	7	0.000135	GCCGCGCGCCCTCGG		ABC transporter ATP-binding protein
BCAM2353	-	7	0.000147	TCCGCGCGGCCGCTG		conserved hypothetical protein
BCAL1996	-	4	0.000147	GACGGCCCGCACGCC		ATP-dependent Clp protease proteolytic subunit
BCAL1035	+	4	0.000147	TTCGCGCGGCCCCGG		putative trehalose-phosphatase
BCAL0818	-	19	0.000147	GGCGCGGCGCGGCGA		putative arabinose 5-phosphate isomerase
BCAL0725	-	12	0.000147	GCGGGGCCGCCGCCG		putative thiol-disulfide oxidoreductase
BCAL0436	-	19	0.000147	TCCGGCCGGCGGCGC		glyoxalase/bleomycin resistance protein/dioxygenase superfamily protein
BCAM2468	-	4	0.00016	CCCGCCGCGCGGCGC		putative aldehyde dehydrogenase family protein
BCAM2445	-	6	0.00016	CGGGGCCCGCGGCCG		conserved hypothetical protein
BCAM1856	-	9	0.00016	GGCGCCGCGCGCCGG		IclR family regulatory protein
BCAM0684	-	15	0.00016	CGGGCGCCGCTCGCG		putative oxidoreductase
BCAL1041	+	1	0.00016	GCGGCCCGGCACGCC		putative membrane protein
BCAL0813	-	1	0.00016	GGCGCGCCGCGCGTA		putative RNA polymerase sigma-54 factor
BCAS0727	+	19	0.000175	CGCGTCCGCCGCGGC		putative oxidoredutase
BCAS0373	-	18	0.000175	GTCGGCCGGCCTGCC		LacI family regulatory protein
BCAL3061	+	13	0.000175	CGCGCGCCCCTCCCC		putative membrane protein
BCAL1981	+	9	0.000175	GGTGCGCGGGCCGCC		conserved hypothetical protein
BCAM0884	-	17	0.00019	GACGCGCTGCCGGCG		two-component regulatory system, sensor kinase protein
BCAL2427	+	11	0.000207	CCGGGGCCGCCGCCA		conserved hypothetical protein
BCAL3360	-	3	0.000224	CTCGCCGGGCCGCGC		LysR family regulatory protein
BCAL2749	+	2	0.000224	CGCGGCGCGCAGCCG		putative diguanylate phosphodiesterase
BCAL2437	-	1	0.000243	CACGCAGGGCCGCGC		conserved hypothetical protein
BCAM1307	-	32	0.000264	AGCGCGCGGCGAGCC		putative helicase
BCAL3049	+	14	0.000264	ACCGGCCCGCGGGCC		glutamate-1-semialdehyde 2,1-aminomutase
BCAM2680	-	14	0.000285	GGCGCCCGACCTCCG		putative membrane protein
BCAL0148	-	19	0.000285	GCCGCGGGCCCGCCA		putative amidase

## Sheet: Motif4
	Sass et al. 2015			Genome-wide transcription start site profiling in biofilm-grown Burkholderia cenocepacia J2315
Table S05: Promoter motifs based on MEME analysis
********************************************************************************
MOTIF 4 MEME			width = 15 sites = 11 llr = 238 E-value = 5.2e-033
********************************************************************************
--------------------------------------------------------------------------------								--------------------------------------------------------------------------------
	Motif 4 position-specific scoring matrix								Motif 4 position-specific probability matrix
--------------------------------------------------------------------------------								--------------------------------------------------------------------------------
log-odds matrix: alength= 4 w= 15 n= 77985 bayes= 13.8178 E= 5.2e-033								letter-probability matrix: alength= 4 w= 15 nsites= 11 E= 5.2e-033
-1010	178	-1010	-1010					0	1	0	0
-1010	-1010	-1010	220					0	0	0	1
-1010	-1010	-1010	220					0	0	0	1
-1010	-1010	181	-1010					0	0	1	0
-1010	-1010	-1010	220					0	0	0	1
227	-1010	-1010	-1010					1	0	0	0
-1010	-1010	-1010	220					0	0	0	1
-1010	-1010	181	-1010					0	0	1	0
-1010	-1010	-1010	220					0	0	0	1
-1010	-1010	-1010	220					0	0	0	1
-1010	178	-1010	-1010					0	1	0	0
227	-1010	-1010	-1010					1	0	0	0
-1010	-1010	181	-1010					0	0	1	0
-1010	-1010	-1010	220					0	0	0	1
227	-1010	-1010	-1010					1	0	0	0
--------------------------------------------------------------------------------								--------------------------------------------------------------------------------
Gene name	Strand	Start	P-value	Site		Annotation
------------- ----- --------- ---------------
BCAS0422a	+	19	3.95e-10	CTTGTATGTTCAGTA		putative transposase
BCAS0068	-	20	3.95e-10	CTTGTATGTTCAGTA		putative transposase
BCAS0004	-	20	3.95e-10	CTTGTATGTTCAGTA		putative transposase
BCAM2606	-	20	3.95e-10	CTTGTATGTTCAGTA		putative transposase
BCAM1252	+	19	3.95e-10	CTTGTATGTTCAGTA		transposase
BCAL2855	-	20	3.95e-10	CTTGTATGTTCAGTA		transposase
BCAL2845	-	20	3.95e-10	CTTGTATGTTCAGTA		putative transposase
BCAL2377a	+	19	3.95e-10	CTTGTATGTTCAGTA		putative transposase
BCAL1489	-	20	3.95e-10	CTTGTATGTTCAGTA		putative transposase
BCAL1028	+	19	3.95e-10	CTTGTATGTTCAGTA		putative transposase (pseudogene)
BCAL1017	+	19	3.95e-10	CTTGTATGTTCAGTA		transposase

## Sheet: Motif5
	Sass et al. 2015			Genome-wide transcription start site profiling in biofilm-grown Burkholderia cenocepacia J2315
Table S05: Promoter motifs based on MEME analysis
********************************************************************************
MOTIF 5 MEME		width = 20 sites = 22 llr = 321 E-value = 1.2e-012
********************************************************************************
--------------------------------------------------------------------------------								--------------------------------------------------------------------------------
	Motif 5 position-specific scoring matrix								Motif 5 position-specific probability matrix
--------------------------------------------------------------------------------								--------------------------------------------------------------------------------
log-odds matrix: alength= 4 w= 20 n= 69320 bayes= 11.1735 E= 1.2e-012								letter-probability matrix: alength= 4 w= 20 nsites= 22 E= 1.2e-012
14	91	-33	-1110					0.227273	0.545455	0.227273	0
114	-167	35	-126					0.454545	0.090909	0.363636	0.090909
-1110	65	-1110	133					0	0.454545	0	0.545455
-1110	113	-1110	74					0	0.636364	0	0.363636
-1110	-267	167	-225					0	0.045455	0.909091	0.045455
-1110	-267	159	-126					0	0.045455	0.863636	0.090909
-1110	178	-1110	-1110					0	1	0	0
-1110	178	-1110	-1110					0	1	0	0
-19	-1110	152	-1110					0.181818	0	0.818182	0
-118	-1110	-107	183					0.090909	0	0.136364	0.772727
-60	-109	-1110	174					0.136364	0.136364	0	0.727273
-1110	157	-165	-225					0	0.863636	0.090909	0.045455
-1110	-1110	181	-1110					0	0	1	0
-1110	-267	174	-1110					0	0.045455	0.954545	0
-118	149	-1110	-126					0.090909	0.818182	0	0.090909
-19	141	-265	-1110					0.181818	0.772727	0.045455	0
14	-267	115	-126					0.227273	0.045455	0.636364	0.090909
162	-267	15	-1110					0.636364	0.045455	0.318182	0
62	-267	-7	74					0.318182	0.045455	0.272727	0.363636
-218	-267	52	120					0.045455	0.045455	0.409091	0.5
--------------------------------------------------------------------------------								--------------------------------------------------------------------------------
Gene name	Strand	Start	P-value	Site		Annotation
------------- ----- --------- --------------------
BCAL0153	+	4	6.13e-10	GACTGGCCGTTCGGCCGATG			putative FMN flavoprotein
BCAM2765	+	3	1.26e-09	CCCCGGCCGTTCGGCCGAAT			hypothetical protein
BCAL3339	+	6	4.74e-09	AGTCGGCCGTTCGGCCAGGT			holliday junction DNA helicase
BCAL2897	-	3	7.68e-09	CGCCGGCCGTTGGGCCGAAG			conserved hypothetical protein
BCAL0973	+	2	7.68e-09	CGCCGGCCGTTGGGCCGAAG			conserved hypothetical protein
BCAL2955	-	6	1.08e-08	CCCCGGCCGTTCGGCCGGGT			phosphoserine aminotransferase
BCAL1538	-	7	1.5e-08	CTTTGGCCATTCGGCCGGAT			Hfq protein
BCAL0610	-	2	3.4e-08	GGTCGGCCATTCGGCCAGGT			conserved hypothetical protein, toxin
BCAL0467	+	5	5.48e-08	AACTGGCCGGACGGCCGAGT			putative LysE type translocator protein
BCAL2410	+	6	1.03e-07	GGTTGGCCGATCGGCCAGGT			conserved hypothetical protein
BCAL2980	-	7	1.12e-07	GATCGGCCGGTCGGCATATG			putative oxygenase
BCAL0118	-	6	1.12e-07	CATCTGCCGTTCGGCCGGCT			DNA-3-methyladenine glycosylase I
BCAM2710	-	7	1.22e-07	AGTCGGCCGTTCGGCATATA			putative acetyl-CoA synthetase
BCAL2156	-	6	1.33e-07	CACTGGCCATCCGGACGAGT			putative tRNA/rRNA methyltransferase protein
BCAM1521	-	7	1.7e-07	CATTGCCCGTTTGGCCAATT			shikimate transporter
BCAL0119	+	6	2e-07	AGCCGGCCGAACGGCAGATG			BadF/BadG/BcrA/BcrD ATPase family protein
BCAM0372	-	7	2.16e-07	CATCGTCCGTTCGCTCGATT			putative transporter-LysE family
BCAL2107	+	5	2.53e-07	CATCCGCCGGACGGCCGATG			ABC transporter ATP-binding protein
BCAM0817	+	5	2.73e-07	AGCCGGCCATCCGGTCGAAG			putative acetolactate synthase
BCAL3030	-	6	3.42e-07	CATTGTCCGTCCGGACGGTG			seryl-tRNA synthetase
BCAL3419	+	3	5.28e-07	GTCTGGCCGTTCGGCAAAAC			3-dehydroquinate dehydratase
BCAL0387	-	5	1.17e-06	CATCGGCCGTTCGGCGCCAG			putative GTP-binding protein

## Sheet: command line
********************************************************************************
COMMAND LINE SUMMARY
********************************************************************************
This information can also be useful in the event you wish to report a
problem with the MEME software.
command: meme -maxsize 1000000 -dna -nmotifs 10 -minw 4 -minw 8 -maxiter 100 -oc output/meme/TSS_primary_motifs_4-8_nt output/TSS_primary.fa
model: mod= zoops nmotifs= 10 evt= inf
object function= E-value of product of p-values
width: minw= 8 maxw= 50 minic= 0.00
width: wg= 11 ws= 1 endgaps= yes
nsites: minsites= 2 maxsites= 1733 wnsites= 0.8
theta: prob= 1 spmap= uni spfuzz= 0.5
global: substring= yes branching= no wbranch= no
em: prior= dirichlet b= 0.01 maxiter= 100
distance= 1e-05
data: n= 102247 N= 1733
strands: +
sample: seed= 0 seqfrac= 1
Letter frequencies in dataset:
A 0.207 C 0.290 G 0.286 T 0.217
Background letter frequencies (from dataset with add-one prior applied):
A 0.207 C 0.290 G 0.286 T 0.217
