# Supplementary material for: Genome-wide transcription start site profiling in biofilm-grown Burkholderia cenocepacia J2315
Source: BMC Genomics. 2015 Oct 13;16:775. doi: 10.1186/s12864-015-1993-3 (PMC4603805; doi:10.1186/s12864-015-1993-3)
Supplement: Additional file 7: Table S6. — Promoter motifs based on DMINDA [16] analysis. Motif sequences are shown in context with the expression pattern of the respective genes, based on microarray data [19]. (XLSX 319 kb) [file 12864_2015_1993_MOESM7_ESM.xlsx]

## Sheet: Motif-1
	Sass et al. 2015			Genome-wide transcription start site profiling in biofilm-grown Burkholderia cenocepacia J2315
Table S06: Promoter motifs based on DMINDA analysis
****************************************
COMMAND LINE SUMMARY
****************************************
Parameters: -t 0.90 -s 5 -e 1 -c 0 -u 0.95 -n 0.40-E									---------------Query position weight matrix:---------------
Motif conservation level in promoter sequences (-t): 0.90										1	2	3	4	5	6	7	8	9	10
Simulation times in Pvalue framework (-s): 5									A	0	0	0	0	10	7	3	0	0	0
Enlargement times for initial motif (-e): 1									G	0	38	0	38	9	14	3	0	38	0
Enlarge degree base on initial motif (-c): 0									C	38	0	38	0	12	10	20	38	0	38
Motif conservation level in background (-u): 0.95									T	0	0	0	0	7	7	12	0	0	0
Threshold of weak-conservered patterns (-n): 0.40									IC	1.76	1.77	1.76	1.77	0.02	0.02	0.37	1.76	1.77	1.76
Do further expansion of closures: On
*********************************************************
Motif-1
*********************************************************
Consensus: CGCGCGCCGC
Motif length: 10
Binding sites number: 278
Pvalue: 2.47e-14
									Expression change compared to control condition (Sass et al. 2013, ref. 19)
#Motif	Info	Start	Motif	End	Score		Annotation	Reduced iron	Low pH	Reduced oxygen	Stat phase LB medium	Stat phase glucose	Oxidative stress	Heat stress
>Motif-1	BCAL0930	45	CGCGATCCGC	36	13.54		putative gamma-glutamyltransferase precursor
>Motif-1	BCAL2734	41	CGCGACCCGC	32	13.54		conserved hypothetical protein			14.91	213.3	83.29	3.717	2.029
>Motif-1	BCAM2150	21	CGCGACCCGC	12	13.54		AraC family regulatory protein			1.91			1.643	1.83		red: fold upregulation
>Motif-1	BCAL0536	29	CGCGATCCGC	38	13.54		ferredoxin--NADP reductase									blue: fold downregulation
>Motif-1	BCAL2633	37	CGCGAGCCGC	46	13.54		putative DNA-binding protein			2.652	2.109		1.502
>Motif-1	BCAL3302	38	CGCGAGCCGC	47	13.54		putative ATP-dependent DNA helicase
>Motif-1	BCAM0814	10	CGCGAGCCGC	19	13.54		putative membrane protein						-1.60514
>Motif-1	BCAM2747	29	CGCGACCCGC	38	13.54		putative epimerase				-1.52207
>Motif-1	BCAS0051	16	CGCGATCCGC	25	13.54		putative glycerol utilisation-related protein			-1.64474			-1.63666
>Motif-1	BCALR1726	7	CGCGAACCGC	16	13.54		misc_RNA, cobalamin riboswitch	-1.51515	-1.89036	-1.56495
>Motif-1	BCAL1288	36	CGCGCACCGC	27	13.31		family M23 peptidase				-1.5949	-1.62338
>Motif-1	BCAL2318	18	CGCGCACCGC	9	13.31		conserved hypothetical protein			-1.96078	-3.15457	-3.34448
>Motif-1	BCAM0014	30	CGCGCCCCGC	21	13.31		TetR family regulatory protein				1.652		7.085
>Motif-1	BCAM0282	42	CGCGCGCCGC	33	13.31		conserved hypothetical protein			4.937	1.561	1.773
>Motif-1	BCAM0500	47	CGCGCACCGC	38	13.31		putative exported protein				-1.8315
>Motif-1	BCAL0288	28	CGCGCGCCGC	37	13.31		conserved hypothetical protein			2.996	4.873	14.87	2.477	1.675
>Motif-1	BCAL0422	14	CGCGCACCGC	23	13.31		DNA polymerase III, beta chain			-1.5949			3.739	-1.51745
>Motif-1	BCAL0493	5	CGCGCCCCGC	14	13.31		putative homoserine O-acetyltransferase				-1.54799	-2.11416		-1.75131
>Motif-1	BCAL0519	19	CGCGCGCCGC	28	13.31		putative GMC oxidoreductase			2.707
>Motif-1	BCAL0526	31	CGCGCGCCGC	40	13.31		flagellar hook-basal body complex protein FliE	1.59	1.762	2.777	-4.92611	-7.5188	-4.23729	-5.98802
>Motif-1	BCAL0644	27	CGCGCGCCGC	36	13.31		dihydrodipicolinate synthetase family protein			-1.66667	-2.17865	-2.58398	-1.89036
>Motif-1	BCAL0725	30	CGCGCGCCGC	39	13.31		putative thiol-disulfide oxidoreductase			1.518	1.733
>Motif-1	BCAL1100	27	CGCGCGCCGC	36	13.31		putative diguanylate phosphodiesterase
>Motif-1	BCAL1250	33	CGCGCGCCGC	42	13.31		putative glutathione S-transferase			1.626		1.667
>Motif-1	BCAL1837	11	CGCGCCCCGC	20	13.31		conserved hypothetical protein			1.507		-1.53374	-1.54083
>Motif-1	BCAL2075	7	CGCGCCCCGC	16	13.31		putative ATP-binding protein			-1.58983	-1.61812	-2.66667	-2.38095
>Motif-1	BCAL2779	17	CGCGCGCCGC	26	13.31		Pirin-like protein	-1.52905
>Motif-1	BCAL2780	34	CGCGCGCCGC	43	13.31		putative thioredoxin protein			2.265	5.037	1.522	80.65
>Motif-1	BCAM1501	15	CGCGCGCCGC	24	13.31		conserved hypothetical protein			5.209	2.243	3.108
>Motif-1	BCAM1591A	5	CGCGCGCCGC	14	13.31		putative exported protein	-1.54083			3.161	2.797	1.555	1.713
>Motif-1	BCAM1667	1	CGCGCACCGC	10	13.31		putative membrane protein			-1.51057	-1.56006	-2.34742
>Motif-1	BCAM1809	12	CGCGCCCCGC	21	13.31		MerR family regulatory protein			1.867	1.563
>Motif-1	BCAM1867	32	CGCGCGCCGC	41	13.31		putative Mg(2+) transport ATPase
>Motif-1	BCAM2005	7	CGCGCCCCGC	16	13.31		putative membrane protein		-1.57729
>Motif-1	BCAM2069	28	CGCGCGCCGC	37	13.31		conserved hypothetical protein			1.742	1.679	3.201		2.17
>Motif-1	BCAM2625	3	CGCGCGCCGC	12	13.31		conserved hypothetical protein			2.561	2.389	6.241
>Motif-1	BCAL0228	13	CGCGATTCGC	22	13.23		ATP-dependent DNA helicase RecQ		1.724		-1.62866	-1.62075
>Motif-1	BCAL2112	37	CGCGATTCGC	28	13.23		phosphomethylpyrimidine kinase			5.554
>Motif-1	BCAL2686	2	CGCGACTCGC	11	13.23		cys regulon transcriptional activator CysB					-1.77305	2.585
>Motif-1	BCAM0041	23	CGCGATTCGC	32	13.23		putative lipoprotein
>Motif-1	BCAM0041	33	CGCGAATCGC	24	13.23		putative lipoprotein
>Motif-1	BCAM0879	17	CGCGATTCGC	26	13.23		putative glutathione S-transferase			-1.82482	-1.63132	-1.52905	-1.92678
>Motif-1	BCAM0879	27	CGCGAATCGC	18	13.23		putative glutathione S-transferase			-1.82482	-1.63132	-1.52905	-1.92678
>Motif-1	BCAM1300	11	CGCGAATCGC	2	13.23		protocatechuate 3,4-dioxygenase beta chain	-1.5083	-1.52672	-2.04918	2.125	5.009		1.936
>Motif-1	BCAS0323	27	CGCGATTCGC	36	13.23		LacI family regulatory protein
>Motif-1	BCAS0370	15	CGCGATTCGC	24	13.23		LysR family regulatory protein
>Motif-1	BCALR1726	25	CGCGAATCGC	34	13.23		misc_RNA, cobalamin riboswitch	-1.51515	-1.89036	-1.56495
>Motif-1	BCALR1726	35	CGCGATTCGC	26	13.23		misc_RNA, cobalamin riboswitch	-1.51515	-1.89036	-1.56495
>Motif-1	BCAL1936	30	CGCGACTCGC	39	13.23		AhpC/TSA family protein			-2.34742
>Motif-1	BCAL0465	34	CGCGCTTCGC	25	13		peptide deformylase			1.548	1.85		20.75
>Motif-1	BCAL0768	36	CGCGCGTCGC	27	13		conserved hypothetical protein	-1.52207	-1.67785		-1.69205		12.06
>Motif-1	BCAL1483	22	CGCGCGTCGC	31	13		50S ribosomal protein L35			-3.663	-5.34759	-1.91205	-1.75439	-1.75747
>Motif-1	BCAL1611	27	CGCGCTTCGC	18	13		dihydroorotate dehydrogenase			1.554
>Motif-1	BCAL2643	47	CGCGCCTCGC	38	13		superoxide dismutase SodC			1.784
>Motif-1	BCAL2738	35	CGCGCATCGC	44	13		putative exported protein			-1.99601	-3.37838	-2.82486	-1.54321
>Motif-1	BCAL3344	38	CGCGCATCGC	29	13		tyrosyl-tRNA synthetase				-2.68817	-3.19489
>Motif-1	BCAL3345	13	CGCGCATCGC	22	13		conserved hypothetical protein			2.911
>Motif-1	BCAL3523	44	CGCGCATCGC	35	13		type II secretion system protein G			2.177	-1.6835	-1.82482	-2.57732
>Motif-1	BCAM0295	39	CGCGCATCGC	30	13		conserved hypothetical protein	-1.5748		166.1		-1.67224
>Motif-1	BCAM0686	18	CGCGCATCGC	27	13		putative acetyltransferase-GNAT family					-1.59236
>Motif-1	BCAM0687	39	CGCGCATCGC	30	13		putative threonine efflux pump				1.569	1.957	-1.56986
>Motif-1	BCAM0912	43	CGCGCTTCGC	34	13		conserved hypothetical protein			-1.82482	-3.08642	-2.1322
>Motif-1	BCAM1232	47	CGCGCCTCGC	38	13		LysR family regulatory protein				1.853	2.498
>Motif-1	BCAM1457	27	CGCGCGTCGC	36	13		cytosine deaminase					1.531
>Motif-1	BCAM2211	24	CGCGCATCGC	33	13		putative sigma-54 activated regulatory protein			1.66	2.55	4.117
>Motif-1	BCAM2330	14	CGCGCGTCGC	5	13		putative membrane protein		-1.52672	2.201	2.574	4.943
>Motif-1	BCAS0157	12	CGCGCGTCGC	3	13		conserved hypothetical protein
>Motif-1	BCAL2753	25	CGCGCGTCGC	34	13		putative regulatory protein			2.639
>Motif-1	BCAL0153	34	CGCGTGCCGC	25	12.97		putative FMN flavoprotein			1.722
>Motif-1	BCAL2250	28	CGCGTGCCGC	37	12.97		LysR family regulatory protein
>Motif-1	BCAL2446	15	CGCGTCCCGC	24	12.97		putative aminotransferase					-2.06612
>Motif-1	BCAL3190	32	CGCGTTCCGC	41	12.97		IclR family regulatory protein			4.352	-2.07469	-1.77305	-1.50376
>Motif-1	BCAM0506	47	CGCGTGCCGC	38	12.97		LuxR/PAS superfamily regulatory protein
>Motif-1	BCAM1384	18	CGCGTACCGC	9	12.97		putative sulfur-carrier protein						-1.95312
>Motif-1	BCAM1497	15	CGCGTTCCGC	24	12.97		putative membrane protein			1.93	2.517	1.595	1.677
>Motif-1	BCAM1731	14	CGCGTGCCGC	5	12.97		putative isochorismatase				-2.10526		-1.72712
>Motif-1	BCAM2517	13	CGCGTGCCGC	22	12.97		putative membrane protein				-3.44828	-3.38983	-1.52672
>Motif-1	BCAL3168	32	CGCGTGCCGC	41	12.97		putative isomerase
>Motif-1	BCAL1982	21	CGCGTGCCGC	12	12.97		peptide methionine sulfoxide reductase				2.226		5.942
>Motif-1	BCAL1467	20	CGCGGCCCGC	29	12.92		chorismate synthase			4.204
>Motif-1	BCAL1467	30	CGCGGGCCGC	21	12.92		chorismate synthase			4.204
>Motif-1	BCAL1981	13	CGCGGGCCGC	22	12.92		conserved hypothetical protein				1.725		1.752
>Motif-1	BCAL2092	9	CGCGGCCCGC	18	12.92		methionine aminopeptidase			1.657	1.617	1.622	1.609
>Motif-1	BCAL2638	13	CGCGGGCCGC	4	12.92		argininosuccinate lyase				-2.20264	-2.65252
>Motif-1	BCAL3053	10	CGCGGCCCGC	19	12.92		3,4-dihydroxy-2-butanone 4-phosphate synthase				-1.85529
>Motif-1	BCAL3053	20	CGCGGGCCGC	11	12.92		3,4-dihydroxy-2-butanone 4-phosphate synthase				-1.85529
>Motif-1	BCAM0377	12	CGCGGACCGC	21	12.92		putative thioredoxin			2.587	2.725	1.738	1.768
>Motif-1	BCAM0377	22	CGCGGTCCGC	13	12.92		putative thioredoxin			2.587	2.725	1.738	1.768
>Motif-1	BCAM1554	28	CGCGGGCCGC	19	12.92		putative diguanylate cyclase				2.364	1.977
>Motif-1	BCAM1962A	4	CGCGGCCCGC	13	12.92		conserved hypothetical protein			1.933	2.746	2.949
>Motif-1	BCAL0723	16	CGCGGGCCGC	7	12.92		two-component regulatory system, sensor kinase protein
>Motif-1	BCAL1997	7	CGCGTGTCGC	16	12.66		trigger factor	1.686			-2.09644	-3.41297
>Motif-1	BCAL2811	32	CGCGTATCGC	41	12.66		sorbitol dehydrogenase				3.603	5.247		1.606
>Motif-1	BCAM0506	20	CGCGTGTCGC	29	12.66		LuxR/PAS superfamily regulatory protein
>Motif-1	BCAM1514	35	CGCGTGTCGC	44	12.66		putative outer membrane protein			1.754	3.477	5.057
>Motif-1	BCAM1703	32	CGCGTGTCGC	23	12.66		putative acetyltransferase
>Motif-1	BCAL0536	39	CGCGGATCGC	30	12.61		ferredoxin--NADP reductase
>Motif-1	BCAL0930	35	CGCGGATCGC	44	12.61		putative gamma-glutamyltransferase precursor
>Motif-1	BCAL1859	34	CGCGGATCGC	43	12.61		putative dihydrofolate reductase				-2.03666	-2.01613	-1.9802
>Motif-1	BCAL3189	44	CGCGGTTCGC	35	12.61		conserved hypothetical protein			1.903		1.727
>Motif-1	BCAM0632	36	CGCGGGTCGC	27	12.61		putative acetyl transferase-GNAT family	-1.71233		-1.88324			-1.70358
>Motif-1	BCAM0814	20	CGCGGCTCGC	11	12.61		putative membrane protein						-1.60514
>Motif-1	BCAM0916	38	CGCGGTTCGC	47	12.61		conserved hypothetical protein				-2.28833
>Motif-1	BCAM2150	11	CGCGGGTCGC	20	12.61		AraC family regulatory protein			1.91			1.643	1.83
>Motif-1	BCAM2747	39	CGCGGGTCGC	30	12.61		putative epimerase				-1.52207
>Motif-1	BCAS0051	26	CGCGGATCGC	17	12.61		putative glycerol utilisation-related protein			-1.64474			-1.63666
>Motif-1	BCAL1997	17	CGCGACACGC	8	11.37		trigger factor	1.686			-2.09644	-3.41297
>Motif-1	BCAL2811	42	CGCGATACGC	33	11.37		sorbitol dehydrogenase				3.603	5.247		1.606
>Motif-1	BCAM0506	30	CGCGACACGC	21	11.37		LuxR/PAS superfamily regulatory protein
>Motif-1	BCAM1514	45	CGCGACACGC	36	11.37		putative outer membrane protein			1.754	3.477	5.057
>Motif-1	BCAM1703	22	CGCGACACGC	31	11.37		putative acetyltransferase
>Motif-1	BCAM1778	29	CGCGAGACGC	20	11.37		LysR family regulatory protein			1.962			-1.63666
>Motif-1	BCAM2366	22	CGCGACACGC	13	11.37		putative proline iminopeptidase		1.546	2.093	-1.79211	2.007
>Motif-1	BCAL0986	23	CGCGACACGC	32	11.37		serine peptidase, family S49	1.639	1.533	1.633
>Motif-1	BCAL2884	24	CGCGACACGC	33	11.37		serine peptidase, family S49
>Motif-1	BCAM0996	19	CGCGAAACGC	10	11.37		putative peptidoglycan-binding membrane protein
>Motif-1	BCAL0228	35	CGCGCGACGC	26	11.14		ATP-dependent DNA helicase RecQ		1.724		-1.62866	-1.62075
>Motif-1	BCAL0384	38	CGCGCGACGC	29	11.14		conserved hypothetical protein
>Motif-1	BCAL0675	38	CGCGCGACGC	29	11.14		extracellular solute-binding protein							-1.5873
>Motif-1	BCAL0808	20	CGCGCAACGC	29	11.14		P-loop ATPase protein family protein			2.92	2.442	2.731	1.52
>Motif-1	BCAL0905	41	CGCGCGACGC	32	11.14		conserved hypothetical protein			3.871
>Motif-1	BCAL1054	44	CGCGCGACGC	35	11.14		putative lipoprotein
>Motif-1	BCAL1483	34	CGCGCGACGC	25	11.14		50S ribosomal protein L35			-3.663	-5.34759	-1.91205	-1.75439	-1.75747
>Motif-1	BCAL2470	32	CGCGCGACGC	23	11.14		Major Facilitator Superfamily protein	-1.56006				-1.7452	-1.71527
>Motif-1	BCAL2879	46	CGCGCAACGC	37	11.14		fatty acid/phospholipid synthesis protein PlsX 1			-2.1097	-5.10204	-3.7594		-1.91571
>Motif-1	BCAL2879	43	CGCGCTACGC	52	11.14		fatty acid/phospholipid synthesis protein PlsX 1			-2.1097	-5.10204	-3.7594		-1.91571
>Motif-1	BCAL3339	45	CGCGCGACGC	36	11.14		holliday junction DNA helicase	1.612		1.683
>Motif-1	BCAM0827	38	CGCGCCACGC	29	11.14		putative voltage gated chloride channel membrane protein				-1.88324
>Motif-1	BCAM1321	34	CGCGCGACGC	43	11.14		putative polyphosphate kinase			2.059	3.016
>Motif-1	BCAM1840	43	CGCGCCACGC	34	11.14		putative acetyltransferase			-1.83824	-2.31481	-2.94118	-1.58479
>Motif-1	BCAM2366	29	CGCGCGACGC	20	11.14		putative proline iminopeptidase		1.546	2.093	-1.79211	2.007
>Motif-1	BCALR2990	31	CGCGCAACGC	40	11.14		misc_RNA, yybP-ykoY element
>Motif-1	BCAL2956	30	CGCGCCACGC	39	11.14		putative exported protein	1.683	1.969		-2.73973	-3.34448	-1.79211	-1.5083
>Motif-1	BCAL0441	40	CGCGACGCGC	31	10.92		putative L-lactate permease	1.701	1.569	1.672	3.46	12.26		1.85
>Motif-1	BCAL0797	32	CGCGACGCGC	41	10.92		putative histidinol-phosphate aminotransferase			-2.15517	-2.12766	-3.48432	-1.91571
>Motif-1	BCAL0905	39	CGCGACGCGC	30	10.92		conserved hypothetical protein			3.871
>Motif-1	BCAL1478	24	CGCGACGCGC	15	10.92		putative hydrolase			4.121	1.68
>Motif-1	BCAL1483	32	CGCGACGCGC	23	10.92		50S ribosomal protein L35			-3.663	-5.34759	-1.91205	-1.75439	-1.75747
>Motif-1	BCAL2063	45	CGCGAAGCGC	36	10.92		inosine-5'-monophosphate dehydrogenase				2.794		2.46
>Motif-1	BCAL2302	41	CGCGAAGCGC	50	10.92		excinuclease ABC subunit B		1.714
>Motif-1	BCALR2458	10	CGCGACGCGC	1	10.92		tRNA-Arg			-2.21239		-2.15517
>Motif-1	BCAL2643	37	CGCGAGGCGC	46	10.92		superoxide dismutase SodC			1.784
>Motif-1	BCAL2738	45	CGCGATGCGC	36	10.92		putative exported protein			-1.99601	-3.37838	-2.82486	-1.54321
>Motif-1	BCAL2788	5	CGCGATGCGC	14	10.92		flavin reductase family protein
>Motif-1	BCAL2839	46	CGCGAAGCGC	37	10.92		fructose-bisphosphate aldolase
>Motif-1	BCAM0912	48	CGCGACGCGC	39	10.92		conserved hypothetical protein			-1.82482	-3.08642	-2.1322
>Motif-1	BCAM1232	37	CGCGAGGCGC	46	10.92		LysR family regulatory protein				1.853	2.498
>Motif-1	BCAM2330	4	CGCGACGCGC	13	10.92		putative membrane protein		-1.52672	2.201	2.574	4.943
>Motif-1	BCAM2427	45	CGCGAAGCGC	36	10.92		conserved hypothetical protein			-2.079	-1.7094	-1.98807	-2.35294
>Motif-1	BCAM2769	27	CGCGATGCGC	36	10.92		putative dehydrogenase	-1.62075				-1.62602
>Motif-1	BCAL0048A	20	CGCGACGCGC	11	10.92		TetR family regulatory protein				-1.9802	-1.50602	-1.65837
>Motif-1	BCAL2753	35	CGCGACGCGC	26	10.92		putative regulatory protein			2.639
>Motif-1	BCAL3119	42	CGCGATGCGC	33	10.92		nucleotide sugar epimerase/dehydratase			-1.51976	-1.6
>Motif-1	BCAL1011	38	CGCGTCACGC	29	10.8		sigma-54 interacting response regulator protein
>Motif-1	BCAL1028	13	CGCGTCACGC	4	10.8		putative transposase (pseudogene)
>Motif-1	BCAL2845	14	CGCGTCACGC	5	10.8		putative transposase
>Motif-1	BCAL2859	35	CGCGTCACGC	26	10.8		sigma-54 interacting response regulator protein			2.076		1.581		2.722
>Motif-1	BCAL3332	41	CGCGTGACGC	32	10.8		aminopeptidase P			1.653
>Motif-1	BCAM0498	32	CGCGTCACGC	23	10.8		putative aldehyde dehydrogenase		3.238	1.675	1.898	-2.68097
>Motif-1	BCAL1011	28	CGCGTGACGC	37	10.8		sigma-54 interacting response regulator protein
>Motif-1	BCAL1026	5	CGCGTCACGC	14	10.8		conserved hypothetical protein
>Motif-1	BCAL2846	4	CGCGTCACGC	13	10.8		conserved hypothetical protein			-3.0581	-2.32019	-1.75439	-2.53165
>Motif-1	BCAL2859	25	CGCGTGACGC	34	10.8		sigma-54 interacting response regulator protein			2.076		1.581		2.722
>Motif-1	BCAL2912	34	CGCGTCACGC	43	10.8		putative thymidylate synthase						1.729
>Motif-1	BCAM0498	22	CGCGTGACGC	31	10.8		putative aldehyde dehydrogenase		3.238	1.675	1.898	-2.68097
>Motif-1	BCAM1830	42	CGCGTTACGC	51	10.8		putative exported protein				8.527	6.231		1.575
>Motif-1	BCAL0153	24	CGCGGCACGC	33	10.75		putative FMN flavoprotein			1.722
>Motif-1	BCAL0586	6	CGCGGCACGC	15	10.75		glutathione reductase
>Motif-1	BCAL1218	43	CGCGGTACGC	34	10.75		putative agmatinase
>Motif-1	BCAL2250	38	CGCGGCACGC	29	10.75		LysR family regulatory protein
>Motif-1	BCAM0506	37	CGCGGCACGC	46	10.75		LuxR/PAS superfamily regulatory protein
>Motif-1	BCAM0573	26	CGCGGCACGC	35	10.75		conserved hypothetical protein						-2.18818
>Motif-1	BCAM1232	44	CGCGGTACGC	53	10.75		LysR family regulatory protein				1.853	2.498
>Motif-1	BCAM1497	25	CGCGGAACGC	16	10.75		putative membrane protein			1.93	2.517	1.595	1.677
>Motif-1	BCAM1731	4	CGCGGCACGC	13	10.75		putative isochorismatase				-2.10526		-1.72712
>Motif-1	BCAS0194	35	CGCGGTACGC	44	10.75		conserved hypothetical protein			5.768	2.778	3.648
>Motif-1	BCAL1982	11	CGCGGCACGC	20	10.75		peptide methionine sulfoxide reductase				2.226		5.942
>Motif-1	BCAL0119	28	CGCGCGGCGC	37	10.7		BadF/BadG/BcrA/BcrD ATPase family protein			3.084	2.179	3.043
>Motif-1	BCAL0192	25	CGCGCGGCGC	34	10.7		transporter system transport protein						-1.51057
>Motif-1	BCAL0334	39	CGCGCCGCGC	30	10.7		periplasmic solute-binding protein			-3.27869				-1.78571
>Motif-1	BCAL0510	33	CGCGCCGCGC	24	10.7		conserved hypothetical protein	-1.56006	-1.95695	6.286				1.545
>Motif-1	BCAL0519	21	CGCGCCGCGC	30	10.7		putative GMC oxidoreductase			2.707
>Motif-1	BCAL0526	33	CGCGCCGCGC	42	10.7		flagellar hook-basal body complex protein FliE	1.59	1.762	2.777	-4.92611	-7.5188	-4.23729	-5.98802
>Motif-1	BCAL0645	29	CGCGCCGCGC	38	10.7		sulfate-binding protein precursor		-2.0284	-1.77305	-1.96464	-5.29101	-2.63158	-2.94118
>Motif-1	BCAL0744	27	CGCGCGGCGC	36	10.7		Appr-1-p processing enzyme family protein			3.318		2.365
>Motif-1	BCAL0765	2	CGCGCCGCGC	11	10.7		putative exported protein			-1.81818	-3.03951	-2.23714	-1.9305
>Motif-1	BCAL0765	12	CGCGCGGCGC	3	10.7		putative exported protein			-1.81818	-3.03951	-2.23714	-1.9305
>Motif-1	BCAL0813	3	CGCGCCGCGC	12	10.7		putative RNA polymerase sigma-54 factor			6.269	4.267	4.491
>Motif-1	BCAL0813	13	CGCGCGGCGC	4	10.7		putative RNA polymerase sigma-54 factor			6.269	4.267	4.491
>Motif-1	BCAL0818	29	CGCGCCGCGC	20	10.7		putative arabinose 5-phosphate isomerase					-2.04918
>Motif-1	BCAL0905	10	CGCGCGGCGC	19	10.7		conserved hypothetical protein			3.871
>Motif-1	BCAL1050	27	CGCGCGGCGC	18	10.7		putative glycosyltransferase			3.177			-1.70068
>Motif-1	BCAL1229	2	CGCGCGGCGC	11	10.7		putative lipoprotein			1.524	-2.07469	-2.15054	-1.71233
>Motif-1	BCAL1229	12	CGCGCCGCGC	3	10.7		putative lipoprotein			1.524	-2.07469	-2.15054	-1.71233
>Motif-1	BCAL1462	23	CGCGCTGCGC	32	10.7		putative Trp repressor binding protein			1.992	-2.18818	-1.89394	-2.04499
>Motif-1	BCAL1462	33	CGCGCAGCGC	24	10.7		putative Trp repressor binding protein			1.992	-2.18818	-1.89394	-2.04499
>Motif-1	BCAL1623	3	CGCGCCGCGC	12	10.7		conserved hypothetical protein			1.903	3.869	5.359
>Motif-1	BCAL1623	13	CGCGCGGCGC	4	10.7		conserved hypothetical protein			1.903	3.869	5.359
>Motif-1	BCAL1818	25	CGCGCGGCGC	16	10.7		metallo-beta-lactamase superfamily protein	-1.71233			-2.10084	2.665	-9.25926
>Motif-1	BCAL1853	15	CGCGCCGCGC	6	10.7		putative cystathionine beta-lyase	-1.55039		-2.38095			2.125
>Motif-1	BCAL1880	38	CGCGCCGCGC	29	10.7		GTP-binding protein EngA			-1.51976	-2.23714	-2.29358	-1.80832
>Motif-1	BCAL2016	18	CGCGCTGCGC	9	10.7		2-C-methyl-D-erythritol 4-phosphate cytidylyltransferase				-2.46914	-1.63666	-1.91939
>Motif-1	BCAL2252	32	CGCGCCGCGC	41	10.7		putative DNA photolyase			2.381	-2.27273		-1.66945
>Motif-1	BCAL2387	29	CGCGCGGCGC	38	10.7		uracil phosphoribosyltransferase
>Motif-1	BCAL2387	39	CGCGCCGCGC	30	10.7		uracil phosphoribosyltransferase
>Motif-1	BCAL2386	30	CGCGCCGCGC	39	10.7		putative dehydrogenase			2.112	-2.7933	-2.31481	-1.94553
>Motif-1	BCAL2386	40	CGCGCGGCGC	31	10.7		putative dehydrogenase			2.112	-2.7933	-2.31481	-1.94553
>Motif-1	BCAL2403	29	CGCGCCGCGC	38	10.7		putative LPS core biosynthesis protein, wabP			-1.70358	-3.22581	-2.73973	-1.72117
>Motif-1	BCAL2403	39	CGCGCGGCGC	30	10.7		putative LPS core biosynthesis protein, wabP			-1.70358	-3.22581	-2.73973	-1.72117
>Motif-1	BCALR2458	31	CGCGCCGCGC	40	10.7		tRNA-Arg			-2.21239		-2.15517
>Motif-1	BCALR2458	41	CGCGCGGCGC	32	10.7		tRNA-Arg			-2.21239		-2.15517
>Motif-1	BCAL3338	42	CGCGCGGCGC	33	10.7		holliday junction DNA helicase			-1.55039	-4.7619	-5.34759	-2.02429
>Motif-1	BCAL3370	30	CGCGCTGCGC	39	10.7		gamma-glutamyl phosphate reductase			5.101	-1.94175	-1.67785
>Motif-1	BCAM0632	18	CGCGCCGCGC	9	10.7		putative acetyl transferase-GNAT family	-1.71233		-1.88324			-1.70358
>Motif-1	BCAM0916	41	CGCGCGGCGC	32	10.7		conserved hypothetical protein				-2.28833
>Motif-1	BCAM0938	31	CGCGCAGCGC	22	10.7		acetyltransferase (GNAT) family protein		-1.5528		-1.57233	-1.65017	-2.1322
>Motif-1	BCAM0941	22	CGCGCAGCGC	31	10.7		6-phosphogluconate dehydrogenase, decarboxylating	1.691	1.724	-1.55039
>Motif-1	BCAM1556	20	CGCGCCGCGC	29	10.7		putative succinylglutamate desuccinylase/ aspartoacylase
>Motif-1	BCAM1556	30	CGCGCGGCGC	21	10.7		putative succinylglutamate desuccinylase/ aspartoacylase
>Motif-1	BCAM1556	25	CGCGCGGCGC	34	10.7		putative succinylglutamate desuccinylase/ aspartoacylase
>Motif-1	BCAM1856	19	CGCGCGGCGC	10	10.7		IclR family regulatory protein
>Motif-1	BCAM2468	9	CGCGCGGCGC	18	10.7		putative aldehyde dehydrogenase family protein			10.24	1.667	1.806
>Motif-1	BCAM2606	19	CGCGCCGCGC	10	10.7		putative transposase				1.693	2.466	-1.72117
>Motif-1	BCAM2835	8	CGCGCCGCGC	17	10.7		putative esterase					2.264	-1.54083
>Motif-1	BCAM2835	18	CGCGCGGCGC	9	10.7		putative esterase					2.264	-1.54083
>Motif-1	BCAM2839	25	CGCGCGGCGC	16	10.7		two-component regulatory system, sensor kinase protein			-1.8622
>Motif-1	BCAS0194	38	CGCGCGGCGC	29	10.7		conserved hypothetical protein			5.768	2.778	3.648
>Motif-1	BCAS0755	9	CGCGCGGCGC	18	10.7		putative membrane protein			-3.22581	-1.66945	-2.10526
>Motif-1	BCAS0755	19	CGCGCCGCGC	10	10.7		putative membrane protein			-3.22581	-1.66945	-2.10526
>Motif-1	BCAS0763	8	CGCGCTGCGC	17	10.7		putative dienelactone hydrolase family protein						-1.64474	-1.57233
>Motif-1	BCAL0161	47	CGCGCCGCGC	38	10.7		conserved hypothetical protein			4.726	2.882	1.593	1.86
>Motif-1	BCAL1969	22	CGCGCCGCGC	13	10.7		putative lipase			-1.74825	-2.1692	-1.71527	-1.7762
>Motif-1	BCAL2740	24	CGCGCCGCGC	33	10.7		high-affinity nickel transport protein			1.547	1.644
>Motif-1	BCAL0048A	17	CGCGCAGCGC	26	10.7		TetR family regulatory protein				-1.9802	-1.50602	-1.65837
>Motif-1	BCAL0048A	27	CGCGCTGCGC	18	10.7		TetR family regulatory protein				-1.9802	-1.50602	-1.65837
>Motif-1	BCAL3391	35	CGCGCTGCGC	44	10.7		glyoxalase/bleomycin resistance protein/dioxygenase superfamily protein			1.547
>Motif-1	BCAL3391	45	CGCGCAGCGC	36	10.7		glyoxalase/bleomycin resistance protein/dioxygenase superfamily protein			1.547
>Motif-1	BCAM2739	43	CGCGCTGCGC	52	10.7		MoaA/NifB/PqqE family protein		1.524		-2.44499	-2.34192
>Motif-1	BCAM2739	53	CGCGCAGCGC	44	10.7		MoaA/NifB/PqqE family protein		1.524		-2.44499	-2.34192
>Motif-1	BCAL0228	25	CGCGTCGCGC	34	10.35		ATP-dependent DNA helicase RecQ		1.724		-1.62866	-1.62075
>Motif-1	BCAL0441	32	CGCGTCGCGC	41	10.35		putative L-lactate permease	1.701	1.569	1.672	3.46	12.26		1.85
>Motif-1	BCAL0465	31	CGCGTGGCGC	40	10.35		peptide deformylase			1.548	1.85		20.75
>Motif-1	BCAL0675	28	CGCGTCGCGC	37	10.35		extracellular solute-binding protein							-1.5873
>Motif-1	BCAL0905	31	CGCGTCGCGC	40	10.35		conserved hypothetical protein			3.871
>Motif-1	BCAL1483	24	CGCGTCGCGC	33	10.35		50S ribosomal protein L35			-3.663	-5.34759	-1.91205	-1.75439	-1.75747
>Motif-1	BCAL2879	36	CGCGTTGCGC	45	10.35		fatty acid/phospholipid synthesis protein PlsX 1			-2.1097	-5.10204	-3.7594		-1.91571
>Motif-1	BCAM0885	8	CGCGTTGCGC	17	10.35		putative membrane protein			1.804
>Motif-1	BCAM1840	33	CGCGTGGCGC	42	10.35		putative acetyltransferase			-1.83824	-2.31481	-2.94118	-1.58479
>Motif-1	BCAM2366	19	CGCGTCGCGC	28	10.35		putative proline iminopeptidase		1.546	2.093	-1.79211	2.007
>Motif-1	BCAM2505	30	CGCGTCGCGC	21	10.35		AraC family regulatory protein				1.604
>Motif-1	BCALR2990	41	CGCGTTGCGC	32	10.35		misc_RNA, yybP-ykoY element
>Motif-1	BCAL0048A	12	CGCGTCGCGC	21	10.35		TetR family regulatory protein				-1.9802	-1.50602	-1.65837
>Motif-1	BCAL0422	24	CGCGGTGCGC	15	10.3		DNA polymerase III, beta chain			-1.5949			3.739	-1.51745
>Motif-1	BCAL0510	25	CGCGGCGCGC	34	10.3		conserved hypothetical protein	-1.56006	-1.95695	6.286				1.545
>Motif-1	BCAL0519	29	CGCGGCGCGC	20	10.3		putative GMC oxidoreductase			2.707
>Motif-1	BCAL0526	41	CGCGGCGCGC	32	10.3		flagellar hook-basal body complex protein FliE	1.59	1.762	2.777	-4.92611	-7.5188	-4.23729	-5.98802
>Motif-1	BCAL0533	16	CGCGGTGCGC	7	10.3		putative amino-acid transporter transmembrane protein			1.934	-1.6129	-1.93798
>Motif-1	BCAL0645	37	CGCGGCGCGC	28	10.3		sulfate-binding protein precursor		-2.0284	-1.77305	-1.96464	-5.29101	-2.63158	-2.94118
>Motif-1	BCAL0761	11	CGCGGCGCGC	20	10.3		conserved hypothetical protein				-3.10559	-3.89105
>Motif-1	BCAL0765	10	CGCGGCGCGC	1	10.3		putative exported protein			-1.81818	-3.03951	-2.23714	-1.9305
>Motif-1	BCAL0813	11	CGCGGCGCGC	2	10.3		putative RNA polymerase sigma-54 factor			6.269	4.267	4.491
>Motif-1	BCAL1028	10	CGCGGCGCGC	19	10.3		putative transposase (pseudogene)
>Motif-1	BCAL1100	37	CGCGGCGCGC	28	10.3		putative diguanylate phosphodiesterase
>Motif-1	BCAL1229	4	CGCGGCGCGC	13	10.3		putative lipoprotein			1.524	-2.07469	-2.15054	-1.71233
>Motif-1	BCAL1853	7	CGCGGCGCGC	16	10.3		putative cystathionine beta-lyase	-1.55039		-2.38095			2.125
>Motif-1	BCAL2016	15	CGCGGTGCGC	24	10.3		2-C-methyl-D-erythritol 4-phosphate cytidylyltransferase				-2.46914	-1.63666	-1.91939
>Motif-1	BCAL2318	8	CGCGGTGCGC	17	10.3		conserved hypothetical protein			-1.96078	-3.15457	-3.34448
>Motif-1	BCAL2387	31	CGCGGCGCGC	40	10.3		uracil phosphoribosyltransferase
>Motif-1	BCAL2386	38	CGCGGCGCGC	29	10.3		putative dehydrogenase			2.112	-2.7933	-2.31481	-1.94553
>Motif-1	BCAL2749	2	CGCGGCGCGC	11	10.3		putative diguanylate phosphodiesterase			3.593		1.504	1.697
>Motif-1	BCAL2845	11	CGCGGCGCGC	20	10.3		putative transposase
>Motif-1	BCAM0014	20	CGCGGGGCGC	29	10.3		TetR family regulatory protein				1.652		7.085
>Motif-1	BCAM0312	41	CGCGGCGCGC	32	10.3		putative polysaccharide deacetylase			45.94		-1.66389
>Motif-1	BCAM0500	37	CGCGGTGCGC	46	10.3		putative exported protein				-1.8315
>Motif-1	BCAM1667	11	CGCGGTGCGC	2	10.3		putative membrane protein			-1.51057	-1.56006	-2.34742
>Motif-1	BCAM2606	11	CGCGGCGCGC	20	10.3		putative transposase				1.693	2.466	-1.72117
>Motif-1	BCAS0755	11	CGCGGCGCGC	20	10.3		putative membrane protein			-3.22581	-1.66945	-2.10526
>Motif-1	BCAL2740	32	CGCGGCGCGC	23	10.3		high-affinity nickel transport protein			1.547	1.644

## Sheet: Motif-2
	Sass et al. 2015			Genome-wide transcription start site profiling in biofilm-grown Burkholderia cenocepacia J2315
Table S06: Promoter motifs based on DMINDA analysis
****************************************
COMMAND LINE SUMMARY
****************************************
Parameters: -t 0.90 -s 5 -e 1 -c 0 -u 0.95 -n 0.40-E									---------------Query position weight matrix:---------------
Motif conservation level in promoter sequences (-t): 0.90										1	2	3	4	5	6	7	8	9	10
Simulation times in Pvalue framework (-s): 5									A	0	0	0	1	4	2	3	0	1	4
Enlargement times for initial motif (-e): 1									G	0	47	1	42	12	8	36	0	42	1
Enlarge degree base on initial motif (-c): 0									C	47	0	41	4	22	31	7	47	2	39
Motif conservation level in background (-u): 0.95									T	0	0	5	0	9	6	1	0	2	3
Threshold of weak-conservered patterns (-n): 0.40									IC	1.76	1.78	1.19	1.23	0.14	0.46	0.76	1.76	1.17	0.96
Do further expansion of closures: On
*********************************************************
Motif-2
*********************************************************
Consensus: CGCGCCGCGC
Motif length: 10
Binding sites number: 458
Pvalue: 1.01e-23
									Expression change compared to control condition (Sass et al. 2013, ref. 19)
#Motif	Info	Start	Motif	End	Score		Annotation	Reduced iron	Low pH	Reduced oxygen	Stat phase LB medium	Stat phase glucose	Oxidative stress	Heat stress
>Motif-2	BCAL0334	39	CGCGCCGCGC	30	14.84		periplasmic solute-binding protein			-3.27869				-1.78571
>Motif-2	BCAL0510	33	CGCGCCGCGC	24	14.84		conserved hypothetical protein	-1.56006	-1.95695	6.286				1.545
>Motif-2	BCAL0519	21	CGCGCCGCGC	30	14.84		putative GMC oxidoreductase			2.707						red: fold upregulation
>Motif-2	BCAL0526	33	CGCGCCGCGC	42	14.84		flagellar hook-basal body complex protein FliE	1.59	1.762	2.777	-4.92611	-7.5188	-4.23729	-5.98802		blue: fold downregulation
>Motif-2	BCAL0645	29	CGCGCCGCGC	38	14.84		sulfate-binding protein precursor		-2.0284	-1.77305	-1.96464	-5.29101	-2.63158	-2.94118
>Motif-2	BCAL0765	2	CGCGCCGCGC	11	14.84		putative exported protein			-1.81818	-3.03951	-2.23714	-1.9305
>Motif-2	BCAL0813	3	CGCGCCGCGC	12	14.84		putative RNA polymerase sigma-54 factor			6.269	4.267	4.491
>Motif-2	BCAL0818	29	CGCGCCGCGC	20	14.84		putative arabinose 5-phosphate isomerase					-2.04918
>Motif-2	BCAL1229	12	CGCGCCGCGC	3	14.84		putative lipoprotein			1.524	-2.07469	-2.15054	-1.71233
>Motif-2	BCAL1623	3	CGCGCCGCGC	12	14.84		conserved hypothetical protein			1.903	3.869	5.359
>Motif-2	BCAL1853	15	CGCGCCGCGC	6	14.84		putative cystathionine beta-lyase	-1.55039		-2.38095			2.125
>Motif-2	BCAL1880	38	CGCGCCGCGC	29	14.84		GTP-binding protein EngA			-1.51976	-2.23714	-2.29358	-1.80832
>Motif-2	BCAL2252	32	CGCGCCGCGC	41	14.84		putative DNA photolyase			2.381	-2.27273		-1.66945
>Motif-2	BCAL2387	39	CGCGCCGCGC	30	14.84		uracil phosphoribosyltransferase
>Motif-2	BCAL2386	30	CGCGCCGCGC	39	14.84		putative dehydrogenase			2.112	-2.7933	-2.31481	-1.94553
>Motif-2	BCAL2403	29	CGCGCCGCGC	38	14.84		putative LPS core biosynthesis protein, wabP			-1.70358	-3.22581	-2.73973	-1.72117
>Motif-2	BCALR2458	31	CGCGCCGCGC	40	14.84		tRNA-Arg			-2.21239		-2.15517
>Motif-2	BCAM0632	18	CGCGCCGCGC	9	14.84		putative acetyl transferase-GNAT family	-1.71233		-1.88324			-1.70358
>Motif-2	BCAM1556	20	CGCGCCGCGC	29	14.84		putative succinylglutamate desuccinylase/ aspartoacylase
>Motif-2	BCAM2606	19	CGCGCCGCGC	10	14.84		putative transposase				1.693	2.466	-1.72117
>Motif-2	BCAM2835	8	CGCGCCGCGC	17	14.84		putative esterase					2.264	-1.54083
>Motif-2	BCAS0755	19	CGCGCCGCGC	10	14.84		putative membrane protein			-3.22581	-1.66945	-2.10526
>Motif-2	BCAL0161	47	CGCGCCGCGC	38	14.84		conserved hypothetical protein			4.726	2.882	1.593	1.86
>Motif-2	BCAL1969	22	CGCGCCGCGC	13	14.84		putative lipase			-1.74825	-2.1692	-1.71527	-1.7762
>Motif-2	BCAL2740	24	CGCGCCGCGC	33	14.84		high-affinity nickel transport protein			1.547	1.644
>Motif-2	BCAL0510	25	CGCGGCGCGC	34	13.99		conserved hypothetical protein	-1.56006	-1.95695	6.286				1.545
>Motif-2	BCAL0761	11	CGCGGCGCGC	20	13.99		conserved hypothetical protein				-3.10559	-3.89105
>Motif-2	BCAL1028	10	CGCGGCGCGC	19	13.99		putative transposase (pseudogene)
>Motif-2	BCAL1229	4	CGCGGCGCGC	13	13.99		putative lipoprotein			1.524	-2.07469	-2.15054	-1.71233
>Motif-2	BCAL1853	7	CGCGGCGCGC	16	13.99		putative cystathionine beta-lyase	-1.55039		-2.38095			2.125
>Motif-2	BCAL2387	31	CGCGGCGCGC	40	13.99		uracil phosphoribosyltransferase
>Motif-2	BCAL2749	2	CGCGGCGCGC	11	13.99		putative diguanylate phosphodiesterase			3.593		1.504	1.697
>Motif-2	BCAL2845	11	CGCGGCGCGC	20	13.99		putative transposase
>Motif-2	BCAM2606	11	CGCGGCGCGC	20	13.99		putative transposase				1.693	2.466	-1.72117
>Motif-2	BCAS0755	11	CGCGGCGCGC	20	13.99		putative membrane protein			-3.22581	-1.66945	-2.10526
>Motif-2	BCAL0519	29	CGCGGCGCGC	20	13.99		putative GMC oxidoreductase			2.707
>Motif-2	BCAL0526	41	CGCGGCGCGC	32	13.99		flagellar hook-basal body complex protein FliE	1.59	1.762	2.777	-4.92611	-7.5188	-4.23729	-5.98802
>Motif-2	BCAL0645	37	CGCGGCGCGC	28	13.99		sulfate-binding protein precursor		-2.0284	-1.77305	-1.96464	-5.29101	-2.63158	-2.94118
>Motif-2	BCAL0765	10	CGCGGCGCGC	1	13.99		putative exported protein			-1.81818	-3.03951	-2.23714	-1.9305
>Motif-2	BCAL0813	11	CGCGGCGCGC	2	13.99		putative RNA polymerase sigma-54 factor			6.269	4.267	4.491
>Motif-2	BCAL1100	37	CGCGGCGCGC	28	13.99		putative diguanylate phosphodiesterase
>Motif-2	BCAL2386	38	CGCGGCGCGC	29	13.99		putative dehydrogenase			2.112	-2.7933	-2.31481	-1.94553
>Motif-2	BCAM0312	41	CGCGGCGCGC	32	13.99		putative polysaccharide deacetylase			45.94		-1.66389
>Motif-2	BCAL2740	32	CGCGGCGCGC	23	13.99		high-affinity nickel transport protein			1.547	1.644
>Motif-2	BCAL0228	25	CGCGTCGCGC	34	13.99		ATP-dependent DNA helicase RecQ		1.724		-1.62866	-1.62075
>Motif-2	BCAL0441	32	CGCGTCGCGC	41	13.99		putative L-lactate permease	1.701	1.569	1.672	3.46	12.26		1.85
>Motif-2	BCAL0675	28	CGCGTCGCGC	37	13.99		extracellular solute-binding protein							-1.5873
>Motif-2	BCAL0905	31	CGCGTCGCGC	40	13.99		conserved hypothetical protein			3.871
>Motif-2	BCAL1483	24	CGCGTCGCGC	33	13.99		50S ribosomal protein L35			-3.663	-5.34759	-1.91205	-1.75439	-1.75747
>Motif-2	BCAM2366	19	CGCGTCGCGC	28	13.99		putative proline iminopeptidase		1.546	2.093	-1.79211	2.007
>Motif-2	BCAL0048A	12	CGCGTCGCGC	21	13.99		TetR family regulatory protein				-1.9802	-1.50602	-1.65837
>Motif-2	BCAM2505	30	CGCGTCGCGC	21	13.99		AraC family regulatory protein				1.604
>Motif-2	BCAL0119	28	CGCGCGGCGC	37	12.93		BadF/BadG/BcrA/BcrD ATPase family protein			3.084	2.179	3.043
>Motif-2	BCAL0192	25	CGCGCGGCGC	34	12.93		transporter system transport protein						-1.51057
>Motif-2	BCAL0744	27	CGCGCGGCGC	36	12.93		Appr-1-p processing enzyme family protein			3.318		2.365
>Motif-2	BCAL0905	10	CGCGCGGCGC	19	12.93		conserved hypothetical protein			3.871
>Motif-2	BCAL1229	2	CGCGCGGCGC	11	12.93		putative lipoprotein			1.524	-2.07469	-2.15054	-1.71233
>Motif-2	BCAL2387	29	CGCGCGGCGC	38	12.93		uracil phosphoribosyltransferase
>Motif-2	BCAM1556	25	CGCGCGGCGC	34	12.93		putative succinylglutamate desuccinylase/ aspartoacylase
>Motif-2	BCAM2468	9	CGCGCGGCGC	18	12.93		putative aldehyde dehydrogenase family protein			10.24	1.667	1.806
>Motif-2	BCAS0755	9	CGCGCGGCGC	18	12.93		putative membrane protein			-3.22581	-1.66945	-2.10526
>Motif-2	BCAL0765	12	CGCGCGGCGC	3	12.93		putative exported protein			-1.81818	-3.03951	-2.23714	-1.9305
>Motif-2	BCAL0813	13	CGCGCGGCGC	4	12.93		putative RNA polymerase sigma-54 factor			6.269	4.267	4.491
>Motif-2	BCAL1050	27	CGCGCGGCGC	18	12.93		putative glycosyltransferase			3.177			-1.70068
>Motif-2	BCAL1623	13	CGCGCGGCGC	4	12.93		conserved hypothetical protein			1.903	3.869	5.359
>Motif-2	BCAL1818	25	CGCGCGGCGC	16	12.93		metallo-beta-lactamase superfamily protein	-1.71233			-2.10084	2.665	-9.25926
>Motif-2	BCAL2386	40	CGCGCGGCGC	31	12.93		putative dehydrogenase			2.112	-2.7933	-2.31481	-1.94553
>Motif-2	BCAL2403	39	CGCGCGGCGC	30	12.93		putative LPS core biosynthesis protein, wabP			-1.70358	-3.22581	-2.73973	-1.72117
>Motif-2	BCALR2458	41	CGCGCGGCGC	32	12.93		tRNA-Arg			-2.21239		-2.15517
>Motif-2	BCAL3338	42	CGCGCGGCGC	33	12.93		holliday junction DNA helicase			-1.55039	-4.7619	-5.34759	-2.02429
>Motif-2	BCAM0916	41	CGCGCGGCGC	32	12.93		conserved hypothetical protein				-2.28833
>Motif-2	BCAM1556	30	CGCGCGGCGC	21	12.93		putative succinylglutamate desuccinylase/ aspartoacylase
>Motif-2	BCAM1856	19	CGCGCGGCGC	10	12.93		IclR family regulatory protein
>Motif-2	BCAM2835	18	CGCGCGGCGC	9	12.93		putative esterase					2.264	-1.54083
>Motif-2	BCAM2839	25	CGCGCGGCGC	16	12.93		two-component regulatory system, sensor kinase protein			-1.8622
>Motif-2	BCAS0194	38	CGCGCGGCGC	29	12.93		conserved hypothetical protein			5.768	2.778	3.648
>Motif-2	BCAL1462	23	CGCGCTGCGC	32	12.93		putative Trp repressor binding protein			1.992	-2.18818	-1.89394	-2.04499
>Motif-2	BCAL3370	30	CGCGCTGCGC	39	12.93		gamma-glutamyl phosphate reductase			5.101	-1.94175	-1.67785
>Motif-2	BCAS0763	8	CGCGCTGCGC	17	12.93		putative dienelactone hydrolase family protein						-1.64474	-1.57233
>Motif-2	BCAL3391	35	CGCGCTGCGC	44	12.93		glyoxalase/bleomycin resistance protein/dioxygenase superfamily protein			1.547
>Motif-2	BCAM2739	43	CGCGCTGCGC	52	12.93		MoaA/NifB/PqqE family protein		1.524		-2.44499	-2.34192
>Motif-2	BCAL2016	18	CGCGCTGCGC	9	12.93		2-C-methyl-D-erythritol 4-phosphate cytidylyltransferase				-2.46914	-1.63666	-1.91939
>Motif-2	BCAL0048A	27	CGCGCTGCGC	18	12.93		TetR family regulatory protein				-1.9802	-1.50602	-1.65837
>Motif-2	BCAL0441	40	CGCGACGCGC	31	12.93		putative L-lactate permease	1.701	1.569	1.672	3.46	12.26		1.85
>Motif-2	BCAL0797	32	CGCGACGCGC	41	12.93		putative histidinol-phosphate aminotransferase			-2.15517	-2.12766	-3.48432	-1.91571
>Motif-2	BCAL0905	39	CGCGACGCGC	30	12.93		conserved hypothetical protein			3.871
>Motif-2	BCAL1478	24	CGCGACGCGC	15	12.93		putative hydrolase			4.121	1.68
>Motif-2	BCAL1483	32	CGCGACGCGC	23	12.93		50S ribosomal protein L35			-3.663	-5.34759	-1.91205	-1.75439	-1.75747
>Motif-2	BCALR2458	10	CGCGACGCGC	1	12.93		tRNA-Arg			-2.21239		-2.15517
>Motif-2	BCAM0912	48	CGCGACGCGC	39	12.93		conserved hypothetical protein			-1.82482	-3.08642	-2.1322
>Motif-2	BCAM2330	4	CGCGACGCGC	13	12.93		putative membrane protein		-1.52672	2.201	2.574	4.943
>Motif-2	BCAL0048A	20	CGCGACGCGC	11	12.93		TetR family regulatory protein				-1.9802	-1.50602	-1.65837
>Motif-2	BCAL2753	35	CGCGACGCGC	26	12.93		putative regulatory protein			2.639
>Motif-2	BCAL0493	5	CGCGCCCCGC	14	12.51		putative homoserine O-acetyltransferase				-1.54799	-2.11416		-1.75131
>Motif-2	BCAL1837	11	CGCGCCCCGC	20	12.51		conserved hypothetical protein			1.507		-1.53374	-1.54083
>Motif-2	BCAL2075	7	CGCGCCCCGC	16	12.51		putative ATP-binding protein			-1.58983	-1.61812	-2.66667	-2.38095
>Motif-2	BCAM1809	12	CGCGCCCCGC	21	12.51		MerR family regulatory protein			1.867	1.563
>Motif-2	BCAM2005	7	CGCGCCCCGC	16	12.51		putative membrane protein		-1.57729
>Motif-2	BCAM0014	30	CGCGCCCCGC	21	12.51		TetR family regulatory protein				1.652		7.085
>Motif-2	BCAL0153	32	CGTGCCGCGC	23	12.28		putative FMN flavoprotein			1.722
>Motif-2	BCAL0586	14	CGTGCCGCGC	5	12.28		glutathione reductase
>Motif-2	BCAL0791	27	CGTGCCGCGC	18	12.28		glycosyl transferase family protein			2.762
>Motif-2	BCAL1611	30	CGTGCCGCGC	39	12.28		dihydroorotate dehydrogenase			1.554
>Motif-2	BCAL2177	43	CGTGCCGCGC	34	12.28		putative lipoprotein			2.304	1.702	2.023	3.235
>Motif-2	BCAM0506	45	CGTGCCGCGC	36	12.28		LuxR/PAS superfamily regulatory protein
>Motif-2	BCAM1731	12	CGTGCCGCGC	3	12.28		putative isochorismatase				-2.10526		-1.72712
>Motif-2	BCAM1870	35	CGTGCCGCGC	44	12.28		N-acylhomoserine lactone synthase CepI			3.754	2.38	3.211	-4.44444	1.924
>Motif-2	BCAM2156	21	CGTGCCGCGC	12	12.28		conserved hypothetical protein
>Motif-2	BCAL0538	14	CGCGCCGCGA	5	12.11		putative exported protein			1.865	1.7		21.45
>Motif-2	BCAM0312	33	CGCGCCGCGA	42	12.11		putative polysaccharide deacetylase			45.94		-1.66389
>Motif-2	BCAS0009	25	CGCGCCGCGA	16	12.11		conserved hypothetical protein				2.014
>Motif-2	BCAS0051	11	CGCGCCGCGA	20	12.11		putative glycerol utilisation-related protein			-1.64474			-1.63666
>Motif-2	BCAL2917	36	CGCGCCGCGA	45	12.11		conserved hypothetical protein			1.523
>Motif-2	BCAM0014	20	CGCGGGGCGC	29	12.09		TetR family regulatory protein				1.652		7.085
>Motif-2	BCAL0422	24	CGCGGTGCGC	15	12.08		DNA polymerase III, beta chain			-1.5949			3.739	-1.51745
>Motif-2	BCAL0533	16	CGCGGTGCGC	7	12.08		putative amino-acid transporter transmembrane protein			1.934	-1.6129	-1.93798
>Motif-2	BCAL2016	15	CGCGGTGCGC	24	12.08		2-C-methyl-D-erythritol 4-phosphate cytidylyltransferase				-2.46914	-1.63666	-1.91939
>Motif-2	BCAL2318	8	CGCGGTGCGC	17	12.08		conserved hypothetical protein			-1.96078	-3.15457	-3.34448
>Motif-2	BCAM0500	37	CGCGGTGCGC	46	12.08		putative exported protein				-1.8315
>Motif-2	BCAM1667	11	CGCGGTGCGC	2	12.08		putative membrane protein			-1.51057	-1.56006	-2.34742
>Motif-2	BCAL0465	31	CGCGTGGCGC	40	12.08		peptide deformylase			1.548	1.85		20.75
>Motif-2	BCAM1840	33	CGCGTGGCGC	42	12.08		putative acetyltransferase			-1.83824	-2.31481	-2.94118	-1.58479
>Motif-2	BCAL2879	36	CGCGTTGCGC	45	12.08		fatty acid/phospholipid synthesis protein PlsX 1			-2.1097	-5.10204	-3.7594		-1.91571
>Motif-2	BCAM0885	8	CGCGTTGCGC	17	12.08		putative membrane protein			1.804
>Motif-2	BCALR2990	41	CGCGTTGCGC	32	12.08		misc_RNA, yybP-ykoY element
>Motif-2	BCAL2956	30	CGCGCCACGC	39	11.82		putative exported protein	1.683	1.969		-2.73973	-3.34448	-1.79211	-1.5083
>Motif-2	BCAM0827	38	CGCGCCACGC	29	11.82		putative voltage gated chloride channel membrane protein				-1.88324
>Motif-2	BCAM1840	43	CGCGCCACGC	34	11.82		putative acetyltransferase			-1.83824	-2.31481	-2.94118	-1.58479
>Motif-2	BCAL1467	20	CGCGGCCCGC	29	11.66		chorismate synthase			4.204
>Motif-2	BCAL2092	9	CGCGGCCCGC	18	11.66		methionine aminopeptidase			1.657	1.617	1.622	1.609
>Motif-2	BCAL3053	10	CGCGGCCCGC	19	11.66		3,4-dihydroxy-2-butanone 4-phosphate synthase				-1.85529
>Motif-2	BCAM1962A	4	CGCGGCCCGC	13	11.66		conserved hypothetical protein			1.933	2.746	2.949
>Motif-2	BCAL2446	15	CGCGTCCCGC	24	11.66		putative aminotransferase					-2.06612
>Motif-2	BCAL3318	37	CGCGCCGCGT	46	11.65		putative RNA-methylase protein				-2.90698	-1.82149
>Motif-2	BCAL1753	2	CGCGCCGCGT	11	11.65		LysR family regulatory protein				-1.8797		-1.85185
>Motif-2	BCAL0761	19	CGCGCCGCGT	10	11.65		conserved hypothetical protein				-3.10559	-3.89105
>Motif-2	BCAL1028	18	CGCGCCGCGT	9	11.65		putative transposase (pseudogene)
>Motif-2	BCAL1558	13	CGCGCCGCGT	4	11.65		putative oxidoreductase (pseudogene)
>Motif-2	BCAL2749	10	CGCGCCGCGT	1	11.65		putative diguanylate phosphodiesterase			3.593		1.504	1.697
>Motif-2	BCAL2845	19	CGCGCCGCGT	10	11.65		putative transposase
>Motif-2	BCAL0863	18	CGCCCCGCGC	9	11.53		cysteine peptidase, family C56	-1.59236			2.146	1.867	-1.51057
>Motif-2	BCAL3059A	38	CGCCCCGCGC	29	11.53		putative exported protein			1.806	2.227	3.108
>Motif-2	BCAM0014	28	CGCCCCGCGC	19	11.53		TetR family regulatory protein				1.652		7.085
>Motif-2	BCAM2828	33	CGCCCCGCGC	42	11.53		putative membrane protein				-2.06186	-3.11526	-1.5674
>Motif-2	BCAL1462	33	CGCGCAGCGC	24	11.51		putative Trp repressor binding protein			1.992	-2.18818	-1.89394	-2.04499
>Motif-2	BCAM0938	31	CGCGCAGCGC	22	11.51		acetyltransferase (GNAT) family protein		-1.5528		-1.57233	-1.65017	-2.1322
>Motif-2	BCAM0941	22	CGCGCAGCGC	31	11.51		6-phosphogluconate dehydrogenase, decarboxylating	1.691	1.724	-1.55039
>Motif-2	BCAL0048A	17	CGCGCAGCGC	26	11.51		TetR family regulatory protein				-1.9802	-1.50602	-1.65837
>Motif-2	BCAL3391	45	CGCGCAGCGC	36	11.51		glyoxalase/bleomycin resistance protein/dioxygenase superfamily protein			1.547
>Motif-2	BCAM2739	53	CGCGCAGCGC	44	11.51		MoaA/NifB/PqqE family protein		1.524		-2.44499	-2.34192
>Motif-2	BCAL0686	18	CGTGGCGCGC	27	11.43		fumarylacetoacetate (FAA) hydrolase family protein			1.767	1.899
>Motif-2	BCAL1020	3	CGTGGCGCGC	12	11.43		putative diguanylate cyclase
>Motif-2	BCAL1520	29	CGTGGCGCGC	38	11.43		putative lipoprotein			2.175	1.542	5.407	4.254	3.075
>Motif-2	BCAL2852	5	CGTGGCGCGC	14	11.43		putative diguanylate cyclase			1.512	1.616	2.406
>Motif-2	BCAM1840	35	CGTGGCGCGC	44	11.43		putative acetyltransferase			-1.83824	-2.31481	-2.94118	-1.58479
>Motif-2	BCAL2956	38	CGTGGCGCGC	29	11.43		putative exported protein	1.683	1.969		-2.73973	-3.34448	-1.79211	-1.5083
>Motif-2	BCAL1997	9	CGTGTCGCGC	18	11.43		trigger factor	1.686			-2.09644	-3.41297
>Motif-2	BCAL3444	9	CGTGTCGCGC	18	11.43		putative membrane protein			-3.7594	-1.50602	-1.70358
>Motif-2	BCAM0506	22	CGTGTCGCGC	31	11.43		LuxR/PAS superfamily regulatory protein
>Motif-2	BCAL0927	37	CGTGTCGCGC	28	11.43		putative exported protein			1.886	2.447	3.159
>Motif-2	BCAL2908	25	CGTGTCGCGC	16	11.43		fumarate hydratase class II	2.627		1.507
>Motif-2	BCAM0366	26	CGTGTCGCGC	17	11.43		putative acid phosphatase			2.24
>Motif-2	BCAM1703	30	CGTGTCGCGC	21	11.43		putative acetyltransferase
>Motif-2	BCAL0986	31	CGTGTCGCGC	22	11.43		serine peptidase, family S49	1.639	1.533	1.633
>Motif-2	BCAL2884	32	CGTGTCGCGC	23	11.43		serine peptidase, family S49
>Motif-2	BCAL1880	30	CGCGGCGCGA	39	11.26		GTP-binding protein EngA			-1.51976	-2.23714	-2.29358	-1.80832
>Motif-2	BCAL0161	39	CGCGGCGCGA	48	11.26		conserved hypothetical protein			4.726	2.882	1.593	1.86
>Motif-2	BCAL1623	11	CGCGGCGCGA	2	11.26		conserved hypothetical protein			1.903	3.869	5.359
>Motif-2	BCAL2403	37	CGCGGCGCGA	28	11.26		putative LPS core biosynthesis protein, wabP			-1.70358	-3.22581	-2.73973	-1.72117
>Motif-2	BCAS0051	19	CGCGGCGCGA	10	11.26		putative glycerol utilisation-related protein			-1.64474			-1.63666
>Motif-2	BCAL1753	10	CGCGGCGCGA	1	11.26		LysR family regulatory protein				-1.8797		-1.85185
>Motif-2	BCAL2638	33	CGCGTCGCGA	42	11.26		argininosuccinate lyase				-2.20264	-2.65252
>Motif-2	BCAL2753	27	CGCGTCGCGA	36	11.26		putative regulatory protein			2.639
>Motif-2	BCAL0541	10	CGCGTCGCGA	1	11.26		putative FAD dependent oxidoreductase			2.666	2.885	5.194
>Motif-2	BCAL2718	16	CGCGTCGCGA	7	11.26		quinolinate synthetase A			-1.79856	-1.76367
>Motif-2	BCAL2643	37	CGCGAGGCGC	46	11.02		superoxide dismutase SodC			1.784
>Motif-2	BCAM1232	37	CGCGAGGCGC	46	11.02		LysR family regulatory protein				1.853	2.498
>Motif-2	BCAL2738	45	CGCGATGCGC	36	11.02		putative exported protein			-1.99601	-3.37838	-2.82486	-1.54321
>Motif-2	BCAL2788	5	CGCGATGCGC	14	11.02		flavin reductase family protein
>Motif-2	BCAM2769	27	CGCGATGCGC	36	11.02		putative dehydrogenase	-1.62075				-1.62602
>Motif-2	BCAL3119	42	CGCGATGCGC	33	11.02		nucleotide sugar epimerase/dehydratase			-1.51976	-1.6
>Motif-2	BCAL0080	15	CGCGCCGCTC	24	11		putative cytochrome			-1.74825	2.378	2.852
>Motif-2	BCAS0352	37	CGCGCCGCTC	28	11		AraC family regulatory protein			1.634	-1.74216
>Motif-2	BCAL0153	24	CGCGGCACGC	33	10.97		putative FMN flavoprotein			1.722
>Motif-2	BCAL0586	6	CGCGGCACGC	15	10.97		glutathione reductase
>Motif-2	BCAL2250	38	CGCGGCACGC	29	10.97		LysR family regulatory protein
>Motif-2	BCAM0506	37	CGCGGCACGC	46	10.97		LuxR/PAS superfamily regulatory protein
>Motif-2	BCAM0573	26	CGCGGCACGC	35	10.97		conserved hypothetical protein						-2.18818
>Motif-2	BCAM1731	4	CGCGGCACGC	13	10.97		putative isochorismatase				-2.10526		-1.72712
>Motif-2	BCAL1982	11	CGCGGCACGC	20	10.97		peptide methionine sulfoxide reductase				2.226		5.942
>Motif-2	BCAL1011	38	CGCGTCACGC	29	10.97		sigma-54 interacting response regulator protein
>Motif-2	BCAL1026	5	CGCGTCACGC	14	10.97		conserved hypothetical protein
>Motif-2	BCAL1028	13	CGCGTCACGC	4	10.97		putative transposase (pseudogene)
>Motif-2	BCAL2845	14	CGCGTCACGC	5	10.97		putative transposase
>Motif-2	BCAL2846	4	CGCGTCACGC	13	10.97		conserved hypothetical protein			-3.0581	-2.32019	-1.75439	-2.53165
>Motif-2	BCAL2859	35	CGCGTCACGC	26	10.97		sigma-54 interacting response regulator protein			2.076		1.581		2.722
>Motif-2	BCAL2912	34	CGCGTCACGC	43	10.97		putative thymidylate synthase						1.729
>Motif-2	BCAM0498	32	CGCGTCACGC	23	10.97		putative aldehyde dehydrogenase		3.238	1.675	1.898	-2.68097
>Motif-2	BCAL0538	6	CGCGGCGCGT	15	10.81		putative exported protein			1.865	1.7		21.45
>Motif-2	BCAL0905	26	CGCGGCGCGT	35	10.81		conserved hypothetical protein			3.871
>Motif-2	BCAL1558	5	CGCGGCGCGT	14	10.81		putative oxidoreductase (pseudogene)
>Motif-2	BCAL1969	14	CGCGGCGCGT	23	10.81		putative lipase			-1.74825	-2.1692	-1.71527	-1.7762
>Motif-2	BCALR2458	39	CGCGGCGCGT	30	10.81		tRNA-Arg			-2.21239		-2.15517
>Motif-2	BCAM2835	16	CGCGGCGCGT	7	10.81		putative esterase					2.264	-1.54083
>Motif-2	BCAM0912	40	CGCGTCGCGT	49	10.8		conserved hypothetical protein			-1.82482	-3.08642	-2.1322
>Motif-2	BCAM2330	12	CGCGTCGCGT	3	10.8		putative membrane protein		-1.52672	2.201	2.574	4.943
>Motif-2	BCAL0119	36	CGCCGCGCGC	27	10.68		BadF/BadG/BcrA/BcrD ATPase family protein			3.084	2.179	3.043
>Motif-2	BCAL0744	35	CGCCGCGCGC	26	10.68		Appr-1-p processing enzyme family protein			3.318		2.365
>Motif-2	BCAL0905	18	CGCCGCGCGC	9	10.68		conserved hypothetical protein			3.871
>Motif-2	BCAL0929	11	CGCCGCGCGC	2	10.68		putative DeoR family glycerol-3-phosphate regulon repressor				1.801
>Motif-2	BCAL1229	10	CGCCGCGCGC	1	10.68		putative lipoprotein			1.524	-2.07469	-2.15054	-1.71233
>Motif-2	BCAL3291	42	CGCCGCGCGC	33	10.68		conserved hypothetical protein
>Motif-2	BCAM0938	36	CGCCGCGCGC	27	10.68		acetyltransferase (GNAT) family protein		-1.5528		-1.57233	-1.65017	-2.1322
>Motif-2	BCAM1307	42	CGCCGCGCGC	33	10.68		putative helicase			3.833	3.098	1.842	7.297
>Motif-2	BCAM2005A	37	CGCCGCGCGC	28	10.68		putative entericidin	1.827			1.754	4.567
>Motif-2	BCAL0401	25	CGCCGCGCGC	34	10.68		putative ribulose-phosphate 3-epimerase
>Motif-2	BCAL1050	19	CGCCGCGCGC	28	10.68		putative glycosyltransferase			3.177			-1.70068
>Motif-2	BCAL1990	22	CGCCGCGCGC	31	10.68		glucose-6-phosphate isomerase		1.599	-2.48139	-2.01613	-2.57732	-2.99401	-1.55763
>Motif-2	BCAL2758	29	CGCCGCGCGC	38	10.68		putative exodeoxyribonuclease VII large subunit			-1.66389	-2.80112	-1.9305
>Motif-2	BCAL2782	4	CGCCGCGCGC	13	10.68		putative pyridoxamine 5'-phosphate oxidase			6.081		-1.5456
>Motif-2	BCAL3019	28	CGCCGCGCGC	37	10.68		putative lipoprotein			1.593	2.191	8.41	1.713
>Motif-2	BCAL3176	32	CGCCGCGCGC	41	10.68		AraC family regulatory protein		-1.80832		1.816	1.648
>Motif-2	BCAM0921	33	CGCCGCGCGC	42	10.68		conserved hypothetical protein			-2.12766
>Motif-2	BCAM1519	28	CGCCGCGCGC	37	10.68		putative UDP-N-acetylglucosamine 1-carboxyvinyltransferase	-2.1645		-2.53807
>Motif-2	BCAM1856	11	CGCCGCGCGC	20	10.68		IclR family regulatory protein
>Motif-2	BCAM2190	4	CGCCGCGCGC	13	10.68		LysR family regulatory protein			-6.25
>Motif-2	BCAM2531	27	CGCCGCGCGC	36	10.68		putative solute-binding component of ABC transporter			-1.95312
>Motif-2	BCAM1232	45	CGCCTCGCGC	36	10.68		LysR family regulatory protein				1.853	2.498
>Motif-2	BCAL1539	44	CGCGCCGCCC	35	10.62		putative exported protein	1.911	1.527		2.35	1.943
>Motif-2	BCAL1981	37	CGCGCCGCCC	28	10.62		conserved hypothetical protein				1.725		1.752
>Motif-2	BCAL2780	36	CGCGCCGCCC	45	10.62		putative thioredoxin protein			2.265	5.037	1.522	80.65
>Motif-2	BCAM1867	34	CGCGCCGCCC	43	10.62		putative Mg(2+) transport ATPase
>Motif-2	BCAL1070	21	CGCGCCGCCC	12	10.62		putative redoxin protein
>Motif-2	BCAS0123	19	CGCGCCGCCC	10	10.62		putative transcriptional regulator			-1.92678	-1.59236	-1.7452	-2.1097
>Motif-2	BCAL0288	28	CGCGCGCCGC	37	10.61		conserved hypothetical protein			2.996	4.873	14.87	2.477	1.675
>Motif-2	BCAL0519	19	CGCGCGCCGC	28	10.61		putative GMC oxidoreductase			2.707
>Motif-2	BCAL0526	31	CGCGCGCCGC	40	10.61		flagellar hook-basal body complex protein FliE	1.59	1.762	2.777	-4.92611	-7.5188	-4.23729	-5.98802
>Motif-2	BCAL0644	27	CGCGCGCCGC	36	10.61		dihydrodipicolinate synthetase family protein			-1.66667	-2.17865	-2.58398	-1.89036
>Motif-2	BCAL0725	30	CGCGCGCCGC	39	10.61		putative thiol-disulfide oxidoreductase			1.518	1.733
>Motif-2	BCAL1100	27	CGCGCGCCGC	36	10.61		putative diguanylate phosphodiesterase
>Motif-2	BCAL1250	33	CGCGCGCCGC	42	10.61		putative glutathione S-transferase			1.626		1.667
>Motif-2	BCAL2779	17	CGCGCGCCGC	26	10.61		Pirin-like protein	-1.52905
>Motif-2	BCAL2780	34	CGCGCGCCGC	43	10.61		putative thioredoxin protein			2.265	5.037	1.522	80.65
>Motif-2	BCAM0282	42	CGCGCGCCGC	33	10.61		conserved hypothetical protein			4.937	1.561	1.773
>Motif-2	BCAM1501	15	CGCGCGCCGC	24	10.61		conserved hypothetical protein			5.209	2.243	3.108
>Motif-2	BCAM1591A	5	CGCGCGCCGC	14	10.61		putative exported protein	-1.54083			3.161	2.797	1.555	1.713
>Motif-2	BCAM1867	32	CGCGCGCCGC	41	10.61		putative Mg(2+) transport ATPase
>Motif-2	BCAM2069	28	CGCGCGCCGC	37	10.61		conserved hypothetical protein			1.742	1.679	3.201		2.17
>Motif-2	BCAM2625	3	CGCGCGCCGC	12	10.61		conserved hypothetical protein			2.561	2.389	6.241
>Motif-2	BCAL2734	41	CGCGACCCGC	32	10.6		conserved hypothetical protein			14.91	213.3	83.29	3.717	2.029
>Motif-2	BCAM2150	21	CGCGACCCGC	12	10.6		AraC family regulatory protein			1.91			1.643	1.83
>Motif-2	BCAM2747	29	CGCGACCCGC	38	10.6		putative epimerase				-1.52207
>Motif-2	BCAL0586	30	CGTGCGGCGC	21	10.37		glutathione reductase
>Motif-2	BCAL2105	15	CGTGCGGCGC	24	10.37		putative cardiolipin synthetase			1.653			-1.67224
>Motif-2	BCAL3176	28	CGTGCGGCGC	19	10.37		AraC family regulatory protein		-1.80832		1.816	1.648
>Motif-2	BCAS0235	16	CGTGCGGCGC	7	10.37		two-component regulatory system, response regulator protein	-1.51286	-1.76991	-4.54545			2.898
>Motif-2	BCALR2990	10	CGTGCGGCGC	1	10.37		misc_RNA, yybP-ykoY element
>Motif-2	BCAL0810	19	CGTGCTGCGC	28	10.37		putative PTS system, EIIA 2 component (pseudogene)
>Motif-2	BCAM2744	30	CGTGCTGCGC	21	10.37		haemolysin-III related protein			2.936	-1.9685	-2.34192	-1.7301
>Motif-2	BCAL1462	10	CGTGACGCGC	1	10.37		putative Trp repressor binding protein			1.992	-2.18818	-1.89394	-2.04499
>Motif-2	BCAM0498	24	CGTGACGCGC	33	10.37		putative aldehyde dehydrogenase		3.238	1.675	1.898	-2.68097
>Motif-2	BCAM2613	1	CGTGACGCGC	10	10.37		conserved hypothetical protein
>Motif-2	BCAL2643	47	CGCGCCTCGC	38	10.35		superoxide dismutase SodC			1.784
>Motif-2	BCAM1232	47	CGCGCCTCGC	38	10.35		LysR family regulatory protein				1.853	2.498
>Motif-2	BCAL0929	3	CGCGCGGCGA	12	10.2		putative DeoR family glycerol-3-phosphate regulon repressor				1.801
>Motif-2	BCAM0758	7	CGCGCGGCGA	16	10.2		conserved hypothetical protein			-2.12314
>Motif-2	BCAM1307	34	CGCGCGGCGA	43	10.2		putative helicase			3.833	3.098	1.842	7.297
>Motif-2	BCAL1990	30	CGCGCGGCGA	21	10.2		glucose-6-phosphate isomerase		1.599	-2.48139	-2.01613	-2.57732	-2.99401	-1.55763
>Motif-2	BCAL3019	36	CGCGCGGCGA	27	10.2		putative lipoprotein			1.593	2.191	8.41	1.713
>Motif-2	BCAM2190	12	CGCGCGGCGA	3	10.2		LysR family regulatory protein			-6.25
>Motif-2	BCAM2531	35	CGCGCGGCGA	26	10.2		putative solute-binding component of ABC transporter			-1.95312
>Motif-2	BCAM0131	47	CGCGCTGCGA	38	10.2		chaperone protein HchA			-2.51889		1.911
>Motif-2	BCAM0632	13	CGCGCTGCGA	4	10.2		putative acetyl transferase-GNAT family	-1.71233		-1.88324			-1.70358
>Motif-2	BCAL0211	12	CGCGACGCGA	3	10.2		conserved hypothetical protein			2.43	-1.76367
>Motif-2	BCAL0541	2	CGCGACGCGA	11	10.2		putative FAD dependent oxidoreductase			2.666	2.885	5.194
>Motif-2	BCAL2453	31	CGCGACGCGA	40	10.2		putative membrane protein				1.99		2.358
>Motif-2	BCAM2366	27	CGCGACGCGA	18	10.2		putative proline iminopeptidase		1.546	2.093	-1.79211	2.007
>Motif-2	BCAM2505	22	CGCGACGCGA	31	10.2		AraC family regulatory protein				1.604
>Motif-2	BCAL0586	20	CGCGCCGCAC	29	10.19		glutathione reductase
>Motif-2	BCALR1104	11	CGCGCCGCAC	20	10.19		misc_RNA, TPP riboswitch			-3.32226	2.087
>Motif-2	BCAL3176	18	CGCGCCGCAC	27	10.19		AraC family regulatory protein		-1.80832		1.816	1.648
>Motif-2	BCAS0235	6	CGCGCCGCAC	15	10.19		two-component regulatory system, response regulator protein	-1.51286	-1.76991	-4.54545			2.898
>Motif-2	BCAL0193A	48	CGCACCGCGC	39	10.19		conserved hypothetical protein		-1.63132	1.705
>Motif-2	BCAL0422	16	CGCACCGCGC	25	10.19		DNA polymerase III, beta chain			-1.5949			3.739	-1.51745
>Motif-2	BCAL0467	35	CGCACCGCGC	26	10.19		putative LysE type translocator protein			2.154
>Motif-2	BCAL2016	23	CGCACCGCGC	14	10.19		2-C-methyl-D-erythritol 4-phosphate cytidylyltransferase				-2.46914	-1.63666	-1.91939
>Motif-2	BCAL2348	12	CGCACCGCGC	3	10.19		polyribonucleotide nucleotidyltransferase			-2.84091	-5.78035	-4.44444	-1.85529	-1.64474
>Motif-2	BCAL3030	46	CGCACCGCGC	37	10.19		seryl-tRNA synthetase				-1.54799	-1.68067
>Motif-2	BCAL3063	40	CGCGCCGCAC	31	10.19		CrcB-family inner membrane protein			1.56	1.959	2.188
>Motif-2	BCAM1667	3	CGCACCGCGC	12	10.19		putative membrane protein			-1.51057	-1.56006	-2.34742
>Motif-2	BCAL3322	19	CGCGGCGCTC	28	10.15		putative DNA-binding protein			2.16
>Motif-2	BCAL2767	7	CGCGTCGCTC	16	10.15		putative ornithine carbamoyltransferase
>Motif-2	BCAL3123	30	CGCGTCGCTC	39	10.15		acetyltransferase
>Motif-2	BCAM2197	35	CGCGTCGCTC	44	10.15		AraC family regulatory protein				-2.61097		-1.50602
>Motif-2	BCAL0859	32	CGCGTCGCTC	23	10.15		putative hydrolase			5.146	2.358	2.867	1.516
>Motif-2	BCAL2096	23	CGTGCCCCGC	32	9.95		DNA ligase
>Motif-2	BCAL3011	34	CGTGCCCCGC	25	9.95		DNA-directed RNA polymerase omega chain			-2.1097				-1.6
>Motif-2	BCAL1100	29	CGCGCCGCGG	38	9.92		putative diguanylate phosphodiesterase
>Motif-2	BCAM1803	18	CGCGCCGCGG	27	9.92		conserved hypothetical protein			2.269
>Motif-2	BCAL0905	34	CGCGCCGCGG	25	9.92		conserved hypothetical protein			3.871
>Motif-2	BCAL0228	35	CGCGCGACGC	26	9.92		ATP-dependent DNA helicase RecQ		1.724		-1.62866	-1.62075
>Motif-2	BCAL0384	38	CGCGCGACGC	29	9.92		conserved hypothetical protein
>Motif-2	BCAL0675	38	CGCGCGACGC	29	9.92		extracellular solute-binding protein							-1.5873
>Motif-2	BCAL0905	41	CGCGCGACGC	32	9.92		conserved hypothetical protein			3.871
>Motif-2	BCAL1054	44	CGCGCGACGC	35	9.92		putative lipoprotein
>Motif-2	BCAL1483	34	CGCGCGACGC	25	9.92		50S ribosomal protein L35			-3.663	-5.34759	-1.91205	-1.75439	-1.75747
>Motif-2	BCAL2470	32	CGCGCGACGC	23	9.92		Major Facilitator Superfamily protein	-1.56006				-1.7452	-1.71527
>Motif-2	BCAL3339	45	CGCGCGACGC	36	9.92		holliday junction DNA helicase	1.612		1.683
>Motif-2	BCAM1321	34	CGCGCGACGC	43	9.92		putative polyphosphate kinase			2.059	3.016
>Motif-2	BCAM2366	29	CGCGCGACGC	20	9.92		putative proline iminopeptidase		1.546	2.093	-1.79211	2.007
>Motif-2	BCAL2879	43	CGCGCTACGC	52	9.91		fatty acid/phospholipid synthesis protein PlsX 1			-2.1097	-5.10204	-3.7594		-1.91571
>Motif-2	BCAL1997	17	CGCGACACGC	8	9.91		trigger factor	1.686			-2.09644	-3.41297
>Motif-2	BCAM0506	30	CGCGACACGC	21	9.91		LuxR/PAS superfamily regulatory protein
>Motif-2	BCAM1514	45	CGCGACACGC	36	9.91		putative outer membrane protein			1.754	3.477	5.057
>Motif-2	BCAM1703	22	CGCGACACGC	31	9.91		putative acetyltransferase
>Motif-2	BCAM2366	22	CGCGACACGC	13	9.91		putative proline iminopeptidase		1.546	2.093	-1.79211	2.007
>Motif-2	BCAL0986	23	CGCGACACGC	32	9.91		serine peptidase, family S49	1.639	1.533	1.633
>Motif-2	BCAL2884	24	CGCGACACGC	33	9.91		serine peptidase, family S49
>Motif-2	BCAL1643	31	CGGGCCGCGC	22	9.85		putative ATP/GTP binding protein				-2.5	-1.62338
>Motif-2	BCAL2092	17	CGGGCCGCGC	8	9.85		methionine aminopeptidase			1.657	1.617	1.622	1.609
>Motif-2	BCAL3053	18	CGGGCCGCGC	9	9.85		3,4-dihydroxy-2-butanone 4-phosphate synthase				-1.85529
>Motif-2	BCAL3360	8	CGGGCCGCGC	17	9.85		LysR family regulatory protein				-1.60256	-2.05761
>Motif-2	BCAL0634	1	CGCGCCCCGA	10	9.78		putative lipoprotein			1.838		1.802
>Motif-2	BCAL3302	39	CGCGCCCCGA	30	9.78		putative ATP-dependent DNA helicase
>Motif-2	BCAL0211	9	CGCGGCGCCC	18	9.77		conserved hypothetical protein			2.43	-1.76367
>Motif-2	BCAL0905	12	CGCGGCGCCC	21	9.77		conserved hypothetical protein			3.871
>Motif-2	BCAM2160	1	CGCGGCGCCC	10	9.77		two-component regulatory system, response regulator protein			1.785	3.934	2.419
>Motif-2	BCAL0723	13	CGCGGCGCCC	22	9.77		two-component regulatory system, sensor kinase protein
>Motif-2	BCAL2418	41	CGCGGCGCCC	32	9.77		putative exported protein
>Motif-2	BCAL3417	37	CGCGGCGCCC	28	9.77		hypothetical protein			1.711
>Motif-2	BCAM0010	11	CGCGGCGCCC	2	9.77		2-amino-3-ketobutyrate coenzyme A ligase		1.668	1.71	-2.68097		7.543	-3.96825
>Motif-2	BCAM0916	39	CGCGGCGCCC	30	9.77		conserved hypothetical protein				-2.28833
>Motif-2	BCAM1452	43	CGCGGCGCCC	34	9.77		putative fusaric acid resistance transporter protein FusC			2.331	1.513
>Motif-2	BCAL0688	28	CGCGTCGCCC	19	9.77		conserved hypothetical protein			2.785	1.645	1.553
>Motif-2	BCAL1467	30	CGCGGGCCGC	21	9.76		chorismate synthase			4.204
>Motif-2	BCAL1981	13	CGCGGGCCGC	22	9.76		conserved hypothetical protein				1.725		1.752
>Motif-2	BCAL2638	13	CGCGGGCCGC	4	9.76		argininosuccinate lyase				-2.20264	-2.65252
>Motif-2	BCAL3053	20	CGCGGGCCGC	11	9.76		3,4-dihydroxy-2-butanone 4-phosphate synthase				-1.85529
>Motif-2	BCAM1554	28	CGCGGGCCGC	19	9.76		putative diguanylate cyclase				2.364	1.977
>Motif-2	BCAL0723	16	CGCGGGCCGC	7	9.76		two-component regulatory system, sensor kinase protein
>Motif-2	BCAM0377	22	CGCGGTCCGC	13	9.76		putative thioredoxin			2.587	2.725	1.738	1.768
>Motif-2	BCAL0153	34	CGCGTGCCGC	25	9.76		putative FMN flavoprotein			1.722
>Motif-2	BCAL2250	28	CGCGTGCCGC	37	9.76		LysR family regulatory protein
>Motif-2	BCAM0506	47	CGCGTGCCGC	38	9.76		LuxR/PAS superfamily regulatory protein
>Motif-2	BCAM1731	14	CGCGTGCCGC	5	9.76		putative isochorismatase				-2.10526		-1.72712
>Motif-2	BCAM2517	13	CGCGTGCCGC	22	9.76		putative membrane protein				-3.44828	-3.38983	-1.52672
>Motif-2	BCAL3168	32	CGCGTGCCGC	41	9.76		putative isomerase
>Motif-2	BCAL1982	21	CGCGTGCCGC	12	9.76		peptide methionine sulfoxide reductase				2.226		5.942
>Motif-2	BCAL3190	32	CGCGTTCCGC	41	9.75		IclR family regulatory protein			4.352	-2.07469	-1.77305	-1.50376
>Motif-2	BCAM1497	15	CGCGTTCCGC	24	9.75		putative membrane protein			1.93	2.517	1.595	1.677
>Motif-2	BCAL3291	34	CGCGCGGCGT	43	9.75		conserved hypothetical protein
>Motif-2	BCAM2005A	29	CGCGCGGCGT	38	9.75		putative entericidin	1.827			1.754	4.567
>Motif-2	BCAL2758	37	CGCGCGGCGT	28	9.75		putative exodeoxyribonuclease VII large subunit			-1.66389	-2.80112	-1.9305
>Motif-2	BCAL2782	12	CGCGCGGCGT	3	9.75		putative pyridoxamine 5'-phosphate oxidase			6.081		-1.5456
>Motif-2	BCAL3004	35	CGCGCGGCGT	26	9.75		putative chorismate mutase				-2.36407	-1.63934	-1.62866
>Motif-2	BCAM0573	41	CGCGCGGCGT	32	9.75		conserved hypothetical protein						-2.18818
>Motif-2	BCAM0921	41	CGCGCGGCGT	32	9.75		conserved hypothetical protein			-2.12766
>Motif-2	BCAM1519	36	CGCGCGGCGT	27	9.75		putative UDP-N-acetylglucosamine 1-carboxyvinyltransferase	-2.1645		-2.53807
>Motif-2	BCAM0043	29	CGCGCTGCGT	38	9.74		conserved hypothetical protein		-1.52905	1.727	1.978
>Motif-2	BCAM2671	30	CGCGCTGCGT	39	9.74		putative low-specificity L-threonine aldolase						-1.51976
>Motif-2	BCAL2718	8	CGCGACGCGT	17	9.74		quinolinate synthetase A			-1.79856	-1.76367
>Motif-2	BCAL2909	23	CGCGACGCGT	32	9.74		long-chain acyl-CoA thioester hydrolase			-1.76991
>Motif-2	BCAM0983	27	CGCGACGCGT	36	9.74		3-isopropylmalate dehydratase large subunit 1				2.534
>Motif-2	BCAL0228	33	CGCGACGCGT	24	9.74		ATP-dependent DNA helicase RecQ		1.724		-1.62866	-1.62075
>Motif-2	BCAL0675	36	CGCGACGCGT	27	9.74		extracellular solute-binding protein							-1.5873
>Motif-2	BCAL0120	20	CGCCCGGCGC	29	9.62		haloacid dehalogenase-like hydrolase
>Motif-2	BCAL0497	37	CGCCCGGCGC	28	9.62		two-component regulatory system, sensor kinase protein				1.562
>Motif-2	BCAL0744	28	CGCCCGGCGC	19	9.62		Appr-1-p processing enzyme family protein			3.318		2.365
>Motif-2	BCAL1880	18	CGCCCGGCGC	9	9.62		GTP-binding protein EngA			-1.51976	-2.23714	-2.29358	-1.80832
>Motif-2	BCAM0174	30	CGCCCGGCGC	21	9.62		conserved hypothetical protein			-2.7933	-4.87805	-3.0303	-2.73224	-2.04499
>Motif-2	BCAM2769	22	CGCCCGGCGC	13	9.62		putative dehydrogenase	-1.62075				-1.62602
>Motif-2	BCAM0041	40	CGCCCTGCGC	31	9.62		putative lipoprotein
>Motif-2	BCAM2160	6	CGCCCTGCGC	15	9.62		two-component regulatory system, response regulator protein			1.785	3.934	2.419
>Motif-2	BCAL0465	39	CGCCACGCGC	30	9.61		peptide deformylase			1.548	1.85		20.75
>Motif-2	BCAM1840	41	CGCCACGCGC	32	9.61		putative acetyltransferase			-1.83824	-2.31481	-2.94118	-1.58479
>Motif-2	BCAL2063	45	CGCGAAGCGC	36	9.59		inosine-5'-monophosphate dehydrogenase				2.794		2.46
>Motif-2	BCAL2839	46	CGCGAAGCGC	37	9.59		fructose-bisphosphate aldolase
>Motif-2	BCAM2427	45	CGCGAAGCGC	36	9.59		conserved hypothetical protein			-2.079	-1.7094	-1.98807	-2.35294
>Motif-2	BCAL2302	41	CGCGAAGCGC	50	9.59		excinuclease ABC subunit B		1.714
>Motif-2	BCAM0573	34	CGTGCCGCGA	25	9.55		conserved hypothetical protein						-2.18818
>Motif-2	BCAS0065	29	CGTGGTGCGC	20	9.52		putative glutathione S-transferase			-1.50376
>Motif-2	BCAL1799	29	CGTGTGGCGC	20	9.52		conserved hypothetical protein				-1.96078	-2.34742	-1.7452
>Motif-2	BCAM1521	32	CGTGTGGCGC	41	9.52		shikimate transporter			-1.72414	1.561	2.352
>Motif-2	BCAM1484	48	CGTGTTGCGC	39	9.52		two-component regulatory system, response regulator protein			2.494	-1.80505
>Motif-2	BCAM0814	20	CGCGGCTCGC	11	9.5		putative membrane protein						-1.60514
>Motif-2	BCAM1748	37	CGCGGGGCGA	28	9.36		D-alanyl-D-alanine carboxypeptidase (penicillin-binding protein precursor)						-1.63399
>Motif-2	BCAL0193A	40	CGCGGTGCGA	49	9.35		conserved hypothetical protein		-1.63132	1.705
>Motif-2	BCAL0228	28	CGCGTGGCGA	19	9.35		ATP-dependent DNA helicase RecQ		1.724		-1.62866	-1.62075
>Motif-2	BCAL2988	34	CGCGTGGCGA	43	9.35		conserved hypothetical protein						-2.079
>Motif-2	BCAL1493	39	CGCGTTGCGA	30	9.35		putative exported protein			-2.51889
>Motif-2	BCAL2766	46	CGCAGCGCGC	37	9.34		conserved hypothetical protein				-1.99203	-2.13675	1.762
>Motif-2	BCAL3370	38	CGCAGCGCGC	29	9.34		gamma-glutamyl phosphate reductase			5.101	-1.94175	-1.67785
>Motif-2	BCAL3391	43	CGCAGCGCGC	34	9.34		glyoxalase/bleomycin resistance protein/dioxygenase superfamily protein			1.547
>Motif-2	BCAM2739	51	CGCAGCGCGC	42	9.34		MoaA/NifB/PqqE family protein		1.524		-2.44499	-2.34192
>Motif-2	BCAL0539	43	CGCGGCGCAC	34	9.34		putative nitroreductase/p-nitrobenzoate reductase			1.795
>Motif-2	BCAS0060	23	CGCAGCGCGC	32	9.34		extracellular amino acid-binding protein				1.648
>Motif-2	BCAL0436	45	CGCATCGCGC	36	9.34		glyoxalase/bleomycin resistance protein/dioxygenase superfamily protein			2.765	2.366	2.314
>Motif-2	BCAL0768	34	CGCGTCGCAC	25	9.34		conserved hypothetical protein	-1.52207	-1.67785		-1.69205		12.06
>Motif-2	BCAL2470	37	CGCATCGCGC	28	9.34		Major Facilitator Superfamily protein	-1.56006				-1.7452	-1.71527
>Motif-2	BCAM2769	35	CGCATCGCGC	26	9.34		putative dehydrogenase	-1.62075				-1.62602
>Motif-2	BCAL3265	15	CGCATCGCGC	6	9.34		putative 2-amino-4-hydroxy-6-hydroxymethyldihydropteridine pyrophosphokinase
>Motif-2	BCAL0476	25	CGCATCGCGC	34	9.34		HpcH/HpaI aldolase/citrate lyase family protein			6.344	1.917	3.76
>Motif-2	BCAL2018	6	CGCATCGCGC	15	9.34		putative acetylornithine deacetylase			1.8	2.357
>Motif-2	BCAM0160	12	CGCATCGCGC	21	9.34		putative exported protein			1.708	5.936	4.631	2.989
>Motif-2	BCAM0945	24	CGCATCGCGC	33	9.34		putative membrane protein				3.273	1.952
>Motif-2	BCAM2684	19	CGCATCGCGC	28	9.34		putative acetyltransferase		1.719	19.45		-1.62866	6.53
>Motif-2	BCAL0079	1	CGCGCCCCGT	10	9.32		ATP-dependent DNA helicase Rep			-1.5528	-2.15983	-3.28947	-1.74825	-1.52439
>Motif-2	BCAL2418	38	CGCGCCCCGT	47	9.32		putative exported protein
>Motif-2	BCAL0066	54	CGTGCCACGC	45	9.26		AraC family regulatory protein			-2.12766		8.359	-1.72712
>Motif-2	BCAL0422	14	CGCGCACCGC	23	9.18		DNA polymerase III, beta chain			-1.5949			3.739	-1.51745
>Motif-2	BCAL1288	36	CGCGCACCGC	27	9.18		family M23 peptidase				-1.5949	-1.62338
>Motif-2	BCAL2318	18	CGCGCACCGC	9	9.18		conserved hypothetical protein			-1.96078	-3.15457	-3.34448
>Motif-2	BCAM0500	47	CGCGCACCGC	38	9.18		putative exported protein				-1.8315
>Motif-2	BCAM1667	1	CGCGCACCGC	10	9.18		putative membrane protein			-1.51057	-1.56006	-2.34742
>Motif-2	BCAL2001	22	CGTGGCCCGC	31	9.1		LuxR superfamily regulatory protein
>Motif-2	BCAL2224	29	CGTGGCCCGC	20	9.1		glutamine synthetase			-1.79211	2.242		-2.29358	-1.7301
>Motif-2	BCAL2177	17	CGCGCGGCTC	8	9.09		putative lipoprotein			2.304	1.702	2.023	3.235
>Motif-2	BCAL2470	12	CGCGCGGCTC	21	9.09		Major Facilitator Superfamily protein	-1.56006				-1.7452	-1.71527
>Motif-2	BCAL2250	30	CGTGCCGCGT	39	9.09		LysR family regulatory protein
>Motif-2	BCAL1982	19	CGTGCCGCGT	10	9.09		peptide methionine sulfoxide reductase				2.226		5.942
>Motif-2	BCAL0686	26	CGCGCCACGA	17	9.09		fumarylacetoacetate (FAA) hydrolase family protein			1.767	1.899
>Motif-2	BCAL1020	11	CGCGCCACGA	2	9.09		putative diguanylate cyclase
>Motif-2	BCAL2852	13	CGCGCCACGA	4	9.09		putative diguanylate cyclase			1.512	1.616	2.406
>Motif-2	BCAS0051	59	CGCGCCACGA	50	9.09		putative glycerol utilisation-related protein			-1.64474			-1.63666
>Motif-2	BCAM0047	37	CGCGCTGCTC	46	9.09		putative transporter-LysE family	-1.81159	-1.98807	-2.1097	35.05	12.72	-1.9305
>Motif-2	BCAM2767	45	CGCGACGCTC	36	9.08		conserved hypothetical protein					-2.11416		-1.57729
>Motif-2	BCAL0334	31	CGCGGCGCGG	40	9.07		periplasmic solute-binding protein			-3.27869				-1.78571
>Motif-2	BCAL0818	21	CGCGGCGCGG	30	9.07		putative arabinose 5-phosphate isomerase					-2.04918
>Motif-2	BCAM0632	10	CGCGGCGCGG	19	9.07		putative acetyl transferase-GNAT family	-1.71233		-1.88324			-1.70358
>Motif-2	BCAS0009	17	CGCGGCGCGG	26	9.07		conserved hypothetical protein				2.014
>Motif-2	BCAL2252	40	CGCGGCGCGG	31	9.07		putative DNA photolyase			2.381	-2.27273		-1.66945
>Motif-2	BCAL3318	45	CGCGGCGCGG	36	9.07		putative RNA-methylase protein				-2.90698	-1.82149
>Motif-2	BCAM1556	28	CGCGGCGCGG	19	9.07		putative succinylglutamate desuccinylase/ aspartoacylase
>Motif-2	BCAM1803	26	CGCGGCGCGG	17	9.07		conserved hypothetical protein			2.269
>Motif-2	BCAL2917	44	CGCGGCGCGG	35	9.07		conserved hypothetical protein			1.523
>Motif-2	BCAL0211	4	CGCGTCGCGG	13	9.07		conserved hypothetical protein			2.43	-1.76367
>Motif-2	BCAL1478	16	CGCGTCGCGG	25	9.07		putative hydrolase			4.121	1.68
>Motif-2	BCALR2458	2	CGCGTCGCGG	11	9.07		tRNA-Arg			-2.21239		-2.15517
>Motif-2	BCAL0797	40	CGCGTCGCGG	31	9.07		putative histidinol-phosphate aminotransferase			-2.15517	-2.12766	-3.48432	-1.91571
>Motif-2	BCAL2453	39	CGCGTCGCGG	30	9.07		putative membrane protein				1.99		2.358
>Motif-2	BCAL2909	31	CGCGTCGCGG	22	9.07		long-chain acyl-CoA thioester hydrolase			-1.76991
>Motif-2	BCAM0983	35	CGCGTCGCGG	26	9.07		3-isopropylmalate dehydratase large subunit 1				2.534
>Motif-2	BCAL1218	43	CGCGGTACGC	34	9.07		putative agmatinase
>Motif-2	BCAM1232	44	CGCGGTACGC	53	9.07		LysR family regulatory protein				1.853	2.498
>Motif-2	BCAS0194	35	CGCGGTACGC	44	9.07		conserved hypothetical protein			5.768	2.778	3.648
>Motif-2	BCAL1011	28	CGCGTGACGC	37	9.07		sigma-54 interacting response regulator protein
>Motif-2	BCAL2859	25	CGCGTGACGC	34	9.07		sigma-54 interacting response regulator protein			2.076		1.581		2.722
>Motif-2	BCAL3332	41	CGCGTGACGC	32	9.07		aminopeptidase P			1.653
>Motif-2	BCAM0498	22	CGCGTGACGC	31	9.07		putative aldehyde dehydrogenase		3.238	1.675	1.898	-2.68097
>Motif-2	BCAM1830	42	CGCGTTACGC	51	9.06		putative exported protein				8.527	6.231		1.575
>Motif-2	BCAL0493	13	CGGGGCGCGC	4	9		putative homoserine O-acetyltransferase				-1.54799	-2.11416		-1.75131
>Motif-2	BCAL1837	19	CGGGGCGCGC	10	9		conserved hypothetical protein			1.507		-1.53374	-1.54083
>Motif-2	BCAL3302	31	CGGGGCGCGC	40	9		putative ATP-dependent DNA helicase
>Motif-2	BCAM0014	22	CGGGGCGCGC	31	9		TetR family regulatory protein				1.652		7.085
>Motif-2	BCAM0060	8	CGGGGCGCGC	17	9		3-carboxy-cis,cis-muconate cycloisomerase			1.721		2.137
>Motif-2	BCAM0497	18	CGGGTCGCGC	9	9		putative lipoprotein			-1.5674				-1.60514
>Motif-2	BCAL2764	30	CGGGTCGCGC	39	9		MviN-like protein		-1.6	-1.66389	-2.06186	-2.01207
>Motif-2	BCAM1862	8	CGGGTCGCGC	17	9		LysR family regulatory protein

## Sheet: Motif-3
	Sass et al. 2015			Genome-wide transcription start site profiling in biofilm-grown Burkholderia cenocepacia J2315
Table S06: Promoter motifs based on DMINDA analysis
****************************************
COMMAND LINE SUMMARY
****************************************
Parameters: -t 0.90 -s 5 -e 1 -c 0 -u 0.95 -n 0.40-E									---------------Query position weight matrix:---------------
Motif conservation level in promoter sequences (-t): 0.90										1	2	3	4	5	6	7	8	9	10
Simulation times in Pvalue framework (-s): 5									A	0	0	0	0	2	3	4	0	0	0
Enlargement times for initial motif (-e): 1									G	36	40	4	40	6	16	23	0	40	0
Enlarge degree base on initial motif (-c): 0									C	4	0	36	0	29	16	3	40	0	40
Motif conservation level in background (-u): 0.95									T	0	0	0	0	3	5	10	0	0	0
Threshold of weak-conservered patterns (-n): 0.40									IC	1.31	1.77	1.3	1.77	0.6	0.17	0.38	1.76	1.77	1.76
Do further expansion of closures: On
*********************************************************
Motif-3
*********************************************************
Consensus: GGCGCSGCGC
Motif length: 10
Binding sites number: 204
Pvalue: 3.45e-21
									Expression change compared to control condition (Sass et al. 2013, ref. 19)
#Motif	Info	Start	Motif	End	Score		Annotation	Reduced iron	Low pH	Reduced oxygen	Stat phase LB medium	Stat phase glucose	Oxidative stress	Heat stress
>Motif-3	BCAL0645	39	GGCGCGGCGC	30	14.82		sulfate-binding protein precursor		-2.0284	-1.77305	-1.96464	-5.29101	-2.63158	-2.94118
>Motif-3	BCAL2418	43	GGCGCGGCGC	34	14.82		putative exported protein
>Motif-3	BCAL3029	11	GGCGCGGCGC	2	14.82		putative alkane monooxygenase			-1.5456		3.356
>Motif-3	BCAL0334	29	GGCGCGGCGC	38	14.82		periplasmic solute-binding protein			-3.27869				-1.78571		red: fold upregulation
>Motif-3	BCAL0510	23	GGCGCGGCGC	32	14.82		conserved hypothetical protein	-1.56006	-1.95695	6.286				1.545		blue: fold downregulation
>Motif-3	BCAL0818	19	GGCGCGGCGC	28	14.82		putative arabinose 5-phosphate isomerase					-2.04918
>Motif-3	BCAL1880	28	GGCGCGGCGC	37	14.82		GTP-binding protein EngA			-1.51976	-2.23714	-2.29358	-1.80832
>Motif-3	BCAL1981	32	GGCGCGGCGC	41	14.82		conserved hypothetical protein				1.725		1.752
>Motif-3	BCAL3322	37	GGCGCGGCGC	46	14.82		putative DNA-binding protein			2.16
>Motif-3	BCAM0722	38	GGCGCGGCGC	47	14.82		putative O-methyltransferase
>Motif-3	BCAM0827	8	GGCGCGGCGC	17	14.82		putative voltage gated chloride channel membrane protein				-1.88324
>Motif-3	BCAM2606	9	GGCGCGGCGC	18	14.82		putative transposase				1.693	2.466	-1.72117
>Motif-3	BCAS0352	32	GGCGCGGCGC	41	14.82		AraC family regulatory protein			1.634	-1.74216
>Motif-3	BCAL0161	37	GGCGCGGCGC	46	14.82		conserved hypothetical protein			4.726	2.882	1.593	1.86
>Motif-3	BCAL1969	12	GGCGCGGCGC	21	14.82		putative lipase			-1.74825	-2.1692	-1.71527	-1.7762
>Motif-3	BCAM2633	20	GGCGCGGCGC	29	14.82		streptomycin 3''-kinase
>Motif-3	BCAL0119	38	GGCGCCGCGC	29	14.8		BadF/BadG/BcrA/BcrD ATPase family protein			3.084	2.179	3.043
>Motif-3	BCAL0192	35	GGCGCCGCGC	26	14.8		transporter system transport protein						-1.51057
>Motif-3	BCAL0744	37	GGCGCCGCGC	28	14.8		Appr-1-p processing enzyme family protein			3.318		2.365
>Motif-3	BCAL0905	20	GGCGCCGCGC	11	14.8		conserved hypothetical protein			3.871
>Motif-3	BCAL1818	15	GGCGCCGCGC	24	14.8		metallo-beta-lactamase superfamily protein	-1.71233			-2.10084	2.665	-9.25926
>Motif-3	BCAL1981	42	GGCGCCGCGC	33	14.8		conserved hypothetical protein				1.725		1.752
>Motif-3	BCAL2418	33	GGCGCCGCGC	42	14.8		putative exported protein
>Motif-3	BCAM0827	18	GGCGCCGCGC	9	14.8		putative voltage gated chloride channel membrane protein				-1.88324
>Motif-3	BCAM0916	31	GGCGCCGCGC	40	14.8		conserved hypothetical protein				-2.28833
>Motif-3	BCAM1415	35	GGCGCCGCGC	26	14.8		AraC family regulatory protein				1.608	1.542
>Motif-3	BCAM1452	35	GGCGCCGCGC	44	14.8		putative fusaric acid resistance transporter protein FusC			2.331	1.513
>Motif-3	BCAM1554	13	GGCGCCGCGC	4	14.8		putative diguanylate cyclase				2.364	1.977
>Motif-3	BCAM1556	35	GGCGCCGCGC	26	14.8		putative succinylglutamate desuccinylase/ aspartoacylase
>Motif-3	BCAM1856	14	GGCGCCGCGC	5	14.8		IclR family regulatory protein
>Motif-3	BCAM1856	9	GGCGCCGCGC	18	14.8		IclR family regulatory protein
>Motif-3	BCAM2839	15	GGCGCCGCGC	24	14.8		two-component regulatory system, sensor kinase protein			-1.8622
>Motif-3	BCAS0194	28	GGCGCCGCGC	37	14.8		conserved hypothetical protein			5.768	2.778	3.648
>Motif-3	BCAS0378	10	GGCGCCGCGC	1	14.8		LuxR superfamily regulatory protein
>Motif-3	BCAL2401	14	GGCGCCGCGC	23	14.8		putative exported protein			1.76	3.433	3.526
>Motif-3	BCAL0688	30	GGCGCGTCGC	21	14.04		conserved hypothetical protein			2.785	1.645	1.553
>Motif-3	BCAL0905	29	GGCGCGTCGC	38	14.04		conserved hypothetical protein			3.871
>Motif-3	BCAL1478	14	GGCGCGTCGC	23	14.04		putative hydrolase			4.121	1.68
>Motif-3	BCAL2286	15	GGCGCGTCGC	24	14.04		putative membrane protein	-2.19298	-1.97239	-1.69205		-1.51976	-1.54083
>Motif-3	BCAS0646A	24	GGCGCCTCGC	33	14.03		putative DNA-binding protein		1.755
>Motif-3	BCAL3437	35	GGCGCTGCGC	26	13.58		putative (di)nucleoside polyphosphate hydrolase				2.484	1.991
>Motif-3	BCAM0938	21	GGCGCTGCGC	30	13.58		acetyltransferase (GNAT) family protein		-1.5528		-1.57233	-1.65017	-2.1322
>Motif-3	BCAM0941	32	GGCGCTGCGC	23	13.58		6-phosphogluconate dehydrogenase, decarboxylating	1.691	1.724	-1.55039
>Motif-3	BCAL0496	39	GGCGCAGCGC	30	12.95		putative acetylglutamate kinase			-1.52439	-3.78788	-2.54453
>Motif-3	BCAL1630	27	GGCGCAGCGC	18	12.95		conserved hypothetical protein			-1.94175		-1.72712	-2.22717	-1.65563
>Motif-3	BCAL2016	8	GGCGCAGCGC	17	12.95		2-C-methyl-D-erythritol 4-phosphate cytidylyltransferase				-2.46914	-1.63666	-1.91939
>Motif-3	BCAL2117	25	GGCGCAGCGC	34	12.95		putative ATP-dependent RNA helicase			-4.65116	-19.3424	-8.77193	-1.60514	-1.62075
>Motif-3	BCAL2124	43	GGCGCAGCGC	34	12.95		AraC family regulatory protein		1.639	1.791	1.791	2.077
>Motif-3	BCAS0763	18	GGCGCAGCGC	9	12.95		putative dienelactone hydrolase family protein						-1.64474	-1.57233
>Motif-3	BCAL0441	42	GGCGCGACGC	33	12.83		putative L-lactate permease	1.701	1.569	1.672	3.46	12.26		1.85
>Motif-3	BCAL1899	27	GGCGCGACGC	36	12.83		DNA polymerase III subunit gamma				1.645		1.822
>Motif-3	BCAM0547	3	GGCGCGACGC	12	12.83		putative LysE type translocator	-1.82815	-1.84502		-1.51745
>Motif-3	BCAM2505	20	GGCGCGACGC	29	12.83		AraC family regulatory protein				1.604
>Motif-3	BCAM2613	22	GGCGCGACGC	31	12.83		conserved hypothetical protein
>Motif-3	BCAL0465	41	GGCGCCACGC	32	12.82		peptide deformylase			1.548	1.85		20.75
>Motif-3	BCAL2401	19	GGCGCCACGC	10	12.82		putative exported protein			1.76	3.433	3.526
>Motif-3	BCAL2063	35	GGCGCTTCGC	44	12.81		inosine-5'-monophosphate dehydrogenase				2.794		2.46
>Motif-3	BCAL2839	36	GGCGCTTCGC	45	12.81		fructose-bisphosphate aldolase
>Motif-3	BCAM2427	35	GGCGCTTCGC	44	12.81		conserved hypothetical protein			-2.079	-1.7094	-1.98807	-2.35294
>Motif-3	BCAM2710	37	GGCGCTTCGC	46	12.81		putative acetyl-CoA synthetase			10.44	1.569	1.638
>Motif-3	BCAL0493	15	GGCGGGGCGC	6	12.61		putative homoserine O-acetyltransferase				-1.54799	-2.11416		-1.75131
>Motif-3	BCAL2075	17	GGCGGGGCGC	8	12.61		putative ATP-binding protein			-1.58983	-1.61812	-2.66667	-2.38095
>Motif-3	BCAM1809	22	GGCGGGGCGC	13	12.61		MerR family regulatory protein			1.867	1.563
>Motif-3	BCAM2814	22	GGCGGGGCGC	31	12.61		putative ATP-dependent RNA helicase RhlE				-1.83486	-2.14133
>Motif-3	BCAL0079	13	GGCGGCGCGC	22	12.6		ATP-dependent DNA helicase Rep			-1.5528	-2.15983	-3.28947	-1.74825	-1.52439
>Motif-3	BCAL0644	37	GGCGGCGCGC	28	12.6		dihydrodipicolinate synthetase family protein			-1.66667	-2.17865	-2.58398	-1.89036
>Motif-3	BCAL1462	20	GGCGGCGCGC	11	12.6		putative Trp repressor binding protein			1.992	-2.18818	-1.89394	-2.04499
>Motif-3	BCAL1539	36	GGCGGCGCGC	45	12.6		putative exported protein	1.911	1.527		2.35	1.943
>Motif-3	BCAL2403	1	GGCGGCGCGC	10	12.6		putative LPS core biosynthesis protein, wabP			-1.70358	-3.22581	-2.73973	-1.72117
>Motif-3	BCAL2779	27	GGCGGCGCGC	18	12.6		Pirin-like protein	-1.52905
>Motif-3	BCAL2780	44	GGCGGCGCGC	35	12.6		putative thioredoxin protein			2.265	5.037	1.522	80.65
>Motif-3	BCAL3032	26	GGCGGCGCGC	35	12.6		putative ATPase protein
>Motif-3	BCALR3349	32	GGCGGCGCGC	41	12.6		misc_RNA, bacterial RNase P class A	2.474	2.795	2.026	1.744
>Motif-3	BCAM0282	32	GGCGGCGCGC	41	12.6		conserved hypothetical protein			4.937	1.561	1.773
>Motif-3	BCAM1591A	15	GGCGGCGCGC	6	12.6		putative exported protein	-1.54083			3.161	2.797	1.555	1.713
>Motif-3	BCAM1867	42	GGCGGCGCGC	33	12.6		putative Mg(2+) transport ATPase
>Motif-3	BCAM2625	13	GGCGGCGCGC	4	12.6		conserved hypothetical protein			2.561	2.389	6.241
>Motif-3	BCAL0063	26	GGCGGCGCGC	17	12.6		putative FMN flavoprotein		-1.59236			7.382
>Motif-3	BCALR1552	9	GGCGCATCGC	18	12.18		tRNA-Leu
>Motif-3	BCAL2351	27	GGCGCATCGC	18	12.18		putative lipoprotein			-1.50602		1.905	-1.57233
>Motif-3	BCAL2788	15	GGCGCATCGC	6	12.18		flavin reductase family protein
>Motif-3	BCAL3119	32	GGCGCATCGC	41	12.18		nucleotide sugar epimerase/dehydratase			-1.51976	-1.6
>Motif-3	BCAL0794	10	GGCGTGGCGC	19	12.05		conserved hypothetical protein			1.865	-1.80832	-2.00401
>Motif-3	BCAM1594	12	GGCGTGGCGC	3	12.05		conserved hypothetical protein			1.75	2.144	1.518		2.266
>Motif-3	BCAL0563	37	GGCGTCGCGC	28	12.04		putative flagellar basal body P-ring formation protein FlgA
>Motif-3	BCAL1054	34	GGCGTCGCGC	43	12.04		putative lipoprotein
>Motif-3	BCAL2470	22	GGCGTCGCGC	31	12.04		Major Facilitator Superfamily protein	-1.56006				-1.7452	-1.71527
>Motif-3	BCAM2613	32	GGCGTCGCGC	23	12.04		conserved hypothetical protein
>Motif-3	BCAL0079	23	GGCGCGCCGC	14	11.98		ATP-dependent DNA helicase Rep			-1.5528	-2.15983	-3.28947	-1.74825	-1.52439
>Motif-3	BCAL0686	21	GGCGCGCCGC	30	11.98		fumarylacetoacetate (FAA) hydrolase family protein			1.767	1.899
>Motif-3	BCAL0761	21	GGCGCGCCGC	12	11.98		conserved hypothetical protein				-3.10559	-3.89105
>Motif-3	BCAL0813	1	GGCGCGCCGC	10	11.98		putative RNA polymerase sigma-54 factor			6.269	4.267	4.491
>Motif-3	BCAL1229	14	GGCGCGCCGC	5	11.98		putative lipoprotein			1.524	-2.07469	-2.15054	-1.71233
>Motif-3	BCAL1462	10	GGCGCGCCGC	19	11.98		putative Trp repressor binding protein			1.992	-2.18818	-1.89394	-2.04499
>Motif-3	BCAL2387	41	GGCGCGCCGC	32	11.98		uracil phosphoribosyltransferase
>Motif-3	BCAL2386	28	GGCGCGCCGC	37	11.98		putative dehydrogenase			2.112	-2.7933	-2.31481	-1.94553
>Motif-3	BCAL3176	16	GGCGCGCCGC	25	11.98		AraC family regulatory protein		-1.80832		1.816	1.648
>Motif-3	BCAS0755	21	GGCGCGCCGC	12	11.98		putative membrane protein			-3.22581	-1.66945	-2.10526
>Motif-3	BCAS0755	14	GGCGCGCCGC	23	11.98		putative membrane protein			-3.22581	-1.66945	-2.10526
>Motif-3	BCAL0063	16	GGCGCGCCGC	25	11.98		putative FMN flavoprotein		-1.59236			7.382
>Motif-3	BCAL2740	22	GGCGCGCCGC	31	11.98		high-affinity nickel transport protein			1.547	1.644
>Motif-3	BCAL2734	31	GGCGGGTCGC	40	11.83		conserved hypothetical protein			14.91	213.3	83.29	3.717	2.029
>Motif-3	BCAL2780	46	GGGGCGGCGC	37	11.75		putative thioredoxin protein			2.265	5.037	1.522	80.65
>Motif-3	BCAS0410	10	GGGGCGGCGC	1	11.75		conserved hypothetical protein			2.92		3.684	-2.46914
>Motif-3	BCAL2115A	35	GGGGCGGCGC	44	11.75		family M22 non-peptidase homologue
>Motif-3	BCAL0507	14	GGGGCCGCGC	5	11.73		diaminopimelate epimerase
>Motif-3	BCAL1035	16	GGGGCCGCGC	7	11.73		putative trehalose-phosphatase	-1.80505	-1.85185
>Motif-3	BCAL1871	44	GGGGCCGCGC	35	11.73		kup system potassium uptake protein				-1.70358	-1.75747	-2.1692
>Motif-3	BCAL1921	19	GGGGCCGCGC	10	11.73		conserved hypothetical protein			4.235			2.33
>Motif-3	BCAL3179	16	GGGGCCGCGC	7	11.73		probable D-lactate dehydrogenase			2.276	3.697	5.493		2.425
>Motif-3	BCAM1306	21	GGGGCCGCGC	30	11.73		putative amino acid permease		-1.70648		2.352		2.866
>Motif-3	BCAM2332	30	GGGGCCGCGC	39	11.73		LysR family regulatory protein				-2.6178	-1.8315	-2.57732
>Motif-3	BCAS0749	24	GGGGCCGCGC	15	11.73		putative lipoprotein				1.986
>Motif-3	BCAL0765	12	CGCGCGGCGC	3	11.72		putative exported protein			-1.81818	-3.03951	-2.23714	-1.9305
>Motif-3	BCAL0813	13	CGCGCGGCGC	4	11.72		putative RNA polymerase sigma-54 factor			6.269	4.267	4.491
>Motif-3	BCAL1050	27	CGCGCGGCGC	18	11.72		putative glycosyltransferase			3.177			-1.70068
>Motif-3	BCAL1623	13	CGCGCGGCGC	4	11.72		conserved hypothetical protein			1.903	3.869	5.359
>Motif-3	BCAL1818	25	CGCGCGGCGC	16	11.72		metallo-beta-lactamase superfamily protein	-1.71233			-2.10084	2.665	-9.25926
>Motif-3	BCAL2386	40	CGCGCGGCGC	31	11.72		putative dehydrogenase			2.112	-2.7933	-2.31481	-1.94553
>Motif-3	BCAL2403	39	CGCGCGGCGC	30	11.72		putative LPS core biosynthesis protein, wabP			-1.70358	-3.22581	-2.73973	-1.72117
>Motif-3	BCALR2458	41	CGCGCGGCGC	32	11.72		tRNA-Arg			-2.21239		-2.15517
>Motif-3	BCAL3338	42	CGCGCGGCGC	33	11.72		holliday junction DNA helicase			-1.55039	-4.7619	-5.34759	-2.02429
>Motif-3	BCAM0916	41	CGCGCGGCGC	32	11.72		conserved hypothetical protein				-2.28833
>Motif-3	BCAM1556	30	CGCGCGGCGC	21	11.72		putative succinylglutamate desuccinylase/ aspartoacylase
>Motif-3	BCAM1856	19	CGCGCGGCGC	10	11.72		IclR family regulatory protein
>Motif-3	BCAM2835	18	CGCGCGGCGC	9	11.72		putative esterase					2.264	-1.54083
>Motif-3	BCAM2839	25	CGCGCGGCGC	16	11.72		two-component regulatory system, sensor kinase protein			-1.8622
>Motif-3	BCAS0194	38	CGCGCGGCGC	29	11.72		conserved hypothetical protein			5.768	2.778	3.648
>Motif-3	BCAL0119	28	CGCGCGGCGC	37	11.72		BadF/BadG/BcrA/BcrD ATPase family protein			3.084	2.179	3.043
>Motif-3	BCAL0192	25	CGCGCGGCGC	34	11.72		transporter system transport protein						-1.51057
>Motif-3	BCAL0744	27	CGCGCGGCGC	36	11.72		Appr-1-p processing enzyme family protein			3.318		2.365
>Motif-3	BCAL0905	10	CGCGCGGCGC	19	11.72		conserved hypothetical protein			3.871
>Motif-3	BCAL1229	2	CGCGCGGCGC	11	11.72		putative lipoprotein			1.524	-2.07469	-2.15054	-1.71233
>Motif-3	BCAL2387	29	CGCGCGGCGC	38	11.72		uracil phosphoribosyltransferase
>Motif-3	BCAM1556	25	CGCGCGGCGC	34	11.72		putative succinylglutamate desuccinylase/ aspartoacylase
>Motif-3	BCAM2468	9	CGCGCGGCGC	18	11.72		putative aldehyde dehydrogenase family protein			10.24	1.667	1.806
>Motif-3	BCAS0755	9	CGCGCGGCGC	18	11.72		putative membrane protein			-3.22581	-1.66945	-2.10526
>Motif-3	BCAL0519	21	CGCGCCGCGC	30	11.71		putative GMC oxidoreductase			2.707
>Motif-3	BCAL0526	33	CGCGCCGCGC	42	11.71		flagellar hook-basal body complex protein FliE	1.59	1.762	2.777	-4.92611	-7.5188	-4.23729	-5.98802
>Motif-3	BCAL0645	29	CGCGCCGCGC	38	11.71		sulfate-binding protein precursor		-2.0284	-1.77305	-1.96464	-5.29101	-2.63158	-2.94118
>Motif-3	BCAL0765	2	CGCGCCGCGC	11	11.71		putative exported protein			-1.81818	-3.03951	-2.23714	-1.9305
>Motif-3	BCAL0813	3	CGCGCCGCGC	12	11.71		putative RNA polymerase sigma-54 factor			6.269	4.267	4.491
>Motif-3	BCAL1623	3	CGCGCCGCGC	12	11.71		conserved hypothetical protein			1.903	3.869	5.359
>Motif-3	BCAL2252	32	CGCGCCGCGC	41	11.71		putative DNA photolyase			2.381	-2.27273		-1.66945
>Motif-3	BCAL2386	30	CGCGCCGCGC	39	11.71		putative dehydrogenase			2.112	-2.7933	-2.31481	-1.94553
>Motif-3	BCAL2403	29	CGCGCCGCGC	38	11.71		putative LPS core biosynthesis protein, wabP			-1.70358	-3.22581	-2.73973	-1.72117
>Motif-3	BCALR2458	31	CGCGCCGCGC	40	11.71		tRNA-Arg			-2.21239		-2.15517
>Motif-3	BCAM1556	20	CGCGCCGCGC	29	11.71		putative succinylglutamate desuccinylase/ aspartoacylase
>Motif-3	BCAM2835	8	CGCGCCGCGC	17	11.71		putative esterase					2.264	-1.54083
>Motif-3	BCAL2740	24	CGCGCCGCGC	33	11.71		high-affinity nickel transport protein			1.547	1.644
>Motif-3	BCAL0334	39	CGCGCCGCGC	30	11.71		periplasmic solute-binding protein			-3.27869				-1.78571
>Motif-3	BCAL0510	33	CGCGCCGCGC	24	11.71		conserved hypothetical protein	-1.56006	-1.95695	6.286				1.545
>Motif-3	BCAL0818	29	CGCGCCGCGC	20	11.71		putative arabinose 5-phosphate isomerase					-2.04918
>Motif-3	BCAL1229	12	CGCGCCGCGC	3	11.71		putative lipoprotein			1.524	-2.07469	-2.15054	-1.71233
>Motif-3	BCAL1853	15	CGCGCCGCGC	6	11.71		putative cystathionine beta-lyase	-1.55039		-2.38095			2.125
>Motif-3	BCAL1880	38	CGCGCCGCGC	29	11.71		GTP-binding protein EngA			-1.51976	-2.23714	-2.29358	-1.80832
>Motif-3	BCAL2387	39	CGCGCCGCGC	30	11.71		uracil phosphoribosyltransferase
>Motif-3	BCAM0632	18	CGCGCCGCGC	9	11.71		putative acetyl transferase-GNAT family	-1.71233		-1.88324			-1.70358
>Motif-3	BCAM2606	19	CGCGCCGCGC	10	11.71		putative transposase				1.693	2.466	-1.72117
>Motif-3	BCAS0755	19	CGCGCCGCGC	10	11.71		putative membrane protein			-3.22581	-1.66945	-2.10526
>Motif-3	BCAL0161	47	CGCGCCGCGC	38	11.71		conserved hypothetical protein			4.726	2.882	1.593	1.86
>Motif-3	BCAL1969	22	CGCGCCGCGC	13	11.71		putative lipase			-1.74825	-2.1692	-1.71527	-1.7762
>Motif-3	BCAL2438	42	GGCGCTACGC	51	11.6		putative membrane protein				1.854	1.963
>Motif-3	BCAL0156	20	GGCGACGCGC	11	11.57		AnsC family regulatory protein			2.124
>Motif-3	BCAL0688	20	GGCGACGCGC	29	11.57		conserved hypothetical protein			2.785	1.645	1.553
>Motif-3	BCAL0794	39	GGCGACGCGC	30	11.57		conserved hypothetical protein			1.865	-1.80832	-2.00401
>Motif-3	BCAM1457	37	GGCGACGCGC	28	11.57		cytosine deaminase					1.531
>Motif-3	BCAS0157	2	GGCGACGCGC	11	11.57		conserved hypothetical protein
>Motif-3	BCAL1714	37	GGCGGTGCGC	46	11.38		conserved hypothetical protein	-1.55521	-1.52905	-2.02429	-2.66667	-2.6738	-1.8622
>Motif-3	BCAL0986	33	GGCGTGTCGC	24	11.28		serine peptidase, family S49	1.639	1.533	1.633
>Motif-3	BCAL2884	34	GGCGTGTCGC	25	11.28		serine peptidase, family S49
>Motif-3	BCAM1778	19	GGCGTCTCGC	28	11.26		LysR family regulatory protein			1.962			-1.63666
>Motif-3	BCAL0563	39	GGGGCGTCGC	30	10.97		putative flagellar basal body P-ring formation protein FlgA
>Motif-3	BCAL1556	10	GGGGCGTCGC	1	10.97		ribose 5-phosphate isomerase A				-1.77305	-2.1978	-1.64745
>Motif-3	BCAL1483	22	CGCGCGTCGC	31	10.95		50S ribosomal protein L35			-3.663	-5.34759	-1.91205	-1.75439	-1.75747
>Motif-3	BCAM1457	27	CGCGCGTCGC	36	10.95		cytosine deaminase					1.531
>Motif-3	BCAL2753	25	CGCGCGTCGC	34	10.95		putative regulatory protein			2.639
>Motif-3	BCAL0768	36	CGCGCGTCGC	27	10.95		conserved hypothetical protein	-1.52207	-1.67785		-1.69205		12.06
>Motif-3	BCAM2330	14	CGCGCGTCGC	5	10.95		putative membrane protein		-1.52672	2.201	2.574	4.943
>Motif-3	BCAS0157	12	CGCGCGTCGC	3	10.95		conserved hypothetical protein
>Motif-3	BCAL2643	47	CGCGCCTCGC	38	10.93		superoxide dismutase SodC			1.784
>Motif-3	BCAM1232	47	CGCGCCTCGC	38	10.93		LysR family regulatory protein				1.853	2.498
>Motif-3	BCAL0808	30	GGCGTTGCGC	21	10.82		P-loop ATPase protein family protein			2.92	2.442	2.731	1.52
>Motif-3	BCAL3215	19	GGCGAGTCGC	10	10.8		cysteine peptidase, family C44
>Motif-3	BCAL3215	9	GGCGACTCGC	18	10.79		cysteine peptidase, family C44
>Motif-3	BCAM1188	38	GGCGACTCGC	47	10.79		putative L-asparaginase II			-4.06504	-6.13497		-4.329	-5.84795
>Motif-3	BCAL2915	39	GGCGGCACGC	30	10.61		dihydrofolate reductase			-2.02429	-2.71003	-2.18341
>Motif-3	BCAM2476	25	GGCGGCACGC	34	10.61		putative NH(3)-dependent NAD(+) synthetase		-2.05761		-1.57233	-2.23214	-1.67224
>Motif-3	BCAM2517	23	GGCGGCACGC	14	10.61		putative membrane protein				-3.44828	-3.38983	-1.52672
>Motif-3	BCAL3168	42	GGCGGCACGC	33	10.61		putative isomerase
>Motif-3	BCALR1726	17	GGCGGTTCGC	8	10.6		misc_RNA, cobalamin riboswitch	-1.51515	-1.89036	-1.56495
>Motif-3	BCAL1462	23	CGCGCTGCGC	32	10.49		putative Trp repressor binding protein			1.992	-2.18818	-1.89394	-2.04499
>Motif-3	BCAL3370	30	CGCGCTGCGC	39	10.49		gamma-glutamyl phosphate reductase			5.101	-1.94175	-1.67785
>Motif-3	BCAS0763	8	CGCGCTGCGC	17	10.49		putative dienelactone hydrolase family protein						-1.64474	-1.57233
>Motif-3	BCAL3391	35	CGCGCTGCGC	44	10.49		glyoxalase/bleomycin resistance protein/dioxygenase superfamily protein			1.547
>Motif-3	BCAM2739	43	CGCGCTGCGC	52	10.49		MoaA/NifB/PqqE family protein		1.524		-2.44499	-2.34192
>Motif-3	BCAL2016	18	CGCGCTGCGC	9	10.49		2-C-methyl-D-erythritol 4-phosphate cytidylyltransferase				-2.46914	-1.63666	-1.91939
>Motif-3	BCAL0048A	27	CGCGCTGCGC	18	10.49		TetR family regulatory protein				-1.9802	-1.50602	-1.65837
>Motif-3	BCAL3523	34	GGCGATGCGC	43	10.35		type II secretion system protein G			2.177	-1.6835	-1.82482	-2.57732
>Motif-3	BCAM0686	28	GGCGATGCGC	19	10.35		putative acetyltransferase-GNAT family					-1.59236
>Motif-3	BCAM0687	29	GGCGATGCGC	38	10.35		putative threonine efflux pump				1.569	1.957	-1.56986
>Motif-3	BCAM2406	38	GGCGATGCGC	47	10.35		putative membrane protein			2.144		-2.04082
>Motif-3	BCAL0533	6	GGCGCACCGC	15	10.12		putative amino-acid transporter transmembrane protein			1.934	-1.6129	-1.93798
>Motif-3	BCAL2016	25	GGCGCACCGC	16	10.12		2-C-methyl-D-erythritol 4-phosphate cytidylyltransferase				-2.46914	-1.63666	-1.91939

## Sheet: Motif-4
	Sass et al. 2015			Genome-wide transcription start site profiling in biofilm-grown Burkholderia cenocepacia J2315
Table S06: Promoter motifs based on DMINDA analysis
****************************************
COMMAND LINE SUMMARY
****************************************
Parameters: -t 0.90 -s 5 -e 1 -c 0 -u 0.95 -n 0.40-E									---------------Query position weight matrix:---------------
Motif conservation level in promoter sequences (-t): 0.90										1	2	3	4	5	6	7	8	9	10
Simulation times in Pvalue framework (-s): 5									A	0	0	0	42	9	31	26	0	0	0
Enlargement times for initial motif (-e): 1									G	42	0	0	0	3	7	6	0	0	42
Enlarge degree base on initial motif (-c): 0									C	0	42	0	0	10	2	10	0	42	0
Motif conservation level in background (-u): 0.95									T	0	0	42	0	20	2	0	42	0	0
Threshold of weak-conservered patterns (-n): 0.40									IC	1.77	1.76	2.18	2.25	0.34	1	0.76	2.18	1.76	1.77
Do further expansion of closures: On
*********************************************************
Motif-4
*********************************************************
Consensus: GCTATAATCG
Motif length: 10
Binding sites number: 45
Pvalue: 2.40e-30
									Expression change compared to control condition (Sass et al. 2013, ref. 19)
#Motif	Info	Start	Motif	End	Score		Annotation	Reduced iron	Low pH	Reduced oxygen	Stat phase LB medium	Stat phase glucose	Oxidative stress	Heat stress
>Motif-4	BCAL0274	46	GCTATAATCG	55	18.19		penicillin-binding protein 1A		1.711	-1.81818		-2	-1.64474
>Motif-4	BCAL0702	44	GCTATAATCG	53	18.19		putative ferredoxin									red: fold upregulation
>Motif-4	BCAL1505	45	GCTATAATCG	54	18.19		conserved hypothetical protein				-3.59712	-2.94985				blue: fold downregulation
>Motif-4	BCAL2001	46	GCTATAATCG	55	18.19		LuxR superfamily regulatory protein
>Motif-4	BCAL2100	45	GCTATAATCG	54	18.19		putative aminotransferase
>Motif-4	BCAL2173	46	GCTATAATCG	55	18.19		putative hydrolase			4.408	1.627		1.579
>Motif-4	BCAL2765	45	GCTATAATCG	54	18.19		30S ribosomal protein S20	1.664	2.188	-2.43309	-5.40541	-5.46448	-1.56495
>Motif-4	BCAL2843	46	GCTATAATCG	55	18.19		putative branched-chain amino acid transport protein			2.406
>Motif-4	BCAL2928	47	GCTATAATCG	56	18.19		30S ribosomal protein S16			-2.1692	-3.28947	-4.13223		-1.88324
>Motif-4	BCAM0075	46	GCTATAATCG	55	18.19		TetR family regulatory protein
>Motif-4	BCAM0432	44	GCTATAATCG	53	18.19		putative exported protein			-1.97628	-1.93424	-1.53139	-1.55763
>Motif-4	BCAL1991	46	GCTATAATCG	55	18.19		ABC transporter ATP-binding protein		1.577
>Motif-4	BCAL0185	45	GCTAAAATCG	54	17.12		LysR family regulatory protein	1.885		-1.66945			1.501
>Motif-4	BCAL2071	46	GCTAAAATCG	55	17.12		SSRA-binding protein
>Motif-4	BCAL3014	46	GCTAAAATCG	55	17.12		ribonuclease PH			1.67		-1.67785
>Motif-4	BCAM0900	46	GCTAAAATCG	55	17.12		putative exported protein			2.288	-1.5456
>Motif-4	BCAS0254	19	GCTAAAATCG	10	17.12		Major Facilitator Superfamily protein						7.345
>Motif-4	BCAL0708	57	GCTACAATCG	48	16.79		conserved hypothetical protein			2.02	2.206	3.188	1.603
>Motif-4	BCAL0707	45	GCTACAATCG	54	16.79		LysR family regulatory protein			1.743	1.949	1.587	1.683
>Motif-4	BCAL3332	44	GCTACAATCG	53	16.79		aminopeptidase P			1.653
>Motif-4	BCAL0273	44	GCTACAATCG	53	16.79		protein CyaY
>Motif-4	BCAL1859	45	GCTATACTCG	54	16.35		putative dihydrofolate reductase				-2.03666	-2.01613	-1.9802
>Motif-4	BCAM0915	44	GCTATACTCG	53	16.35		30S ribosomal protein S21 2		2.469	1.552
>Motif-4	BCAM1576	44	GCTATAGTCG	53	15.65		phosphoesterase family protein						-2.40964
>Motif-4	BCAL0476	45	GCTATGATCG	54	15.61		HpcH/HpaI aldolase/citrate lyase family protein			6.344	1.917	3.76
>Motif-4	BCAL0688	45	GCTATGATCG	54	15.61		conserved hypothetical protein			2.785	1.645	1.553
>Motif-4	BCAL1714	45	GCTATGATCG	54	15.61		conserved hypothetical protein	-1.55521	-1.52905	-2.02429	-2.66667	-2.6738	-1.8622
>Motif-4	BCAM0147	45	GCTATGATCG	54	15.61		hypothetical protein
>Motif-4	BCAL1628	46	GCTAAACTCG	55	15.28		conserved hypothetical protein			1.606	1.875
>Motif-4	BCAL1615	45	GCTAGAATCG	54	15.16		conserved hypothetical protein				-1.73611	-1.7094
>Motif-4	BCAL2646	46	GCTAGAATCG	55	15.16		methionyl-tRNA synthetase		1.542		-1.50602	-1.63399	-1.51057
>Motif-4	BCAL2714	45	GCTAGAATCG	54	15.16		50S ribosomal protein L28		2.548	-3.74532	-14.6413	-4.60829	-2.15517
>Motif-4	BCAL0626	46	GCTACACTCG	55	14.95		putative 2-nitropropane dioxygenase			3.398	2.518	2.041	1.666
>Motif-4	BCAL3338	46	GCTACACTCG	55	14.95		holliday junction DNA helicase			-1.55039	-4.7619	-5.34759	-2.02429
>Motif-4	BCAM1300	45	GCTAAAGTCG	54	14.58		protocatechuate 3,4-dioxygenase beta chain	-1.5083	-1.52672	-2.04918	2.125	5.009		1.936
>Motif-4	BCAL1034	45	GCTACAGTCG	54	14.25		SCO1/SenC family protein			6.917		-2.42718	-1.84502
>Motif-4	BCAL1250	44	GCTACAGTCG	53	14.25		putative glutathione S-transferase			1.626		1.667
>Motif-4	BCAM2613	47	GCTACGATCG	56	14.21		conserved hypothetical protein
>Motif-4	BCAL3322	45	GCTATCATCG	54	13.93		putative DNA-binding protein			2.16
>Motif-4	BCAL1411	44	GCTATGCTCG	53	13.77		putative exported protein		1.741	5.478	-1.80505	-3.125	-2.39234
>Motif-4	BCAL2279	48	GCTATGCTCG	57	13.77		conserved hypothetical protein (pseudogene)
>Motif-4	BCAL1282	13	GCTAGACTCG	4	13.31		putative membrane protein			4.169	6.769	35.94	1.709	2.014
>Motif-4	BCAL2178	47	GCTACTATCG	56	12.91		septum formation initiator
>Motif-4	BCAM2171	48	GCTAAGCTCG	57	12.7		putative rod shape-determining protein			5.741	1.513			-2.08333
>Motif-4	BCAM2719	46	GCTAAGCTCG	55	12.7		acetyltransferase (GNAT) family protein

## Sheet: Motif-5
	Sass et al. 2015			Genome-wide transcription start site profiling in biofilm-grown Burkholderia cenocepacia J2315
Table S06: Promoter motifs based on DMINDA analysis
****************************************
COMMAND LINE SUMMARY
****************************************
Parameters: -t 0.90 -s 5 -e 1 -c 0 -u 0.95 -n 0.40-E									---------------Query position weight matrix:---------------
Motif conservation level in promoter sequences (-t): 0.90										1	2	3	4	5	6	7	8	9	10
Simulation times in Pvalue framework (-s): 5									A	0	0	0	0	9	9	2	0	0	0
Enlargement times for initial motif (-e): 1									G	0	38	0	38	7	11	5	37	38	0
Enlarge degree base on initial motif (-c): 0									C	38	0	38	0	17	8	25	1	0	38
Motif conservation level in background (-u): 0.95									T	0	0	0	0	5	10	6	0	0	0
Threshold of weak-conservered patterns (-n): 0.40									IC	1.76	1.77	1.76	1.77	0.11	0.03	0.45	1.6	1.77	1.76
Do further expansion of closures: On
*********************************************************
Motif-5
*********************************************************
Consensus: CGCGCGCGGC
Motif length: 10
Binding sites number: 188
Pvalue: 1.94e-33
									Expression change compared to control condition (Sass et al. 2013, ref. 19)
#Motif	Info	Start	Motif	End	Score		Annotation	Reduced iron	Low pH	Reduced oxygen	Stat phase LB medium	Stat phase glucose	Oxidative stress	Heat stress
>Motif-5	BCAL0193A	43	CGCGCCCGGC	34	14.09		conserved hypothetical protein		-1.63132	1.705
>Motif-5	BCAL0194	2	CGCGCCCGGC	11	14.09		putative oxidoreductase				-1.94932	-2.2779	-1.60256
>Motif-5	BCAL0645	34	CGCGCCCGGC	43	14.09		sulfate-binding protein precursor		-2.0284	-1.77305	-1.96464	-5.29101	-2.63158	-2.94118
>Motif-5	BCAL0744	30	CGCGCCCGGC	21	14.09		Appr-1-p processing enzyme family protein			3.318		2.365
>Motif-5	BCAL0905	8	CGCGCGCGGC	17	14.09		conserved hypothetical protein			3.871						red: fold upregulation
>Motif-5	BCAL0929	1	CGCGCGCGGC	10	14.09		putative DeoR family glycerol-3-phosphate regulon repressor				1.801					blue: fold downregulation
>Motif-5	BCAL1049	14	CGCGCGCGGC	23	14.09		luciferase-like monooxygenase			4.196	1.884	2.434	2.438
>Motif-5	BCAL1050	29	CGCGCGCGGC	20	14.09		putative glycosyltransferase			3.177			-1.70068
>Motif-5	BCAL1478	19	CGCGCCCGGC	10	14.09		putative hydrolase			4.121	1.68
>Motif-5	BCAL1643	19	CGCGCGCGGC	28	14.09		putative ATP/GTP binding protein				-2.5	-1.62338
>Motif-5	BCAL1880	20	CGCGCCCGGC	11	14.09		GTP-binding protein EngA			-1.51976	-2.23714	-2.29358	-1.80832
>Motif-5	BCAL2699	36	CGCGCACGGC	45	14.09		NAD dependent epimerase/dehydratase family protein			1.759
>Motif-5	BCAL2758	39	CGCGCGCGGC	30	14.09		putative exodeoxyribonuclease VII large subunit			-1.66389	-2.80112	-1.9305
>Motif-5	BCAL2782	14	CGCGCGCGGC	5	14.09		putative pyridoxamine 5'-phosphate oxidase			6.081		-1.5456
>Motif-5	BCAL2800	35	CGCGCGCGGC	26	14.09		putative transcriptional regulator				-1.63399	-1.56495	-1.81159
>Motif-5	BCAL2827	2	CGCGCGCGGC	11	14.09		conserved hypothetical protein			1.954	3.555	5.14
>Motif-5	BCAL3013	18	CGCGCCCGGC	27	14.09		conserved hypothetical protein				-1.69779	-1.8797
>Motif-5	BCAL3014	32	CGCGCCCGGC	23	14.09		ribonuclease PH			1.67		-1.67785
>Motif-5	BCAL3291	32	CGCGCGCGGC	41	14.09		conserved hypothetical protein
>Motif-5	BCAL3337	7	CGCGCACGGC	16	14.09		crossover junction endodeoxyribonuclease			1.969	-1.60514	-1.57233	-1.5015
>Motif-5	BCAM0168	14	CGCGCACGGC	23	14.09		AraC family regulatory protein				2.833
>Motif-5	BCAM1139	8	CGCGCCCGGC	17	14.09		MarR family regulatory protein			8.291	-1.8797		-1.65289
>Motif-5	BCAM1206	4	CGCGCGCGGC	13	14.09		LysR family regulatory protein			2.325	1.854	2.174
>Motif-5	BCAM1480	42	CGCGCGCGGC	33	14.09		conserved hypothetical protein			27.64		3.941
>Motif-5	BCAM2154	21	CGCGCGCGGC	12	14.09		conserved hypothetical protein			7.243	2.646	3.718		4.523
>Motif-5	BCAM2154	14	CGCGCGCGGC	23	14.09		conserved hypothetical protein			7.243	2.646	3.718		4.523
>Motif-5	BCAM2190	14	CGCGCGCGGC	5	14.09		LysR family regulatory protein			-6.25
>Motif-5	BCAM2190	7	CGCGCGCGGC	16	14.09		LysR family regulatory protein			-6.25
>Motif-5	BCAM2531	37	CGCGCGCGGC	28	14.09		putative solute-binding component of ABC transporter			-1.95312
>Motif-5	BCAL1753	30	CGCGCACGGC	39	14.09		LysR family regulatory protein				-1.8797		-1.85185
>Motif-5	BCAL2776	25	CGCGCGCGGC	16	14.09		putative hydrolase
>Motif-5	BCAL3391	38	CGCGCGCGGC	29	14.09		glyoxalase/bleomycin resistance protein/dioxygenase superfamily protein			1.547
>Motif-5	BCAL0005	18	CGCGATCGGC	9	13.68		putative NADH-dependent flavin oxidoreductase			-1.52207	-1.84502	-2.30947	-1.6835
>Motif-5	BCAL0863	11	CGCGAGCGGC	2	13.68		cysteine peptidase, family C56	-1.59236			2.146	1.867	-1.51057
>Motif-5	BCAL0883	30	CGCGAGCGGC	39	13.68		TetR family regulatory protein			10.2	-1.57729	2.291	3.243	1.512
>Motif-5	BCAL0909	29	CGCGATCGGC	38	13.68		conserved hypothetical protein				-1.5083		-1.51515
>Motif-5	BCAL1073	38	CGCGATCGGC	47	13.68		glyoxalase/bleomycin resistance protein/dioxygenase superfamily protein				1.998	3.347
>Motif-5	BCAL1799	3	CGCGATCGGC	12	13.68		conserved hypothetical protein				-1.96078	-2.34742	-1.7452
>Motif-5	BCAL2075	10	CGCGAACGGC	1	13.68		putative ATP-binding protein			-1.58983	-1.61812	-2.66667	-2.38095
>Motif-5	BCAL2107	30	CGCGACCGGC	39	13.68		ABC transporter ATP-binding protein				-1.90114	-2.1097
>Motif-5	BCAL2304	25	CGCGAACGGC	34	13.68		putative D-beta-hydroxybutyrate dehydrogenase
>Motif-5	BCAL2305	34	CGCGAACGGC	25	13.68		putative potassium channel subunit		1.62	2.473	4.117	11.38		1.543
>Motif-5	BCAL2377A	1	CGCGATCGGC	10	13.68		putative transposase
>Motif-5	BCAL2412	16	CGCGAACGGC	7	13.68		putative ATP-dependent RNA helicase 2	-1.6835			-2.29358	-1.6835
>Motif-5	BCAL2800	11	CGCGACCGGC	20	13.68		putative transcriptional regulator				-1.63399	-1.56495	-1.81159
>Motif-5	BCAL3274	14	CGCGAGCGGC	5	13.68		putative ferrochelatase protein
>Motif-5	BCALR3349	21	CGCGAGCGGC	12	13.68		misc_RNA, bacterial RNase P class A	2.474	2.795	2.026	1.744
>Motif-5	BCAL3373	19	CGCGACCGGC	28	13.68		leucyl-tRNA synthetase				-1.87617	-2.6455
>Motif-5	BCAL3416	10	CGCGAACGGC	1	13.68		UDP-N-acetylmuramate:L-alanyl-gamma-D-glutamyl- meso-diaminopimelate ligase				-1.72117
>Motif-5	BCAM0049	12	CGCGACCGGC	3	13.68		CRP family regulatory protein			77.45	2.936
>Motif-5	BCAM0684	29	CGCGAGCGGC	20	13.68		putative oxidoreductase
>Motif-5	BCAM1162	39	CGCGAGCGGC	30	13.68		chemotaxis response regulator protein-glutamate methylesterase 3			1.533	-1.62602
>Motif-5	BCAM1872	15	CGCGATCGGC	6	13.68		putative membrane protein			1.755	1.506	1.803
>Motif-5	BCAM1873	32	CGCGATCGGC	41	13.68		glyoxalase/bleomycin resistance/dioxygenase superfamily protein				2.466	2.192
>Motif-5	BCAM2509	11	CGCGAACGGC	20	13.68		putative FucU/RbsD family transport protein			1.839
>Motif-5	BCAS0252	34	CGCGAACGGC	25	13.68		DJ-1/PfpI family protein			-1.84502			-1.69779
>Motif-5	BCALR1726	28	CGCGACCGGC	19	13.68		misc_RNA, cobalamin riboswitch	-1.51515	-1.89036	-1.56495
>Motif-5	BCALR2665	35	CGCGACCGGC	44	13.68		misc_RNA, cobalamin riboswitch			2.488
>Motif-5	BCAM1567	31	CGCGATCGGC	40	13.68		putative hydrolase			1.536		1.693	1.595
>Motif-5	BCAL0844	15	CGCGGGCGGC	24	12.86		putative membrane protein			1.951			-1.76678
>Motif-5	BCAL1539	32	CGCGGGCGGC	41	12.86		putative exported protein	1.911	1.527		2.35	1.943
>Motif-5	BCAL1818	22	CGCGGCCGGC	31	12.86		metallo-beta-lactamase superfamily protein	-1.71233			-2.10084	2.665	-9.25926
>Motif-5	BCAL2908	35	CGCGGCCGGC	44	12.86		fumarate hydratase class II	2.627		1.507
>Motif-5	BCAL2929	23	CGCGGACGGC	32	12.86		putative exported protein			3.973		2.053
>Motif-5	BCAL3317	14	CGCGGTCGGC	23	12.86		putative membrane protein			-2.44499	-3.34448	-3.7594	-1.88324
>Motif-5	BCAM0765	29	CGCGGGCGGC	38	12.86		aldose epimerase family protein			2.251
>Motif-5	BCAM0945	2	CGCGGCCGGC	11	12.86		putative membrane protein				3.273	1.952
>Motif-5	BCAM2190	11	CGCGGCCGGC	20	12.86		LysR family regulatory protein			-6.25
>Motif-5	BCAM2198	3	CGCGGCCGGC	12	12.86		serine peptidase, family S49			2.108	1.974	3.035
>Motif-5	BCAM2427	28	CGCGGGCGGC	37	12.86		conserved hypothetical protein			-2.079	-1.7094	-1.98807	-2.35294
>Motif-5	BCAS0106	11	CGCGGGCGGC	20	12.86		putative membrane protein			-1.52672	-1.62866	-2.14592
>Motif-5	BCAS0727	28	CGCGGCCGGC	37	12.86		putative oxidoredutase			4.191	1.913	1.583
>Motif-5	BCAL0161	4	CGCGGTCGGC	13	12.86		conserved hypothetical protein			4.726	2.882	1.593	1.86
>Motif-5	BCAL0148	24	CGCGGCCGGC	15	12.86		putative amidase			1.519
>Motif-5	BCAL0160	16	CGCGGTCGGC	7	12.86		putative methylase			-2.15517	-6.41026	-5.64972	-2.51256	-1.57233
>Motif-5	BCAL0808	23	CGCGGCCGGC	14	12.86		P-loop ATPase protein family protein			2.92	2.442	2.731	1.52
>Motif-5	BCAL1249	16	CGCGGCCGGC	7	12.86		putative PHB depolymerase			42.63	3.92	5.769	1.578
>Motif-5	BCAL2377A	18	CGCGGCCGGC	9	12.86		putative transposase
>Motif-5	BCAL2638	36	CGCGGGCGGC	27	12.86		argininosuccinate lyase				-2.20264	-2.65252
>Motif-5	BCAL2800	31	CGCGGCCGGC	22	12.86		putative transcriptional regulator				-1.63399	-1.56495	-1.81159
>Motif-5	BCAM0764	27	CGCGGGCGGC	18	12.86		LacI family regulatory protein
>Motif-5	BCAM1489	37	CGCGGCCGGC	28	12.86		putative penicillin-binding protein	-1.68067	-1.7301	-1.73913	-2.33645	-2.97619	-1.91205
>Motif-5	BCAS0068	19	CGCGGCCGGC	10	12.86		putative transposase					2.023
>Motif-5	BCAL2776	21	CGCGGCCGGC	12	12.86		putative hydrolase
>Motif-5	BCAL1011	35	CGCGTTCGGC	44	12.79		sigma-54 interacting response regulator protein
>Motif-5	BCAL1637	41	CGCGTTCGGC	32	12.79		putative DNA-binding protein
>Motif-5	BCAL1668	42	CGCGTGCGGC	33	12.79		periplasmic solute-binding protein	-1.53374	-2.00401	-40.3226			-1.88324
>Motif-5	BCAL2859	32	CGCGTTCGGC	41	12.79		sigma-54 interacting response regulator protein			2.076		1.581		2.722
>Motif-5	BCAL3047	19	CGCGTCCGGC	10	12.79		Major Facilitator Superfamily protein				-1.9802	-1.95312
>Motif-5	BCAL3176	30	CGCGTGCGGC	21	12.79		AraC family regulatory protein		-1.80832		1.816	1.648
>Motif-5	BCAM0983	11	CGCGTCCGGC	20	12.79		3-isopropylmalate dehydratase large subunit 1				2.534
>Motif-5	BCAM1011	23	CGCGTTCGGC	14	12.79		putative acetyltransferase	1.518		2.055				2.688
>Motif-5	BCAM1515	19	CGCGTGCGGC	28	12.79		conserved hypothetical protein			2.378		1.532	2.923
>Motif-5	BCAM2381	20	CGCGTGCGGC	11	12.79		putative ABC transport system, exported protein			-1.5083
>Motif-5	BCAM2505	13	CGCGTTCGGC	22	12.79		AraC family regulatory protein				1.604
>Motif-5	BCAS0106	14	CGCGTGCGGC	5	12.79		putative membrane protein			-1.52672	-1.62866	-2.14592
>Motif-5	BCAS0238	34	CGCGTCCGGC	43	12.79		conserved hypothetical protein			1.625	3.172	9.469	1.777
>Motif-5	BCAS0374	7	CGCGTGCGGC	16	12.79		Major Facilitator Superfamily protein			-4.69484
>Motif-5	BCALR0164	34	CGCGCTTGGC	25	12.49		tRNA-Ala			-1.71233	2.148	2.272		1.547
>Motif-5	BCAL1853	36	CGCGCTTGGC	27	12.49		putative cystathionine beta-lyase	-1.55039		-2.38095			2.125
>Motif-5	BCAL2388	17	CGCGCATGGC	8	12.49		conserved hypothetical protein			1.58	-1.77936	-1.7301
>Motif-5	BCAL2450	17	CGCGCATGGC	26	12.49		putative metal transport integral membrane protein				3.059	6.838
>Motif-5	BCAM2406	15	CGCGCTTGGC	24	12.49		putative membrane protein			2.144		-2.04082
>Motif-5	BCAL1849	36	CGCGCTTGGC	45	12.49		putative exported protein			2.278	3.086	2.292
>Motif-5	BCAM1478	10	CGCGCTTGGC	1	12.49		aromatic amino acid aminotransferase			1.996			-1.54083
>Motif-5	BCAL2453	36	CGCGACTGGC	45	12.08		putative membrane protein				1.99		2.358
>Motif-5	BCAL2649	14	CGCGATTGGC	23	12.08		conserved hypothetical protein
>Motif-5	BCAM2400B	10	CGCGAATGGC	19	12.08		putative exported protein	1.572		5.242	7.377	49.23
>Motif-5	BCAS0586	12	CGCGAATGGC	3	12.08		two-component regulatory system, response regulator protein			-1.54799
>Motif-5	BCAL0120	30	CGCGCCGGGC	21	11.85		haloacid dehalogenase-like hydrolase
>Motif-5	BCAL0863	8	CGCGCGGGGC	17	11.85		cysteine peptidase, family C56	-1.59236			2.146	1.867	-1.51057
>Motif-5	BCAL1880	8	CGCGCCGGGC	17	11.85		GTP-binding protein EngA			-1.51976	-2.23714	-2.29358	-1.80832
>Motif-5	BCAL1927	14	CGCGCCGGGC	5	11.85		putative aminotransferase			-1.60514	-4.65116	-2.94118
>Motif-5	BCAL2107	33	CGCGCCGGGC	24	11.85		ABC transporter ATP-binding protein				-1.90114	-2.1097
>Motif-5	BCAL3053	13	CGCGCGGGGC	4	11.85		3,4-dihydroxy-2-butanone 4-phosphate synthase				-1.85529
>Motif-5	BCAL3059A	28	CGCGCGGGGC	37	11.85		putative exported protein			1.806	2.227	3.108
>Motif-5	BCAM0014	18	CGCGCGGGGC	27	11.85		TetR family regulatory protein				1.652		7.085
>Motif-5	BCAM0041	30	CGCGCAGGGC	39	11.85		putative lipoprotein
>Motif-5	BCAM0174	20	CGCGCCGGGC	29	11.85		conserved hypothetical protein			-2.7933	-4.87805	-3.0303	-2.73224	-2.04499
>Motif-5	BCAM2158	33	CGCGCGGGGC	42	11.85		putative DNA-binding protein			6.162
>Motif-5	BCAM2160	16	CGCGCAGGGC	7	11.85		two-component regulatory system, response regulator protein			1.785	3.934	2.419
>Motif-5	BCAM2476	25	CGCGCCGGGC	16	11.85		putative NH(3)-dependent NAD(+) synthetase		-2.05761		-1.57233	-2.23214	-1.67224
>Motif-5	BCAM2769	12	CGCGCCGGGC	21	11.85		putative dehydrogenase	-1.62075				-1.62602
>Motif-5	BCAL0269	35	CGCGACGGGC	44	11.43		putative oxidoreductase				5.098	3.197	5.326
>Motif-5	BCAL2621	1	CGCGACGGGC	10	11.43		conserved hypothetical protein			-2.38663
>Motif-5	BCAL3189	27	CGCGATGGGC	36	11.43		conserved hypothetical protein			1.903		1.727
>Motif-5	BCAS0373	4	CGCGATGGGC	13	11.43		LacI family regulatory protein
>Motif-5	BCAL0486	31	CGCGACGGGC	22	11.43		putative polyphosphate kinase
>Motif-5	BCAL0932	45	CGCGACGGGC	36	11.43		conserved hypothetical protein	1.6	1.603	3.704	1.727
>Motif-5	BCAM1309	24	CGCGACGGGC	15	11.43		gamma-glutamyltransferase precursor 2				1.55
>Motif-5	BCAL0813	18	CGCGGATGGC	27	11.26		putative RNA polymerase sigma-54 factor			6.269	4.267	4.491
>Motif-5	BCAL2410	3	CGCGGTTGGC	12	11.26		conserved hypothetical protein		-1.65017	3.218
>Motif-5	BCAL0622	48	CGCGGTTGGC	39	11.26		putative sodium bile acid symporter family protein				1.822
>Motif-5	BCAL0838	26	CGCGGCTGGC	17	11.26		putative beta-ketoacyl synthase			1.91
>Motif-5	BCAL1415	32	CGCGGGTGGC	23	11.26		putative lipid metabolism-related protein			2.11		1.524
>Motif-5	BCAM1667	20	CGCGGATGGC	11	11.26		putative membrane protein			-1.51057	-1.56006	-2.34742
>Motif-5	BCAM2784	44	CGCGGGTGGC	35	11.26		putative aminotransferase				1.608	1.608
>Motif-5	BCAL0423	36	CGCGTTTGGC	45	11.19		chromosomal replication initiator protein DnaA				-2.48139		-1.5083
>Motif-5	BCAL0063	26	CGCGTGTGGC	35	11.19		putative FMN flavoprotein		-1.59236			7.382
>Motif-5	BCAL0604	23	CGCGCAAGGC	32	11.07		putative cheavy metal binding protein
>Motif-5	BCAL0996	11	CGCGAAAGGC	2	10.65		3-oxoacyl-[acyl-carrier-protein] synthase II 2			-1.5949	-2.76243	-2.57069	-1.67224
>Motif-5	BCAL2874	12	CGCGAAAGGC	3	10.65		3-oxoacyl-[acyl-carrier-protein] synthase II 1			-1.72414	-2.71739	-2.6178	-1.7331
>Motif-5	BCAM1569	30	CGCGACAGGC	21	10.65		putative BNR/Asp-box protein			13.07		3.946
>Motif-5	BCAM2172	27	CGCGAGAGGC	18	10.65		putative exported patatin-like phospholipase				-1.58479	-2.24719	-1.65017
>Motif-5	BCAL0612	18	CGCGGCGGGC	9	10.61		bifunctional glmU protein (includes: UDP-N-acetylglucosamine pyrophosphorylase; glucosamine-1-phosphate N-acetyltransferase)					-1.59744
>Motif-5	BCAL0940	40	CGCGGCGGGC	31	10.61		putative transglycosylase			5.241	5.677	6.869	2.325	1.842
>Motif-5	BCAL1050	26	CGCGGGGGGC	35	10.61		putative glycosyltransferase			3.177			-1.70068
>Motif-5	BCAL2646	30	CGCGGCGGGC	21	10.61		methionyl-tRNA synthetase		1.542		-1.50602	-1.63399	-1.51057
>Motif-5	BCAL3036	35	CGCGGCGGGC	44	10.61		hypothetical protein				-1.9084	-1.92678
>Motif-5	BCAM0131	17	CGCGGCGGGC	8	10.61		chaperone protein HchA			-2.51889		1.911
>Motif-5	BCAM1556	23	CGCGGCGGGC	14	10.61		putative succinylglutamate desuccinylase/ aspartoacylase
>Motif-5	BCAM2468	12	CGCGGCGGGC	3	10.61		putative aldehyde dehydrogenase family protein			10.24	1.667	1.806
>Motif-5	BCAM2839	22	CGCGGCGGGC	31	10.61		two-component regulatory system, sensor kinase protein			-1.8622
>Motif-5	BCALR1726	10	CGCGGCGGGC	1	10.61		misc_RNA, cobalamin riboswitch	-1.51515	-1.89036	-1.56495
>Motif-5	BCAM2172	24	CGCGTTGGGC	33	10.54		putative exported patatin-like phospholipase				-1.58479	-2.24719	-1.65017
>Motif-5	BCAL2716	45	CGCGTCGGGC	36	10.54		putative L-aspartate oxidase			-1.86916		-1.53374
>Motif-5	BCAL3011	17	CGCGTGGGGC	8	10.54		DNA-directed RNA polymerase omega chain			-2.1097				-1.6
>Motif-5	BCAM0879	20	CGCGTGGGGC	11	10.54		putative glutathione S-transferase			-1.82482	-1.63132	-1.52905	-1.92678
>Motif-5	BCAL0612	15	CGCGGCAGGC	24	9.83		bifunctional glmU protein (includes: UDP-N-acetylglucosamine pyrophosphorylase; glucosamine-1-phosphate N-acetyltransferase)					-1.59744
>Motif-5	BCAL2172	8	CGCGGCAGGC	17	9.83		putative phosphoesterase					1.503
>Motif-5	BCAL2416	34	CGCGGCAGGC	25	9.83		putative lipoprotein			1.709
>Motif-5	BCAL0916	26	CGCGGCAGGC	35	9.83		putative hydrolase protein			-2.19298	-1.66389	-1.61031	-1.89036
>Motif-5	BCAL0288	28	CGCGCGCCGC	37	9.23		conserved hypothetical protein			2.996	4.873	14.87	2.477	1.675
>Motif-5	BCAL0422	14	CGCGCACCGC	23	9.23		DNA polymerase III, beta chain			-1.5949			3.739	-1.51745
>Motif-5	BCAL0493	5	CGCGCCCCGC	14	9.23		putative homoserine O-acetyltransferase				-1.54799	-2.11416		-1.75131
>Motif-5	BCAL0519	19	CGCGCGCCGC	28	9.23		putative GMC oxidoreductase			2.707
>Motif-5	BCAL0526	31	CGCGCGCCGC	40	9.23		flagellar hook-basal body complex protein FliE	1.59	1.762	2.777	-4.92611	-7.5188	-4.23729	-5.98802
>Motif-5	BCAL0644	27	CGCGCGCCGC	36	9.23		dihydrodipicolinate synthetase family protein			-1.66667	-2.17865	-2.58398	-1.89036
>Motif-5	BCAL0725	30	CGCGCGCCGC	39	9.23		putative thiol-disulfide oxidoreductase			1.518	1.733
>Motif-5	BCAL1100	27	CGCGCGCCGC	36	9.23		putative diguanylate phosphodiesterase
>Motif-5	BCAL1250	33	CGCGCGCCGC	42	9.23		putative glutathione S-transferase			1.626		1.667
>Motif-5	BCAL1288	36	CGCGCACCGC	27	9.23		family M23 peptidase				-1.5949	-1.62338
>Motif-5	BCAL1837	11	CGCGCCCCGC	20	9.23		conserved hypothetical protein			1.507		-1.53374	-1.54083
>Motif-5	BCAL2075	7	CGCGCCCCGC	16	9.23		putative ATP-binding protein			-1.58983	-1.61812	-2.66667	-2.38095
>Motif-5	BCAL2318	18	CGCGCACCGC	9	9.23		conserved hypothetical protein			-1.96078	-3.15457	-3.34448
>Motif-5	BCAL2779	17	CGCGCGCCGC	26	9.23		Pirin-like protein	-1.52905
>Motif-5	BCAL2780	34	CGCGCGCCGC	43	9.23		putative thioredoxin protein			2.265	5.037	1.522	80.65
>Motif-5	BCAM0014	30	CGCGCCCCGC	21	9.23		TetR family regulatory protein				1.652		7.085
>Motif-5	BCAM0282	42	CGCGCGCCGC	33	9.23		conserved hypothetical protein			4.937	1.561	1.773
>Motif-5	BCAM0500	47	CGCGCACCGC	38	9.23		putative exported protein				-1.8315
>Motif-5	BCAM1501	15	CGCGCGCCGC	24	9.23		conserved hypothetical protein			5.209	2.243	3.108
>Motif-5	BCAM1591A	5	CGCGCGCCGC	14	9.23		putative exported protein	-1.54083			3.161	2.797	1.555	1.713
>Motif-5	BCAM1667	1	CGCGCACCGC	10	9.23		putative membrane protein			-1.51057	-1.56006	-2.34742
>Motif-5	BCAM1809	12	CGCGCCCCGC	21	9.23		MerR family regulatory protein			1.867	1.563
>Motif-5	BCAM1867	32	CGCGCGCCGC	41	9.23		putative Mg(2+) transport ATPase
>Motif-5	BCAM2005	7	CGCGCCCCGC	16	9.23		putative membrane protein		-1.57729
>Motif-5	BCAM2069	28	CGCGCGCCGC	37	9.23		conserved hypothetical protein			1.742	1.679	3.201		2.17
>Motif-5	BCAM2625	3	CGCGCGCCGC	12	9.23		conserved hypothetical protein			2.561	2.389	6.241

## Sheet: Motif-6
	Sass et al. 2015			Genome-wide transcription start site profiling in biofilm-grown Burkholderia cenocepacia J2315
Table S06: Promoter motifs based on DMINDA analysis
****************************************
COMMAND LINE SUMMARY
****************************************
Parameters: -t 0.90 -s 5 -e 1 -c 0 -u 0.95 -n 0.40-E									---------------Query position weight matrix:---------------
Motif conservation level in promoter sequences (-t): 0.90										1	2	3	4	5	6	7	8	9	10
Simulation times in Pvalue framework (-s): 5									A	0	0	0	0	5	9	3	0	0	0
Enlargement times for initial motif (-e): 1									G	0	46	0	46	15	10	36	0	0	46
Enlarge degree base on initial motif (-c): 0									C	46	0	46	0	21	17	2	46	46	0
Motif conservation level in background (-u): 0.95									T	0	0	0	0	5	10	5	0	0	0
Threshold of weak-conservered patterns (-n): 0.40									IC	1.76	1.78	1.76	1.78	0.15	0.03	0.79	1.76	1.76	1.78
Do further expansion of closures: On
*********************************************************
Motif-6
*********************************************************
Consensus: CGCGCCGCCG
Motif length: 10
Binding sites number: 178
Pvalue: 1.62e-37
									Expression change compared to control condition (Sass et al. 2013, ref. 19)
#Motif	Info	Start	Motif	End	Score		Annotation	Reduced iron	Low pH	Reduced oxygen	Stat phase LB medium	Stat phase glucose	Oxidative stress	Heat stress
>Motif-6	BCAL0079	21	CGCGCCGCCG	12	14.45		ATP-dependent DNA helicase Rep			-1.5528	-2.15983	-3.28947	-1.74825	-1.52439
>Motif-6	BCAL0120	27	CGCGCTGCCG	36	14.45		haloacid dehalogenase-like hydrolase
>Motif-6	BCAL0512	19	CGCGCCGCCG	10	14.45		putative membrane protein			1.51	-1.7452	-1.56006	-1.58479
>Motif-6	BCAL0513	14	CGCGCCGCCG	23	14.45		aldo/keto reductase family protein			1.5							red: fold upregulation
>Motif-6	BCAL0536	6	CGCGCAGCCG	15	14.45		ferredoxin--NADP reductase										blue: fold downregulation
>Motif-6	BCAL0644	29	CGCGCCGCCG	38	14.45		dihydrodipicolinate synthetase family protein			-1.66667	-2.17865	-2.58398	-1.89036
>Motif-6	BCAL0857	13	CGCGCAGCCG	22	14.45		putative exported protein			4.081	3.074	2.133
>Motif-6	BCAL0998	10	CGCGCCGCCG	1	14.45		RNA polymerase sigma-E factor (sigma-24) 2
>Motif-6	BCAL1415	29	CGCGCGGCCG	38	14.45		putative lipid metabolism-related protein			2.11		1.524
>Motif-6	BCAL1462	12	CGCGCCGCCG	21	14.45		putative Trp repressor binding protein			1.992	-2.18818	-1.89394	-2.04499
>Motif-6	BCAL1818	20	CGCGCGGCCG	29	14.45		metallo-beta-lactamase superfamily protein	-1.71233			-2.10084	2.665	-9.25926
>Motif-6	BCAL2150	5	CGCGCGGCCG	14	14.45		cysteinyl-tRNA synthetase		1.606		-4.16667	-2.06186	-1.92308
>Motif-6	BCAL2200	32	CGCGCCGCCG	23	14.45		low molecular weight phosphotyrosine protein phosphatase			2.844			1.616
>Motif-6	BCAL2252	37	CGCGCAGCCG	46	14.45		putative DNA photolyase			2.381	-2.27273		-1.66945
>Motif-6	BCAL2302	33	CGCGCGGCCG	42	14.45		excinuclease ABC subunit B		1.714
>Motif-6	BCAL2749	7	CGCGCAGCCG	16	14.45		putative diguanylate phosphodiesterase			3.593		1.504	1.697
>Motif-6	BCAL2750	32	CGCGCCGCCG	23	14.45		putative methyltransferase			3.226	1.536
>Motif-6	BCAL2779	19	CGCGCCGCCG	28	14.45		Pirin-like protein	-1.52905
>Motif-6	BCAL2779	27	CGCGCCGCCG	36	14.45		Pirin-like protein	-1.52905
>Motif-6	BCAL2800	33	CGCGCGGCCG	24	14.45		putative transcriptional regulator				-1.63399	-1.56495	-1.81159
>Motif-6	BCAL2827	4	CGCGCGGCCG	13	14.45		conserved hypothetical protein			1.954	3.555	5.14
>Motif-6	BCAL2872	11	CGCGCCGCCG	2	14.45		RNA polymerase sigma-E factor (sigma-24) 1				-2.19298	-2.23214
>Motif-6	BCAL2925	42	CGCGCAGCCG	33	14.45		50S ribosomal protein L19		2.066	-1.92308	-5.71429	-3.7037		-1.71233
>Motif-6	BCAL3030	41	CGCGCGGCCG	32	14.45		seryl-tRNA synthetase				-1.54799	-1.68067
>Motif-6	BCAL3032	34	CGCGCCGCCG	25	14.45		putative ATPase protein
>Motif-6	BCAL3153	13	CGCGCTGCCG	22	14.45		putative lipoprotein	2.817	2.242	3.923	10	49.97	-3.44828
>Motif-6	BCAL3176	27	CGCGCCGCCG	36	14.45		AraC family regulatory protein		-1.80832		1.816	1.648
>Motif-6	BCALR3349	20	CGCGCTGCCG	29	14.45		misc_RNA, bacterial RNase P class A	2.474	2.795	2.026	1.744
>Motif-6	BCALR3349	40	CGCGCCGCCG	31	14.45		misc_RNA, bacterial RNase P class A	2.474	2.795	2.026	1.744
>Motif-6	BCAM0282	40	CGCGCCGCCG	31	14.45		conserved hypothetical protein			4.937	1.561	1.773
>Motif-6	BCAM0377	33	CGCGCTGCCG	24	14.45		putative thioredoxin			2.587	2.725	1.738	1.768
>Motif-6	BCAM0387	26	CGCGCGGCCG	17	14.45		pyruvate dehydrogenase (cytochrome)			2.592	1.854	1.668
>Motif-6	BCAM0884	19	CGCGCTGCCG	28	14.45		two-component regulatory system, sensor kinase protein		-1.50376	2.848
>Motif-6	BCAM1480	27	CGCGCGGCCG	36	14.45		conserved hypothetical protein			27.64		3.941
>Motif-6	BCAM1480	40	CGCGCGGCCG	31	14.45		conserved hypothetical protein			27.64		3.941
>Motif-6	BCAM1489	39	CGCGCGGCCG	30	14.45		putative penicillin-binding protein	-1.68067	-1.7301	-1.73913	-2.33645	-2.97619	-1.91205
>Motif-6	BCAM1554	25	CGCGCCGCCG	34	14.45		putative diguanylate cyclase				2.364	1.977
>Motif-6	BCAM1591A	7	CGCGCCGCCG	16	14.45		putative exported protein	-1.54083			3.161	2.797	1.555	1.713
>Motif-6	BCAM1693	30	CGCGCGGCCG	39	14.45		conserved hypothetical protein			2.077	1.718	1.535
>Motif-6	BCAM2190	9	CGCGCGGCCG	18	14.45		LysR family regulatory protein			-6.25
>Motif-6	BCAM2205	38	CGCGCTGCCG	29	14.45		conserved hypothetical protein			-1.65289
>Motif-6	BCAM2278	10	CGCGCGGCCG	1	14.45		GntR family regulatory protein
>Motif-6	BCAM2353	9	CGCGCGGCCG	18	14.45		conserved hypothetical protein				2.064	1.656
>Motif-6	BCAM2354	34	CGCGCGGCCG	25	14.45		hybrid two-component system kinase-response regulator protein					1.532
>Motif-6	BCAM2364	9	CGCGCCGCCG	18	14.45		coenzyme PQQ synthesis protein A			-1.9685	2.332	15.21	-1.82149
>Motif-6	BCAM2668	35	CGCGCCGCCG	26	14.45		metallo-beta-lactamase superfamily protein			2.465	1.809	1.581
>Motif-6	BCAM2814	13	CGCGCAGCCG	4	14.45		putative ATP-dependent RNA helicase RhlE				-1.83486	-2.14133
>Motif-6	BCAM2814	21	CGCGCCGCCG	12	14.45		putative ATP-dependent RNA helicase RhlE				-1.83486	-2.14133
>Motif-6	PBCA080	19	CGCGCAGCCG	10	14.45		hypothetical protein			-2.95858	1.778	1.575	1.545
>Motif-6	BCAL0063	18	CGCGCCGCCG	27	14.45		putative FMN flavoprotein		-1.59236			7.382
>Motif-6	BCAL1449	35	CGCGCGGCCG	44	14.45		putative helicase	1.727	1.557			-1.55763
>Motif-6	BCAL2395	3	CGCGCGGCCG	12	14.45		ribonuclease G			-1.70358		-1.72414
>Motif-6	BCAL2776	23	CGCGCGGCCG	14	14.45		putative hydrolase
>Motif-6	BCAM1478	7	CGCGCTGCCG	16	14.45		aromatic amino acid aminotransferase			1.996			-1.54083
>Motif-6	BCAL0119	30	CGCGGCGCCG	39	13.98		BadF/BadG/BcrA/BcrD ATPase family protein			3.084	2.179	3.043
>Motif-6	BCAL0160	44	CGCGGCGCCG	35	13.98		putative methylase			-2.15517	-6.41026	-5.64972	-2.51256	-1.57233
>Motif-6	BCAL0192	27	CGCGGCGCCG	36	13.98		transporter system transport protein						-1.51057
>Motif-6	BCAL0533	13	CGCGGCGCCG	22	13.98		putative amino-acid transporter transmembrane protein			1.934	-1.6129	-1.93798
>Motif-6	BCAL1818	23	CGCGGCGCCG	14	13.98		metallo-beta-lactamase superfamily protein	-1.71233			-2.10084	2.665	-9.25926
>Motif-6	BCAL1981	34	CGCGGCGCCG	43	13.98		conserved hypothetical protein				1.725		1.752
>Motif-6	BCAL2172	11	CGCGGCGCCG	2	13.98		putative phosphoesterase					1.503
>Motif-6	BCAL2446	18	CGCGGGGCCG	9	13.98		putative aminotransferase					-2.06612
>Motif-6	BCAL2643	40	CGCGGCGCCG	31	13.98		superoxide dismutase SodC			1.784
>Motif-6	BCAL2646	11	CGCGGCGCCG	20	13.98		methionyl-tRNA synthetase		1.542		-1.50602	-1.63399	-1.51057
>Motif-6	BCAL2843	34	CGCGGGGCCG	43	13.98		putative branched-chain amino acid transport protein			2.406
>Motif-6	BCAL2844	16	CGCGGGGCCG	7	13.98		putative branched-chain amino acid aminotransferase IlvE			-1.65837	-1.52905	-1.72117
>Motif-6	BCAM0001	41	CGCGGTGCCG	32	13.98		putative sigma factor					2.264
>Motif-6	BCAM1306	18	CGCGGGGCCG	27	13.98		putative amino acid permease		-1.70648		2.352		2.866
>Motif-6	BCAM1415	27	CGCGGCGCCG	36	13.98		AraC family regulatory protein				1.608	1.542
>Motif-6	BCAM1554	5	CGCGGCGCCG	14	13.98		putative diguanylate cyclase				2.364	1.977
>Motif-6	BCAM1556	27	CGCGGCGCCG	36	13.98		putative succinylglutamate desuccinylase/ aspartoacylase
>Motif-6	BCAM1668	21	CGCGGGGCCG	12	13.98		conserved hypothetical protein				1.9	1.724
>Motif-6	BCAM1856	6	CGCGGCGCCG	15	13.98		IclR family regulatory protein
>Motif-6	BCAM1856	17	CGCGGCGCCG	8	13.98		IclR family regulatory protein
>Motif-6	BCAM2158	35	CGCGGGGCCG	44	13.98		putative DNA-binding protein			6.162
>Motif-6	BCAM2278	17	CGCGGTGCCG	26	13.98		GntR family regulatory protein
>Motif-6	BCAM2365	20	CGCGGCGCCG	29	13.98		putative signal-transduction and transcriptional regulator Fis and NtrC family protein				1.6	3.792
>Motif-6	BCAM2839	23	CGCGGCGCCG	14	13.98		two-component regulatory system, sensor kinase protein			-1.8622
>Motif-6	BCAS0194	36	CGCGGCGCCG	27	13.98		conserved hypothetical protein			5.768	2.778	3.648
>Motif-6	BCAS0378	2	CGCGGCGCCG	11	13.98		LuxR superfamily regulatory protein
>Motif-6	BCAS0586	33	CGCGGCGCCG	24	13.98		two-component regulatory system, response regulator protein			-1.54799
>Motif-6	BCAS0741	6	CGCGGAGCCG	15	13.98		putative membrane protein
>Motif-6	BCAL2470	30	CGCGACGCCG	21	12.91		Major Facilitator Superfamily protein	-1.56006				-1.7452	-1.71527
>Motif-6	BCAM0025	40	CGCGATGCCG	31	12.91		putative membrane protein	-1.5083	-1.89036	2.084	3.831	6.622	1.859
>Motif-6	BCAM0827	46	CGCGACGCCG	37	12.91		putative voltage gated chloride channel membrane protein				-1.88324
>Motif-6	BCAM1862	46	CGCGAAGCCG	37	12.91		LysR family regulatory protein
>Motif-6	BCAM2677	6	CGCGATGCCG	15	12.91		putative membrane protein	-1.74216	-1.63666		5.592		50.36	1.507
>Motif-6	BCAS0378	32	CGCGACGCCG	41	12.91		LuxR superfamily regulatory protein
>Motif-6	BCAL1449	38	CGCGATGCCG	29	12.91		putative helicase	1.727	1.557			-1.55763
>Motif-6	BCAL2296	25	CGCGAAGCCG	34	12.91		conserved hypothetical protein	-1.80505		-1.80505	2.215	2.67
>Motif-6	BCAL0794	31	CGCGTCGCCG	40	12.84		conserved hypothetical protein			1.865	-1.80832	-2.00401
>Motif-6	BCAL0962	36	CGCGTTGCCG	27	12.84		molybdenum cofactor biosynthesis protein c
>Motif-6	BCAL2909	28	CGCGTTGCCG	37	12.84		long-chain acyl-CoA thioester hydrolase			-1.76991
>Motif-6	BCAL3169	38	CGCGTTGCCG	29	12.84		LysR family regulatory protein			1.939			-1.65563
>Motif-6	BCAL3400	44	CGCGTCGCCG	35	12.84		putative orotidine 5'-phosphate decarboxylase					-1.54083
>Motif-6	BCAM1457	29	CGCGTCGCCG	38	12.84		cytosine deaminase					1.531
>Motif-6	BCAS0157	10	CGCGTCGCCG	1	12.84		conserved hypothetical protein
>Motif-6	BCAS0380	21	CGCGTGGCCG	12	12.84		TetR family regulatory protein
>Motif-6	BCAS0586	30	CGCGTCGCCG	39	12.84		two-component regulatory system, response regulator protein			-1.54799
>Motif-6	BCAM1660	8	CGCGTTGCCG	17	12.84		putative membrane protein	1.554	2.436	2.049		2.328	-1.63666
>Motif-6	BCAL0476	30	CGCGCATCCG	39	12.06		HpcH/HpaI aldolase/citrate lyase family protein			6.344	1.917	3.76
>Motif-6	BCAL1814	3	CGCGCGTCCG	12	12.06		MerR family regulatory protein				1.502
>Motif-6	BCAL1832	28	CGCGCATCCG	19	12.06		conserved hypothetical protein			3.962	2.608	2.704
>Motif-6	BCAL1880	19	CGCGCATCCG	28	12.06		GTP-binding protein EngA			-1.51976	-2.23714	-2.29358	-1.80832
>Motif-6	BCAL2994	40	CGCGCCTCCG	31	12.06		fructose-1,6-bisphosphatase, chromosomal			-2.1645	-2.24215	-1.89753	-1.65563
>Motif-6	BCAM0683	23	CGCGCATCCG	32	12.06		LysR family regulatory protein				-1.71821
>Motif-6	BCAS0671	30	CGCGCTTCCG	39	12.06		putative membrane protein		1.869		1.618	1.824
>Motif-6	BCAL2635	26	CGCGCGACCG	35	11.43		putative exported protein			20.45	5.631	6.329
>Motif-6	BCAL2638	21	CGCGCTACCG	12	11.43		argininosuccinate lyase				-2.20264	-2.65252
>Motif-6	BCAL2799	2	CGCGCCACCG	11	11.43		putative carbohydrate kinase						-1.91205
>Motif-6	BCAL2800	9	CGCGCGACCG	18	11.43		putative transcriptional regulator				-1.63399	-1.56495	-1.81159
>Motif-6	BCAL3275	41	CGCGCGACCG	32	11.43		putative heat-inducible transcription repressor			2.092	2.018	1.624	1.976
>Motif-6	BCAL3373	17	CGCGCGACCG	26	11.43		leucyl-tRNA synthetase				-1.87617	-2.6455
>Motif-6	BCAM0111	37	CGCGCAACCG	28	11.43		two-component regulatory system, response regulator protein				-1.5949	-2.00401	-1.87617
>Motif-6	BCAM0370	21	CGCGCCACCG	12	11.43		putative membrane protein
>Motif-6	BCAM1415	30	CGCGCAACCG	21	11.43		AraC family regulatory protein				1.608	1.542
>Motif-6	BCAM2517	34	CGCGCGACCG	25	11.43		putative membrane protein				-3.44828	-3.38983	-1.52672
>Motif-6	BCAL2401	19	CGCGCAACCG	28	11.43		putative exported protein			1.76	3.433	3.526
>Motif-6	BCALR2665	33	CGCGCGACCG	42	11.43		misc_RNA, cobalamin riboswitch			2.488
>Motif-6	BCAL0516	9	CGCGGTACCG	18	10.96		conserved hypothetical protein		1.502	1.733		1.917
>Motif-6	BCAL1664	10	CGCGGTACCG	19	10.96		conserved hypothetical protein			9.453	21.25	29.97	5.219	2.444
>Motif-6	BCAM1862	31	CGCGGCACCG	22	10.96		LysR family regulatory protein
>Motif-6	BCAL1879	27	CGCGGAACCG	18	10.96		Hfq protein	-1.53846		-1.71527	1.556
>Motif-6	BCAL2200	29	CGCGATTCCG	38	10.52		low molecular weight phosphotyrosine protein phosphatase			2.844			1.616
>Motif-6	BCAL3063	37	CGCGATTCCG	46	10.52		CrcB-family inner membrane protein			1.56	1.959	2.188
>Motif-6	BCAM0817	34	CGCGAATCCG	43	10.52		putative acetolactate synthase		1.628	1.913		1.512
>Motif-6	BCAM2176	7	CGCGATTCCG	16	10.52		putative thermolabile glutaminase			-1.77936	-2.6738	-3.16456	-3.62319
>Motif-6	BCAM2242	35	CGCGATTCCG	44	10.52		glyoxylase/bleomycin resistance protein/dioxygenase family protein						-1.52207
>Motif-6	BCAM2474	22	CGCGAATCCG	31	10.52		conserved hypothetical protein				1.988	-2.26757		-1.5456
>Motif-6	BCAL2811	39	CGCGTATCCG	48	10.46		sorbitol dehydrogenase				3.603	5.247		1.606
>Motif-6	BCAL3302	26	CGCGTTTCCG	17	10.46		putative ATP-dependent DNA helicase
>Motif-6	BCAM0829	29	CGCGTGTCCG	20	10.46		putative riboflavin synthase alpha chain			-1.94553		-1.88324
>Motif-6	BCAL2956	3	CGCGTATCCG	12	10.46		putative exported protein	1.683	1.969		-2.73973	-3.34448	-1.79211	-1.5083
>Motif-6	BCAL0012	4	CGCGCCCCCG	13	10.45		putative adenylate cyclase			3.982	1.776	2.811	-1.60256
>Motif-6	BCAL0458	36	CGCGCTCCCG	45	10.45		thioesterase superfamily protein
>Motif-6	BCAL0612	4	CGCGCGCCCG	13	10.45		bifunctional glmU protein (includes: UDP-N-acetylglucosamine pyrophosphorylase; glucosamine-1-phosphate N-acetyltransferase)					-1.59744
>Motif-6	BCAL0744	32	CGCGCGCCCG	23	10.45		Appr-1-p processing enzyme family protein			3.318		2.365
>Motif-6	BCAL0911	4	CGCGCGCCCG	13	10.45		putative tRNA thiotransferase protein MiaB				-1.61551
>Motif-6	BCAL1880	22	CGCGCGCCCG	13	10.45		GTP-binding protein EngA			-1.51976	-2.23714	-2.29358	-1.80832
>Motif-6	BCAL2018	35	CGCGCGCCCG	26	10.45		putative acetylornithine deacetylase			1.8	2.357
>Motif-6	BCAL2177	12	CGCGCGCCCG	21	10.45		putative lipoprotein			2.304	1.702	2.023	3.235
>Motif-6	BCAL2406	35	CGCGCGCCCG	26	10.45		putative glycosyltransferase, wabR			-1.5456	-1.51745	-2.24719
>Motif-6	BCAL2456	37	CGCGCGCCCG	46	10.45		ABC transporter ATP-binding protein			-1.83486	-2.71003	-2.10526	-1.5949
>Motif-6	BCAL2470	17	CGCGCGCCCG	8	10.45		Major Facilitator Superfamily protein	-1.56006				-1.7452	-1.71527
>Motif-6	BCAL2831	26	CGCGCACCCG	35	10.45		two-component regulatory system, response regulator protein		1.545	2.689
>Motif-6	BCAL2955	1	CGCGCCCCCG	10	10.45		phosphoserine aminotransferase					-1.7762
>Motif-6	BCAL3176	35	CGCGCGCCCG	44	10.45		AraC family regulatory protein		-1.80832		1.816	1.648
>Motif-6	BCAL3291	37	CGCGCGCCCG	28	10.45		conserved hypothetical protein
>Motif-6	BCAM0370	13	CGCGCGCCCG	4	10.45		putative membrane protein
>Motif-6	BCAM0945	29	CGCGCGCCCG	38	10.45		putative membrane protein				3.273	1.952
>Motif-6	BCAM1280A	14	CGCGCGCCCG	23	10.45		conserved hypothetical protein
>Motif-6	BCAM2507	14	CGCGCGCCCG	23	10.45		Major Facilitator Superfamily protein			-3.44828	-3.24675	-1.80832	-2.87356
>Motif-6	BCAL0268	23	CGCGCACCCG	32	10.45		putative cytochrome c biogenesis protein						-1.90476
>Motif-6	BCAL0148	21	CGCGGGCCCG	30	9.98		putative amidase			1.519
>Motif-6	BCAL0148	46	CGCGGGCCCG	37	9.98		putative amidase			1.519
>Motif-6	BCAL0507	6	CGCGGCCCCG	15	9.98		diaminopimelate epimerase
>Motif-6	BCAL1035	8	CGCGGCCCCG	17	9.98		putative trehalose-phosphatase	-1.80505	-1.85185
>Motif-6	BCAL1073	14	CGCGGCCCCG	23	9.98		glyoxalase/bleomycin resistance protein/dioxygenase superfamily protein				1.998	3.347
>Motif-6	BCAL1467	27	CGCGGGCCCG	36	9.98		chorismate synthase			4.204
>Motif-6	BCAL1483	23	CGCGGGCCCG	14	9.98		50S ribosomal protein L35			-3.663	-5.34759	-1.91205	-1.75439	-1.75747
>Motif-6	BCAL1493	36	CGCGGCCCCG	45	9.98		putative exported protein			-2.51889
>Motif-6	BCAL1871	36	CGCGGCCCCG	45	9.98		kup system potassium uptake protein				-1.70358	-1.75747	-2.1692
>Motif-6	BCAL1921	11	CGCGGCCCCG	20	9.98		conserved hypothetical protein			4.235			2.33
>Motif-6	BCAL2209	27	CGCGGGCCCG	36	9.98		pyruvate dehydrogenase E1 component 1			2.109	-3.10559	-1.75439	-3.367
>Motif-6	BCAL2367	10	CGCGGCCCCG	1	9.98		TetR family regulatory protein
>Motif-6	BCAL3179	8	CGCGGCCCCG	17	9.98		probable D-lactate dehydrogenase			2.276	3.697	5.493		2.425
>Motif-6	BCAM1306	29	CGCGGCCCCG	20	9.98		putative amino acid permease		-1.70648		2.352		2.866
>Motif-6	BCAM2332	38	CGCGGCCCCG	29	9.98		LysR family regulatory protein				-2.6178	-1.8315	-2.57732
>Motif-6	BCAL2981	24	CGCGGCCCCG	33	9.98		conserved hypothetical protein			1.542	-1.5015
>Motif-6	BCAL0759	22	CGCGGCCCCG	13	9.98		UbiA prenyltransferase family protein					-1.78253
>Motif-6	BCAL0632	38	CGCGAAACCG	47	9.89		putative dehydrogenase		-1.51057
>Motif-6	BCAM0282	39	CGCGACACCG	48	9.89		conserved hypothetical protein			4.937	1.561	1.773
>Motif-6	BCAM0387	11	CGCGAAACCG	2	9.89		pyruvate dehydrogenase (cytochrome)			2.592	1.854	1.668
>Motif-6	BCAM0443	25	CGCGACACCG	34	9.89		two-component regulatory system, response regulator protein		-1.5949		-1.6
>Motif-6	BCAM1675	20	CGCGACACCG	11	9.89		conserved hypothetical protein			-1.59744		-1.55039	-2.00803	-1.56986
>Motif-6	BCAM2209	35	CGCGAAACCG	44	9.89		conserved hypothetical protein			19.74	7.907	58.48		1.722
>Motif-6	BCAL1101	43	CGCGTTACCG	34	9.82		putative membrane protein			1.53
>Motif-6	BCAM0488	37	CGCGTGACCG	46	9.82		putative exported protein

## Sheet: Motif-7
	Sass et al. 2015			Genome-wide transcription start site profiling in biofilm-grown Burkholderia cenocepacia J2315
Table S06: Promoter motifs based on DMINDA analysis
****************************************
COMMAND LINE SUMMARY
****************************************
Parameters: -t 0.90 -s 5 -e 1 -c 0 -u 0.95 -n 0.40-E									---------------Query position weight matrix:---------------
Motif conservation level in promoter sequences (-t): 0.90										1	2	3	4	5	6	7	8	9	10
Simulation times in Pvalue framework (-s): 5									A	0	0	0	0	1	8	5	0	0	0
Enlargement times for initial motif (-e): 1									G	0	35	0	35	4	24	4	0	35	35
Enlarge degree base on initial motif (-c): 0									C	35	0	35	0	23	1	23	35	0	0
Motif conservation level in background (-u): 0.95									T	0	0	0	0	7	2	3	0	0	0
Threshold of weak-conservered patterns (-n): 0.40									IC	1.76	1.77	1.76	1.77	0.52	0.69	0.43	1.76	1.77	1.77
Do further expansion of closures: On
*********************************************************
Motif-7
*********************************************************
Consensus: CGCGCGCCGG
Motif length: 10
Binding sites number: 97
Pvalue: 3.59e-13
									Expression change compared to control condition (Sass et al. 2013, ref. 19)
#Motif	Info	Start	Motif	End	Score		Annotation	Reduced iron	Low pH	Reduced oxygen	Stat phase LB medium	Stat phase glucose	Oxidative stress	Heat stress
>Motif-7	BCAL0401	28	CGCGCGCCGG	37	15.89		putative ribulose-phosphate 3-epimerase
>Motif-7	BCAL0650	45	CGCGCGCCGG	36	15.89		putative pyruvate-flavodoxin oxidoreductase			-2.63158	-19.6464	2.101	-1.88324	1.608
>Motif-7	BCAL0694	29	CGCGCGCCGG	20	15.89		putative biotin ligase			2.426
>Motif-7	BCAL1880	6	CGCGCGCCGG	15	15.89		GTP-binding protein EngA			-1.51976	-2.23714	-2.29358	-1.80832
>Motif-7	BCAL2107	44	CGCGCGCCGG	35	15.89		ABC transporter ATP-binding protein				-1.90114	-2.1097				red: fold upregulation
>Motif-7	BCAL2638	18	CGCGCGCCGG	27	15.89		argininosuccinate lyase				-2.20264	-2.65252				blue: fold downregulation
>Motif-7	BCAL2942	33	CGCGCGCCGG	24	15.89		cysteine synthase			-1.9305	-1.89036	-2.51256	1.535
>Motif-7	BCAL3019	31	CGCGCGCCGG	40	15.89		putative lipoprotein			1.593	2.191	8.41	1.713
>Motif-7	BCAM0485	29	CGCGCGCCGG	38	15.89		LacI family regulatory protein		-1.81818	-4.90196	-1.8622
>Motif-7	BCAM0869	23	CGCGCGCCGG	32	15.89		peptidyl-prolyl cis-trans isomerase
>Motif-7	BCAM1407	36	CGCGCGCCGG	45	15.89		DJ-1/PfpI family protein			1.873	6.8	9.656	1.665
>Motif-7	BCAM1693	35	CGCGCGCCGG	26	15.89		conserved hypothetical protein			2.077	1.718	1.535
>Motif-7	BCAM1856	14	CGCGCGCCGG	23	15.89		IclR family regulatory protein
>Motif-7	BCAM2474	23	CGCGCGCCGG	14	15.89		conserved hypothetical protein				1.988	-2.26757		-1.5456
>Motif-7	BCAM2684	24	CGCGCGCCGG	33	15.89		putative acetyltransferase		1.719	19.45		-1.62866	6.53
>Motif-7	BCAM2707	24	CGCGCGCCGG	15	15.89		putative FAA-hydrolase family protein						-1.62075
>Motif-7	BCAM2712	12	CGCGCGCCGG	21	15.89		conserved hypothetical protein				-2.14592		-1.60514
>Motif-7	BCAM2769	10	CGCGCGCCGG	19	15.89		putative dehydrogenase	-1.62075				-1.62602
>Motif-7	BCAM0645	35	CGCGCGCCGG	44	15.89		two-component regulatory system, sensor kinase protein			1.716		3.1
>Motif-7	BCAL0726	4	CGCGCACCGG	13	14.8		putative lipoprotein
>Motif-7	BCAL1249	13	CGCGCACCGG	22	14.8		putative PHB depolymerase			42.63	3.92	5.769	1.578
>Motif-7	BCAL3029	34	CGCGCACCGG	43	14.8		putative alkane monooxygenase			-1.5456		3.356
>Motif-7	BCAM1110	11	CGCGCACCGG	20	14.8		Major Facilitator Superfamily protein	-1.6835		2.084		-4.85437		-1.71821
>Motif-7	BCAL0725	33	CGCGCACCGG	24	14.8		putative thiol-disulfide oxidoreductase			1.518	1.733
>Motif-7	BCAL3179	11	CGCGCACCGG	2	14.8		probable D-lactate dehydrogenase			2.276	3.697	5.493		2.425
>Motif-7	BCAL0838	25	CGCGTGCCGG	34	14.62		putative beta-ketoacyl synthase			1.91
>Motif-7	BCAL2265	44	CGCGTGCCGG	35	14.62		putative membrane protein				2.254	3.246
>Motif-7	BCAL2942	30	CGCGTGCCGG	39	14.62		cysteine synthase			-1.9305	-1.89036	-2.51256	1.535
>Motif-7	BCAM1594	20	CGCGTGCCGG	11	14.62		conserved hypothetical protein			1.75	2.144	1.518		2.266
>Motif-7	BCAL0932	47	CGCGCGACGG	38	14.22		conserved hypothetical protein	1.6	1.603	3.704	1.727
>Motif-7	BCAL2302	13	CGCGCGACGG	4	14.22		excinuclease ABC subunit B		1.714
>Motif-7	BCAL2351	35	CGCGCGACGG	26	14.22		putative lipoprotein			-1.50602		1.905	-1.57233
>Motif-7	BCAL3061	35	CGCGCGACGG	26	14.22		putative membrane protein					-1.68919
>Motif-7	BCAM2746	45	CGCGCGACGG	36	14.22		carbon starvation protein A			-1.99601	-5.40541		-6.57895
>Motif-7	BCAS0238	11	CGCGCGACGG	2	14.22		conserved hypothetical protein			1.625	3.172	9.469	1.777
>Motif-7	BCAL0269	33	CGCGCGACGG	42	14.22		putative oxidoreductase				5.098	3.197	5.326
>Motif-7	BCAL1889	24	CGCGCGACGG	33	14.22		putative 23S rRNA (uracil-5-)-methyltransferase				-2.15054	-2.66667	-1.97239
>Motif-7	BCAM2366	24	CGCGCGACGG	33	14.22		putative proline iminopeptidase		1.546	2.093	-1.79211	2.007
>Motif-7	BCAS0010	36	CGCGTACCGG	45	13.54		putative activator of osmoprotectant transporter			-2.04082	-2.85714	-2.00401	-1.94553
>Motif-7	BCAL0401	33	CGCGCGGCGG	24	13.46		putative ribulose-phosphate 3-epimerase
>Motif-7	BCAL2005	17	CGCGGGCCGG	8	13.46		putative membrane protein				2.16	1.691
>Motif-7	BCAL2203	12	CGCGGGCCGG	21	13.46		conserved hypothetical protein
>Motif-7	BCAL2456	40	CGCGGGCCGG	31	13.46		ABC transporter ATP-binding protein			-1.83486	-2.71003	-2.10526	-1.5949
>Motif-7	BCAL3049	24	CGCGGGCCGG	15	13.46		glutamate-1-semialdehyde 2,1-aminomutase			1.619		-1.5528
>Motif-7	BCAL3176	40	CGCGCGGCGG	31	13.46		AraC family regulatory protein		-1.80832		1.816	1.648
>Motif-7	BCAL3387	23	CGCGGGCCGG	14	13.46		LysR family regulatory protein					-2.21729
>Motif-7	BCAM0938	28	CGCGCGGCGG	37	13.46		acetyltransferase (GNAT) family protein		-1.5528		-1.57233	-1.65017	-2.1322
>Motif-7	BCAM1188	32	CGCGCGGCGG	23	13.46		putative L-asparaginase II			-4.06504	-6.13497		-4.329	-5.84795
>Motif-7	BCAM1188	27	CGCGCGGCGG	36	13.46		putative L-asparaginase II			-4.06504	-6.13497		-4.329	-5.84795
>Motif-7	BCAM1254	23	CGCGGGCCGG	32	13.46		MarR family regulatory protein
>Motif-7	BCAM1489	19	CGCGGGCCGG	28	13.46		putative penicillin-binding protein	-1.68067	-1.7301	-1.73913	-2.33645	-2.97619	-1.91205
>Motif-7	BCAM1808	32	CGCGCGGCGG	41	13.46		putative acetyltransferase	-1.64474	-1.61812
>Motif-7	BCAM2156	16	CGCGCGGCGG	7	13.46		conserved hypothetical protein
>Motif-7	BCAM2468	14	CGCGCGGCGG	5	13.46		putative aldehyde dehydrogenase family protein			10.24	1.667	1.806
>Motif-7	BCAM2474	30	CGCGCGGCGG	39	13.46		conserved hypothetical protein				1.988	-2.26757		-1.5456
>Motif-7	BCAM2839	20	CGCGCGGCGG	29	13.46		two-component regulatory system, sensor kinase protein			-1.8622
>Motif-7	BCAL0646	43	CGCGCGGCGG	34	13.46		putative inward rectifier potassium channel protein				-1.67504		-1.72117
>Motif-7	BCAL2981	40	CGCGCGGCGG	31	13.46		conserved hypothetical protein			1.542	-1.5015
>Motif-7	BCAM1280A	19	CGCGCGTCGG	10	13.46		conserved hypothetical protein
>Motif-7	BCAL0510	30	CGCGCAACGG	39	13.14		conserved hypothetical protein	-1.56006	-1.95695	6.286				1.545
>Motif-7	BCAL0663	28	CGCGCAACGG	37	13.14		LysR family regulatory protein				1.57
>Motif-7	BCAL1921	14	CGCGCAACGG	5	13.14		conserved hypothetical protein			4.235			2.33
>Motif-7	BCAL3275	3	CGCGCAACGG	12	13.14		putative heat-inducible transcription repressor			2.092	2.018	1.624	1.976
>Motif-7	BCAM0506	40	CGCGCAACGG	31	13.14		LuxR/PAS superfamily regulatory protein
>Motif-7	BCAL0863	29	CGCGTGACGG	20	12.95		cysteine peptidase, family C56	-1.59236			2.146	1.867	-1.51057
>Motif-7	BCAL2980	39	CGCGTGACGG	30	12.95		putative oxygenase			4.618	2.363	3.326	1.778	1.61
>Motif-7	BCAL1924	32	CGCGTGACGG	41	12.95		molybdopterin biosynthesis protein MoeA 3
>Motif-7	BCAL0878	33	CGCGCTCCGG	24	12.85		conserved hypothetical protein				-1.76056	-2.38095
>Motif-7	BCAL0650	12	CGCGGACCGG	3	12.38		putative pyruvate-flavodoxin oxidoreductase			-2.63158	-19.6464	2.101	-1.88324	1.608
>Motif-7	BCAL2646	14	CGCGGACCGG	5	12.38		methionyl-tRNA synthetase		1.542		-1.50602	-1.63399	-1.51057
>Motif-7	BCAM0624	26	CGCGGACCGG	17	12.38		conserved hypothetical protein			2.11		3.328
>Motif-7	BCAM0869	43	CGCGCAGCGG	34	12.38		peptidyl-prolyl cis-trans isomerase
>Motif-7	BCAM1359	24	CGCGCAGCGG	15	12.38		putative efflux pump/antiporter		-2.21729		-3.46021	-2.49377
>Motif-7	BCAM2167	36	CGCGCAGCGG	45	12.38		conserved hypothetical protein			21.39	2.941	3.189
>Motif-7	BCAM2736	22	CGCGGACCGG	31	12.38		conserved hypothetical protein			-1.66945	-1.98413	-2.61097	-1.78891
>Motif-7	BCAL0153	27	CGCGCATCGG	18	12.37		putative FMN flavoprotein			1.722
>Motif-7	BCAM0129	35	CGCGCATCGG	44	12.37		TetR family regulatory protein			-1.91939	-1.67785	-1.95312
>Motif-7	BCAM1731	36	CGCGCATCGG	45	12.37		putative isochorismatase				-2.10526		-1.72712
>Motif-7	BCAM2158	36	CGCGCATCGG	27	12.37		putative DNA-binding protein			6.162
>Motif-7	BCAL1636	42	CGCGTGGCGG	33	12.19		putative exported endonuclease			-2.13675	-2.17391	-2.96736	-3.44828
>Motif-7	BCAL2909	14	CGCGTGGCGG	5	12.19		long-chain acyl-CoA thioester hydrolase			-1.76991
>Motif-7	BCAL2132	8	CGCGTGGCGG	17	12.19		extracellular solute-binding protein
>Motif-7	BCAL1625	16	CGCGTGTCGG	25	12.19		tRNA-dihydrouridine synthase A	-1.94553	-1.83824				1.568
>Motif-7	BCAL1899	19	CGCGTGTCGG	28	12.19		DNA polymerase III subunit gamma				1.645		1.822
>Motif-7	BCAL2758	36	CGCGTGTCGG	45	12.19		putative exodeoxyribonuclease VII large subunit			-1.66389	-2.80112	-1.9305
>Motif-7	BCAL0192	28	CGCGAGCCGG	19	12.11		transporter system transport protein						-1.51057
>Motif-7	BCAL2056	13	CGCGAGCCGG	22	12.11		putative dehydrogenase						-1.50602
>Motif-7	BCAL2768	34	CGCGAGCCGG	25	12.11		putative UDP-N-acetylenolpyruvoylglucosamine reductase			1.654	-1.81159	-2.49377
>Motif-7	BCAM1691	8	CGCGAGCCGG	17	12.11		AraC family regulatory protein		-1.57978	-1.61031		-2.10526	-1.73913
>Motif-7	BCAS0010	39	CGCGGGACGG	30	11.79		putative activator of osmoprotectant transporter			-2.04082	-2.85714	-2.00401	-1.94553
>Motif-7	BCAM0060	16	CGCGCCCCGG	7	11.64		3-carboxy-cis,cis-muconate cycloisomerase			1.721		2.137
>Motif-7	BCAM0143	1	CGCGCCCCGG	10	11.64		LysR family regulatory protein			-1.62075
>Motif-7	BCAL0436	14	CGCGTTCCGG	23	11.58		glyoxalase/bleomycin resistance protein/dioxygenase superfamily protein			2.765	2.366	2.314
>Motif-7	BCAL0675	6	CGCGTTCCGG	15	11.58		extracellular solute-binding protein							-1.5873
>Motif-7	BCAL2001	9	CGCGTTCCGG	18	11.58		LuxR superfamily regulatory protein
>Motif-7	BCAL2151	18	CGCGTTCCGG	9	11.58		putative exported protein
>Motif-7	BCAM2003	44	CGCGTTCCGG	35	11.58		AraC family regulatory protein			3.211	1.621	2.034

## Sheet: Motif-8
	Sass et al. 2015			Genome-wide transcription start site profiling in biofilm-grown Burkholderia cenocepacia J2315
Table S06: Promoter motifs based on DMINDA analysis
****************************************
COMMAND LINE SUMMARY
****************************************
Parameters: -t 0.90 -s 5 -e 1 -c 0 -u 0.95 -n 0.40-E									---------------Query position weight matrix:---------------
Motif conservation level in promoter sequences (-t): 0.90										1	2	3	4	5	6	7	8	9	10
Simulation times in Pvalue framework (-s): 5									A	0	0	0	0	8	7	1	0	0	0
Enlargement times for initial motif (-e): 1									G	0	37	0	36	6	10	4	37	0	37
Enlarge degree base on initial motif (-c): 0									C	36	0	37	1	19	11	23	0	37	0
Motif conservation level in background (-u): 0.95									T	1	0	0	0	4	9	9	0	0	0
Threshold of weak-conservered patterns (-n): 0.40									IC	1.6	1.77	1.76	1.6	0.2	0	0.49	1.77	1.76	1.77
Do further expansion of closures: On
*********************************************************
Motif-8
*********************************************************
Consensus: CGCGCCCGCG
Motif length: 10
Binding sites number: 133
Pvalue: 3.13e-05
									Expression change compared to control condition (Sass et al. 2013, ref. 19)
#Motif	Info	Start	Motif	End	Score		Annotation	Reduced iron	Low pH	Reduced oxygen	Stat phase LB medium	Stat phase glucose	Oxidative stress	Heat stress
>Motif-8	BCAL0539	14	CGCGCCCGCG	23	14.16		putative nitroreductase/p-nitrobenzoate reductase			1.795
>Motif-8	BCAL0791	31	CGCGCCCGCG	40	14.16		glycosyl transferase family protein			2.762
>Motif-8	BCAL0905	2	CGCGCACGCG	11	14.16		conserved hypothetical protein			3.871						red: fold upregulation
>Motif-8	BCAL1880	2	CGCGCGCGCG	11	14.16		GTP-binding protein EngA			-1.51976	-2.23714	-2.29358	-1.80832			blue: fold downregulation
>Motif-8	BCAL2056	5	CGCGCTCGCG	14	14.16		putative dehydrogenase						-1.50602
>Motif-8	BCAL2716	23	CGCGCACGCG	32	14.16		putative L-aspartate oxidase			-1.86916		-1.53374
>Motif-8	BCAL2800	3	CGCGCTCGCG	12	14.16		putative transcriptional regulator				-1.63399	-1.56495	-1.81159
>Motif-8	BCAL2800	28	CGCGCGCGCG	37	14.16		putative transcriptional regulator				-1.63399	-1.56495	-1.81159
>Motif-8	BCAL3032	31	CGCGCTCGCG	40	14.16		putative ATPase protein
>Motif-8	BCAM0443	17	CGCGCACGCG	26	14.16		two-component regulatory system, response regulator protein		-1.5949		-1.6
>Motif-8	BCAM1411	12	CGCGCTCGCG	21	14.16		putative short-chain dehydrogenase			2.105	6.839	8.229		1.655
>Motif-8	BCAM1731	30	CGCGCGCGCG	39	14.16		putative isochorismatase				-2.10526		-1.72712
>Motif-8	BCAM2507	16	CGCGCCCGCG	25	14.16		Major Facilitator Superfamily protein			-3.44828	-3.24675	-1.80832	-2.87356
>Motif-8	BCAM2558	29	CGCGCTCGCG	38	14.16		putative selenide, water dikinase
>Motif-8	BCAL0294	43	CGCGCTCGCG	34	14.16		Major Facilitator Superfamily protein		-1.56495	-1.86916
>Motif-8	BCAL1438	42	CGCGCTCGCG	33	14.16		putative transcriptional regulatory protein						-1.71527
>Motif-8	BCAL1921	42	CGCGCACGCG	33	14.16		conserved hypothetical protein			4.235			2.33
>Motif-8	BCAL1924	35	CGCGCACGCG	26	14.16		molybdopterin biosynthesis protein MoeA 3
>Motif-8	BCAL2430	24	CGCGCCCGCG	15	14.16		putative ATPases			2.325
>Motif-8	BCAL2642	33	CGCGCACGCG	24	14.16		deoxycytidine triphosphate deaminase					-1.68919
>Motif-8	BCAM2559	34	CGCGCTCGCG	25	14.16		putative membrane protein			-1.75747
>Motif-8	BCAL0615	29	CGCGCTCGCG	20	14.16		conserved hypothetical protein (fragment)
>Motif-8	BCAL0512	28	CGCGACCGCG	37	13.42		putative membrane protein			1.51	-1.7452	-1.56006	-1.58479
>Motif-8	BCAL1048	36	CGCGACCGCG	45	13.42		putative hydrolase		1.5			-1.65289
>Motif-8	BCAM0879	24	CGCGAACGCG	33	13.42		putative glutathione S-transferase			-1.82482	-1.63132	-1.52905	-1.92678
>Motif-8	BCAM2671	6	CGCGATCGCG	15	13.42		putative low-specificity L-threonine aldolase						-1.51976
>Motif-8	BCAM2835	15	CGCGATCGCG	24	13.42		putative esterase					2.264	-1.54083
>Motif-8	BCAM2210	3	CGCGACCGCG	12	13.42		putative membrane protein			2.587	4.322	21.19	1.712
>Motif-8	BCAL0554	35	CGCGACCGCG	44	13.42		5-formyltetrahydrofolate cyclo-ligase family protein		-1.50376
>Motif-8	BCAL3073	39	CGCGACCGCG	30	13.42		conserved hypothetical protein			-1.49925
>Motif-8	BCAL3275	39	CGCGACCGCG	30	13.42		putative heat-inducible transcription repressor			2.092	2.018	1.624	1.976
>Motif-8	BCAM2211	27	CGCGACCGCG	18	13.42		putative sigma-54 activated regulatory protein			1.66	2.55	4.117
>Motif-8	BCAM2517	32	CGCGACCGCG	23	13.42		putative membrane protein				-3.44828	-3.38983	-1.52672
>Motif-8	BCAS0070	21	CGCGACCGCG	12	13.42		two-component regulatory system, response regulator protein
>Motif-8	BCAL0764	29	CGCGCATGCG	38	13.25		putative exported protein
>Motif-8	BCAL0962	4	CGCGCGTGCG	13	13.25		molybdenum cofactor biosynthesis protein c
>Motif-8	BCAL1924	24	CGCGCGTGCG	33	13.25		molybdopterin biosynthesis protein MoeA 3
>Motif-8	BCAL2315	9	CGCGCATGCG	18	13.25		putative membrane protein			1.815	1.872	3.339
>Motif-8	BCAL2696	34	CGCGCGTGCG	43	13.25		putative copper resistance protein
>Motif-8	BCAL3167	24	CGCGCATGCG	33	13.25		putative exported protein		-1.52905				-1.53139
>Motif-8	BCAL3215	24	CGCGCCTGCG	33	13.25		cysteine peptidase, family C44
>Motif-8	BCAL3338	37	CGCGCGTGCG	46	13.25		holliday junction DNA helicase			-1.55039	-4.7619	-5.34759	-2.02429
>Motif-8	BCAM1129	26	CGCGCGTGCG	35	13.25		conserved hypothetical protein		1.668	1.689			1.935
>Motif-8	BCAL0436	40	CGCGCCTGCG	31	13.25		glyoxalase/bleomycin resistance protein/dioxygenase superfamily protein			2.765	2.366	2.314
>Motif-8	BCAL0871	18	CGCGCGTGCG	9	13.25		conserved hypothetical protein				-1.72117
>Motif-8	BCAL0905	13	CGCGCGTGCG	4	13.25		conserved hypothetical protein			3.871
>Motif-8	BCAL1034	36	CGCGCCTGCG	27	13.25		SCO1/SenC family protein			6.917		-2.42718	-1.84502
>Motif-8	BCAL1035	45	CGCGCCTGCG	36	13.25		putative trehalose-phosphatase	-1.80505	-1.85185
>Motif-8	BCAL2098	43	CGCGCGTGCG	34	13.25		putative chromosome partition protein				-1.78891	-1.70068
>Motif-8	BCAL2224	22	CGCGCGTGCG	13	13.25		glutamine synthetase			-1.79211	2.242		-2.29358	-1.7301
>Motif-8	BCAL2265	34	CGCGCATGCG	25	13.25		putative membrane protein				2.254	3.246
>Motif-8	BCAL3167	35	CGCGCATGCG	26	13.25		putative exported protein		-1.52905				-1.53139
>Motif-8	BCAM0443	28	CGCGCGTGCG	19	13.25		two-component regulatory system, response regulator protein		-1.5949		-1.6
>Motif-8	BCAM0488	38	CGCGCTTGCG	29	13.25		putative exported protein
>Motif-8	BCAM0941	25	CGCGCTTGCG	16	13.25		6-phosphogluconate dehydrogenase, decarboxylating	1.691	1.724	-1.55039
>Motif-8	BCAM1867	35	CGCGCCTGCG	26	13.25		putative Mg(2+) transport ATPase
>Motif-8	BCAM2069	31	CGCGCGTGCG	22	13.25		conserved hypothetical protein			1.742	1.679	3.201		2.17
>Motif-8	BCAS0065	22	CGCGCCTGCG	13	13.25		putative glutathione S-transferase			-1.50376
>Motif-8	BCAS0755	14	CGCGCGTGCG	5	13.25		putative membrane protein			-3.22581	-1.66945	-2.10526
>Motif-8	BCAMR1023	10	CGCGCTTGCG	1	13.25		tRNA-Sec		-1.67785	-2.96736	-1.54321
>Motif-8	BCAL2150	7	CGCGGCCGCG	16	12.56		cysteinyl-tRNA synthetase		1.606		-4.16667	-2.06186	-1.92308
>Motif-8	BCAL2302	35	CGCGGCCGCG	44	12.56		excinuclease ABC subunit B		1.714
>Motif-8	BCAM0885	2	CGCGGCCGCG	11	12.56		putative membrane protein			1.804
>Motif-8	BCAM1480	29	CGCGGCCGCG	38	12.56		conserved hypothetical protein			27.64		3.941
>Motif-8	BCAM0486	37	CGCGTCCGCG	46	12.56		NAD dependent epimerase/dehydratase family protein				1.859
>Motif-8	BCAL1637	13	CGCGACTGCG	22	12.51		putative DNA-binding protein
>Motif-8	BCAL2125	37	CGCGACTGCG	46	12.51		putative acetyltransferase				3.977	4.069
>Motif-8	BCAL2170	33	CGCGAGTGCG	42	12.51		metallo peptidase, subfamily M50B		-1.63666			-2.01613
>Motif-8	BCAM2476	35	CGCGATTGCG	44	12.51		putative NH(3)-dependent NAD(+) synthetase		-2.05761		-1.57233	-2.23214	-1.67224
>Motif-8	BCAL0203	12	CGCGATTGCG	3	12.51		phosphatidylethanolamine-binding protein			3.082	2.428
>Motif-8	BCAL0725	46	CGCGAATGCG	37	12.51		putative thiol-disulfide oxidoreductase			1.518	1.733
>Motif-8	BCAL1628	43	CGCGATTGCG	34	12.51		conserved hypothetical protein			1.606	1.875
>Motif-8	BCAL2948	34	CGCGACTGCG	25	12.51		putative membrane protein			-1.52672	-1.86567	-2.42718
>Motif-8	BCAL1460	26	CGCGAGTGCG	17	12.51		putative FAD-binding reductase				-1.60772		-1.51976
>Motif-8	BCAL0383	33	CGCGTACGCG	42	12.39		Major Facilitator Superfamily protein			2.53	-1.70358
>Motif-8	BCAL0160	30	CGCGCCGGCG	39	11.73		putative methylase			-2.15517	-6.41026	-5.64972	-2.51256	-1.57233
>Motif-8	BCAL0627	32	CGCGCCGGCG	41	11.73		putative hydrolase			1.711		5.892	4.16	1.73
>Motif-8	BCAL0761	16	CGCGCCGGCG	25	11.73		conserved hypothetical protein				-3.10559	-3.89105
>Motif-8	BCAL0905	36	CGCGCGGGCG	45	11.73		conserved hypothetical protein			3.871
>Motif-8	BCAL1614	14	CGCGCAGGCG	23	11.73		NUDIX hydrolase
>Motif-8	BCAM1407	38	CGCGCCGGCG	47	11.73		DJ-1/PfpI family protein			1.873	6.8	9.656	1.665
>Motif-8	BCAL2186	16	CGCGCGGGCG	25	11.73		putative lipoprotein releasing system transmembrane protein				-1.86916	-1.65289	-1.69779
>Motif-8	BCAL0650	43	CGCGCCGGCG	34	11.73		putative pyruvate-flavodoxin oxidoreductase			-2.63158	-19.6464	2.101	-1.88324	1.608
>Motif-8	BCAL0761	27	CGCGCCGGCG	18	11.73		conserved hypothetical protein				-3.10559	-3.89105
>Motif-8	BCAL2148	44	CGCGCGGGCG	35	11.73		acetyl-coenzyme A carboxylase carboxyl transferase subunit alpha			-2.63852	-3.14465	-2.2779	-2.08768
>Motif-8	BCAL2177	38	CGCGCCGGCG	29	11.73		putative lipoprotein			2.304	1.702	2.023	3.235
>Motif-8	BCAL2303	39	CGCGCTGGCG	30	11.73		aromatic amino acid aminotransferase
>Motif-8	BCAL2738	38	CGCGCCGGCG	29	11.73		putative exported protein			-1.99601	-3.37838	-2.82486	-1.54321
>Motif-8	BCAM0888	33	CGCGCAGGCG	24	11.73		conserved hypothetical protein			12.53	2.722	2.116
>Motif-8	BCAM1435	30	CGCGCCGGCG	21	11.73		putative hydrolase					1.793
>Motif-8	BCAM2071	46	CGCGCTGGCG	37	11.73		putative acetyltransferase			1.913	1.977	2.346	-1.71821
>Motif-8	BCAM2507	27	CGCGCGGGCG	18	11.73		Major Facilitator Superfamily protein			-3.44828	-3.24675	-1.80832	-2.87356
>Motif-8	BCAL0554	38	CGCGCTGGCG	29	11.73		5-formyltetrahydrofolate cyclo-ligase family protein		-1.50376
>Motif-8	BCAL0334	36	CGCGGTTGCG	45	11.64		periplasmic solute-binding protein			-3.27869				-1.78571
>Motif-8	BCAL0502	19	CGCGGTTGCG	28	11.64		DksA/TraR C4-type zinc finger family protein					1.837	1.535	1.548
>Motif-8	BCAL3169	37	CGCGGCTGCG	46	11.64		LysR family regulatory protein			1.939			-1.65563
>Motif-8	BCAL3275	38	CGCGGTTGCG	47	11.64		putative heat-inducible transcription repressor			2.092	2.018	1.624	1.976
>Motif-8	BCAM1693	8	CGCGGGTGCG	17	11.64		conserved hypothetical protein			2.077	1.718	1.535
>Motif-8	BCAM2707	21	CGCGGCTGCG	30	11.64		putative FAA-hydrolase family protein						-1.62075
>Motif-8	BCAL0536	17	CGCGGCTGCG	8	11.64		ferredoxin--NADP reductase
>Motif-8	BCAL2092	10	CGCGGATGCG	1	11.64		methionine aminopeptidase			1.657	1.617	1.622	1.609
>Motif-8	BCAL2252	48	CGCGGCTGCG	39	11.64		putative DNA photolyase			2.381	-2.27273		-1.66945
>Motif-8	BCAM0738	10	CGCGGCTGCG	1	11.64		putative transporter-LysE family			1.727
>Motif-8	BCAL2323	10	CGCGTTTGCG	19	11.48		putative glutathione S-transferase			-1.7452
>Motif-8	BCAL2718	13	CGCGTCTGCG	22	11.48		quinolinate synthetase A			-1.79856	-1.76367
>Motif-8	BCAM0292	45	CGCGTGTGCG	36	11.48		putative universal stress protein			201.7
>Motif-8	BCAM2733	21	CGCGTGTGCG	30	11.48		putative acylphosphatase protein				-2.76243	-2.28311	-1.81488
>Motif-8	BCAL0193	34	CGCGAAGGCG	43	10.99		putative exported protein	1.592	2.746	1.566	2.838			2.705
>Motif-8	BCAL0673	36	CGCGACGGCG	45	10.99		metallo-beta-lactamase superfamily protein
>Motif-8	BCAL1234	33	CGCGACGGCG	42	10.99		putative heat shock protein			4.354	18.87	2.579	201.5	4.852
>Motif-8	BCAL2766	30	CGCGATGGCG	39	10.99		conserved hypothetical protein				-1.99203	-2.13675	1.762
>Motif-8	BCAM1779	30	CGCGACGGCG	39	10.99		putative beta-lactamase, class A			2.858
>Motif-8	BCAL0080	18	CGCGATGGCG	9	10.99		putative cytochrome			-1.74825	2.378	2.852
>Motif-8	BCAL0955	19	CGCGACGGCG	10	10.99		conserved hypothetical protein				-3.96825	-1.72712
>Motif-8	BCAL2351	33	CGCGACGGCG	24	10.99		putative lipoprotein			-1.50602		1.905	-1.57233
>Motif-8	BCAL2457	29	CGCGACGGCG	20	10.99		putative exported protein			-2.01207	-2.86533	-2.95858	-1.89036
>Motif-8	BCAL2606	43	CGCGAGGGCG	34	10.99		two-component regulatory system, response regulator protein
>Motif-8	BCAL3337	10	CGCGAAGGCG	1	10.99		crossover junction endodeoxyribonuclease			1.969	-1.60514	-1.57233	-1.5015
>Motif-8	BCAM0498	40	CGCGACGGCG	31	10.99		putative aldehyde dehydrogenase		3.238	1.675	1.898	-2.68097
>Motif-8	BCAM2198	28	CGCGAAGGCG	19	10.99		serine peptidase, family S49			2.108	1.974	3.035
>Motif-8	BCAS0051	14	CGCGATGGCG	5	10.99		putative glycerol utilisation-related protein			-1.64474			-1.63666
>Motif-8	BCAS0378	46	CGCGACGGCG	37	10.99		LuxR superfamily regulatory protein
>Motif-8	BCAL0228	30	CGCGCGAGCG	39	10.39		ATP-dependent DNA helicase RecQ		1.724		-1.62866	-1.62075
>Motif-8	BCAM0488	27	CGCGCAAGCG	36	10.39		putative exported protein
>Motif-8	BCAM2559	23	CGCGCGAGCG	32	10.39		putative membrane protein			-1.75747
>Motif-8	BCAL0863	13	CGCGCGAGCG	4	10.39		cysteine peptidase, family C56	-1.59236			2.146	1.867	-1.51057
>Motif-8	BCAL2056	16	CGCGCGAGCG	7	10.39		putative dehydrogenase						-1.50602
>Motif-8	BCAL2800	14	CGCGCGAGCG	5	10.39		putative transcriptional regulator				-1.63399	-1.56495	-1.81159
>Motif-8	BCAL3032	42	CGCGCGAGCG	33	10.39		putative ATPase protein
>Motif-8	BCALR3349	23	CGCGCGAGCG	14	10.39		misc_RNA, bacterial RNase P class A	2.474	2.795	2.026	1.744
>Motif-8	BCAM0582	20	CGCGCCAGCG	11	10.39		putative exported protein			1.931	3.189	2.305
>Motif-8	BCAM2558	40	CGCGCGAGCG	31	10.39		putative selenide, water dikinase
>Motif-8	BCALR2665	38	CGCGCGAGCG	29	10.39		misc_RNA, cobalamin riboswitch			2.488

## Sheet: Motif-9
	Sass et al. 2015			Genome-wide transcription start site profiling in biofilm-grown Burkholderia cenocepacia J2315
Table S06: Promoter motifs based on DMINDA analysis
****************************************
COMMAND LINE SUMMARY
****************************************
Parameters: -t 0.90 -s 5 -e 1 -c 0 -u 0.95 -n 0.40-E									---------------Query position weight matrix:---------------
Motif conservation level in promoter sequences (-t): 0.90										1	2	3	4	5	6	7	8	9	10	11
Simulation times in Pvalue framework (-s): 5									A	0	0	0	0	7	6	4	1	1	0	0
Enlargement times for initial motif (-e): 1									G	31	1	0	31	8	9	5	21	0	0	31
Enlarge degree base on initial motif (-c): 0									C	0	31	32	1	14	9	18	3	31	32	1
Motif conservation level in background (-u): 0.95									T	0	0	0	0	3	8	5	7	0	0	0
Threshold of weak-conservered patterns (-n): 0.40									IC	1.67	1.57	1.75	1.58	0.11	0.01	0.24	0.55	1.58	1.75	1.58
Do further expansion of closures: On
*********************************************************
Motif-9
*********************************************************
Consensus: GCCGCGCGCCG
Motif length: 11
Binding sites number: 149
Pvalue: 1.13e-26
									Expression change compared to control condition (Sass et al. 2013, ref. 19)
#Motif	Info	Start	Motif	End	Score		Annotation	Reduced iron	Low pH	Reduced oxygen	Stat phase LB medium	Stat phase glucose	Oxidative stress	Heat stress
>Motif-9	BCAL1350	15	GCCGCTCGCCG	5	14.76		two-component regulatory system, response regulator protein			-2.14592
>Motif-9	BCAL2029	47	GCCGCCCGCCG	37	14.76		putative amino hydrolase
>Motif-9	BCAL2146	25	GCCGCGCGCCG	15	14.76		aspartokinase			-1.66667	-6.75676	-6.13497	-2.76243	-1.6129
>Motif-9	BCAL2150	12	GCCGCGCGCCG	2	14.76		cysteinyl-tRNA synthetase		1.606		-4.16667	-2.06186	-1.92308			red: fold upregulation
>Motif-9	BCAM0371	37	GCCGCACGCCG	27	14.76		conserved hypothetical protein			2.006						blue: fold downregulation
>Motif-9	BCAM1693	37	GCCGCGCGCCG	27	14.76		conserved hypothetical protein			2.077	1.718	1.535
>Motif-9	BCAM2707	26	GCCGCGCGCCG	16	14.76		putative FAA-hydrolase family protein						-1.62075
>Motif-9	BCAS0749	21	GCCGCGCGCCG	11	14.76		putative lipoprotein				1.986
>Motif-9	BCAL0080	18	GCCGCTCGCCG	28	14.76		putative cytochrome			-1.74825	2.378	2.852
>Motif-9	BCAL0401	26	GCCGCGCGCCG	36	14.76		putative ribulose-phosphate 3-epimerase
>Motif-9	BCAL1250	31	GCCGCGCGCCG	41	14.76		putative glutathione S-transferase			1.626		1.667
>Motif-9	BCAL1990	23	GCCGCGCGCCG	33	14.76		glucose-6-phosphate isomerase		1.599	-2.48139	-2.01613	-2.57732	-2.99401	-1.55763
>Motif-9	BCAL2151	1	GCCGCTCGCCG	11	14.76		putative exported protein
>Motif-9	BCAL2780	32	GCCGCGCGCCG	42	14.76		putative thioredoxin protein			2.265	5.037	1.522	80.65
>Motif-9	BCAL3019	29	GCCGCGCGCCG	39	14.76		putative lipoprotein			1.593	2.191	8.41	1.713
>Motif-9	BCAM0485	27	GCCGCGCGCCG	37	14.76		LacI family regulatory protein		-1.81818	-4.90196	-1.8622
>Motif-9	BCAM1402	29	GCCGCCCGCCG	39	14.76		LysR family regulatory protein			2.099	1.856	1.865
>Motif-9	BCAM1407	34	GCCGCGCGCCG	44	14.76		DJ-1/PfpI family protein			1.873	6.8	9.656	1.665
>Motif-9	BCAM1435	12	GCCGCCCGCCG	22	14.76		putative hydrolase					1.793
>Motif-9	BCAM1519	29	GCCGCGCGCCG	39	14.76		putative UDP-N-acetylglucosamine 1-carboxyvinyltransferase	-2.1645		-2.53807
>Motif-9	BCAM1856	12	GCCGCGCGCCG	22	14.76		IclR family regulatory protein
>Motif-9	BCAM2206	31	GCCGCACGCCG	41	14.76		conserved hypothetical protein			2.71	1.62	3.845
>Motif-9	BCAM2625	1	GCCGCGCGCCG	11	14.76		conserved hypothetical protein			2.561	2.389	6.241
>Motif-9	BCAL0541	27	GCCGAACGCCG	17	14.27		putative FAD dependent oxidoreductase			2.666	2.885	5.194
>Motif-9	BCAL0929	27	GCCGAACGCCG	37	14.27		putative DeoR family glycerol-3-phosphate regulon repressor				1.801
>Motif-9	BCAM1426	30	GCCGAACGCCG	40	14.27		putative potassium channel protein	-1.63132	-1.61031
>Motif-9	BCAL1464	33	GCCGGCCGCCG	43	13.99		putative membrane protein			1.812	4.739	7.129	1.665
>Motif-9	BCAL2173	19	GCCGGCCGCCG	29	13.99		putative hydrolase			4.408	1.627		1.579
>Motif-9	BCAL2696	24	GCCGGGCGCCG	14	13.99		putative copper resistance protein
>Motif-9	BCAM1139	16	GCCGGTCGCCG	26	13.99		MarR family regulatory protein			8.291	-1.8797		-1.65289
>Motif-9	BCAM1691	25	GCCGGGCGCCG	15	13.99		AraC family regulatory protein		-1.57978	-1.61031		-2.10526	-1.73913
>Motif-9	BCAM1808	49	GCCGGCCGCCG	39	13.99		putative acetyltransferase	-1.64474	-1.61812
>Motif-9	BCAM2212	37	GCCGGCCGCCG	27	13.99		2Fe-2S iron-sulfur			1.748	1.697	1.82
>Motif-9	BCAL1715	19	GCCGGGCGCCG	9	13.99		conserved hypothetical protein	-1.57729		-2.10526
>Motif-9	BCAM0516	25	GCCGCTCTCCG	15	13.62		putative exported glyoxalase			-2.87356	-2.5641	-2.5974		-1.63399
>Motif-9	BCAL0153	36	GCCGCGTGCCG	26	13.38		putative FMN flavoprotein			1.722
>Motif-9	BCAL0372	4	GCCGCCTGCCG	14	13.38		putative glutaredoxin		1.534		2.17
>Motif-9	BCAL0517	46	GCCGCCTGCCG	36	13.38		phosphotransferase enzyme family protein
>Motif-9	BCAM2204	31	GCCGCCTGCCG	21	13.38		conserved hypothetical protein			-4.06504	-2.94985	-5.18135	-2.71739	-1.74216
>Motif-9	BCAM2517	11	GCCGCGTGCCG	21	13.38		putative membrane protein				-3.44828	-3.38983	-1.52672
>Motif-9	BCAM0528	11	GCCGCCAGCCG	1	13.14		putative oxidoreductase/short-chain dehydrogenase		1.922	-3.55872	1.656		-3.33333	-5.02513
>Motif-9	BCAM0217	36	GCCGAACTCCG	46	13.12		conserved hypothetical protein						-1.51057
>Motif-9	BCAM1373	36	GCCGATCTCCG	46	13.12		AraC family regulatory protein	-1.51976	-1.84162	-1.93424	1.839		1.951	1.503
>Motif-9	BCAL1266	28	GCCGTGCGCCG	38	13.04		putative ribosomal RNA large subunit methyltransferase			-1.67224		-1.59236
>Motif-9	BCAL2427	28	GCCGTGCGCCG	38	13.04		conserved hypothetical protein				-1.63934	-1.58228
>Motif-9	BCAL0193A	27	GCCGCCGGCCG	37	12.99		conserved hypothetical protein		-1.63132	1.705
>Motif-9	BCAL0194	18	GCCGCCGGCCG	8	12.99		putative oxidoreductase				-1.94932	-2.2779	-1.60256
>Motif-9	BCAL0436	31	GCCGCCGGCCG	21	12.99		glyoxalase/bleomycin resistance protein/dioxygenase superfamily protein			2.765	2.366	2.314
>Motif-9	BCAL1464	37	GCCGCCGGCCG	47	12.99		putative membrane protein			1.812	4.739	7.129	1.665
>Motif-9	BCAL2224	13	GCCGCAGGCCG	3	12.99		glutamine synthetase			-1.79211	2.242		-2.29358	-1.7301
>Motif-9	BCAL2225	9	GCCGCAGGCCG	19	12.99		conserved hypothetical protein			2.584
>Motif-9	BCAL2800	19	GCCGCCGGCCG	29	12.99		putative transcriptional regulator				-1.63399	-1.56495	-1.81159
>Motif-9	BCAL3095	15	GCCGCCGGCCG	25	12.99		conserved hypothetical protein			6.532	-1.53139	-1.82815	-1.51057
>Motif-9	BCAM1254	21	GCCGCGGGCCG	31	12.99		MarR family regulatory protein
>Motif-9	BCAM1489	17	GCCGCGGGCCG	27	12.99		putative penicillin-binding protein	-1.68067	-1.7301	-1.73913	-2.33645	-2.97619	-1.91205
>Motif-9	BCAM2212	33	GCCGCCGGCCG	23	12.99		2Fe-2S iron-sulfur			1.748	1.697	1.82
>Motif-9	BCAL0723	18	GCCGCGGGCCG	8	12.99		two-component regulatory system, sensor kinase protein
>Motif-9	BCAL3384	19	GCCGCCGGCCG	29	12.99		Major Facilitator Superfamily protein					-1.51745
>Motif-9	BCAL0126	37	GCCGACTGCCG	47	12.88		chemotaxis protein MotA		1.564	6.185	-4.58716	-19.4932	1.818	-6.32911
>Motif-9	BCAM0547	30	GCCGATTGCCG	40	12.88		putative LysE type translocator	-1.82815	-1.84502		-1.51745
>Motif-9	BCAM1667	22	GCCGAATGCCG	32	12.88		putative membrane protein			-1.51057	-1.56006	-2.34742
>Motif-9	BCALR1290	15	GCCGGTCTCCG	25	12.84		tRNA-Arg
>Motif-9	BCAL0380	40	GCCGGCTGCCG	30	12.6		ABC transporter ATP-binding subunit			-1.70358	-2.10526	-2.1978	-1.55039
>Motif-9	BCAL2074	43	GCCGGCTGCCG	33	12.6		phosphoenolpyruvate synthase					-1.9305
>Motif-9	BCAL2059	31	GCCGGCTGCCG	41	12.6		putative 2'-5' RNA ligase	-1.91939	-1.78891	-15.674			-1.94932
>Motif-9	BCAL3332	15	GCCGGAAGCCG	5	12.36		aminopeptidase P			1.653
>Motif-9	BCAM2413	40	GCCGGCAGCCG	30	12.36		putative GNAT family N-acetyltransferase					3.47
>Motif-9	BCAL0436	12	GCCGCGTTCCG	22	12.23		glyoxalase/bleomycin resistance protein/dioxygenase superfamily protein			2.765	2.366	2.314
>Motif-9	BCAL0675	4	GCCGCGTTCCG	14	12.23		extracellular solute-binding protein							-1.5873
>Motif-9	BCALR2990	19	GCCGCTTTCCG	29	12.23		misc_RNA, yybP-ykoY element
>Motif-9	BCAL0722	38	GCCGGGGGCCG	28	12.21		C4-dicarboxylate transport protein		-2.18818	-9.70874	-2.85714		-4.14938	-2.38663
>Motif-9	BCAL1464	45	GCCGGCGGCCG	35	12.21		putative membrane protein			1.812	4.739	7.129	1.665
>Motif-9	BCAL2722	9	GCCGGCGGCCG	19	12.21		phosphoribosylglycinamide formyltransferase				1.599		1.599
>Motif-9	BCAL2764	21	GCCGGTGGCCG	31	12.21		MviN-like protein		-1.6	-1.66389	-2.06186	-2.01207
>Motif-9	BCAL2800	27	GCCGGCGGCCG	17	12.21		putative transcriptional regulator				-1.63399	-1.56495	-1.81159
>Motif-9	BCAL3279	33	GCCGGCGGCCG	23	12.21		putative membrane protein			1.615		-2.25225
>Motif-9	BCAL3387	13	GCCGGCGGCCG	3	12.21		LysR family regulatory protein					-2.21729
>Motif-9	BCAM0684	38	GCCGGGGGCCG	28	12.21		putative oxidoreductase
>Motif-9	BCAM2156	31	GCCGGCGGCCG	41	12.21		conserved hypothetical protein
>Motif-9	BCAM2212	25	GCCGGCGGCCG	35	12.21		2Fe-2S iron-sulfur			1.748	1.697	1.82
>Motif-9	BCAL2418	36	GCCGCGCCCCG	46	12.06		putative exported protein
>Motif-9	BCAM0010	6	GCCGCGATCCG	16	11.99		2-amino-3-ketobutyrate coenzyme A ligase		1.668	1.71	-2.68097		7.543	-3.96825
>Motif-9	BCAS0051	14	GCCGCGATCCG	24	11.99		putative glycerol utilisation-related protein			-1.64474			-1.63666
>Motif-9	BCAS0741	28	GCCGCGATCCG	38	11.99		putative membrane protein
>Motif-9	BCAL1862	45	GCCGCTGTCCG	35	11.84		acetyl-CoA acetyltransferase	2.158	2.373	6.647	4.192	4.964		1.962
>Motif-9	BCAL1987	35	GCCGACTTCCG	45	11.74		phosphoribosylformylglycinamidine synthase		-1.54083	-1.66113		-1.60772
>Motif-9	BCAL1969	14	GCCGTGTGCCG	4	11.65		putative lipase			-1.74825	-2.1692	-1.71527	-1.7762
>Motif-9	BCAM0053	8	GCCGATCCCCG	18	11.56		serine acetyltransferase						-1.54083
>Motif-9	BCAM2011	26	GCCGATCCCCG	36	11.56		conserved hypothetical protein						-1.72712
>Motif-9	BCAL3488	10	GCCGAAATCCG	20	11.49		conserved hypothetical protein			1.52		2.99
>Motif-9	BCAM2514	28	GCCGACATCCG	18	11.49		putative fatty aldehyde dehydrogenase						5.197
>Motif-9	BCAL2187	10	GCCGTCAGCCG	20	11.41		putative exported protein					-1.75439
>Motif-9	BCAL2418	13	GCCGACGTCCG	3	11.34		putative exported protein
>Motif-9	BCAL0722	26	GCCGGCCCCCG	36	11.28		C4-dicarboxylate transport protein		-2.18818	-9.70874	-2.85714		-4.14938	-2.38663
>Motif-9	BCAM0915	19	GCCGGGCCCCG	9	11.28		30S ribosomal protein S21 2		2.469	1.552
>Motif-9	BCAM1177	3	GCCGGCCCCCG	13	11.28		IclR family regulatory protein			1.768
>Motif-9	BCAL1249	11	GCCGCGCACCG	21	11.1		putative PHB depolymerase			42.63	3.92	5.769	1.578
>Motif-9	BCAL2318	20	GCCGCGCACCG	10	11.1		conserved hypothetical protein			-1.96078	-3.15457	-3.34448
>Motif-9	BCAL3179	13	GCCGCGCACCG	3	11.1		probable D-lactate dehydrogenase			2.276	3.697	5.493		2.425
>Motif-9	BCAM1110	9	GCCGCGCACCG	19	11.1		Major Facilitator Superfamily protein	-1.6835		2.084		-4.85437		-1.71821
>Motif-9	BCAL1464	38	GCCGGCGTCCG	28	11.06		putative membrane protein			1.812	4.739	7.129	1.665
>Motif-9	BCAM2593	13	GCCGGCGTCCG	3	11.06		TetR family regulatory protein			4.281	2.865	1.589
>Motif-9	BCAL2983A	3	GCCGCATCCCG	13	10.67		putative lipoprotein
>Motif-9	BCAM2741	41	GCCGCATCCCG	31	10.67		putative exported protein		1.617	7.344				-1.78891
>Motif-9	BCAL1496	16	GCCGCACGACG	6	10.56		putative exported protein		3.183	2.333			-1.65563	1.872
>Motif-9	BCAM1554	23	GCCGCCCGACG	13	10.56		putative diguanylate cyclase				2.364	1.977
>Motif-9	BCAL0916	31	GCCGCGCGACG	21	10.56		putative hydrolase protein			-2.19298	-1.66389	-1.61031	-1.89036
>Motif-9	BCAM2150	23	GCCGCGACCCG	13	10.43		AraC family regulatory protein			1.91			1.643	1.83
>Motif-9	BCAM2763	17	GCCGTACCCCG	27	10.33		putative phospho-2-dehydro-3-deoxyheptonate aldolase, phe-sensitive							-1.5456
>Motif-9	BCAL2698	22	GCCGGACACCG	12	10.33		putative membrane protein			1.505	4.94	3.599	1.617
>Motif-9	BCAM1479	23	GCCGGGCACCG	13	10.33		conserved hypothetical protein			3.725		2.139
>Motif-9	BCAL1614	33	GCCGCGGCCCG	43	10.28		NUDIX hydrolase
>Motif-9	BCAM1874-2	20	GCCGCCGCCCG	10	10.28		putative GTP cyclohydrolase II (pseudogene)
>Motif-9	BCAM1926	30	GCCGCCGCCCG	40	10.28		conserved hypothetical protein			2.671	7.064	6.718
>Motif-9	BCAL1102	46	GCCGAGTCCCG	36	10.18		putative lipoprotein				2.625	5.354		1.51
>Motif-9	BCAL2083	15	GCCGATTCCCG	25	10.18		Outer membrane protein assembly factor YaeT			-2.01613	-2.62467		-1.66945
>Motif-9	BCAL0672	23	GGCGCCCGCCG	13	10.17		putative isocitrate dehydrogenase kinase/phosphatase		-1.58228	-1.7762
>Motif-9	BCAL0673	12	GGCGCCCGCCG	22	10.17		metallo-beta-lactamase superfamily protein
>Motif-9	BCAL0694	31	GGCGCGCGCCG	21	10.17		putative biotin ligase			2.426
>Motif-9	BCAL2123	17	GGCGCGCGCCG	7	10.17		conserved hypothetical protein				5.821	2.148	2.536
>Motif-9	BCAL2123	8	GGCGCGCGCCG	18	10.17		conserved hypothetical protein				5.821	2.148	2.536
>Motif-9	BCAM0131	5	GGCGCCCGCCG	15	10.17		chaperone protein HchA			-2.51889		1.911
>Motif-9	BCAM0143	33	GGCGCACGCCG	43	10.17		LysR family regulatory protein			-1.62075
>Motif-9	BCAM0552	42	GGCGCACGCCG	32	10.17		putative sigma-54 dependent transcriptional regulator
>Motif-9	BCAM1867	30	GGCGCGCGCCG	40	10.17		putative Mg(2+) transport ATPase
>Motif-9	BCAM2204	29	GGCGCCCGCCG	39	10.17		conserved hypothetical protein			-4.06504	-2.94985	-5.18135	-2.71739	-1.74216
>Motif-9	BCAM2402	29	GGCGCACGCCG	39	10.17		conserved hypothetical protein					5.568
>Motif-9	BCAM2507	21	GGCGCGCGCCG	11	10.17		Major Facilitator Superfamily protein			-3.44828	-3.24675	-1.80832	-2.87356
>Motif-9	BCAM0645	42	GGCGCGCGCCG	32	10.17		two-component regulatory system, sensor kinase protein			1.716		3.1
>Motif-9	BCAM0645	33	GGCGCGCGCCG	43	10.17		two-component regulatory system, sensor kinase protein			1.716		3.1
>Motif-9	BCAL0119	35	GCCGCGCGCCC	25	10.15		BadF/BadG/BcrA/BcrD ATPase family protein			3.084	2.179	3.043
>Motif-9	BCAL0586	11	GCCGCGCGCCC	1	10.15		glutathione reductase
>Motif-9	BCAL0744	34	GCCGCGCGCCC	24	10.15		Appr-1-p processing enzyme family protein			3.318		2.365
>Motif-9	BCAL2470	19	GCCGCGCGCCC	9	10.15		Major Facilitator Superfamily protein	-1.56006				-1.7452	-1.71527
>Motif-9	BCAL2843	41	GCCCCGCGCCG	31	10.15		putative branched-chain amino acid transport protein			2.406
>Motif-9	BCAL2844	9	GCCCCGCGCCG	19	10.15		putative branched-chain amino acid aminotransferase IlvE			-1.65837	-1.52905	-1.72117
>Motif-9	BCAM1763	19	GCCCCGCGCCG	9	10.15		conserved hypothetical protein			-1.81159			-1.59236
>Motif-9	BCAM1874-2	17	GCCGCCCGCCC	7	10.15		putative GTP cyclohydrolase II (pseudogene)
>Motif-9	BCAM2828	34	GCCCCGCGCCG	44	10.15		putative membrane protein				-2.06186	-3.11526	-1.5674
>Motif-9	BCAL0307	7	GCCGCGCGCCC	17	10.15		ABC transporter ATP-binding protein			-1.7331	-2.00803	-2.60417
>Motif-9	BCAL2177	10	GCCGCGCGCCC	20	10.15		putative lipoprotein			2.304	1.702	2.023	3.235
>Motif-9	BCAL2733	5	GCCGCCCGCCC	15	10.15		putative multicopper oxidase			3.037
>Motif-9	BCAL3061	11	GCCGCGCGCCC	21	10.15		putative membrane protein					-1.68919
>Motif-9	BCAL3176	33	GCCGCGCGCCC	43	10.15		AraC family regulatory protein		-1.80832		1.816	1.648
>Motif-9	BCAM1262	3	GCCGCCCGCCC	13	10.15		dihydroxyacid dehydratase					-1.70648
>Motif-9	BCAM1926	33	GCCGCCCGCCC	43	10.15		conserved hypothetical protein			2.671	7.064	6.718
>Motif-9	BCAL0756	30	GCCGTCGTCCG	20	10.11		putative membrane protein			3.297
>Motif-9	BCAM0387	20	GCCGACCGACG	10	10.07		pyruvate dehydrogenase (cytochrome)			2.592	1.854	1.668
>Motif-9	BCAL3033	33	GCCGGTTCCCG	23	9.9		probable outer-membrane lipoproteins carrier protein		1.555	1.667	2.858		2.726

## Sheet: Motif-10
	Sass et al. 2015			Genome-wide transcription start site profiling in biofilm-grown Burkholderia cenocepacia J2315
Table S06: Promoter motifs based on DMINDA analysis
****************************************
COMMAND LINE SUMMARY
****************************************
Parameters: -t 0.90 -s 5 -e 1 -c 0 -u 0.95 -n 0.40-E									---------------Query position weight matrix:---------------
Motif conservation level in promoter sequences (-t): 0.90										1	2	3	4	5	6	7	8	9	10	11
Simulation times in Pvalue framework (-s): 5									A	0	0	0	0	7	2	2	1	0	0	0
Enlargement times for initial motif (-e): 1									G	31	0	31	0	18	20	2	16	31	0	31
Enlarge degree base on initial motif (-c): 0									C	0	31	0	31	4	4	20	11	0	31	0
Motif conservation level in background (-u): 0.95									T	0	0	0	0	2	5	7	3	0	0	0
Threshold of weak-conservered patterns (-n): 0.40									IC	1.76	1.75	1.76	1.75	0.35	0.42	0.51	0.34	1.76	1.75	1.76
Do further expansion of closures: On
*********************************************************
Motif-10
*********************************************************
Consensus: GCGCGGCGGCG
Motif length: 11
Binding sites number: 120
Pvalue: 5.55e-12
									Expression change compared to control condition (Sass et al. 2013, ref. 19)
#Motif	Info	Start	Motif	End	Score		Annotation	Reduced iron	Low pH	Reduced oxygen	Stat phase LB medium	Stat phase glucose	Oxidative stress	Heat stress
>Motif-10	BCAL1462	27	GCGCGGCGGCG	17	16.4		putative Trp repressor binding protein			1.992	-2.18818	-1.89394	-2.04499
>Motif-10	BCAL2200	20	GCGCGGCGGCG	30	16.4		low molecular weight phosphotyrosine protein phosphatase			2.844			1.616
>Motif-10	BCAL2779	31	GCGCGGCGGCG	21	16.4		Pirin-like protein	-1.52905								red: fold upregulation
>Motif-10	BCAL2779	39	GCGCGGCGGCG	29	16.4		Pirin-like protein	-1.52905								blue: fold downregulation
>Motif-10	BCAL3176	39	GCGCGGCGGCG	29	16.4		AraC family regulatory protein		-1.80832		1.816	1.648
>Motif-10	BCAL3318	14	GCGCGGCGGCG	4	16.4		putative RNA-methylase protein				-2.90698	-1.82149
>Motif-10	BCAM1188	28	GCGCGGCGGCG	38	16.4		putative L-asparaginase II			-4.06504	-6.13497		-4.329	-5.84795
>Motif-10	BCAM1808	33	GCGCGGCGGCG	43	16.4		putative acetyltransferase	-1.64474	-1.61812
>Motif-10	BCAM2156	15	GCGCGGCGGCG	5	16.4		conserved hypothetical protein
>Motif-10	BCAM2474	31	GCGCGGCGGCG	41	16.4		conserved hypothetical protein				1.988	-2.26757		-1.5456
>Motif-10	BCAM2668	23	GCGCGGCGGCG	33	16.4		metallo-beta-lactamase superfamily protein			2.465	1.809	1.581
>Motif-10	BCAM2814	9	GCGCGGCGGCG	19	16.4		putative ATP-dependent RNA helicase RhlE				-1.83486	-2.14133
>Motif-10	BCAL0646	42	GCGCGGCGGCG	32	16.4		putative inward rectifier potassium channel protein				-1.67504		-1.72117
>Motif-10	BCAL2150	6	GCGCGGCCGCG	16	15.86		cysteinyl-tRNA synthetase		1.606		-4.16667	-2.06186	-1.92308
>Motif-10	BCAL2302	34	GCGCGGCCGCG	44	15.86		excinuclease ABC subunit B		1.714
>Motif-10	BCAM1480	28	GCGCGGCCGCG	38	15.86		conserved hypothetical protein			27.64		3.941
>Motif-10	BCAM1480	39	GCGCGGCCGCG	29	15.86		conserved hypothetical protein			27.64		3.941
>Motif-10	BCAM1359	23	GCGCAGCGGCG	13	15.54		putative efflux pump/antiporter		-2.21729		-3.46021	-2.49377
>Motif-10	BCAL0389	21	GCGCGGTGGCG	11	15.33		thiol:disulfide interchange protein DsbC				-2.80112
>Motif-10	BCAL3189	11	GCGCGGTGGCG	21	15.33		conserved hypothetical protein			1.903		1.727
>Motif-10	BCAM0370	9	GCGCGGTGGCG	19	15.33		putative membrane protein
>Motif-10	BCAL0536	7	GCGCAGCCGCG	17	15		ferredoxin--NADP reductase
>Motif-10	BCAL2252	38	GCGCAGCCGCG	48	15		putative DNA photolyase			2.381	-2.27273		-1.66945
>Motif-10	BCALR2458	35	GCGCGTCGGCG	25	14.85		tRNA-Arg			-2.21239		-2.15517
>Motif-10	BCAM1411	16	GCGCGTCGGCG	6	14.85		putative short-chain dehydrogenase			2.105	6.839	8.229		1.655
>Motif-10	BCAS0378	17	GCGCGTCGGCG	7	14.85		LuxR superfamily regulatory protein
>Motif-10	BCAS0750	33	GCGCGTCGGCG	43	14.85		putative exported protein		2.256			1.638	-1.57729	1.583
>Motif-10	BCAM2739	3	GCGCGTCGGCG	13	14.85		MoaA/NifB/PqqE family protein		1.524		-2.44499	-2.34192
>Motif-10	BCAL0554	45	GCGCGGTCGCG	35	14.79		5-formyltetrahydrofolate cyclo-ligase family protein		-1.50376
>Motif-10	BCAL3169	36	GCGCGGCTGCG	46	14.47		LysR family regulatory protein			1.939			-1.65563
>Motif-10	BCAM0738	11	GCGCGGCTGCG	1	14.47		putative transporter-LysE family			1.727
>Motif-10	BCAM2707	20	GCGCGGCTGCG	30	14.47		putative FAA-hydrolase family protein						-1.62075
>Motif-10	BCAS0646A	17	GCGCAGTGGCG	27	14.47		putative DNA-binding protein		1.755
>Motif-10	BCAM0486	36	GCGCGTCCGCG	46	14.31		NAD dependent epimerase/dehydratase family protein				1.859
>Motif-10	BCAL0539	36	GCGCCGCGGCG	46	14.3		putative nitroreductase/p-nitrobenzoate reductase			1.795
>Motif-10	BCAL1441	30	GCGCCGCGGCG	40	14.3		SirA-like protein
>Motif-10	BCAL1441	41	GCGCCGCGGCG	31	14.3		SirA-like protein
>Motif-10	BCAL0650	44	GCGCGCCGGCG	34	14.15		putative pyruvate-flavodoxin oxidoreductase			-2.63158	-19.6464	2.101	-1.88324	1.608
>Motif-10	BCAL0761	15	GCGCGCCGGCG	25	14.15		conserved hypothetical protein				-3.10559	-3.89105
>Motif-10	BCAL2738	39	GCGCGCCGGCG	29	14.15		putative exported protein			-1.99601	-3.37838	-2.82486	-1.54321
>Motif-10	BCAM1407	37	GCGCGCCGGCG	47	14.15		DJ-1/PfpI family protein			1.873	6.8	9.656	1.665
>Motif-10	BCAM2149	39	GCGCATCGGCG	49	13.99		metallo peptidase, subfamily M20A	-1.60772	-1.5625	-2.21239			-1.70358
>Motif-10	BCAL1637	23	GCGCAGTCGCG	13	13.93		putative DNA-binding protein
>Motif-10	BCAL2125	47	GCGCAGTCGCG	37	13.93		putative acetyltransferase				3.977	4.069
>Motif-10	BCAL2948	24	GCGCAGTCGCG	34	13.93		putative membrane protein			-1.52672	-1.86567	-2.42718
>Motif-10	BCAM2680	4	GCGCTGCGGCG	14	13.77		putative membrane protein
>Motif-10	BCAS0060	30	GCGCTGCGGCG	20	13.77		extracellular amino acid-binding protein				1.648
>Motif-10	BCAL3478	28	GCGCTGCGGCG	38	13.77		putative RNA polymerase sigma factor					2.265	2.203
>Motif-10	BCAL2779	20	GCGCCGCCGCG	30	13.76		Pirin-like protein	-1.52905
>Motif-10	BCAL2779	28	GCGCCGCCGCG	38	13.76		Pirin-like protein	-1.52905
>Motif-10	BCAL3176	28	GCGCCGCCGCG	38	13.76		AraC family regulatory protein		-1.80832		1.816	1.648
>Motif-10	BCAL3318	3	GCGCCGCCGCG	13	13.76		putative RNA-methylase protein				-2.90698	-1.82149
>Motif-10	BCAM2156	4	GCGCCGCCGCG	14	13.76		conserved hypothetical protein
>Motif-10	BCAL0063	19	GCGCCGCCGCG	29	13.76		putative FMN flavoprotein		-1.59236			7.382
>Motif-10	BCAL2200	31	GCGCCGCCGCG	21	13.76		low molecular weight phosphotyrosine protein phosphatase			2.844			1.616
>Motif-10	BCAL2750	31	GCGCCGCCGCG	21	13.76		putative methyltransferase			3.226	1.536
>Motif-10	BCAM2668	34	GCGCCGCCGCG	24	13.76		metallo-beta-lactamase superfamily protein			2.465	1.809	1.581
>Motif-10	BCAM2814	20	GCGCCGCCGCG	10	13.76		putative ATP-dependent RNA helicase RhlE				-1.83486	-2.14133
>Motif-10	BCAL1234	32	GCGCGACGGCG	42	13.68		putative heat shock protein			4.354	18.87	2.579	201.5	4.852
>Motif-10	BCAL2351	34	GCGCGACGGCG	24	13.68		putative lipoprotein			-1.50602		1.905	-1.57233
>Motif-10	BCAL0539	13	GCGCGCCCGCG	23	13.61		putative nitroreductase/p-nitrobenzoate reductase			1.795
>Motif-10	BCAL0791	30	GCGCGCCCGCG	40	13.61		glycosyl transferase family protein			2.762
>Motif-10	BCAM2507	15	GCGCGCCCGCG	25	13.61		Major Facilitator Superfamily protein			-3.44828	-3.24675	-1.80832	-2.87356
>Motif-10	BCAL0334	35	GCGCGGTTGCG	45	13.41		periplasmic solute-binding protein			-3.27869				-1.78571
>Motif-10	BCAL0502	18	GCGCGGTTGCG	28	13.41		DksA/TraR C4-type zinc finger family protein					1.837	1.535	1.548
>Motif-10	BCAL3275	37	GCGCGGTTGCG	47	13.41		putative heat-inducible transcription repressor			2.092	2.018	1.624	1.976
>Motif-10	BCAL0725	32	GCGCACCGGCG	22	13.29		putative thiol-disulfide oxidoreductase			1.518	1.733
>Motif-10	BCAL0726	5	GCGCACCGGCG	15	13.29		putative lipoprotein
>Motif-10	BCAM0879	34	GCGCGTTCGCG	24	13.25		putative glutathione S-transferase			-1.82482	-1.63132	-1.52905	-1.92678
>Motif-10	BCAL3073	40	GCGCGACCGCG	30	13.14		conserved hypothetical protein			-1.49925
>Motif-10	BCAL3275	40	GCGCGACCGCG	30	13.14		putative heat-inducible transcription repressor			2.092	2.018	1.624	1.976
>Motif-10	BCAM2211	28	GCGCGACCGCG	18	13.14		putative sigma-54 activated regulatory protein			1.66	2.55	4.117
>Motif-10	BCAM2517	33	GCGCGACCGCG	23	13.14		putative membrane protein				-3.44828	-3.38983	-1.52672
>Motif-10	BCAM2210	2	GCGCGACCGCG	12	13.14		putative membrane protein			2.587	4.322	21.19	1.712
>Motif-10	BCAL0554	34	GCGCGACCGCG	44	13.14		5-formyltetrahydrofolate cyclo-ligase family protein		-1.50376
>Motif-10	BCAM0506	39	GCGCAACGGCG	29	12.82		LuxR/PAS superfamily regulatory protein
>Motif-10	BCAM1129	16	GCGCCTCGGCG	6	12.75		conserved hypothetical protein		1.668	1.689			1.935
>Motif-10	BCAM1693	18	GCGCACCCGCG	8	12.74		conserved hypothetical protein			2.077	1.718	1.535
>Motif-10	BCAL0539	24	GCGCGGGCGCG	14	12.72		putative nitroreductase/p-nitrobenzoate reductase			1.795
>Motif-10	BCAL0791	41	GCGCGGGCGCG	31	12.72		glycosyl transferase family protein			2.762
>Motif-10	BCAM2507	26	GCGCGGGCGCG	16	12.72		Major Facilitator Superfamily protein			-3.44828	-3.24675	-1.80832	-2.87356
>Motif-10	BCAL2351	23	GCGCCGTCGCG	33	12.69		putative lipoprotein			-1.50602		1.905	-1.57233
>Motif-10	BCAL2457	19	GCGCCGTCGCG	29	12.69		putative exported protein			-2.01207	-2.86533	-2.95858	-1.89036
>Motif-10	BCAM0498	30	GCGCCGTCGCG	40	12.69		putative aldehyde dehydrogenase		3.238	1.675	1.898	-2.68097
>Motif-10	BCAL0080	19	GCGCGATGGCG	9	12.61		putative cytochrome			-1.74825	2.378	2.852
>Motif-10	BCAL2766	29	GCGCGATGGCG	39	12.61		conserved hypothetical protein				-1.99203	-2.13675	1.762
>Motif-10	BCAS0051	15	GCGCGATGGCG	5	12.61		putative glycerol utilisation-related protein			-1.64474			-1.63666
>Motif-10	BCAL0294	44	GCGCGCTCGCG	34	12.54		Major Facilitator Superfamily protein		-1.56495	-1.86916
>Motif-10	BCAM2559	35	GCGCGCTCGCG	25	12.54		putative membrane protein			-1.75747
>Motif-10	BCAL2056	4	GCGCGCTCGCG	14	12.54		putative dehydrogenase						-1.50602
>Motif-10	BCAL3032	30	GCGCGCTCGCG	40	12.54		putative ATPase protein
>Motif-10	BCAM2558	28	GCGCGCTCGCG	38	12.54		putative selenide, water dikinase
>Motif-10	BCAM0900	16	GCGCAGGGGCG	6	12.4		putative exported protein			2.288	-1.5456
>Motif-10	BCAM0901	10	GCGCAGGGGCG	20	12.4		putative AMP nucleosidase
>Motif-10	BCAL0291	11	GCGCCGCTGCG	1	12.37		sodium:amino acid symporter family protein		-2.07469	-1.90114	-2.65252	-2.04082	-1.95695	-1.59744
>Motif-10	BCAS0586	29	GCGCCGCTGCG	19	12.37		two-component regulatory system, response regulator protein			-1.54799
>Motif-10	BCAL3275	48	GCGCAACCGCG	38	12.28		putative heat-inducible transcription repressor			2.092	2.018	1.624	1.976
>Motif-10	BCAM0497	12	GCGCAGCAGCG	2	12.26		putative lipoprotein			-1.5674				-1.60514
>Motif-10	BCAM2767	20	GCGCAGCAGCG	10	12.26		conserved hypothetical protein					-2.11416		-1.57729
>Motif-10	BCAM1459	29	GCGCTTCGGCG	19	12.22		short-chain fatty acid transporter			-1.80832	-2.99401		-2.26757
>Motif-10	BCAL1034	37	GCGCGCCTGCG	27	12.22		SCO1/SenC family protein			6.917		-2.42718	-1.84502
>Motif-10	BCAM1867	36	GCGCGCCTGCG	26	12.22		putative Mg(2+) transport ATPase
>Motif-10	BCAS0065	23	GCGCGCCTGCG	13	12.22		putative glutathione S-transferase			-1.50376
>Motif-10	BCAM2671	5	GCGCGATCGCG	15	12.07		putative low-specificity L-threonine aldolase						-1.51976
>Motif-10	BCAM2835	14	GCGCGATCGCG	24	12.07		putative esterase					2.264	-1.54083
>Motif-10	BCAL0436	30	GCGCAGGCGCG	40	11.86		glyoxalase/bleomycin resistance protein/dioxygenase superfamily protein			2.765	2.366	2.314
>Motif-10	BCAL1035	35	GCGCAGGCGCG	45	11.86		putative trehalose-phosphatase	-1.80505	-1.85185
>Motif-10	BCAL2323	9	GCGCGTTTGCG	19	11.86		putative glutathione S-transferase			-1.7452
>Motif-10	BCAL2092	11	GCGCGGATGCG	1	11.76		methionine aminopeptidase			1.657	1.617	1.622	1.609
>Motif-10	BCAM2787	48	GCGCAATGGCG	38	11.75		AsnC family regulatory protein				-1.6
>Motif-10	BCAL2170	43	GCGCACTCGCG	33	11.68		metallo peptidase, subfamily M50B		-1.63666			-2.01613
>Motif-10	BCAL0383	43	GCGCGTACGCG	33	11.6		Major Facilitator Superfamily protein			2.53	-1.70358
>Motif-10	BCAM1129	5	GCGCCGAGGCG	15	11.59		conserved hypothetical protein		1.668	1.689			1.935
>Motif-10	BCAM1693	7	GCGCGGGTGCG	17	11.34		conserved hypothetical protein			2.077	1.718	1.535
>Motif-10	BCAM0506	28	GCGCCGTTGCG	38	11.3		LuxR/PAS superfamily regulatory protein
>Motif-10	BCAL0203	2	GCGCAATCGCG	12	11.21		phosphatidylethanolamine-binding protein			3.082	2.428
>Motif-10	BCAM2476	45	GCGCAATCGCG	35	11.21		putative NH(3)-dependent NAD(+) synthetase		-2.05761		-1.57233	-2.23214	-1.67224
>Motif-10	BCAL0905	12	GCGCGTGCGCG	2	11.18		conserved hypothetical protein			3.871
>Motif-10	BCAL1924	25	GCGCGTGCGCG	35	11.18		molybdopterin biosynthesis protein MoeA 3
>Motif-10	BCAM0443	27	GCGCGTGCGCG	17	11.18		two-component regulatory system, response regulator protein		-1.5949		-1.6

[truncated: 6 more sheets: Motif-11, Motif-12, Motif-13, Motif-14, Motif-15, Motif-16]
