# Supplementary material for: Genome-wide transcription start site profiling in biofilm-grown Burkholderia cenocepacia J2315
Source: BMC Genomics. 2015 Oct 13;16:775. doi: 10.1186/s12864-015-1993-3 (PMC4603805; doi:10.1186/s12864-015-1993-3)
Supplement: Additional file 8: Table S7. — Genes belonging to enriched functionally related gene groups among leaderless transcripts and among transcripts with a 5′UTR longer than 150 nt. (XLSX 12 kb) [file 12864_2015_1993_MOESM8_ESM.xlsx]

## Sheet: Sheet1
	Sass et al. 2015			Genome-wide transcription start site profiling in biofilm-grown Burkholderia cenocepacia J2315
Table S07. Genes belonging to enriched functionally related gene groups among leaderless transcripts and among transcripts with a 5’UTR longer than 150 nt.
Transcriptional regulators with leaderless transcripts
BCAL0497	two-component regulatory system, sensor kinase protein
BCAL0579	LysR family regulatory protein
BCAL0638	LysR family regulatory protein
BCAL1810	TetR family regulatory protein
BCAL2011	oxidative stress related two-component regulatory system, response regulator protein
BCAL2210	two-component regulatory system, sensor kinase protein
BCAL2360	putative sigma factor
BCAL2526a	MerR family regulatory protein
BCAL2606	two-component regulatory system, response regulator protein
BCAL3176	AraC family regulatory protein
BCAL3275	putative heat-inducible transcription repressor
BCAM0161	AraC family regulatory protein
BCAM0233	ArsR family regulatory protein
BCAM0483	ADA-like AraC family regulatory protein
BCAM1100	LysR family regulatory protein
BCAM1206	LysR family regulatory protein
BCAM1254	MarR family regulatory protein
BCAM1437	MarR family regulatory protein
BCAM1484	two-component regulatory system, response regulator protein
BCAM1536	TetR family regulatory protein
BCAM1809	MerR family regulatory protein
BCAM1975	AraC family regulatory protein
BCAM1990	LysR family regulatory protein
BCAM2150	AraC family regulatory protein
BCAM2593	TetR family regulatory protein
BCAS0007	TetR family regulatory protein
BCAS0018	MarR family regulatory protein
BCAS0084	TetR family regulatory protein
Transcriptional regulators with 5'UTRs >150 nt
BCAL0003	MarR family regulatory protein
BCAL0865	RpiR family regulatory protein
BCAL0952	two-component regulatory system, response regulator protein
BCAL1350	two-component regulatory system, response regulator protein
BCAL1443	two-component regulatory system, response regulator protein
BCAL1684	two-component regulatory system, response regulator protein
BCAL2036	LysR family regulatory protein
BCAL2686	cys regulon transcriptional activator CysB
BCAL2823	TetR family regulatory protein
BCAM0014	TetR family regulatory protein
BCAM0764	LacI family regulatory protein
BCAM0820	hybrid two-component system kinase-response regulator protein
BCAM1722	LysR family regulatory protein
BCAM2058	LuxR superfamily regulatory protein
BCAM2059	LuxR superfamily regulatory protein
Nucleotide binding proteins with 5'UTRs >150 nt
BCAL0205	NADP-dependent malic enzyme
BCAL0423	chromosomal replication initiator protein DnaA
BCAL0482	putative rod shape-determining protein
BCAL0535	sensor kinase protein
BCAL0870	putative oxidoreductase
BCAL1481	threonyl-tRNA synthetase
BCAL1887	nucleoside diphosphate kinase
BCAL2074	phosphoenolpyruvate synthase
BCAL2117	putative ATP-dependent RNA helicase
BCAL2146	aspartokinase
BCAL2150	cysteinyl-tRNA synthetase
BCAL2412	putative ATP-dependent RNA helicase 2
BCAL2762	putative adenylate kinase
BCAL2782	putative pyridoxamine 5'-phosphate oxidase
BCAL3145	putative kinase
BCAL3302	putative ATP-dependent DNA helicase
BCAL3436	prolyl-tRNA synthetase
BCAL3531	FAD dependent oxidoreductase
BCAM0986	aspartate-semialdehyde dehydrogenase
BCAM1581	phosphoenolpyruvate carboxykinase (GTP)
Membrane proteins with 5'UTRs >150 nt
BCAL0722	C4-dicarboxylate transport protein
BCAL0826	Major Facilitator Superfamily protein
BCAL1039	ABC transporter ATP-binding membrane protein
BCAL1871	kup system potassium uptake protein
BCAL2145	NADH-ubiquinone oxidoreductase subunit
BCAL2383	potassium-transporting ATPase A chain
BCAL2645	putative OmpA family membrane protein
BCAL2958	putative OmpA family protein
BCAM1477	aromatic amino acid transport protein
BCAM1533	two-component regulatory system, sensor kinase protein
BCAM1550	putative peptidoglycan-associated lipoprotein
BCAM1667	putative membrane protein
BCAM2145	putative GABA permease
