# Supplementary material for: Genome-wide transcription start site profiling in biofilm-grown Burkholderia cenocepacia J2315
Source: BMC Genomics. 2015 Oct 13;16:775. doi: 10.1186/s12864-015-1993-3 (PMC4603805; doi:10.1186/s12864-015-1993-3)
Supplement: Additional file 10: Table S9. — Number of mapped reads and RPKM values sense and antisense for all genes of the B. cenocepacia J2315 genome. (XLSX 2108 kb) [file 12864_2015_1993_MOESM10_ESM.xlsx]

## Sheet: Sheet1
	Sass et al. 2015			Genome-wide transcription start site profiling in biofilm-grown Burkholderia cenocepacia J2315
Table S09: Number of reads mapped and RPKM sense and antisense to genes of the B. cenocepacia J2315 genome
								Number of reads mapped sense											Number of reads mapped antisense
Accession	Gene	Annotation	Position start	Position end	Strand	Gene length		Sample 1 R1	Sample 1 R2	RPKM sense sample 1	Sample 2 R1	Sample 2 R2	RPKM sense sample 2	Sample 3 R1	Sample 3 R2	RPKM sense sample 3	Average RPKM sense		Sample 1 R1	Sample 1 R2	RPKM sense sample 1	Sample 2 R1	Sample 2 R2	RPKM sense sample 2	Sample 3 R1	Sample 3 R2	RPKM sense sample 3	Average RPKM sense		Ratio RPKM antisense / sense
AM747720	BCAL0001	sodium/hydrogen exchanger family protein	431	1645	+	1215		7029	6625	229.924	8275	7442	284.392	16163	14408	382.513	298.943		74	76	2.5259	56	55	2.00849	75	77	1.90187	2.14542		0.00717669
AM747720	BCAL0002	carboxylate-amine ligase YbdK	1660	2775	+	1116		10162	9956	368.826	9044	8816	351.836	13153	12723	352.489	357.717		31	30	1.11832	45	49	1.85177	52	48	1.36222	1.44411		0.004037
AM747720	BCAL0003	MarR family regulatory protein	3283	3921	+	639		7499	6439	446.274	6353	5895	421.393	6676	6280	308.236	391.968		13	12	0.800462	29	32	2.09871	10	10	0.475819	1.125		0.00287013
AM747720	BCAL0004	cysteine peptidase, family C26	3950	4660	+	711		3610	3039	191.332	3323	2953	194.06	4145	3832	170.562	185.318		9	8	0.489194	31	31	1.9171	15	17	0.684216	1.03017		0.00555893
AM747720	BCAL0005	putative NADH-dependent flavin oxidoreductase	4871	5983	+	1113		798	784	29.0812	941	908	36.5229	1657	1595	44.4189	36.6744		75	69	2.64709	89	81	3.35797	67	72	1.8986	2.63455		0.0718364
AM747720	BCAL0006	putative protein lysine methyltransferase	6161	6691	+	531		976	929	73.401	872	873	72.2477	1093	1096	62.6706	69.4398		30	25	2.11919	41	32	3.0224	123	101	6.41308	3.85155		0.0554661
AM747720	BCAL0007	two-component regulatory system, sensor kinase protein	6845	8329	-	1485		737	725	20.1429	724	722	21.4075	1933	1909	39.3318	26.9607		142	121	3.62352	211	184	5.84782	540	493	10.5752	6.68217		0.247848
AM747720	BCAL0008	two-component regulatory system, response regulator protein	8450	9142	-	693		12507	10926	691.825	9081	8053	543.562	10861	9839	454.098	563.162		32	47	2.33236	47	62	3.45793	59	69	2.80795	2.86608		0.00508927
AM747720	BCAL0008A	conserved hypothetical protein	9265	9495	+	231		1945	2017	350.917	1804	1898	352.328	3074	3206	413.295	372.18		3541	4313	695.633	2084	2715	456.733	2554	3134	374.335	508.9		1.36735
AM747720	BCAL0009	pterin-4-alpha-carbinolamine dehydratase	9588	9896	-	309		4631	5126	646.04	2211	2402	328.207	3664	3919	373.074	449.107		574	412	65.286	662	480	81.2514	1209	968	107.106	84.5477		0.188257
AM747720	BCAL0010	phenylalanine-4-hydroxylase	10057	10950	-	894		8435	8404	385.372	247	238	11.9269	1105	1103	37.5469	144.949		73	73	3.34131	159	149	7.5742	412	398	13.774	8.22984		0.0567776
AM747720	BCAL0011	AnsC family regulatory protein	11090	11575	+	486		1482	1453	123.559	181	192	16.8731	593	595	37.1615	59.1978		151	156	12.9242	167	166	15.0637	270	281	17.2357	15.0745		0.254647
AM747720	BCAL0012	putative adenylate cyclase	11647	12180	-	534		973	955	73.8699	859	846	70.195	1083	1072	61.3506	68.4718		492	504	38.161	64	64	5.26977	209	212	11.9854	18.4721		0.269776
AM747720	BCAL0013	LysR family regulatory protein	12385	13284	-	900		151	158	7.02453	191	204	9.6489	475	474	16.0301	10.9012		84	71	3.52363	37	35	1.75879	73	63	2.29726	2.52656		0.231769
AM747720	BCAL0014	putative GMC oxidoreductase	13473	15158	+	1686		1001	1018	24.5008	825	855	21.9066	1028	1081	19.0166	21.808		85	70	1.88094	121	113	3.05128	164	153	2.85834	2.59685		0.119078
AM747720	BCAL0015	putative branched-chain amino acid ABC transporter ATP-binding protein	15597	16376	+	780		1358	1237	68.0682	1033	962	56.2305	937	904	35.8816	53.3934		37	38	1.96729	32	32	1.80388	57	59	2.26087	2.01068		0.0376579
AM747720	BCAL0016	putative branched-chain amino acid ABC transporter ATP-binding protein	16373	17128	+	756		1130	997	57.5635	838	770	46.7614	1049	1026	41.7262	48.6837		20	29	1.3261	14	18	0.930575	28	32	1.20654	1.15441		0.0237123
AM747720	BCAL0017	putative branched-chain amino acid ABC transporter periplasmic protein	17206	18405	+	1200		1414	1346	47.0576	1335	1298	48.2384	2014	1955	50.282	48.526		49	52	1.72203	71	71	2.60154	71	71	1.79895	2.04084		0.0420567
AM747720	BCAL0018	putative branched-chain amino acid ABC transporter permease	18538	19422	+	885		291	303	13.7323	378	381	18.8548	633	644	21.9362	18.1744		10	8	0.416132	8	7	0.372624	22	22	0.755827	0.514861		0.0283289
AM747720	BCAL0019	putative branched-chain amino acid ABC transporter permease	19422	20399	+	978		281	287	11.8826	336	325	14.8589	528	531	16.4615	14.401		24	19	0.899562	27	26	1.19141	44	43	1.35236	1.14778		0.0797013
AM747720	BCAL0020	putative branched-chain amino acid ABC transporter periplasmic substrate binding protein	21481	22638	+	1158		115	119	4.13436	637	650	24.4339	653	680	17.4999	15.356		138	134	4.80576	258	250	9.64447	224	215	5.76327	6.73783		0.438774
AM747720	BCAL0021	putative branched-chain amino acid ABC transporter permease	22845	23900	+	1056		45	51	1.85998	133	148	5.85013	164	179	4.93791	4.21601		920	911	35.4753	864	852	35.7254	1263	1267	36.4225	35.8744		8.50909
AM747720	BCAL0022	putative branched-chain amino acid ABC transporter ATP-binding membrane protein	23905	25689	+	1785		70	76	1.67346	240	241	5.92421	313	328	5.45925	4.35231		10	13	0.263628	16	18	0.418759	16	18	0.28957	0.323986		0.07444
AM747720	BCAL0023	putative branched-chain amino acid ABC transporter ATP-binding protein	25704	26444	+	741		45	49	2.59544	123	110	6.91291	182	170	7.22166	5.57667		10	9	0.52461	13	13	0.771398	28	28	1.1489	0.81497		0.146139
AM747720	BCAL0024	tRNA uridine 5-carboxymethylaminomethyl modification enzyme GidA	26985	28955	+	1971		2459	2461	51.0717	2740	2768	61.4371	4484	4526	69.4946	60.6678		177	178	3.68505	193	188	4.24973	232	237	3.61742	3.85073		0.0634725
AM747720	BCAL0025	methyltransferase GidB	28952	29638	+	687		1379	1509	86.0086	1354	1449	89.6994	1755	1831	79.3536	85.0205		68	63	3.90136	54	60	3.64814	72	79	3.34144	3.63031		0.0426992
AM747720	BCAL0026	chromosome partitioning protein ParA	29690	30469	+	780		2050	1851	102.325	1967	1821	106.767	2336	2212	88.6418	99.2448		16	16	0.839377	18	16	0.958314	10	11	0.409296	0.735662		0.0074126
AM747720	BCAL0027	chromosome partitioning protein ParB	30501	31394	+	894		1785	1631	78.1775	1842	1729	87.8164	2248	2160	74.9578	80.3172		36	32	1.55623	27	26	1.30335	37	33	1.19035	1.34998		0.016808
AM747720	BCAL0028	putative citrate transporter protein	31405	32535	+	1131		610	516	20.3694	805	705	29.352	1227	1133	31.7221	27.1478		126	94	3.9798	197	157	6.8812	294	254	7.36598	6.07566		0.223799
AM747720	BCAL0029	putative ATP synthase protein I AtpI	33104	33628	+	525		2711	2998	222.486	3619	3821	311.557	2496	2696	150.345	228.129		6104	6103	475.72	6788	6791	568.633	5057	5099	294.087	446.147		1.95568
AM747720	BCAL0030	ATP synthase A chain	33738	34589	+	852		6815	7437	342.245	7189	7478	378.464	8866	9503	327.762	349.491		497	504	24.0379	426	446	22.5009	671	684	24.1776	23.5721		0.0674471
AM747720	BCAL0031	ATP synthase C chain	34665	34934	+	270		8372	8481	1277.07	8571	8671	1403.94	10267	10125	1148.18	1276.39		18	17	2.6522	17	15	2.60561	20	22	2.36482	2.54088		0.00199067
AM747720	BCAL0032	ATP synthase B chain	35064	35534	+	471		7199	6921	613.36	8495	8497	793.135	10237	10349	664.452	690.316		71	64	5.86428	124	119	11.3425	131	120	8.1015	8.43609		0.0122206
AM747720	BCAL0033	ATP synthase delta chain	35537	36076	+	540		6272	5740	455.117	7488	6807	581.988	9495	8815	515.475	517.526		35	34	2.61431	64	59	5.00766	43	44	2.44928	3.35708		0.00648678
AM747720	BCAL0034	ATP synthase alpha chain	36121	37662	+	1542		22125	23032	599.159	22795	23297	657.15	30432	31211	607.732	621.347		71	75	1.93718	130	129	3.69265	99	95	1.91263	2.51415		0.0040463
AM747720	BCAL0035	ATP synthase gamma chain	37731	38606	+	876		11134	9451	480.782	10019	8790	472.047	14759	13047	482.556	478.461		51	51	2.38231	131	121	6.32441	123	119	4.19976	4.30216		0.00899165
AM747720	BCAL0036	ATP synthase beta chain	38673	40067	+	1395		20443	20709	603.557	19431	19589	614.945	28212	28705	620.27	612.924		106	116	3.25597	218	235	7.13916	169	188	3.89051	4.76188		0.00776912
AM747720	BCAL0037	ATP synthase epsilon chain	40189	40614	+	426		4384	3187	363.618	4355	3406	400.527	7081	5523	449.792	404.645		19	15	1.63294	30	31	3.14806	16	17	1.17765	1.98622		0.00490854
AM747720	BCAL0038	putative long-chain-fatty-acid--CoA ligase	40897	42624	+	1728		3171	3209	75.5403	2011	2027	51.3743	3302	3369	58.6895	61.868		143	122	3.13764	384	302	8.72778	517	409	8.14667	6.6707		0.107821
AM747720	BCAL0039	periplasmic cyclohexadienyl dehydratase	43359	44171	-	813		718	737	36.6163	690	731	38.4261	904	927	34.2382	36.4269		123	103	5.68747	131	120	6.78745	296	244	10.0976	7.52416		0.206555
AM747720	BCAL0040	uroporphyrinogen decarboxylase	44321	45415	+	1095		1404	1422	52.8031	1854	1843	74.2264	2734	2764	76.3314	67.787		191	194	7.19363	207	216	8.49277	266	269	7.42767	7.70469		0.11366
AM747720	BCAL0041	primosomal protein N'	45867	48128	+	2262		270	262	4.81194	367	361	7.07558	985	960	13.0719	8.31982		21	27	0.43416	29	35	0.622029	18	25	0.288994	0.448394		0.0538947
AM747720	BCAL0042	bifunctional PutA protein (includes: proline dehydrogenase; delta-1-pyrroline-5-carboxylate dehydrogenase)	48506	52438	+	3933		1001	1098	10.9192	1548	1602	17.608	1819	1941	14.5337	14.3536		76	84	0.832334	112	116	1.27448	94	139	0.900627	1.00248		0.0698417
AM747720	BCAL0043	putative extracellular ligand-binding protein	52523	53662	+	1140		5261	5207	187.871	4740	4716	182.358	6632	6582	176.215	182.148		26	28	0.969149	39	36	1.44637	42	42	1.12018	1.17857		0.00647037
AM747720	BCAL0044	putative transposase	53796	54320	+	525		4494	5034	371.316	3464	3763	302.637	4523	4908	273.093	315.682		416	390	31.4107	635	605	51.9261	922	885	52.3253	45.2207		0.143247
AM747720	BCAL0045	putative transposase	54320	55156	+	837		7380	6977	350.946	5963	5640	304.767	7737	7666	279.765	311.826		2493	2256	116.086	2463	2276	124.476	4223	3860	146.811	129.124		0.414091
AM747720	BCAL0046	putative fatty-acid CoA ligase	55228	56736	-	1509		1977	1989	53.7731	1940	1931	56.3972	3735	3773	75.6394	61.9365		248	159	5.51832	309	216	7.6488	370	290	6.64917	6.60543		0.106648
AM747720	BCAL0047	putative acyl-CoA dehydrogenase	56788	58440	-	1653		3874	3818	95.2068	3746	3661	98.5128	6552	6499	120.028	104.583		21	41	0.767397	23	45	0.904398	45	79	1.14041	0.937402		0.00896327
AM747720	BCAL0048A	TetR family regulatory protein	58561	59229	+	669		95	88	5.59663	111	100	6.93393	205	193	9.04419	7.19158		12	10	0.672819	35	32	2.20177	86	78	3.72675	2.20045		0.305975
AM747720	BCAL0049	putative aminotransferase	59441	60595	+	1155		325	328	11.5673	512	508	19.4152	909	898	23.7842	18.2556		794	529	23.4358	968	729	32.3015	1433	1195	34.5905	30.1093		1.64932
AM747720	BCAL0050	putative transposase	60764	61783	+	1020		4013	4189	164.521	3299	3500	146.544	4519	4769	138.431	149.832		811	780	31.9133	1330	1298	56.6433	2463	2463	73.4188	53.9918		0.360348
AM747720	BCAL0051	periplasmic solute-binding protein	62070	62858	+	789		790	748	39.8824	1114	1025	59.6015	1768	1686	66.5516	55.3451		33	34	1.7374	86	85	4.76478	51	50	1.94606	2.81608		0.0508821
AM747720	BCAL0052	putative oxidoreductase	62874	64304	+	1431		371	339	10.1513	560	539	16.8842	1037	981	21.4385	16.158		218	190	5.8334	465	404	13.3507	451	410	9.14695	9.44368		0.584458
AM747720	BCAL0053	PadR family regulatory protein	64350	64922	-	573		1357	1228	92.3012	1395	1299	103.363	1458	1382	75.3488	90.3378		83	59	5.07032	150	111	10.014	236	161	10.5329	8.53909		0.094524
AM747720	BCAL0054	MerR family regulatory protein	64991	65422	-	432		1756	1871	171.777	1441	1507	150.026	1701	1781	122.534	148.113		25	24	2.32067	40	40	4.07127	57	55	3.94137	3.44444		0.0232555
AM747720	BCAL0055	putative heavy metal resistance membrane ATPase	65504	68044	+	2541		1570	1581	25.3714	2258	2221	38.7525	4490	4517	53.8875	39.3372		52	67	0.958173	57	69	1.09016	189	188	2.25553	1.43462		0.0364699
AM747720	BCAL0056	AraC family regulatory protein	68591	69472	-	882		320	333	15.1477	304	317	15.4791	491	507	17.2018	15.9429		79	48	2.94603	119	105	5.58345	227	192	7.22201	5.2505		0.329332
AM747720	BCAL0057	putative membrane protein	69748	71211	+	1464		2542	2296	67.6124	1855	1730	53.8358	922	896	18.8784	46.7755		54	57	1.55126	45	46	1.36654	71	70	1.46417	1.46066		0.0312269
AM747720	BCAL0058	putative ethanolamine permease	71401	72813	+	1413		539	554	15.8263	611	617	19.1064	637	641	13.75	16.2276		59	56	1.66516	50	53	1.60258	60	60	1.29108	1.51961		0.0936435
AM747720	BCAL0059	ethanolamine ammonia-lyase heavy chain	72953	74350	+	1398		692	659	19.772	761	723	23.3373	916	881	19.5413	20.8835		24	27	0.746388	37	33	1.10081	52	55	1.16356	1.00359		0.0480565
AM747720	BCAL0060	ethanolamine ammonia-lyase light chain	74347	75144	+	798		168	166	8.56338	162	171	9.17413	268	281	10.4588	9.39877		65	52	2.99975	131	102	6.41913	151	129	5.33418	4.91769		0.523227
AM747720	BCAL0061	LysR family regulatory protein	75137	76021	-	885		303	315	14.2872	506	528	25.6862	359	370	12.5227	17.4987		93	78	3.95325	180	161	8.471	279	254	9.15581	7.19335		0.411079
AM747720	BCAL0062	Major Facilitator Superfamily protein	76174	77799	+	1626		31	38	0.868221	55	55	1.48729	70	72	1.32764	1.22772		325	291	7.75107	166	159	4.39426	594	552	10.7146	7.61999		6.20663
AM747720	BCAL0063	putative FMN flavoprotein	77942	78475	-	534		409	433	32.2606	166	174	13.9978	288	307	16.939	21.0658		2	3	0.191571	4	5	0.370531	4	5	0.256221	0.272774		0.0129487
AM747720	BCAL0064	acetaldehyde dehydrogenase	78692	80218	+	1527		49747	50512	1343.34	20695	21067	601.265	46181	47458	932.246	958.95		79	86	2.21078	132	125	3.70013	149	152	2.99668	2.9692		0.0030963
AM747720	BCAL0065	conserved hypothetical protein	80395	80943	+	549		5886	3869	363.544	2713	1807	181.005	8160	5226	370.673	305.074		7	10	0.633546	12	15	1.08122	12	17	0.803042	0.83927		0.00275104
AM747720	BCAL0066	AraC family regulatory protein	81149	82165	+	1017		3671	3630	146.88	1730	1698	74.1043	4320	4329	129.288	116.757		54	46	2.01178	70	58	2.76702	132	118	3.73708	2.83863		0.0243122
AM747720	BCAL0067	conserved hypothetical protein	82260	83342	-	1083		208	208	7.85898	269	258	10.6981	492	493	13.8268	10.7946		1353	1251	49.1942	737	678	28.7244	2359	2234	64.4734	47.464		4.39701
AM747720	BCAL0068	acetolactate synthase, large subunit	83354	85057	-	1704		1237	1230	29.6211	1099	1095	28.3068	1213	1219	21.6974	26.5417		257	264	6.25561	209	203	5.31558	619	606	10.929	7.50006		0.282576
AM747720	BCAL0069	conserved hypothetical protein, antitoxin	85336	85797	+	462		120	125	10.8499	123	150	12.991	149	179	10.7931	11.5447		24	21	1.99284	27	27	2.56966	102	81	6.02174	3.52808		0.305602
AM747720	BCAL0070	plasmid stabilisation system protein, toxin	85794	86078	+	285		120	114	16.7986	148	145	22.602	150	147	15.8425	18.4144		149	131	20.1009	121	99	16.9708	296	252	29.2313	22.101		1.2002
AM747720	BCAL0071	L-serine dehydratase I	86236	87624	-	1389		877	904	26.2339	860	867	27.3346	1671	1695	36.8404	30.1363		87	68	2.28313	179	141	5.0649	170	147	3.46952	3.60585		0.119651
AM747720	BCAL0072	putative membrane protein	87655	88797	-	1143		488	451	16.8082	534	510	20.0806	1101	1039	28.463	21.7839		23	23	0.823404	32	36	1.30793	28	28	0.744826	0.958722		0.0440105
AM747720	BCAL0073	glycine dehydrogenase (decarboxylating)	88949	91876	-	2928		2159	2174	30.2774	2658	2635	39.7424	5259	5229	54.4546	41.4915		57	60	0.817554	68	73	1.0587	86	91	0.918999	0.93175		0.0224564
AM747720	BCAL0074	glycine cleavage system H protein	91935	92315	-	381		1146	823	105.736	1055	807	107.443	1957	1584	141.291	118.157		7	8	0.805504	17	15	1.8465	21	27	1.91527	1.52242		0.0128848
AM747720	BCAL0075	aminomethyltransferase	92442	93560	-	1119		1203	1370	47.0448	1918	1954	76.0727	3586	3752	99.692	74.2698		50	61	2.02952	34	39	1.43422	40	49	1.20913	1.55763		0.0209725
AM747720	BCALr0075A	misc_RNA, glycine riboswitch	93644	93777	-	134		1796	1253	465.537	1846	1525	553.066	2420	1938	494.419	504.341		25	21	7.02352	26	20	7.54704	14	6	2.26902	5.61319		0.0111298
AM747720	BCALr0075B	misc_RNA, glycine riboswitch	93811	93914	-	104		666	1504	426.902	711	1552	478.382	1054	2066	456.073	453.785		13	5	3.54112	9	4	2.74811	8	6	2.04648	2.77857		0.00612309
AM747720	BCAL0076	putative lipoprotein	94028	94390	-	363		236	233	26.4343	330	342	40.6992	456	464	38.5296	35.221		12	12	1.35271	10	13	1.39298	10	9	0.795719	1.18047		0.0335161
AM747720	BCAL0077	putative oxidoreductase	94594	95646	-	1053		855	867	33.4585	998	998	41.6731	1543	1575	45.0153	40.049		14	12	0.50518	22	23	0.939523	28	32	0.866235	0.770313		0.0192343
AM747720	BCAL0078	conserved hypothetical protein	95948	96655	-	708		92	112	5.8952	148	166	9.75034	206	248	9.74845	8.46466		5	8	0.375674	18	22	1.24208	22	24	0.987728	0.868495		0.102602
AM747720	BCAL0079	ATP-dependent DNA helicase Rep	96966	99053	+	2088		765	765	14.9921	873	867	18.3207	1233	1237	17.9837	17.0988		111	108	2.14593	145	141	3.01133	213	210	3.0798	2.74569		0.160577
AM747720	BCAL0080	putative cytochrome	99160	100047	-	888		1784	1762	81.701	2357	2309	115.519	3101	3039	105.116	100.779		23	35	1.33634	26	38	1.58449	31	45	1.30111	1.40731		0.0139644
AM747720	BCALr0080	Group II catalytic intron	100299	100374	+	76		250	247	133.796	875	925	520.694	996	1072	413.666	356.052		7	5	3.2305	9	5	4.04984	5	7	2.40038	3.22691		0.00906302
AM747720	BCAL0081	prophage integrase	100429	101505	-	1077		90	92	3.45746	70	74	2.93948	67	68	1.9056	2.76751		88	58	2.77357	494	292	16.0446	1044	790	25.8879	14.902		5.38463
AM747720	BCAL0082	hypothetical phage protein	101373	101693	-	321		2	4	0.382426	2	3	0.342443	7	8	0.710394	0.478421		7	4	0.701115	21	19	2.73954	65	53	5.58843	3.0097		6.2909
AM747720	BCAL0083	hypothetical phage protein	102200	104992	-	2793		19	29	0.351619	20	26	0.362085	33	53	0.468102	0.393935		29	34	0.461499	64	67	1.03115	81	93	0.94709	0.813248		2.06442
AM747720	BCAL0083a	hypothetical phage protein	104998	105255	-	258		0	0	0	1	7	0.681701	3	10	0.766014	0.482571		3	5	0.634413	7	9	1.3634	8	8	0.942786	0.9802		2.0312
AM747720	BCAL0084	putative phage transcriptional activator protein	105383	105631	-	249		26	19	3.69756	41	31	6.35706	52	39	5.55591	5.20351		4	4	0.657343	1	1	0.176585	6	6	0.732647	0.522192		0.100354
AM747720	BCAL0084a	hypothetical phage protein	105619	105798	-	180		17	15	3.6373	31	31	7.57256	48	40	7.4323	6.21405		15	25	4.54662	13	31	5.37407	33	64	8.19242	6.0377		0.971621
AM747720	BCAL0085	hypothetical phage protein	105813	106028	-	216		34	27	5.778	73	73	14.8601	70	79	10.4869	10.375		66	94	15.1554	66	81	14.9619	112	123	16.5397	15.5523		1.49902
AM747720	BCAL0086	hypothetical phage protein	106119	106610	+	492		905	929	76.2668	956	1024	88.4756	1230	1357	79.9363	81.5596		275	179	18.8796	334	249	26.0511	359	271	19.4665	21.4657		0.263191
AM747720	BCAL0087	putative reverse transcriptase-group II intron	107182	108714	+	1533		6559	6513	174.462	6430	6361	183.436	8758	8819	174.307	177.402		3872	4041	105.609	4685	4914	137.66	3762	3828	75.2684	106.179		0.598522
AM747720	BCALr0087	misc_RNA, Group II catalytic intron	108659	108733	+	75		128	132	70.9273	130	127	75.3347	193	233	86.3498	77.5373		296	1740	555.416	321	1369	495.392	333	1069	284.184	444.997		5.73914
AM747720	BCAL0088	hypothetical phage protein	108758	109138	+	381		272	235	27.226	254	226	27.6974	346	302	25.8561	26.9265		8	6	0.751804	7	6	0.750139	14	14	1.11724	0.87306		0.0324238
AM747720	BCAL0089	phage late control gene D protein	109326	110396	-	1071		45	46	1.73841	61	55	2.38118	65	67	1.87369	1.99776		14	16	0.573104	17	16	0.677404	21	25	0.652952	0.634487		0.317599
AM747720	BCAL0090	putative phage tail assembly protein	110393	110824	-	432		25	27	2.46275	28	28	2.84989	26	34	2.11145	2.4747		5	5	0.473607	15	13	1.42494	4	9	0.45748	0.785343		0.317349
AM747720	BCAL0091	putative phage membrane protein	110847	113417	-	2571		97	112	1.6632	122	133	2.18053	171	174	2.04	1.96124		61	69	1.03453	67	70	1.1715	69	74	0.845565	1.0172		0.518649
AM747720	BCAL0092	putative phage tail-associated protein	113433	113546	-	114		20	21	7.35835	15	20	6.74973	31	29	8.00128	7.36979		6	11	3.05102	13	8	4.04984	8	7	2.00032	3.03373		0.411644
AM747720	BCAL0093	putative phage tail protein	113555	113926	-	372		84	71	8.52492	83	55	8.15567	102	92	7.92815	8.20291		25	21	2.52998	19	14	1.95027	12	9	0.858201	1.77948		0.216933
AM747720	BCAL0094	phage major tail tube protein	114003	114512	-	510		171	163	13.3992	172	184	15.3463	202	199	11.9533	13.5662		8	8	0.641876	17	14	1.33633	14	12	0.775026	0.917745		0.0676492
AM747720	BCAL0095	putative phage major tail sheath protein	114541	115713	-	1173		90	102	3.34892	71	71	2.66142	135	145	3.62888	3.21307		18	19	0.645365	22	22	0.824666	28	30	0.751697	0.740576		0.230488
AM747720	BCAL0096	hypothetical phage protein	115768	116502	-	735		8	9	0.47322	6	10	0.478582	19	24	0.889394	0.613732		24	28	1.4475	20	23	1.28619	24	25	1.0135	1.24906		2.03519
AM747720	BCAL0097	putative phage tail protein	116518	119169	-	2652		54	62	0.894924	57	57	0.94505	86	95	1.03757	0.959182		64	60	0.956642	76	85	1.33468	80	81	0.922922	1.07141		1.11701
AM747720	BCAL0098	putative phage tail protein	119176	119643	-	468		11	5	0.699481	7	10	0.798595	16	15	1.007	0.835024		9	9	0.786916	8	11	0.892547	11	12	0.747128	0.808863		0.96867
AM747720	BCAL0099	putative phage baseplate assembly protein J	119711	120625	-	915		9	17	0.581372	16	12	0.67276	18	22	0.664587	0.639573		12	10	0.49193	15	15	0.720814	17	15	0.53167	0.581471		0.909156
AM747720	BCAL0100	putative phage baseplate assembly protein W	120622	120984	-	363		11	13	1.35271	7	8	0.908465	7	7	0.586319	0.949166		3	8	0.619994	16	14	1.81693	10	11	0.879479	1.10547		1.16467
AM747720	BCAL0101	phage baseplate assembly protein	120981	121790	-	810		6	7	0.328367	5	8	0.352843	6	8	0.262758	0.314656		10	9	0.479921	11	11	0.597119	24	25	0.919653	0.665564		2.11521
AM747720	BCAL0102	putative phage tail completion protein R	122176	122625	-	450		12	10	1.00026	14	13	1.31909	24	25	1.65538	1.32491		3	4	0.318264	4	7	0.537407	2	3	0.168916	0.341529		0.257776
AM747720	BCAL0103	putative phage-encoded lipoprotein	122742	123182	-	441		1	3	0.185576	7	7	0.697931	12	16	0.965233	0.616247		1	2	0.139182	6	6	0.598227	2	6	0.275781	0.33773		0.548043
AM747720	BCAL0104	putative phage-encoded peptidoglycan binding protein	123179	124030	-	852		19	20	0.93654	27	26	1.3676	23	23	0.820788	1.04164		4	8	0.288166	4	4	0.20643	8	12	0.356864	0.28382		0.272474
AM747720	BCAL0105	putative phage membrane protein	124033	124299	-	267		2	2	0.306514	3	3	0.494041	5	5	0.569379	0.456645		3	2	0.383142	3	3	0.494041	3	3	0.341628	0.40627		0.889686
AM747720	BCAL0106	putative phage membrane protein	124301	124645	-	345		3	1	0.237215	5	7	0.76469	2	5	0.308455	0.436787		1	2	0.177911	4	3	0.446069	1	2	0.132195	0.252059		0.577075
AM747720	BCAL0107	phage tail protein	124662	124868	-	207		7	4	1.08724	4	3	0.743449	6	5	0.807858	0.879514		3	3	0.593038	1	2	0.318621	4	4	0.587533	0.499731		0.568189
AM747720	BCAL0108	putative membrane protein	125430	127049	+	1620		393	404	10.0657	513	520	14.0187	707	755	13.7197	12.6014		21	21	0.530439	41	31	0.977104	52	53	0.985342	0.830962		0.0659421
AM747720	BCAL0109	putative TPR repeat protein	127259	129232	+	1974		471	563	10.717	1385	1413	31.1619	1906	1847	28.9031	23.594		85	83	1.74126	232	204	4.85582	511	451	7.40868	4.66859		0.197872
AM747720	BCAL0110	putative aminotransferase	129387	130529	-	1143		450	449	16.0922	2194	2050	81.6305	2114	2016	54.9309	50.8845		1055	925	35.4422	1012	876	36.3144	1198	1116	30.7773	34.178		0.671677
AM747720	BCAL0111	putative TPR repeat protein	130559	132901	-	2343		807	833	14.321	4444	4523	84.1392	4578	4640	59.8105	52.7569		309	286	5.19573	466	451	8.6044	633	597	7.98079	7.2603		0.137618
AM747720	BCAL0112	conserved hypothetical protein	133158	133457	-	300		133	93	15.4131	706	559	92.7027	686	560	63.1407	57.0855		100	94	13.2307	105	90	14.2901	99	90	9.57753	12.3661		0.216624
AM747720	BCAL0113	B-type flagellar hook-associated protein 2 (HAP2)	133483	134991	-	1509		347	328	9.152	2423	2243	67.9796	1967	1867	38.6256	38.5858		121	90	2.86085	139	118	3.74427	152	141	2.95183	3.18565		0.0825602
AM747720	BCAL0114	flagellin (type II)	135124	136278	-	1155		2192	2209	77.9598	21177	21310	808.719	11134	11335	295.743	394.141		64	88	2.69255	153	154	5.84359	112	120	3.05365	3.86326		0.00980174
AM747720	BCAL0115	30S ribosomal protein S21	136809	137021	+	213		26121	18310	4267.84	25811	19501	4676.89	50282	37444	6261.26	5068.66		22	22	4.22644	62	73	13.9341	50	51	7.20866	8.45638		0.00166837
AM747720	BCAL0116	putative TonB-dependent siderophore receptor	137188	139311	-	2124		44	51	0.915104	54	53	1.10752	84	97	1.2955	1.10604		1220	763	19.1016	1925	1422	34.6437	4623	3323	56.8731	36.8728		33.3376
AM747720	BCAL0117	putative membrane protein	139541	140776	+	1236		197	189	6.38955	241	225	8.28878	368	358	8.92958	7.8693		47	51	1.62222	63	65	2.27675	166	169	4.1204	2.67312		0.33969
AM747720	BCAL0118	DNA-3-methyladenine glycosylase I	140861	141463	-	603		215	212	14.4881	220	224	16.1878	228	224	11.3955	14.0238		25	38	2.13759	35	44	2.88027	74	81	3.90775	2.97521		0.212154
AM747720	BCAL0119	BadF/BadG/BcrA/BcrD ATPase family protein	141605	142486	+	882		61	50	2.57487	88	84	4.28729	138	135	4.70551	3.85589		24	19	0.997474	12	13	0.623153	59	48	1.84429	1.15497		0.299534
AM747720	BCAL0120	haloacid dehalogenase-like hydrolase	142626	143450	+	825		963	975	48.0619	1180	1199	63.3963	1213	1244	45.2756	52.2446		305	228	13.2183	151	129	7.46152	370	306	12.4568	11.0455		0.211419
AM747720	BCAL0121	aquaporin Z	143590	144333	-	744		36772	36248	2008.03	20655	20163	1206.15	18605	18314	754.379	1322.85		41	40	2.22748	116	98	6.3236	268	261	10.8093	6.45344		0.00487842
AM747720	BCAL0122	histone-like nucleoid-structuring (H-NS) protein	144633	144929	+	297		2270	1922	288.779	1884	1593	257.378	1119	993	108.106	218.088		59	42	6.95771	81	66	10.8814	126	95	11.3122	9.71711		0.0445559
AM747720	BCAL0123	putative glycosyltransferase	145033	146097	-	1065		1846	1705	68.2186	2558	2371	101.75	3321	3090	91.5143	87.1608		377	325	13.4862	340	288	12.9638	790	747	21.94	16.13		0.18506
AM747720	BCAL0124	flagellar regulon master regulator subunit FlhD	146762	147082	+	321		1523	1663	203.068	2355	2498	332.375	1680	1817	165.616	233.687		14	13	1.72092	11	12	1.57524	24	25	2.32062	1.87226		0.00801183
AM747720	BCAL0125	flagellar regulon master regulator subunit FlhC	147175	147729	+	555		866	737	59.0938	1479	1304	110.241	1511	1366	78.8061	82.7137		56	32	3.24408	64	29	3.68395	99	63	4.43746	3.7885		0.0458025
AM747720	BCAL0126	chemotaxis protein MotA	147910	148770	+	861		519	501	24.2381	1159	1143	58.7794	1296	1273	45.3601	42.7925		24	32	1.33072	33	36	1.76185	32	36	1.20066	1.43108		0.0334422
AM747720	BCAL0127	chemotaxis protein MotB	148784	149803	+	1020		307	273	11.634	736	674	30.3908	836	779	24.0705	22.0318		25	23	0.962814	43	43	1.85362	42	41	1.23706	1.35117		0.0613281
AM747720	BCAL0128	chemotaxis two-component response regulator CheY	149828	150205	+	378		137	146	15.3178	349	339	40.0147	393	388	31.4103	28.9143		53	54	5.79153	73	80	8.89863	76	82	6.35445	7.01487		0.242609
AM747720	BCAL0129	chemotaxis two-component sensor kinase CheA	150239	152506	+	2268		421	394	7.35218	1208	1170	23.0511	1588	1564	21.1279	17.1771		22	15	0.33378	44	47	0.882108	38	45	0.55635	0.590746		0.0343916
AM747720	BCAL0130	chemotaxis protein CheW	152554	153069	+	516		256	262	20.5391	722	736	62.12	786	764	45.6662	42.7751		32	37	2.7359	49	50	4.21802	32	28	1.76772	2.90722		0.0679652
AM747720	BCAL0131	methyl-accepting chemotaxis protein	153107	155065	+	1959		449	428	9.15939	1277	1245	28.3031	1575	1580	24.4837	20.6487		18	29	0.490868	31	37	0.763129	43	55	0.760509	0.671502		0.0325202
AM747720	BCAL0132	chemotaxis protein methyltransferase cheR	155069	156061	+	993		136	130	5.48067	465	433	19.8816	801	753	23.7911	16.3844		28	27	1.13322	33	37	1.54979	36	39	1.14822	1.27708		0.0779444
AM747720	BCAL0133	putative chemoreceptor glutamine deamidase cheD	156058	156816	+	759		65	80	3.90866	218	253	13.6428	383	439	16.4643	11.3386		9	12	0.566082	9	10	0.550345	18	19	0.741093	0.619173		0.0546077
AM747720	BCAL0134	chemotaxis response regulator protein-glutamate methylesterase 1 cheB1	156813	157904	+	1092		137	151	5.39599	472	486	19.2871	780	829	22.3999	15.6943		16	16	0.599555	21	23	0.885836	20	26	0.640395	0.708595		0.0451498
AM747720	BCAL0135	chemotaxis protein CheY	157972	158367	+	396		173	179	18.1865	396	444	46.6345	746	790	58.967	41.2627		7	6	0.67166	14	15	1.61	17	16	1.26687	1.18284		0.0286662
AM747720	BCAL0136	chemotaxis protein CheZ	158370	159101	+	732		186	159	9.64294	509	459	29.0729	772	703	30.6333	23.1164		46	38	2.34785	45	42	2.61295	68	64	2.74142	2.56741		0.111064
AM747720	BCAL0137	conserved hypothetical protein	159361	159864	+	504		980	1042	82.0828	1251	1314	111.887	1460	1563	91.1844	95.0514		2	2	0.162379	5	5	0.436207	4	3	0.211145	0.26991		0.00283963
AM747720	BCAL0138	Gly/Ala/Ser-rich lipoprotein (pseudogene)	159881	161119	+	1239		1167	1081	37.1216	1539	1414	52.3981	2388	2258	57.006	48.8419		16	18	0.561447	10	10	0.35488	16	17	0.404907	0.440412		0.00901709
AM747720	BCAL0139	putative 3-demethylubiquinone-9 3-methyltransferase	161283	161780	+	498		216	234	18.4878	196	216	18.1883	227	249	14.5308	17.069		4	6	0.410839	6	7	0.573901	1	1	0.0610539	0.348598		0.0204229
AM747720	BCAL0140	flagellar biosynthetic protein FlhB	162210	163409	+	1200		180	203	6.53009	1065	1135	40.3055	1415	1535	37.3726	28.0694		22	26	0.818392	23	20	0.78779	19	23	0.532085	0.712756		0.0253926
AM747720	BCAL0141	flagellar biosynthesis protein FlhA	163406	165508	+	2103		336	329	6.4697	1839	1799	38.0318	3226	3208	46.5109	30.3375		16	17	0.321053	31	30	0.637696	26	37	0.455422	0.47139		0.0155382
AM747720	BCAL0142	putative flagellar biosynthesis protein	165505	167304	+	1800		171	189	4.09196	1588	1588	38.791	2695	2748	45.9704	29.6178		12	16	0.318264	18	22	0.488552	10	22	0.270265	0.359027		0.012122
AM747720	BCAL0143	putative flagellar biosynthesis protein	167297	168115	+	819		66	55	3.02276	670	598	34.0376	1194	1052	41.6907	26.2503		8	12	0.499629	13	13	0.697931	11	11	0.408368	0.535309		0.0203925
AM747720	BCAL0144	RNA polymerase sigma factor for flagellar regulon FliA	168141	168872	+	732		90	88	4.9752	754	661	42.498	1122	973	43.5097	30.3276		10	9	0.531061	13	15	0.84095	33	31	1.32917	0.900395		0.0296889
AM747720	BCAL0145	adenosylhomocysteinase	169124	170542	+	1419		15930	15630	455.047	13617	13341	417.666	18260	18229	390.924	421.212		86	81	2.40788	108	98	3.1916	144	134	2.97835	2.85928		0.00678821
AM747720	BCAL0146	putative membrane protein	170651	171004	+	354		4045	3566	439.886	2911	2506	336.418	4441	3736	351.159	375.821		68	67	7.80247	49	50	6.1483	92	98	8.15949	7.37009		0.0196106
AM747720	BCAL0147	5,10-methylenetetrahydrofolate reductase	171035	171865	+	831		4220	3335	186.009	2962	2437	142.835	4535	3800	152.482	160.442		96	89	4.55483	91	76	4.41813	149	148	5.43336	4.80211		0.0299305
AM747720	BCAL0148	putative amidase	171968	173446	-	1479		653	625	17.6793	680	646	19.7105	864	816	17.2685	18.2194		23	20	0.594842	46	43	1.32296	104	103	2.12772	1.34851		0.0740148
AM747720	BCAL0149	putative dienelactone hydrolase	173527	174219	-	693		1140	1139	67.2841	1089	1098	69.3807	1341	1369	59.4496	65.3715		8	23	0.915229	17	26	1.36414	14	21	0.767799	1.01572		0.0155377
AM747720	BCAL0150	putative oxidoreductase	174444	175526	+	1083		27	29	1.05794	36	35	1.4413	58	63	1.69852	1.39925		25	14	0.73678	25	23	0.974397	34	33	0.940501	0.883893		0.63169
AM747720	BCAL0151	extracellular ligand binding protein	175965	177107	+	1143		2732	2623	95.855	1666	1609	62.9924	1556	1541	41.1915	66.6797		69	59	2.29121	98	88	3.57759	230	225	6.05171	3.9735		0.0595909
AM747720	BCAL0152	Major Facilitator Superfamily protein	177197	178414	-	1218		191	199	6.55117	235	235	8.48348	317	329	8.06303	7.69922		16	13	0.487138	16	15	0.559549	28	29	0.711444	0.586043		0.0761172
AM747720	BCAL0153	putative FMN flavoprotein	178647	179306	+	660		323	354	20.9868	268	275	18.0875	278	298	13.2676	17.4473		19	15	1.05399	33	28	2.03193	33	30	1.45114	1.51235		0.0866813
AM747720	BCAL0154	histone-like nucleoid-structuring (H-NS) protein	179663	179956	+	294		27808	26994	3813.74	23051	22929	3438.31	20149	19969	2074.46	3108.83		44	46	6.26321	74	78	11.3663	45	39	4.34355	7.32436		0.00235598
AM747720	BCAL0155	putative cation efflux protein	180213	181370	+	1158		757	654	24.9299	675	620	24.5858	978	918	24.891	24.8022		191	120	5.49482	217	160	7.15741	273	226	6.55096	6.40106		0.258084
AM747720	BCAL0156	AnsC family regulatory protein	181422	181892	-	471		1849	1890	162.419	1672	1677	156.321	1367	1373	88.4387	135.726		149	124	11.8589	156	130	13.3496	267	233	16.1385	13.7823		0.101545
AM747720	BCAL0157	conserved hypothetical protein	181972	182631	-	660		672	579	38.7806	807	722	50.9315	1186	1066	51.8725	47.1949		118	143	8.09092	141	184	10.8259	256	276	12.2541	10.3903		0.220157
AM747720	BCAL0158	metallo-beta-lactamase superfamily protein	182628	183272	-	645		836	830	52.8466	1059	1077	72.8056	1173	1232	56.685	60.7791		288	275	17.8587	315	306	21.1668	310	313	14.6839	17.9031		0.294561
AM747720	BCAL0159	putative RlpA-like lipoprotein	183928	184539	+	612		1671	1471	105.04	3537	3216	242.588	4971	4528	235.961	194.53		24	30	1.80528	44	46	3.23306	43	47	2.23565	2.42466		0.0124642
AM747720	BCAL0160	putative methylase	184618	185505	-	888		129	129	5.9444	208	211	10.3735	195	203	6.8137	7.71053		21	18	0.898573	65	55	2.97092	156	136	4.999	2.95616		0.383393
AM747720	BCAL0161	conserved hypothetical protein	185552	185980	+	429		110	144	12.1137	158	213	19.0125	121	154	9.74514	13.6238		18	18	1.71691	11	8	0.973688	10	12	0.779612	1.15674		0.0849055
AM747720	BCAL0162	phosphoheptose isomerase	186107	186691	+	585		852	1017	65.3665	998	1114	79.3709	1634	1881	91.3445	78.694		15	17	1.11917	18	20	1.42808	15	18	0.857573	1.13494		0.0144222
AM747720	BCAL0163	putative phospholipid-binding lipoprotein	186688	187509	+	822		2382	2304	116.636	2355	2281	123.992	4000	3848	145.144	128.591		15	13	0.696928	20	21	1.09657	26	22	0.887733	0.893743		0.00695028
AM747720	BCAL0164	putative cytochrome c-551 precursor	187506	187868	+	363		857	819	94.4646	844	822	100.9	1527	1444	124.425	106.597		22	23	2.53634	13	12	1.51411	26	27	2.21964	2.09003		0.0196069
AM747720	BCALr0164	tRNA-Ala	187935	188010	+	76		280	281	151.026	242	242	140.009	402	309	142.223	144.419		1	2	0.807624	1	3	1.1571	2	2	0.800128	0.921616		0.00638154
AM747720	BCAL0165	putative plasmid replication-associated protein	188900	189877	+	978		387	547	19.5393	518	577	24.6149	673	706	21.4357	21.8633		401	363	15.9829	379	343	16.2301	304	274	8.98466	13.7326		0.62811
AM747720	BCAL0166	putative transposase	190294	191130	-	837		7354	6967	350.066	5945	5601	303.27	7709	7624	278.493	310.61		2473	2203	114.301	2449	2227	122.821	4183	3750	144.087	127.07		0.409098
AM747720	BCAL0167	putative transposase	191130	191654	-	525		4562	5094	376.305	3526	3803	306.908	4604	4946	276.539	319.917		421	390	31.6055	635	611	52.1774	914	884	52.0647	45.2825		0.141544
AM747720	BCAL0168	hypothetical protein	191700	191987	-	288		2121	2065	297.378	1955	1872	292.139	2101	1996	216.265	268.594		19	17	2.55748	30	30	4.58018	22	19	2.16423	3.10063		0.0115439
AM747720	BCAL0169	conserved hypothetical protein	192105	192797	-	693		4233	4428	255.703	3532	3698	229.366	3991	4221	180.148	221.739		97	92	5.57995	103	90	6.12276	69	66	2.96151	4.88807		0.0220443
AM747720	BCAL0170	conserved hypothetical protein	192918	193169	+	252		59	65	10.0675	22	27	4.27483	25	34	3.5593	5.96722		24	30	4.38424	19	18	3.22793	25	31	3.37832	3.6635		0.613937
AM747720	BCAL0171	putative plasmid conjugal transfer protein	193147	193539	+	393		95	90	9.63121	51	51	5.70599	52	51	3.98435	6.44052		6	6	0.624727	17	15	1.79011	22	20	1.62469	1.34651		0.209069
AM747720	BCAL0172	putative plasmid conjugal transfer protein	193882	194244	+	363		65	69	7.55266	43	46	5.39022	52	48	4.188	5.71029		130	95	12.6817	169	144	18.9566	144	130	11.4751	14.3711		2.51671
AM747720	BCAL0173	putative plasmid conjugal transfer protein	194371	195144	+	774		314	314	16.6005	187	186	10.5948	228	228	8.95647	12.0506		119	96	5.68328	107	96	5.76605	127	117	4.7925	5.41394		0.449269
AM747720	BCAL0173a	hypothetical protein	195154	195345	+	192		99	77	18.7548	55	54	12.481	67	61	10.135	13.7902		128	135	28.0257	108	102	24.0459	143	137	22.1702	24.7473		1.79455
AM747720	BCAL0174	putative plasmid conjugal transfer protein	195365	196792	+	1428		496	522	14.5855	322	351	10.3612	467	499	10.284	11.7436		591	582	16.8063	772	758	23.5552	1278	1251	26.9236	22.4284		1.90984
AM747720	BCAL0175	conserved hypothetical protein	196857	197147	+	291		508	523	72.4882	360	377	55.6798	392	381	40.3831	56.1837		151	107	18.1396	190	146	25.3846	390	312	36.6739	26.7327		0.475809
AM747720	BCAL0176	conserved hypothetical protein	197138	197497	+	360		675	788	83.1464	491	569	64.7331	487	525	42.7357	63.5384		688	509	68.0289	639	494	69.1912	1260	1007	95.733	77.651		1.22211
AM747720	BCAL0177	putative plasmid conjugal transfer protein	197494	197796	+	303		955	917	126.405	722	716	104.337	671	663	66.9308	99.2244		1830	1648	234.849	1462	1311	201.201	2197	2008	210.978	215.676		2.17362
AM747720	BCAL0178	putative DNA methyltransferase	198105	198917	+	813		724	722	36.3898	699	688	37.5067	812	825	30.6105	34.8357		409	315	18.22	520	428	25.6355	1742	1348	57.7804	33.8786		0.972527
AM747720	BCAL0179	hypothetical protein	198900	201533	-	2634		12126	11274	181.761	13702	12827	221.426	35246	33644	397.606	266.931		290	236	4.08575	296	276	4.77423	468	428	5.17136	4.67711		0.0175218
AM747720	BCAL0180	putative membrane protein	201536	202231	-	696		10781	8285	560.469	10431	8712	604.678	16443	14706	680.374	615.174		72	71	4.20367	71	72	4.517	94	100	4.23746	4.31937		0.00702139
AM747720	BCAL0181	conserved hypothetical protein	202239	202880	-	642		22764	23978	1489.61	21626	22592	1514.21	24444	25978	1193.98	1399.27		506	553	33.7491	350	364	24.4504	332	365	16.5048	24.9015		0.017796
AM747720	BCAL0182	putative plasmid recombinase	203211	204338	-	1128		2228	2275	81.676	3299	3326	129.122	2639	2718	72.198	94.332		517	510	18.6279	370	373	14.4811	578	609	15.9976	16.3689		0.173524
AM747720	BCAL0183	putative glucarate dehydratase	204567	205964	-	1398		40	48	1.28788	58	64	1.91856	120	121	2.62073	1.94239		62	61	1.80011	161	138	4.70205	136	126	2.8491	3.11709		1.60477
AM747720	BCAL0184	putative glucarate transporter	206027	207367	-	1341		91	69	2.44114	83	82	2.70507	166	146	3.53703	2.89441		30	28	0.884913	36	34	1.14761	47	40	0.986287	1.00627		0.347659
AM747720	BCAL0185	LysR family regulatory protein	207582	208505	-	924		45	48	2.05927	98	94	4.56828	79	89	2.76408	3.13054		11	15	0.575709	11	14	0.594828	18	21	0.641661	0.604066		0.192959
AM747720	BCAL0186	putative glutathione S-transferase	208597	209328	+	732		46	52	2.73915	64	68	3.96448	72	80	3.15679	3.28681		6	6	0.335407	15	21	1.08122	23	25	0.99688	0.804503		0.244767
AM747720	BCAL0187	conserved hypothetical protein	209455	210087	+	633		116	114	7.43405	104	109	7.39774	192	199	9.39044	8.07408		6	12	0.581795	4	6	0.347312	8	15	0.552379	0.493829		0.0611622
AM747720	BCAL0188	putative dioxygenase	210103	211440	+	1338		86	74	2.44661	167	159	5.35655	173	175	3.95399	3.91905		57	56	1.72792	77	75	2.49753	221	208	4.87432	3.03326		0.773977
AM747720	BCAL0189	putative ABC transporter permease protein	211454	212620	-	1167		186	184	6.48683	172	165	6.34866	454	434	11.5679	8.13447		47	45	1.61294	100	97	3.71124	132	140	3.54332	2.95583		0.363372
AM747720	BCAL0190	putative ABC transporter permease protein	212629	213783	-	1155		189	176	6.46565	194	178	7.08083	519	501	13.4255	8.99067		32	33	1.15142	47	50	1.84635	32	29	0.802899	1.26689		0.140911
AM747720	BCAL0191	ABC transporter ATP-binding protein	213805	214503	-	699		301	295	17.445	292	309	18.9026	570	617	25.8158	20.7211		28	30	1.69767	32	41	2.29598	29	37	1.43542	1.80969		0.0873355
AM747720	BCAL0192	transporter system transport protein	214509	215714	-	1206		550	561	18.8481	639	642	23.3521	959	984	24.4928	22.231		11	12	0.390195	25	22	0.856789	22	23	0.567255	0.604746		0.0272028
AM747720	BCAL0193	putative exported protein	216073	216306	+	234		5345	4231	837.278	5780	4833	997.116	2818	2357	336.207	723.534		54	55	9.53042	58	60	11.0864	75	75	9.74514	10.1206		0.0139878
AM747720	BCAL0193a	conserved hypothetical protein	216387	217157	-	771		148	155	8.04062	178	184	10.3223	269	284	10.9039	9.75563		56	28	2.22908	99	65	4.67641	53	46	1.95206	2.95252		0.302648
AM747720	BCAL0194	putative oxidoreductase	217254	218123	+	870		173	181	8.32502	299	303	15.2125	370	381	13.123	12.2202		0	4	0.0940681	5	7	0.303239	7	12	0.332007	0.243105		0.0198937
AM747720	BCAL0195	putative amino acid transport protein	218197	218832	+	636		240	231	15.1518	400	392	27.3773	480	467	22.6363	21.7218		8	9	0.546882	4	4	0.276539	25	28	1.26687	0.696763		0.0320766
AM747720	BCAL0196	Major Facilitator Superfamily protein	218924	220207	-	1284		10	15	0.398361	33	37	1.19855	39	47	1.01823	0.871714		11	16	0.43023	23	25	0.821863	34	40	0.876152	0.709415		0.813816
AM747720	BCAL0197	LysR family regulatory protein	220305	221234	+	930		324	327	14.3219	658	683	31.7007	714	735	23.6864	23.2363		15	17	0.703993	14	13	0.63827	20	26	0.751948	0.69807		0.0300422
AM747720	BCAL0198	putative outer membrane protein	221419	222255	-	837		66	76	3.47108	95	91	4.88552	109	99	3.7779	4.04483		571	550	27.402	926	883	47.5156	1413	1364	50.4386	41.7854		10.3306
AM747720	BCAL0199	putative lipoprotein	222271	223512	-	1242		144	132	4.54662	131	129	4.6023	249	247	6.07118	5.07337		120	127	4.0689	185	180	6.46092	351	350	8.58043	6.37009		1.25559
AM747720	BCAL0200	putative lipoprotein	223661	225091	-	1431		301	314	8.793	329	330	10.1244	363	384	7.93586	8.95108		103	97	2.85951	140	130	4.14808	136	129	2.81526	3.27429		0.365798
AM747720	BCAL0201	N-acetyl-gamma-glutamyl-phosphate reductase	225526	226476	-	951		4307	4253	184.16	3921	3864	179.971	3909	3870	124.353	162.828		49	55	2.23746	50	49	2.28864	44	52	1.53463	2.02024		0.0124072
AM747720	BCAL0202	putative flavoprotein	226668	227240	-	573		280	252	18.9958	265	248	19.6828	428	399	21.9414	20.2067		12	10	0.785542	11	10	0.805727	7	10	0.451032	0.680767		0.0336902
AM747720	BCAL0203	phosphatidylethanolamine-binding protein	227455	228051	-	597		903	895	61.6193	1008	983	73.3196	1857	1843	94.2194	76.3861		20	21	1.40511	44	45	3.27747	31	37	1.7316	2.13806		0.0279902
AM747720	BCAL0204	orotate phosphoribosyltransferase	228292	228978	-	687		7136	6775	414.289	8320	7812	516.244	20658	19474	888.069	606.201		168	171	10.0959	142	132	8.76834	133	134	5.90837	8.25753		0.0136218
AM747720	BCAL0205	NADP-dependent malic enzyme	229439	231709	+	2271		3604	3357	62.7128	4752	4389	88.4912	14093	13156	182.409	111.204		109	98	1.8649	116	106	2.14911	268	253	3.48765	2.50055		0.0224861
AM747720	BCAL0206	putative pyruvate ferredoxin/flavodoxin oxidoreductase	231858	235448	-	3591		15010	14824	169.98	11002	10868	133.893	20405	20220	171.985	158.619		40	46	0.489987	49	61	0.673443	97	103	0.846696	0.670042		0.00422422
AM747720	BCAL0206A	putative outer membrane protein	235778	235972	+	195		377	371	78.4817	671	674	151.639	772	750	118.657	116.259		8	6	1.46891	66	57	13.8674	50	58	8.4198	7.91869		0.0681124
AM747720	BCAL0207	4-hydroxyphenylpyruvic acid dioxygenase	236106	237203	-	1098		7585	7476	280.642	32823	32360	1305.13	33657	33388	928.276	838.017		44	50	1.75157	181	177	7.1681	189	198	5.35823	4.7593		0.00567924
AM747720	BCAL0208	AnsC family regulatory protein	237418	237942	+	525		224	236	17.9267	250	264	21.5242	200	219	12.133	17.1946		1139	330	57.2485	1253	494	73.1572	2561	1100	106.012	78.8057		4.58316
AM747720	BCAL0209	acetyltransferase (GNAT) family protein	238009	238656	-	648		12867	13224	823.791	11669	11937	800.886	20702	21353	986.633	870.437		104	109	6.72521	140	123	8.92286	106	100	4.83287	6.82698		0.00784317
AM747720	BCAL0210	TetR family regulatory protein	238891	239496	-	606		546	524	36.1254	592	558	41.7204	905	843	43.8512	40.5657		59	73	4.45659	61	62	4.46227	79	84	4.0891	4.33599		0.106888
AM747720	BCAL0211	conserved hypothetical protein	239510	240331	-	822		562	588	28.6238	795	773	41.937	1347	1338	49.6576	40.0728		62	57	2.96194	59	54	3.02225	65	75	2.58922	2.8578		0.0713153
AM747720	BCAL0212	putative phenylacetic acid degradation NADH oxidoreductase PaaE	240459	241547	-	1089		953	941	35.5839	5950	5775	236.705	4159	4049	114.584	128.958		21	21	0.789083	44	40	1.6958	36	32	0.949279	1.14472		0.00887672
AM747720	BCAL0213	phenylacetic acid degradation protein PaaD	241550	242104	-	555		406	376	28.8281	2807	2537	211.688	1805	1682	95.5151	112.01		4	5	0.331781	14	17	1.22798	7	10	0.46566	0.675141		0.00602748
AM747720	BCAL0214	phenylacetic acid degradation protein PaaC	242130	242933	-	804		1153	1047	55.9845	8882	7878	458.291	5559	4928	198.293	237.523		10	17	0.687083	47	47	2.57037	25	26	0.964333	1.40726		0.00592474
AM747720	BCAL0215	phenylacetic acid degradation protein PaaB	242944	243228	-	285		661	693	97.202	5561	5797	876.154	3614	3702	390.249	454.535		17	18	2.51261	32	36	5.24551	39	37	4.05398	3.93736		0.0086624
AM747720	BCAL0216	phenylacetic acid degradation protein PaaA	243264	244262	-	999		2435	2482	100.702	18519	19037	826.489	13794	14165	425.47	450.887		55	60	2.35523	114	116	5.06158	91	95	2.83048	3.41576		0.00757565
AM747720	BCAL0217	putative exported GDSL-like lipase/acylhydrolase	244457	245728	+	1272		195	203	6.40173	332	341	11.6319	568	561	13.4933	10.509		65	69	2.15536	71	74	2.50613	71	73	1.72103	2.12751		0.202446
AM747720	16S-L0217	16S rRNA	246294	247825	+	1532		5839	5713	154.277	8527	8593	245.679	8322	8545	167.376	189.11		22	41	0.841363	64	81	2.08081	47	54	1.00225	1.30814		0.00691734
AM747720	BCALr0217b	tRNA-Ile	247890	247966	+	77		6416	13430	5273.32	11019	23923	9976.55	15844	32874	9618.59	8289.49		16	15	8.23706	69	51	34.2621	84	81	32.5766	25.0253		0.00301892
AM747720	BCALr0217c	tRNA-Ala	248006	248081	+	76		8315	2496	2910.41	15972	5639	6251.51	20396	7661	5612.3	4924.74		1	5	1.61525	13	34	13.5959	7	41	9.60153	8.27089		0.00167946
AM747720	23S-L0217	23S rRNA	248361	251237	+	2877		41802	39159	575.755	41713	40137	625.464	44445	42616	460.041	553.753		540	593	8.05734	832	881	13.09	673	754	7.54045	9.56261		0.0172687
AM747720	5S-L0217	5S rRNA	251395	251509	+	115		102247	104424	36769.1	180477	194613	71706.9	268074	279484	72384.4	60286.8		52	81	23.6622	1394	1395	533.18	124	142	35.1639	197.335		0.00327328
AM747720	BCAL0218	hypothetical protein	253036	253371	+	336		49	35	5.11495	50	48	6.41225	78	76	6.96778	6.16499		164	130	17.9023	109	93	13.2171	230	201	19.5007	16.8734		2.73697
AM747720	BCALr0218a	tRNA-Tyr	253677	253762	+	86		6941	12327	4583.95	9949	14673	6294.31	12222	20093	5712.4	5530.22		16	20	8.56457	46	42	22.4961	130	118	43.8396	24.9667		0.0045146
AM747720	BCALr0218b	tRNA-Gly	253806	253879	+	74		13004	16369	8121.16	15518	16818	9606.78	23430	25118	9973.61	9233.85		7	10	4.70023	22	31	15.7459	22	42	13.148	11.1981		0.00121272
AM747720	BCALr0218c	tRNA-Thr	253902	253976	+	75		16852	18598	9670.67	17618	18136	10480.6	25954	27461	10827.2	10326.1		1	2	0.818392	14	13	7.91454	2	5	1.41889	3.38394		0.000327706
AM747720	BCAL0219	elongation factor Tu	254043	255233	+	1191		259196	258664	8896.15	232516	231466	8564.71	331545	330570	8451.51	8637.46		407	376	13.4509	912	880	33.0788	773	733	19.2232	21.9176		0.00253751
AM747720	BCALr00219	tRNA-Trp	255293	255368	+	76		22510	14011	9831.74	20126	12956	9569.77	27429	17262	8939.63	9447.05		4	4	2.15366	8	9	4.91766	9	9	3.60057	3.5573		0.000376552
AM747720	BCAL0220	preprotein translocase SecE subunit	255411	255791	+	381		31808	27849	3203.6	30454	26624	3293.57	39767	35309	2995.64	3164.27		41	38	4.24232	64	59	7.09747	91	80	6.82314	6.05431		0.00191334
AM747720	BCAL0221	transcription antitermination protein NusG	255793	256350	+	558		33132	30587	2336.34	28104	26272	2142.38	40476	38900	2162.56	2213.76		109	73	6.67327	146	129	10.8348	116	108	6.10277	7.87029		0.00355517
AM747720	BCAL0222	50S ribosomal protein L11	256492	256923	+	432		37119	34025	3369.43	29648	27712	2919.1	50322	47065	3427.13	3238.55		19	20	1.84707	45	47	4.68196	36	34	2.46336	2.99746		0.000925556
AM747720	BCAL0223	50S ribosomal protein L1	256924	257622	+	699		56092	56905	3307.43	43125	43295	2718.07	71999	73293	3159.93	3061.81		32	33	1.90256	98	96	6.10166	86	84	3.6973	3.9005		0.00127392
AM747720	BCAL0224	50S ribosomal protein L10	257932	258429	+	498		74558	66528	5796.37	67965	62503	5759.68	102936	93453	5995.16	5850.4		47	41	3.61539	110	97	9.13828	96	99	5.95276	6.23547		0.00106582
AM747720	BCAL0225	50S ribosomal protein L7/L12	258493	258867	+	375		54760	45202	5453.87	50245	44255	5540.18	72462	64210	5540.66	5511.57		155	140	16.095	325	262	34.4136	206	183	15.77	22.0929		0.00400845
AM747720	BCAL0226	DNA-directed RNA polymerase beta chain	259249	263355	+	4107		186117	184627	1846.93	91906	90737	977.691	158483	157367	1169.15	1331.26		928	1273	10.9647	908	1170	11.1236	697	859	5.75967	9.28265		0.00697285
AM747720	BCAL0227	DNA-directed RNA polymerase beta' chain	263377	267618	+	4242		176870	171193	1678.76	98883	96486	1012.53	143708	140750	1019.44	1236.91		196	206	1.93891	316	324	3.3169	263	281	1.94958	2.4018		0.00194177
AM747720	BCAL0228	ATP-dependent DNA helicase RecQ	267898	269745	+	1848		2568	2610	57.3273	2354	2377	56.2826	3916	3978	64.9394	59.5164		39	37	0.841421	63	52	1.3681	88	78	1.36559	1.1917		0.0200231
AM747720	BCAL0229	30S ribosomal protein S12	269972	270352	+	381		47433	44446	4933.93	35643	32966	3958.94	41869	39106	3231.01	4041.3		93	71	8.80685	180	169	20.1383	123	118	9.61623	12.8538		0.00318062
AM747720	BCAL0230	30S ribosomal protein S7	270525	270995	+	471		45705	44585	3922.11	33811	31739	3059.67	39680	38278	2516.24	3166.01		53	74	5.51676	123	133	11.9493	99	109	6.7136	8.05989		0.00254575
AM747720	BCAL0231	elongation factor G	271119	273221	+	2103		120076	116716	2303.72	77488	75945	1603.99	110383	108585	1582.9	1830.2		200	222	4.10558	351	347	7.29692	329	333	4.78555	5.39602		0.00294831
AM747720	BCAL0232	elongation factor Tu (EF-Tu)	273264	274454	+	1191		204908	204863	7039.32	172895	175504	6431.15	244495	248482	6292.57	6587.68		352	312	11.4066	636	600	22.8155	482	473	12.19	15.4707		0.00234843
AM747720	BCAL0233	30s ribosomal protein S10	274742	275053	+	312		23004	24968	3145.83	20335	20703	2891.71	39843	41329	3955.16	3330.9		261	180	28.9191	154	142	20.8574	96	94	9.25789	19.6781		0.00590776
AM747720	BCAL0234	50S ribosomal protein L3	275232	275882	+	651		65062	66447	4133.1	44231	44925	3010.88	97040	98563	4567.8	3903.93		62	54	3.64568	124	113	8.0037	168	126	6.86561	6.17166		0.00158089
AM747720	BCAL0235	50S ribosomal protein L4	275882	276502	+	621		73976	77300	4984.02	43961	44381	3127.51	91887	92244	4507.63	4206.39		109	114	7.34708	155	155	10.9747	181	179	8.813	9.04493		0.00215029
AM747720	BCAL0236	50S ribosomal protein L23	276499	276813	+	315		59514	57934	7628.45	32030	31899	4461.81	62566	61898	6006.84	6032.37		20	21	2.66302	77	72	10.3992	61	54	5.55009	6.2041		0.00102847
AM747720	BCAL0237	50S ribosomal protein L2	276816	277643	+	828		109568	107017	5351.8	61267	59901	3217.22	113368	110382	4108.14	4225.72		132	114	6.07864	191	200	10.3817	192	195	7.10548	7.85528		0.00185892
AM747720	BCAL0238	30S ribosomal protein S19	277654	277929	+	276		48670	48640	7213.56	25296	25050	4010.32	44055	43088	4799.95	5341.28		40	55	7.04232	57	59	9.24001	42	47	4.90223	7.06152		0.00132207
AM747720	BCAL0239	50S ribosomal protein L22	277942	278271	+	330		63810	64336	7944.98	31992	32128	4271.72	50768	50690	4673.96	5630.22		22	24	2.85197	84	85	11.2589	65	53	5.43602	6.51563		0.00115726
AM747720	BCAL0240	30S ribosomal protein S3	278283	279083	+	801		118345	112925	5907.29	61814	58974	3315.24	92302	88795	3437.1	4219.87		131	129	6.64114	242	222	12.7353	204	190	7.47785	8.95142		0.00212125
AM747720	BCAL0241	50S ribosomal protein L16	279086	279502	+	417		75217	77692	7502.37	41702	42919	4461.34	58588	60011	4323.72	5429.14		82	76	7.75216	142	138	14.762	127	138	9.66101	10.7251		0.00197546
AM747720	BCAL0242	50S ribosomal protein L29	279512	279706	+	195		51821	54939	11201.5	28068	29554	6496.46	38894	41367	6257.24	7985.06		90	66	16.3678	132	99	26.0436	86	74	12.4738	18.2951		0.00229116
AM747720	BCAL0243	30S ribosomal protein S17	279703	279975	+	273		73718	63722	10300.4	39347	34862	5976.09	53049	47704	5610.59	7295.68		77	78	11.6164	176	181	28.7494	91	85	9.80083	16.7222		0.00229207
AM747720	BCAL0244	50S ribosomal protein L14	280285	280653	+	369		64677	60586	6945.41	40554	39045	4742.47	65595	62439	5274.87	5654.25		42	35	4.26939	143	129	16.2056	64	65	5.31467	8.59656		0.00152037
AM747720	BCAL0245	50S ribosomal protein L24	280663	280971	+	309		55609	55780	7375.4	33425	34467	4830.4	51544	52368	5112.34	5772.71		54	58	7.41585	155	144	21.2734	102	98	9.83976	12.843		0.00222477
AM747720	BCAL0246	50S ribosomal protein L5	280988	281527	+	540		104067	103862	7878.12	62074	61323	5023.82	93201	92447	5226.48	6042.81		126	129	9.66157	251	250	20.397	170	171	9.60005	13.2196		0.00218765
AM747720	BCAL0247	30S ribosomal protein S14	281535	281840	+	306		68443	64463	8886.38	38758	36321	5394.12	57642	54244	5558.62	6613.04		83	88	11.4334	164	165	23.6373	91	96	9.29037	14.787		0.00223604
AM747720	BCAL0248	30S ribosomal protein S8	281855	282250	+	396		73112	68538	7318.51	43159	41174	4681.94	60081	56967	4493.47	5497.97		16	16	1.65332	96	94	10.5483	43	42	3.26315	5.15492		0.000937603
AM747720	BCAL0249	50S ribosomal protein L6	282269	282799	+	531		90107	87081	6827.18	49189	48394	4040.2	68954	67799	3915.21	4927.53		58	57	4.43103	175	167	14.1597	111	95	5.89774	8.16283		0.00165658
AM747720	BCAL0250	50S ribosomal protein L18	282812	283177	+	366		64708	56913	6798.75	33737	29874	3820.98	47473	42829	3750.85	4790.19		24	28	2.90686	50	52	6.12692	34	34	2.82449	3.95276		0.000825178
AM747720	BCAL0251	30S ribosomal protein S5	283192	283710	+	519		93551	84211	7007.66	50064	46933	4108.79	69386	64884	3933.01	5016.49		32	38	2.75951	98	99	8.34492	62	62	3.63218	4.9122		0.000979212
AM747720	BCAL0252	50S ribosomal protein L30	283726	283908	+	183		43298	35692	8831.26	23281	19477	5136.76	30370	25452	4637.32	6201.78		3	4	0.782616	20	20	4.80543	8	9	1.41225	2.33343		0.000376252
AM747720	BCAL0253	50S ribosomal protein L15	283935	284369	+	435		89729	86128	8271.26	47507	45985	4725.07	63377	62516	4399.72	5798.69		25	23	2.25763	116	107	11.2704	50	46	3.35502	5.62768		0.00097051
AM747720	BCAL0254	preprotein translocase SecY subunit	284412	285761	+	1350		278671	285657	8552.62	142075	143304	4647.42	201156	204234	4565.12	5921.72		179	178	5.41048	353	329	11.1064	345	344	7.75887	8.09192		0.00136648
AM747720	BCAL0255	translation initiation factor IF-1	285769	285987	+	219		87094	77642	15390.3	39672	36665	7663.27	55960	51863	7484.8	10179.4		80	79	14.8544	146	150	29.7147	126	126	17.4932	20.6874		0.00203227
AM747720	BCAL0256	50S ribosomal protein L36	286008	286124	+	117		41548	39518	14176	22738	23580	8703.37	30680	31509	8080.54	10320		39	38	13.465	71	70	26.4946	36	46	10.6547	16.8714		0.00163483
AM747720	BCAL0257	30S ribosomal protein S13	286163	286528	+	366		95512	88253	10272.7	53961	50461	6272.41	69131	63631	5514.49	7353.19		68	73	7.88206	106	107	12.7945	54	62	4.81825	8.49826		0.00115572
AM747720	BCAL0258	30S ribosomal protein S11	286557	286958	+	402		78683	70193	7577.05	49870	45190	5198.7	59555	54994	4331.9	5702.55		38	48	4.37697	144	136	15.3128	44	47	3.44134	7.71038		0.00135209
AM747720	BCAL0259	30S ribosomal protein S4	287113	287736	+	624		80412	75366	5107.67	50467	48288	3479.35	65909	64300	3172.26	3919.76		432	323	24.7551	461	415	30.8633	312	277	14.3497	23.3227		0.00595003
AM747720	BCAL0260	DNA-directed RNA polymerase alpha chain	287861	288838	+	978		61924	59032	2530.41	48330	46217	2125.36	67052	63695	2032.38	2229.38		784	884	34.8946	568	613	26.5482	447	481	14.4252	25.2893		0.0113436
AM747720	BCAL0261	50S ribosomal protein L17	288977	289372	+	396		27414	22296	2568.33	19964	16995	2051.86	26757	23269	1920.5	2180.23		31	33	3.30664	56	58	6.32897	42	50	3.53188	4.38916		0.00201317
AM747720	BCAL0262	putative divalent-cation tolerance protein CutA	289576	289902	+	327		1204	1221	151.728	1317	1346	179.039	1010	987	92.8417	141.203		54	59	7.07021	31	36	4.50454	50	52	4.74204	5.43893		0.0385186
AM747720	BCAL0263	thiol:disulfide interchange protein DsbD	289895	291739	+	1845		2274	2040	47.8394	2789	2558	63.7143	3031	2865	48.5818	53.3785		58	61	1.31963	67	61	1.52524	138	127	2.18355	1.67614		0.031401
AM747720	BCAL0264	delta-aminolevulinic acid dehydratase	291869	292867	-	999		6325	5971	251.826	5503	5129	233.977	6278	5884	185.077	223.626		218	222	9.01133	227	222	9.88107	359	334	10.5458	9.81274		0.0438801
AM747720	BCAL0265	putative GTP-binding cell division protein EngB	293120	293779	-	660		4992	5006	309.935	4397	4402	293.098	7968	7940	366.425	323.152		352	331	21.1728	390	381	25.6823	337	329	15.3406	20.7319		0.0641552
AM747720	BCAL0266	putative cytochrome c4	293994	294647	+	654		11204	11014	695.07	10377	10205	691.884	9506	9395	439.359	608.771		35	28	1.9709	47	41	2.9582	63	49	2.60347	2.51086		0.00412447
AM747720	BCAL0267	putative cytochrome c biogenesis protein	294848	297061	+	2214		5178	4985	93.9173	3982	3926	78.5258	6668	6619	91.2351	87.8928		95	102	1.8205	73	79	1.50935	110	119	1.57243	1.63409		0.0185919
AM747720	BCAL0268	putative cytochrome c biogenesis protein	297066	298256	+	1191		6847	6539	229.954	5063	4788	181.841	8740	8251	216.88	209.558		10	9	0.326395	14	14	0.516856	24	25	0.625457	0.489569		0.00233619
AM747720	BCAL0269	putative oxidoreductase	298415	299410	+	996		3655	3654	150.141	3088	3122	137.074	3260	3359	101.029	129.415		15	17	0.657343	40	41	1.78792	59	50	1.66372	1.36966		0.0105835
AM747720	BCAL0270	ferric reductase-like transmembrane component	299431	300117	+	687		1130	1018	63.9704	1082	1021	67.2986	1313	1250	56.7159	62.6616		77	54	3.90136	135	86	7.07227	201	122	7.14757	6.0404		0.0963972
AM747720	BCAL0272	putative lipoprotein	300200	300475	-	276		3096	3080	457.825	4071	4027	645.048	6538	6484	717.268	606.714		507	619	83.4701	531	656	94.5507	887	989	103.332	93.7844		0.154578
AM747720	BCAL0273	protein CyaY	300512	300838	+	327		1211	1102	144.72	1462	1392	191.88	1516	1398	135.474	157.358		6	4	0.625682	20	14	2.28589	26	20	2.13857	1.68338		0.0106978
AM747720	BCAL0274	penicillin-binding protein 1A	300917	303304	-	2388		2252	2241	38.4949	2482	2457	45.4703	4228	4207	53.6987	45.888		129	122	2.15051	169	165	3.07493	212	207	2.66743	2.63096		0.0573343
AM747720	BCAL0275	conserved hypothetical protein	303531	304454	+	924		39	38	1.70498	28	26	1.28483	49	49	1.61238	1.53406		1	2	0.0664279	2	6	0.190345	2	6	0.131623	0.129465		0.0843936
AM747720	BCAL0276	putative type IV pilus assembly protein	304451	305095	+	645		79	81	5.0753	59	60	4.05612	151	158	7.28302	5.47148		6	5	0.348927	6	8	0.47719	4	4	0.188557	0.338225		0.061816
AM747720	BCAL0277	putative exported protein	305092	305958	+	867		58	48	2.50143	58	55	2.86538	138	123	4.57651	3.31444		6	8	0.330377	3	4	0.177502	16	18	0.596174	0.368018		0.111035
AM747720	BCAL0278	putative type IV pilus secretin	305955	307580	+	1626		469	586	13.275	341	443	10.6003	493	599	10.2097	11.3617		78	84	2.03843	79	84	2.20389	102	101	1.89797	2.04676		0.180146
AM747720	BCAL0279	shikimate kinase I	307621	308175	+	555		2721	2726	200.801	2691	2708	213.867	2411	2472	133.754	182.807		8	10	0.663561	15	16	1.22798	24	24	1.3148	1.06878		0.0058465
AM747720	BCAL0280	3-dehydroquinate synthase	308172	309251	+	1080		2404	2153	86.329	2494	2318	97.9547	3162	3058	87.5547	90.6128		40	34	1.40188	60	61	2.46312	77	70	2.06922	1.97807		0.0218299
AM747720	BCAL0281	putative phosphohydrolase	309350	310501	+	1152		1770	1765	62.7825	1772	1673	65.7446	2687	2644	70.3508	66.2926		57	62	2.11347	66	67	2.53818	63	68	1.72875	2.1268		0.032082
AM747720	BCAL0282	putative ABC transporter extracellular solute-binding protein	310590	311924	+	1335		1509	1443	45.2415	1819	1786	59.3673	3069	3041	69.5781	58.0623		32	36	1.04215	39	40	1.30098	38	45	0.945169	1.0961		0.018878
AM747720	BCAL0283	putative ABC transporter permease	312021	312905	+	885		239	201	10.1721	414	360	19.2274	650	559	20.7681	16.7225		26	18	1.01721	32	31	1.56502	21	18	0.669937	1.08406		0.0648261
AM747720	BCAL0284	putative ABC transporter permease	312902	313747	+	846		248	248	11.9953	437	421	22.2967	562	557	20.1082	18.1334		37	37	1.78963	38	36	1.92302	50	50	1.79698	1.83654		0.10128
AM747720	BCAL0285	ABC transporter ATP-binding protein	313779	314864	+	1086		222	207	8.08219	441	430	17.6324	614	601	17.0082	14.2409		25	28	0.998499	39	42	1.63975	72	69	1.9738	1.53735		0.107953
AM747720	BCAL0286	glycerophosphoryl diester phosphodiesterase	314891	315661	+	771		119	118	6.2892	166	158	9.23877	273	266	10.6279	8.71862		96	60	4.13973	124	79	5.78849	229	175	7.96599	5.96474		0.684137
AM747720	BCAL0287	putative outer membrane protein	315844	316575	-	732		4150	4108	230.816	4874	4834	291.569	3264	3258	135.451	219.279		23057	24971	1342.41	14239	15218	884.71	14068	15206	607.972	945.03		4.30972
AM747720	BCAL0288	conserved hypothetical protein	316769	317482	+	714		23191	19766	1230.94	14712	12790	846.817	18106	16057	727.396	935.051		19	26	1.28948	28	28	1.7243	27	32	1.25622	1.42334		0.0015222
AM747720	BCAL0289	glutamate synthase large subunit	317651	322474	+	4824		16871	17066	143.935	8714	8775	79.7042	14728	14935	93.4804	105.707		206	209	1.76012	218	216	1.97791	262	267	1.6671	1.80171		0.0170444
AM747720	BCAL0290	glutamate synthase small subunit	322560	324026	+	1467		5653	5176	151.029	1851	1660	52.6168	4502	4103	89.1731	97.6062		49	44	1.29704	54	42	1.43868	68	57	1.29537	1.3437		0.0137665
AM747720	BCAL0291	sodium:amino acid symporter family protein	324402	325892	+	1491		578	505	14.8611	629	610	18.2691	771	786	15.8754	16.3352		56	69	1.71528	74	74	2.18226	125	130	2.60001	2.16585		0.132588
AM747720	BCAL0292	2',5' RNA ligase family protein	325889	326455	+	567		39	36	2.70632	58	70	4.96307	93	113	5.52328	4.39756		23	16	1.40729	33	21	2.09379	99	83	4.87979	2.79362		0.635267
AM747720	BCAL0293	putative D-amino acid dehydrogenase subunit	326488	327771	-	1284		148	130	4.42977	206	190	6.78037	504	471	11.5439	7.58468		28	28	0.892328	66	60	2.15739	118	107	2.66398	1.90457		0.251107
AM747720	BCAL0294	Major Facilitator Superfamily protein	327797	329059	-	1263		423	423	13.7047	478	476	16.6061	1037	996	24.4707	18.2605		16	15	0.50218	19	24	0.748494	27	27	0.649985	0.633553		0.0346953
AM747720	BCAL0295	putative dehydrogenase/reductase	329188	329964	-	777		216	178	10.3747	309	271	16.4108	879	863	34.0832	20.2896		7	5	0.315982	13	11	0.679068	6	10	0.313049	0.436033		0.0214905
AM747720	BCAL0296	ABC transporter ATP-binding membrane protein	329961	331730	-	1770		3783	3522	84.44	4261	3951	102	8015	7510	133.343	106.594		68	70	1.59517	72	75	1.82586	73	78	1.29693	1.57265		0.0147536
AM747720	BCALr0296	misc_RNA, TPP riboswitch	332001	332124	+	124		619	1217	302.937	1031	1722	488.099	1293	2307	441.361	410.799		6	8	2.30998	6	7	2.30486	5	5	1.226	1.94695		0.00473942
AM747720	BCAL0297	putative thiamine biosynthesis oxidoreductase ThiO	332350	333486	+	1137		553	432	17.7246	773	618	26.8961	1772	1467	43.3075	29.3094		14	20	0.611815	13	12	0.483396	23	27	0.668532	0.587914		0.0200589
AM747720	BCAL0298	thiamine biosynthesis protein ThiS	333519	333716	+	198		73	71	14.8799	97	87	20.4304	180	201	29.2532	21.5211		1	5	0.619994	3	4	0.777242	1	5	0.46068	0.619305		0.0287766
AM747720	BCAL0299	thiazole biosynthesis protein ThiG	333755	334570	+	816		589	556	28.7089	518	492	27.2116	1171	1125	42.7755	32.8987		9	8	0.426246	9	12	0.565786	9	14	0.4285	0.473511		0.014393
AM747720	BCAL0300	thiamine-phosphate pyrophosphorylase	334567	335691	+	1125		411	429	15.2767	329	343	13.1323	834	885	23.2293	17.2127		15	16	0.563781	30	29	1.15298	26	30	0.756743	0.824502		0.0479007
AM747720	BCAL0301	ABC transporter ATP-binding protein	335776	336597	+	822		1856	1874	92.8407	2175	2202	117.065	3133	3154	116.275	108.727		42	44	2.14056	45	51	2.56757	55	56	2.05288	2.25367		0.0207278
AM747720	BCAL0302	putative membrane protein	336594	337361	+	768		1028	1070	55.8915	1047	1050	60.0289	1762	1808	70.6675	62.196		14	14	0.74593	25	26	1.45993	46	39	1.68256	1.29614		0.0208396
AM747720	BCAL0303	putative membrane protein	337386	337946	+	561		1426	1361	101.643	1183	1163	91.9366	2202	2218	119.777	104.452		25	30	2.00586	43	39	3.21347	64	62	3.41445	2.87793		0.0275526
AM747720	BCAL0304	VacJ-like lipoprotein	337972	338940	+	969		2325	2315	97.9706	1996	1969	89.9586	4163	4158	130.546	106.159		89	85	3.6739	118	117	5.33172	202	201	6.32258	5.1094		0.0481299
AM747720	BCAL0305	putative exported protein	339052	339681	+	630		5198	5244	339.113	5312	5424	374.65	5745	5829	279.29	331.018		48	53	3.28006	52	50	3.55945	71	66	3.30592	3.38181		0.0102164
AM747720	BCAL0306	conserved hypothetical protein	339678	339953	+	276		1172	973	159.008	1226	1083	183.924	1634	1558	175.819	172.917		18	11	2.14976	22	19	3.26586	32	28	3.30488	2.90683		0.0168106
AM747720	BCAL0307	ABC transporter ATP-binding protein	340146	341072	+	927		1827	1920	82.7	2219	2306	107.315	4489	4604	149.122	113.046		21	27	1.05941	39	30	1.63641	65	65	2.13195	1.60926		0.0142354
AM747720	BCAL0308	ABC-2 type transporter, membrane protein	341069	341890	+	822		1724	1766	86.8671	1403	1395	74.834	3472	3412	127.316	96.3389		119	122	5.99856	125	129	6.79337	147	151	5.51134	6.10109		0.0633294
AM747720	BCAL0309	BolA-like protein	341944	342183	+	240		1111	1194	196.499	775	878	151.421	1876	2180	256.921	201.614		7	5	1.02299	8	3	1.00764	10	5	0.950152	0.993593		0.00492821
AM747720	BCAL0310	UDP-N-acetylglucosamine 1-carboxyvinyltransferase	342198	343547	+	1350		3490	3289	102.739	2944	2827	93.9811	8042	7896	179.479	125.399		25	25	0.757771	26	27	0.863109	42	40	0.923407	0.848095		0.00676315
AM747720	BCAL0311	ATP phosphoribosyltransferase	343544	344197	+	654		1581	1477	95.6668	1383	1275	89.3512	4075	3730	181.43	122.149		9	10	0.594398	13	14	0.907631	17	19	0.836831	0.77962		0.00638252
AM747720	BCAL0312	histidinol dehydrogenase	344222	345538	+	1317		3566	3486	109.554	2982	2880	97.8551	6115	5956	139.338	115.582		17	15	0.497125	27	26	0.884735	35	31	0.761853	0.714571		0.00618235
AM747720	BCAL0313	histidinol-phosphate aminotransferase	345637	346710	+	1074		1575	1784	63.9893	1525	1654	65.0743	3663	3597	102.765	77.2762		31	31	1.18111	32	31	1.28961	33	39	1.01916	1.16329		0.0150537
AM747720	BCAL0314	imidazoleglycerol-phosphate dehydratase	346776	347363	+	588		3210	2953	214.445	3115	2907	225.158	5316	5282	274.006	237.869		19	20	1.35703	27	25	1.94424	23	22	1.16345	1.48824		0.00625653
AM747720	BCAL0315	MarC-family integral membrane protein	347425	348045	+	621		1477	1428	95.7097	1461	1385	100.755	3742	3536	178.169	124.878		29	30	1.94385	25	26	1.80552	39	43	2.00741	1.91892		0.0153664
AM747720	BCAL0316	imidazole glycerol phosphate synthase subunit HisH	348042	348683	+	642		1361	1504	91.3043	1292	1433	93.3157	2797	3035	138.101	107.574		37	23	1.91213	36	22	1.98617	36	33	1.63391	1.84407		0.0171424
AM747720	BCAL0317	phosphoribosylformimino-5-aminoimidazole carboxamide ribotide isomerase	348847	349602	+	756		5731	6125	320.862	4661	4898	277.98	6368	6909	266.988	288.61		28	38	1.78617	42	44	2.50092	42	42	1.68916	1.99208		0.00690234
AM747720	BCAL0318	imidazole glycerol phosphate synthase subunit HisF	349709	350482	+	774		2916	2394	140.364	2612	2224	137.363	4786	4156	175.633	151.12		10	12	0.581545	16	18	0.965742	19	20	0.766014	0.7711		0.00510257
AM747720	BCAL0319	phosphoribosyl-AMP cyclohydrolase	350482	350898	+	417		1554	1524	151.02	1225	1216	128.693	2159	2117	155.889	145.201		18	16	1.66819	33	31	3.37417	30	25	2.00512	2.34916		0.0161787
AM747720	BCAL0320	phosphoribosyl-ATP pyrophosphatase	350895	351260	+	366		1128	1042	121.305	1000	965	118.033	1919	1865	157.175	132.171		38	35	4.08078	37	36	4.38495	57	48	4.36135	4.2757		0.0323497
AM747720	BCAL0321	putative membrane protein	351331	351723	+	393		1662	1922	186.585	1594	1797	189.696	2661	2991	218.636	198.306		20	23	2.2386	23	25	2.68517	51	55	4.1004	3.00806		0.0151688
AM747720	BCAL0322	conserved hypothetical protein	351755	352120	+	366		2477	2591	283.307	2021	2098	247.42	4233	4418	359.334	296.687		4	7	0.614912	4	4	0.480543	13	16	1.20456	0.766673		0.00258412
AM747720	BCAL0323	Sec-independent protein translocase protein TatA	352214	352444	+	231		2807	2534	473.056	2462	2289	452.164	4337	4131	557.291	494.17		2	2	0.354282	8	8	1.52276	6	8	0.921359	0.9328		0.00188761
AM747720	BCAL0324	Sec-independent protein translocase protein TatB	352471	353010	+	540		3116	2648	218.389	2824	2310	209.019	5569	4813	292.281	239.896		6	7	0.492551	12	13	1.01782	17	21	1.0698	0.860056		0.00358511
AM747720	BCAL0325	Sec-independent protein translocase protein TatC	353052	353840	+	789		1837	1655	90.5521	1840	1721	99.2244	4663	4497	176.495	122.09		27	23	1.29657	37	30	1.8669	102	98	3.85359	2.33902		0.0191581
AM747720	BCAL0326	serine peptidase, subfamily S1B	354050	355255	-	1206		2916	2913	98.8891	3241	3216	117.708	5290	5308	133.595	116.731		1433	1527	50.2164	1155	1219	43.277	1622	1683	41.6617	45.0517		0.385946
AM747720	BCAL0327	conserved hypothetical protein	355277	356023	+	747		2593	2610	142.507	2029	1992	118.341	2432	2404	98.4189	119.756		83	132	5.8887	141	192	9.80047	134	227	7.34682	7.67866		0.0641194
AM747720	BCAL0328	ubiquinol-cytochrome c reductase iron-sulfur subunit	356242	356862	+	621		4973	4798	321.921	4859	4922	346.27	4878	4855	238.269	302.153		90	87	5.83154	83	72	5.48736	98	98	4.79819	5.37236		0.0177803
AM747720	BCAL0329	cytochrome b	356862	358244	+	1383		6564	6141	187.955	6005	5556	183.779	6997	6606	149.529	173.754		158	165	4.77839	137	148	4.5305	153	156	3.39664	4.23518		0.0243745
AM747720	BCAL0330	cytochrome c1 precursor	358266	359024	+	759		8126	9049	462.974	6323	6842	381.331	8239	9202	349.335	397.88		103	108	5.68777	109	109	6.31449	95	98	3.8657	5.28932		0.0132938
AM747720	BCAL0331	putative stringent starvation protein A	359119	359730	+	612		10462	10047	685.638	8481	8171	598.189	12856	12400	627.373	637.067		42	45	2.9085	42	48	3.23306	71	73	3.57704	3.23954		0.00508508
AM747720	BCAL0332	putative stringent starvation protein B	359799	360323	+	525		6036	4916	426.811	4839	4128	375.501	7770	6640	417.27	406.527		39	36	2.92283	69	62	5.48574	86	82	4.86478	4.42445		0.0108835
AM747720	BCALr0332	tRNA-Thr	360342	360417	+	76		563	271	224.519	621	319	271.918	873	471	268.843	255.093		12	11	6.19178	14	25	11.2817	11	17	5.60089	7.69146		0.0301515
AM747720	BCAL0333	conserved hypothetical protein	360772	360975	+	204		14	10	2.40704	18	14	3.4486	32	29	4.54582	3.46715		217	172	39.014	205	156	38.9045	203	161	27.1259	35.0148		10.099
AM747720	BCAL0334	periplasmic solute-binding protein	361085	361885	-	801		1753	1797	90.677	1874	1920	104.133	1263	1324	49.0995	81.3032		193	199	10.0128	166	171	9.24955	191	204	7.49683	8.91972		0.109709
AM747720	BCAL0335	hypothetical protein	362167	362484	+	318		82	77	10.2299	71	77	10.2319	90	86	8.41392	9.62525		35	43	5.01844	28	34	4.28635	52	54	5.06748	4.79076		0.497728
AM747720	BCAL0336	conserved hypothetical protein	362566	362901	+	336		288	279	34.5259	243	228	30.818	243	227	21.2653	28.8698		28	23	3.10551	47	38	5.56164	86	74	7.23925	5.30213		0.183657
AM747720	BCAL0337	putative type VI secretion system protein TssL	363015	363797	-	783		2453	2289	123.909	1865	1741	101.248	2516	2369	94.8453	106.667		17	21	0.992941	23	17	1.12311	30	30	1.16494	1.09366		0.010253
AM747720	BCAL0338	putative type VI secretion system protein TssK	363794	365140	-	1347		4308	4121	128.029	3241	3116	103.755	4710	4609	105.176	112.32		35	40	1.13919	42	46	1.43628	36	37	0.823888	1.13312		0.0100883
AM747720	BCAL0339	putative type VI secretion system protein TssJ	365246	365845	-	600		1748	1961	126.476	1582	1670	119.158	1871	2016	98.4864	114.707		376	373	25.5407	355	355	26.0154	383	380	19.3324	23.6295		0.205999
AM747720	BCAL0340	putative lipoprotein	366232	366858	+	627		4737	4952	316.164	4544	4736	325.39	4265	4466	211.694	284.416		14	17	1.01157	34	37	2.48951	32	40	1.74573	1.74894		0.00614922
AM747720	BCAL0341	putative type VI secretion system protein TssB	366905	367420	+	516		7454	8059	615.103	5939	6327	522.609	6354	6747	385.983	507.898		6	7	0.51546	17	15	1.3634	14	14	0.824938	0.901266		0.0017745
AM747720	BCAL0342	putative type VI secretion system protein TssC	367436	368926	+	1491		22738	24759	651.764	15183	15775	456.477	18576	19340	386.596	498.279		188	188	5.15955	187	192	5.58837	181	184	3.72159	4.82317		0.00967965
AM747720	BCAL0343	putative type VI secretion system protein TssD	368997	369500	+	504		20927	18511	1600.98	13044	12231	1102.51	15825	15123	933.501	1212.33		27	22	1.98915	60	54	4.97276	45	46	2.74488	3.2356		0.0026689
AM747720	BCAL0344	putative type VI secretion system protein TssE	369563	370048	+	486		3651	2066	240.676	2762	1716	202.568	4113	2824	216.994	220.08		14	13	1.13666	16	17	1.4928	13	14	0.844579	1.15801		0.00526178
AM747720	BCAL0345	putative type VI secretion system protein TssF	370125	371960	+	1836		2791	2782	62.1038	2782	2753	66.2778	5262	5305	87.4967	71.9594		77	82	1.77185	74	76	1.79615	80	81	1.33311	1.6337		0.0227031
AM747720	BCAL0346	putative type VI secretion system protein TssG	371924	373024	+	1101		744	639	25.7002	783	673	29.0735	2024	1843	53.3949	36.0562		12	17	0.538905	6	4	0.199681	15	12	0.372812	0.370466		0.0102747
AM747720	BCAL0347	putative type VI secretion system protein TssH	373066	375735	+	2670		2042	2036	31.2491	2069	2040	33.8336	6104	6088	69.4187	44.8338		39	42	0.620691	50	52	0.83987	98	103	1.14445	0.868338		0.0193679
AM747720	BCAL0348	putative type VI secretion system protein TssA	375780	376901	+	1122		1014	971	36.1967	1091	1084	42.6177	2908	2908	78.8033	52.5392		64	55	2.16998	57	52	2.13578	112	98	2.84537	2.38371		0.0453701
AM747720	BCAL0349	putative outer membrane protein	376995	377945	-	951		946	844	38.51	907	824	40.0166	1844	1686	56.4296	44.9854		160	115	5.91635	264	204	10.819	764	576	21.4209	12.7188		0.282731
AM747720	BCAL0350	conserved hypothetical protein	377950	378939	-	990		951	953	39.349	848	848	37.6629	1880	1900	58.0456	45.0192		8	10	0.371996	25	27	1.15476	82	78	2.45696	1.3279		0.0294964
AM747720	BCAL0351	putative type VI secretion system protein TssM	378936	382880	-	3945		5652	5482	57.7438	4532	4437	49.9828	9899	9666	75.3956	61.0407		97	111	1.07874	128	138	1.48237	139	143	1.08671	1.21594		0.0199202
AM747720	BCAL0352	metallo peptidase, subfamily M15C	383182	384027	-	846		2883	2995	142.155	2810	2873	147.683	3367	3496	123.327	137.721		94	100	4.69173	90	96	4.83355	104	108	3.80959	4.44496		0.032275
AM747720	BCAL0353	putative membrane protein	384149	385141	+	993		1952	1945	80.2939	1969	1973	87.2752	2809	2870	86.9432	84.8374		97	128	4.63591	88	113	4.4501	146	161	4.70004	4.59535		0.0541666
AM747720	BCAL0354	putative cation transporter	385353	386381	+	1029		515	519	20.5592	499	506	21.4721	846	863	25.2487	22.4267		38	35	1.45147	51	49	2.13652	62	59	1.78765	1.79188		0.0798996
AM747720	BCAL0355	putative membrane protein (fragment)	386409	386561	-	153		15	13	3.74428	10	12	3.16122	29	21	4.96811	3.95787		64	57	16.1806	81	74	22.2722	155	130	28.3182	22.257		5.62349
AM747720	BCAL0356	putative quinone oxidoreductase	386586	387563	-	978		64	65	2.69869	73	75	3.32695	64	71	2.09849	2.70804		141	127	5.60657	167	151	7.14845	403	384	12.2334	8.32949		3.07583
AM747720	BCAL0357	LysR family regulatory protein	387689	388645	+	957		145	147	6.2427	189	190	8.70664	200	207	6.4654	7.13825		8	10	0.384824	3	6	0.206754	4	10	0.222397	0.271325		0.03801
AM747720	BCAL0358	metallo peptidase, family M1	388768	390936	-	2169		387	383	7.26328	302	304	6.14238	387	383	5.3969	6.26752		130	124	2.39594	153	146	3.03064	179	169	2.43912	2.6219		0.418332
AM747720	BCAL0359	putative lipoprotein	391579	392073	+	495		281	294	23.7664	239	257	22.0293	409	440	26.0745	23.9567		22	21	1.77732	16	14	1.33241	27	20	1.44346	1.51773		0.063353
AM747720	BCAL0360	conserved hypothetical protein	392228	392560	+	333		2986	3136	376.141	1538	1605	207.503	1841	1941	172.659	252.101		42	42	5.16103	41	35	5.01756	34	36	3.1957	4.4581		0.0176838
AM747720	BCAL0361	putative methyltransferase	392698	393831	+	1134		995	745	31.3934	756	610	26.4826	1417	1216	35.298	31.058		40	42	1.47946	67	63	2.52031	116	110	3.02976	2.34318		0.0754451
AM747720	BCAL0362	conserved hypothetical protein	393921	394811	+	891		482	474	21.9524	612	599	29.8806	933	924	31.6845	27.8392		71	68	3.19182	87	90	4.36736	211	208	7.14906	4.90275		0.17611
AM747720	BCAL0363	conserved hypothetical protein	394872	395444	-	573		193	165	12.7829	298	251	21.064	441	378	21.7291	18.5253		73	73	5.21314	60	61	4.64252	213	209	11.1962	7.01729		0.378794
AM747720	BCAL0364	TetR family regulatory protein	395521	396141	-	621		655	671	43.6871	972	1033	70.9817	1247	1300	62.352	59.0069		17	19	1.18608	32	32	2.26575	95	93	4.60234	2.68472		0.0454984
AM747720	BCAL0365	Major Facilitator Superfamily protein	396361	397644	+	1284		195	187	6.08695	410	379	13.5094	377	344	8.53656	9.37763		25	28	0.844525	37	44	1.38689	43	51	1.11295	1.11479		0.118878
AM747720	BCAL0366	nitroreductase family protein	397800	398405	+	606		1505	1503	101.556	1663	1654	120.336	1540	1553	77.5926	99.8283		29	33	2.09325	42	38	2.90229	60	61	3.03547	2.677		0.026816
AM747720	BCAL0367	putative chaperone protein	398595	399845	+	1251		343	338	11.1376	455	439	15.711	640	603	15.1052	13.9846		224	168	6.41107	318	234	9.70075	643	508	13.9872	10.033		0.717433
AM747720	BCAL0368	cold shock-like protein CspD	399947	400150	-	204		341951	230644	57427.4	191121	132014	34823.9	297009	209495	37745.5	43332.3		31	93	12.4364	194	244	47.2027	78	208	21.3132	26.9841		0.000622725
AM747720	BCAL0369	putative amino acid permease	400571	402169	+	1599		5885	5658	147.697	3757	3607	101.249	5368	5182	100.304	116.416		62	79	1.80415	87	89	2.41984	232	231	4.40195	2.87532		0.0246985
AM747720	BCAL0370	putative dioxygenase subunit	402281	403072	-	792		424	394	21.1315	522	485	27.9529	1323	1180	48.045	32.3765		26	30	1.44665	23	28	1.41569	38	41	1.5164	1.45958		0.0450816
AM747720	BCAL0371	putative aromatic acid decarboxylase	403275	403871	-	597		3429	2169	191.849	4053	2868	254.869	4969	3933	226.687	224.468		23	25	1.64501	16	18	1.25207	22	28	1.27323	1.3901		0.00619287
AM747720	BCAL0372	putative glutaredoxin	403896	404207	-	312		6259	6767	854.197	6262	6961	931.749	6230	6881	638.843	808.263		32	31	4.13131	34	30	4.50971	36	41	3.75188	4.13097		0.00511092
AM747720	BCAL0373	protein methyltransferase HemK	404275	405117	-	843		246	257	12.2079	321	301	16.2213	1003	890	34.1378	20.8557		38	41	1.91735	26	28	1.40828	35	35	1.26236	1.52933		0.0733291
AM747720	BCAL0374	peptide chain release factor 1	405125	406207	-	1083		1116	1047	40.8629	1149	1094	45.5328	3495	3328	95.7767	60.7241		39	41	1.51134	25	26	1.0353	50	49	1.3897	1.31211		0.0216077
AM747720	BCAL0375	glutamyl-tRNA reductase	406300	407598	-	1299		7849	7895	247.975	7666	7634	258.944	12550	12763	296.242	267.72		62	71	2.09481	68	77	2.45404	69	76	1.69696	2.08194		0.00777654
AM747720	BCAL0376	two-component regulatory system, response regulator protein	407625	408389	-	765		170	158	8.77231	116	115	6.63856	136	136	5.40531	6.93873		225	220	11.9015	176	178	10.1734	190	186	7.47204	9.84896		1.41942
AM747720	BCAL0376a	putative membrane protein	408561	408815	+	255		1545	1831	270.872	1293	1574	247.179	2051	2411	266.013	261.354		5	7	0.962814	2	3	0.431075	15	17	1.90776	1.10055		0.00421094
AM747720	BCAL0377	metallo peptidase, subfamily M24B	408834	410648	+	1815		5153	5048	114.992	4037	3889	96.0065	5882	5694	96.9605	102.653		13	19	0.360724	27	28	0.666207	26	33	0.494184	0.507038		0.00493934
AM747720	BCAL0378	putative hydrolase	410746	411297	+	552		1218	1088	85.4716	965	920	75.075	1400	1281	73.8364	78.1277		7	6	0.481843	11	11	0.876207	49	47	2.6439	1.33398		0.0170744
AM747720	BCAL0379	putative hydrolase	411294	411917	+	624		1142	965	69.0846	900	785	59.3661	1158	1025	53.1841	60.545		55	44	3.24603	84	60	5.07342	229	180	9.96441	6.09462		0.100663
AM747720	BCAL0380	ABC transporter ATP-binding subunit	412058	413725	-	1668		6332	6276	154.651	5939	5890	155.91	8577	8591	156.472	155.678		54	57	1.36153	67	69	1.79253	108	101	1.90486	1.68631		0.010832
AM747720	BCAL0381	putative lipoprotein	413894	414202	-	309		19	25	2.91337	35	37	5.12268	34	40	3.64071	3.89225		3	3	0.397278	9	7	1.13837	3	4	0.344392	0.626681		0.161007
AM747720	BCAL0382	LysR family regulatory protein	414292	415209	-	918		149	135	6.32961	234	224	10.9685	191	196	6.40887	7.90232		8	12	0.445747	3	6	0.215538	13	17	0.496811	0.386032		0.0488505
AM747720	BCAL0383	Major Facilitator Superfamily protein	415379	416671	+	1293		214	216	6.80411	275	270	9.26662	422	441	10.1467	8.73915		5	6	0.174059	4	6	0.17003	19	14	0.387997	0.244028		0.0279236
AM747720	BCAL0384	conserved hypothetical protein	416753	417100	+	348		152	185	19.8131	185	199	24.2591	253	269	22.8036	22.292		22	20	2.46929	31	30	3.85366	25	28	2.31531	2.87942		0.129169
AM747720	BCAL0385	putative amino acid permease	417477	418868	+	1392		607	575	17.3732	549	524	16.9466	1512	1458	32.4362	22.252		21	22	0.63202	43	38	1.27929	74	77	1.64911	1.18681		0.0533348
AM747720	BCAL0386	putative exported metallo-beta-lactamase superfamily protein	419122	420333	+	1212		96	89	3.12299	117	115	4.20832	231	224	5.70718	4.34616		242	185	7.2082	321	241	10.1943	824	741	19.6302	12.3442		2.84026
AM747720	BCAL0387	putative GTP-binding protein	420407	421501	-	1095		9804	9713	364.67	8781	8718	351.336	20183	20031	558.311	424.772		12	14	0.485804	32	31	1.26488	23	22	0.624757	0.791814		0.00186409
AM747720	BCAL0388	putative monooxygenase	421748	422926	+	1179		678	688	23.7049	877	870	32.5764	1089	1097	28.187	28.1561		64	68	2.29067	57	55	2.08847	65	71	1.75363	2.04425		0.0726043
AM747720	BCAL0389	thiol:disulfide interchange protein DsbC	423017	423745	+	729		7646	7850	434.904	8346	8424	505.742	15572	15988	658.146	532.931		32	30	1.74007	38	32	2.11103	42	38	1.6683	1.8398		0.00345223
AM747720	BCAL0390	metallo peptidase, family M61	423851	425650	+	1800		2938	2682	63.8801	2744	2514	64.2202	5391	4929	87.1606	71.7536		32	34	0.750193	67	67	1.63665	56	59	0.971266	1.11937		0.0156002
AM747720	BCAL0391	acyl carrier protein phosphodiesterase	425798	426394	+	597		1315	1257	88.1451	712	648	50.0827	1567	1434	76.4196	71.5491		19	17	1.23376	17	18	1.28889	36	32	1.7316	1.41808		0.0198197
AM747720	BCAL0392	putative transposase	426509	427033	+	525		4494	5032	371.238	3463	3759	302.428	4523	4908	273.093	315.586		426	392	31.8783	628	602	51.5073	918	880	52.0647	45.1501		0.143067
AM747720	BCAL0393	putative transposase	427033	427869	+	837		7430	6978	352.192	5975	5648	305.292	7762	7702	280.873	312.786		2477	2205	114.448	2456	2238	123.294	4210	3785	145.213	127.652		0.408112
AM747720	BCAL0394	uracil-DNA glycosylase	427963	428823	-	861		1859	1626	82.8135	1535	1332	73.2062	2180	1985	73.5402	76.52		378	303	16.1825	378	303	17.3887	534	492	18.1158	17.229		0.225157
AM747720	BCAL0395	putative adenylate cyclase	428894	429520	-	627		2605	2337	161.264	1610	1592	112.273	2103	2006	99.628	124.388		27	26	1.72946	45	45	3.15572	70	62	3.20051	2.69523		0.0216678
AM747720	BCAL0396	indole-3-glycerol phosphate synthase	429520	430305	-	786		4872	4394	241.197	2557	2401	138.678	3120	2895	116.339	165.405		22	26	1.24945	32	34	1.84606	30	39	1.33456	1.47669		0.00892775
AM747720	BCAL0397	anthranilate phosphoribosyltransferase	430334	431365	-	1032		8925	8347	342.424	4519	4257	186.956	5402	5132	155.177	228.186		60	73	2.63678	78	83	3.42981	104	110	3.15244	3.07301		0.0134671
AM747720	BCAL0398	anthranilate synthase component II	431379	431978	-	600		7427	7049	493.627	3674	3447	260.923	4336	4130	214.506	323.019		41	40	2.76207	48	52	3.66414	51	53	2.63509	3.02043		0.00935064
AM747720	BCAL0399	anthranilate synthase component I	431992	433485	-	1494		16518	16016	445.542	8488	8068	243.629	12673	11950	250.555	313.242		129	120	3.40997	157	155	4.59121	156	155	3.16463	3.72194		0.011882
AM747720	BCAL0400	putative phosphoglycolate phosphatase	433843	434607	-	765		1571	3158	126.476	1804	2596	126.449	3413	4449	156.237	136.387		56	58	3.04891	59	62	3.47734	77	82	3.15972	3.22866		0.0236727
AM747720	BCAL0401	putative ribulose-phosphate 3-epimerase	434612	435298	-	687		2256	2269	134.761	2304	2301	147.366	4390	4524	197.255	159.794		79	99	5.30108	75	96	5.47221	133	177	6.8599	5.87773		0.0367832
AM747720	BCAL0402	conserved hypothetical protein	435477	435851	+	375		746	847	86.9133	802	882	98.7266	794	840	66.242	83.9606		592	430	55.7598	784	640	83.4838	1575	1380	119.795	86.3462		1.02841
AM747720	BCAL0403	putative outer membrane-bound lytic murein transglycosylase	436015	437169	+	1155		1121	1066	38.7408	1210	1184	45.5686	1272	1273	33.498	39.2691		59	182	4.2691	126	222	6.624	246	426	8.84505	6.57938		0.167546
AM747720	BCAL0404	phenylacetate-coenzyme A ligase paaK	437425	438723	-	1299		934	843	27.9885	3943	3467	125.41	4716	4231	104.708	86.0356		82	82	2.58307	131	124	4.31573	180	181	4.22485	3.70788		0.0430971
AM747720	BCAL0405	phenylacetic acid degradation protein PaaI	438762	439214	-	453		472	471	42.5907	2656	2518	251.103	2858	2797	189.779	161.157		32	22	2.43892	29	22	2.47511	39	34	2.44984	2.45462		0.0152312
AM747720	BCAL0406	probable enoyl-CoA hydratase PaaG	439216	440007	-	792		990	952	50.1679	5905	5562	318.308	5265	5023	197.478	188.651		15	18	0.852492	20	22	1.16586	31	34	1.24767	1.08868		0.00577084
AM747720	BCAL0407	beta-ketoadipyl CoA thiolase	440053	441255	-	1203		1434	1321	46.8552	12657	11441	440.391	9165	8300	220.707	235.984		21	21	0.714307	57	61	2.15645	63	61	1.567	1.47925		0.00626843
AM747720	BCAL0408	putative phenylacetic acid degradation oxidoreductase paaZ	441343	443049	-	1707		4113	4170	99.2786	33946	34690	883.979	22880	23502	413.075	465.444		291	385	8.10242	260	311	7.35404	364	472	7.44536	7.63394		0.0164014
AM747720	BCAL0409	putative phenylacetic acid degradation enoyl-CoA hydratase PaaF	443179	443955	+	777		2875	2802	149.486	8152	8120	460.408	6635	6558	258.128	289.341		26	23	1.29026	36	38	2.09379	25	24	0.958711	1.44759		0.00500306
AM747720	16S-L0409	16S rRNA	444523	446054	+	1532		5839	5714	154.29	8524	8592	245.622	8328	8549	167.475	189.129		21	41	0.828008	65	81	2.09516	47	55	1.01217	1.31178		0.00693591
AM747720	BCALr0409b	tRNA-Ile	446119	446195	+	77		6515	13545	5330.18	11233	23838	10013.4	16946	33775	10014.1	8452.54		12	9	5.57995	64	47	31.6924	64	56	23.6921	20.3215		0.00240419
AM747720	BCALr0409c	tRNA-Ala	446234	446309	+	76		8517	2652	3006.78	16165	5839	6365.19	21542	8434	5996.16	5122.71		1	5	1.61525	16	26	12.1495	6	26	6.40102	6.72193		0.00131218
AM747720	23S-L0409	23S rRNA	446586	449462	+	2877		41506	39538	576.345	40887	39960	617.799	43424	42369	453.341	549.162		530	590	7.96489	822	877	12.9831	674	753	7.54045	9.49613		0.017292
AM747720	5S-L0409	5S rRNA	449618	449732	+	115		102287	104453	36781.4	180564	194775	71754.5	268099	279515	72391.8	60309.2		50	81	23.3064	1393	1395	532.989	125	141	35.1639	197.153		0.00326904
AM747720	BCAL0409a	hypothetical protein	449975	450307	-	333		29	31	3.68645	16	15	2.04664	21	20	1.87177	2.53495		36	36	4.42374	48	44	6.07389	63	53	5.29574	5.26446		2.07675
AM747720	BCAL0410	putative insertion sequence protein	450442	450705	+	264		7300	7618	1156.13	6620	7261	1155.95	7661	8261	916.867	1076.32		38	47	6.58744	128	124	20.9855	122	133	14.6842	14.0857		0.0130869
AM747720	BCAL0411	transposase	450699	451562	+	864		9498	8206	419.237	9676	8717	468.018	11544	10373	385.638	424.298		885	718	37.9596	1251	1077	59.2369	2001	1739	65.8068	54.3344		0.128057
AM747720	BCAL0412	conserved hypothetical protein (fragment)	451612	452151	+	540		141	105	9.32058	115	92	8.42752	171	145	8.89623	8.88144		9	8	0.644105	15	16	1.26209	17	16	0.929037	0.945078		0.10641
AM747720	BCAL0413	conserved hypothetical protein	452305	453675	+	1371		165	162	4.87991	154	152	4.9069	240	236	5.27816	5.02166		8	8	0.238772	17	17	0.545211	36	37	0.809465	0.53115		0.105772
AM747720	BCAL0414-1	type I modification component of restriction-modification system (pseudogene)	454607	455112	+	506		1652	1439	124.983	1799	1575		2395	2199	138.024	131.503		210	173	15.4864	229	202	18.7262	215	200	12.4684	15.5603		0.118327
AM747720	BCAL0415	transposase	455160	456023	-	864		9481	8201	418.716	9661	8689	466.923	11522	10355	384.935	423.525		964	755	40.7065	1358	1129	63.2828	2140	1835	69.9417	57.977		0.136892
AM747720	BCAL0416	transposase	456017	456280	-	264		7035	7446	1122.27	6421	7099	1125.89	7491	8071	896.137	1048.1		40	49	6.89743	124	127	20.9023	119	134	14.569	14.1229		0.0134748
AM747720	BCAL0414-2	type I modification component of restriction-modification system (pseudogene)	456353	457535	+	1183		361	366	12.5734	295	286		358	368	9.32964	10.9515		302	296	10.3423	95	132	4.21856	122	125	3.17413	5.91167		0.539805
AM747720	BCAL0418	type I restriction enzyme specificity protein	457536	458870	+	1335		765	755	23.2951	603	603	19.8605	759	758	17.275	20.1435		174	178	5.39465	334	330	10.9348	412	411	9.37198	8.56714		0.425305
AM747720	BCAL0419	hypothetical protein	458867	459997	+	1131		575	591	21.093	445	454	17.4751	586	609	16.0627	18.2103		1536	1113	47.9204	173	161	6.49243	360	365	9.74514	21.386		1.17439
AM747720	BCAL0420	type I restriction component of type I restriction-modification system	459990	463085	+	3096		2410	2394	31.7471	2052	2056	29.1711	2928	2935	28.7893	29.9025		194	177	2.45174	1504	1187	19.1089	3537	2687	30.562	17.3742		0.581029
AM747720	BCAL0421	DNA gyrase subunit B	463355	465829	-	2475		17468	17198	286.57	17286	17072	305.194	35755	35325	436.601	342.788		39	39	0.644794	269	262	4.71675	432	396	5.0859	3.48248		0.0101593
AM747720	BCAL0422	DNA polymerase III, beta chain	466021	467127	-	1107		19778	19485	725.667	26632	25659	1038.49	40979	40135	1113.94	959.365		73	83	2.88322	76	77	3.03856	78	71	2.04622	2.656		0.0027685
AM747720	BCAL0423	chromosomal replication initiator protein DnaA	467298	468875	-	1578		4224	4021	106.902	3836	3598	103.571	7710	7394	145.512	118.662		47	43	1.16691	58	68	1.75544	96	107	1.9557	1.62602		0.013703
AM747720	BCAL0423a	50S ribosomal protein L34	469297	469431	+	135		13558	15073	4339.15	12968	13989	4389.97	23050	24605	5366.46	4698.52		70	88	23.9456	60	55	18.7278	81	77	17.7925	20.1553		0.00428971
AM747720	BCAL0424	ribonuclease P protein component	469447	469908	+	462		11925	8223	892.26	10556	7758	871.494	17626	13604	1027.64	930.466		13	20	1.46141	63	71	6.37656	82	97	5.89012	4.57603		0.004918
AM747720	BCAL0425	conserved hypothetical protein	469984	470250	+	267		1584	1394	228.2	1533	1359	238.128	3357	2991	361.442	275.923		45	48	7.12645	19	26	3.70531	18	21	2.22058	4.35078		0.0157681
AM747720	BCAL0426	putative membrane protein	470259	471917	+	1659		6740	6331	161.2	6391	5936	163.356	10923	10142	193.031	172.529		103	105	2.56518	71	73	1.90827	71	76	1.34705	1.94017		0.0112455
AM747720	BCAL0427	conserved hypothetical protein	472042	472518	-	477		830	829	71.1589	837	836	77.1083	515	504	32.4765	60.2479		93	66	6.81994	58	61	5.48469	122	133	8.12708	6.81057		0.113042
AM747720	BCAL0428	putative tRNA modification GTPase	472814	474208	+	1395		678	649	19.4625	655	648	20.5349	796	795	17.3384	19.1119		116	104	3.22664	200	151	5.53167	271	201	5.14376	4.63402		0.242467
AM747720	BCAL0430	putative diguanylate cyclase	474626	475984	-	1359		450	409	12.9323	405	388	12.8285	523	472	11.1305	12.2971		3	4	0.105385	148	132	4.52962	254	218	5.28002	3.30501		0.268763
AM747720	BCAL0431	conserved hypothetical protein	476094	476342	-	249		940	684	133.441	508	403	80.4345	818	673	91.0314	101.636		26	25	4.19056	8	8	1.41268	9	9	1.09897	2.23407		0.0219812
AM747720	BCAL0432	putative membrane protein	476458	476628	-	171		1657	2026	440.664	982	1111	269.089	1318	1530	253.196	320.983		36	42	9.33254	23	25	6.17118	19	20	3.46722	6.32365		0.0197009
AM747720	BCAL0433	spermidine N(1)-acetyltransferase	476774	477337	+	564		2472	2501	180.402	2095	2082	162.82	1843	1845	99.4088	147.544		7	8	0.544144	41	43	3.27434	41	47	2.37201	2.0635		0.0139857
AM747720	BCAL0434	putative exported protein	477828	478172	+	345		558	515	63.633	208	191	25.4259	185	160	15.2024	34.7538		105	34	8.24323	12	8	1.27448	15	16	1.36602	3.62791		0.104389
AM747720	BCAL0435	conserved hypothetical protein	478361	478915	+	555		170	179	12.8657	145	159	12.0421	168	185	9.66929	11.5257		53	47	3.68645	143	67	8.31859	187	109	8.10796	6.70433		0.581685
AM747720	BCAL0436	glyoxalase/bleomycin resistance protein/dioxygenase superfamily protein	478937	479350	-	414		490	471	47.4924	521	486	53.4752	525	505	37.8225	46.2634		3	3	0.296519	56	48	5.52276	116	100	7.9317	4.58366		0.0990775
AM747720	BCAL0437	O6-methylguanine-DNA methyltransferase	479782	480873	+	1092		1063	997	38.5963	782	756	30.964	1118	1107	30.9756	33.512		4	6	0.187361	17	19	0.724775	9	11	0.278433	0.396856		0.0118422
AM747720	BCAL0438	putative DNA-3-methyladenine glycosylase II	480870	481829	+	960		378	339	15.2809	278	243	11.9314	415	393	12.7954	13.3359		371	288	14.0448	12	16	0.641225	25	32	0.902644	5.19622		0.389642
AM747720	BCAL0439	glutamate--cysteine ligase	482307	483908	+	1602		1551	1553	39.6425	1689	1704	46.5634	1511	1515	28.7157	38.3072		106	74	2.29885	422	333	10.3611	562	473	9.82179	7.49393		0.195627
AM747720	BCAL0440	putative exported protein	483996	484313	-	318		434	507	60.543	476	539	70.1717	484	552	49.5274	60.0807		9	9	1.1581	152	103	17.6294	201	172	17.8318	12.2064		0.203167
AM747720	BCAL0441	putative L-lactate permease	484736	486376	+	1641		1931	1764	46.0688	1206	1132	31.3227	1365	1324	24.9112	34.1009		397	347	9.27611	17	16	0.442108	29	35	0.592904	3.43704		0.10079
AM747720	BCAL0442	LysR family regulatory protein	486473	487408	-	936		34	34	1.4864	33	39	1.69114	69	72	2.29011	1.82255		87	102	4.13131	416	375	18.5791	607	576	19.2142	13.9749		7.66775
AM747720	BCAL0443	putative phospholipase C	487638	489809	+	2172		67	137	1.92164	74	129	2.05475	137	206	2.40075	2.12571		4	4	0.0753584	102	101	2.05475	136	144	1.9598	1.3633		0.641339
AM747720	BCAL0444	GntR family regulatory protein	490005	490730	+	726		2218	2182	123.999	1899	1846	113.407	4043	3981	168.022	135.143		96	65	4.53723	14	14	0.8479	17	15	0.670079	2.0184		0.0149354
AM747720	BCAL0445	putative oxidoreductase	490830	492218	-	1389		38	33	1.04582	38	37	1.18709	56	55	1.21488	1.14926		7	7	0.206218	124	106	3.6404	357	311	7.31117	3.71926		3.23622
AM747720	BCAL0446	putative aminotransferase	492314	493444	-	1131		27	32	1.06731	41	44	1.65226	56	64	1.61299	1.44419		17	23	0.723601	20	20	0.777536	9	13	0.295715	0.598951		0.414732
AM747720	BCAL0447	binding-protein-dependent transport system inner membrane protein	493492	495219	-	1728		33	37	0.828812	70	74	1.83207	56	62	1.03813	1.233		15	16	0.367045	20	22	0.534354	13	13	0.22874	0.376713		0.305525
AM747720	BCAL0448	ABC transporter ATP-binding protein	495216	496298	-	1083		51	49	1.88918	59	59	2.39539	77	71	2.07752	2.1207		50	45	1.79472	15	20	0.710498	21	19	0.561493	1.02224		0.482028
AM747720	BCAL0449	extracellular solute-binding protein	496396	497451	-	1056		195	197	7.59493	202	202	8.41087	294	308	8.66653	8.22411		11	17	0.542495	44	42	1.79043	40	40	1.1517	1.16154		0.141236
AM747720	BCAL0450	putative phosphonoacetate hydrolase	497652	498899	+	1248		461	463	15.1481	520	525	18.4088	718	723	17.5534	17.0368		10	8	0.295093	17	22	0.687026	4	13	0.207084	0.396401		0.0232674
AM747720	BCAL0451	putative NADP-dependent glyceraldehyde-3-phosphate dehydrogenase	498929	500383	+	1455		216	190	5.70906	270	273	8.20465	258	249	5.29734	6.40368		8	10	0.253111	14	16	0.453296	28	31	0.616456	0.440954		0.0688595
AM747720	BCAL0452	periplasmic solute-binding protein	500563	501345	+	783		29	29	1.51554	105	109	6.00863	36	35	1.37851	2.96756		8	9	0.44421	10	12	0.617709	15	16	0.601884	0.554601		0.186888
AM747720	BCAL0453	putative amino acid ABC transporter permease protein	501360	502040	+	681		12	13	0.751094	41	34	2.42124	29	36	1.45104	1.54112		29	27	1.68245	12	15	0.871646	30	35	1.45104	1.33505		0.86628
AM747720	BCAL0454	putative amino acid ABC transporter ATP-binding protein	502037	502795	+	759		6	8	0.377388	33	37	2.02759	20	25	0.90133	1.1021		4	3	0.188694	31	27	1.68	78	70	2.96437	1.61102		1.46177
AM747720	BCAL0455	putative hydrolase	502820	503635	-	816		152	162	7.87301	176	166	9.21423	257	268	9.78097	8.95607		12	11	0.576686	16	15	0.835208	6	7	0.242195	0.551363		0.0615631
AM747720	BCAL0456	conserved hypothetical protein	503718	504332	+	615		42	48	2.99412	38	45	2.96706	97	111	5.14163	3.70094		121	127	8.25046	19	20	1.39416	44	41	2.10115	3.91526		1.05791
AM747720	BCAL0457	putative membrane protein	504369	505274	-	906		463	303	17.2982	587	396	23.8533	794	641	24.0789	21.7435		3	4	0.158078	154	152	7.42534	230	242	7.92003	5.16782		0.237672
AM747720	BCALr0457	tRNA-Lys	505607	505682	-	76		5	8	3.4997	13	29	12.1495	16	58	14.8024	10.1505		12	14	6.99941	4	2	1.73565	2	0	0.400064	3.04504		0.299988
AM747720	BCAL0458	thioesterase superfamily protein	505873	506277	+	405		440	514	48.1942	591	639	66.7688	634	738	51.5006	55.4878		88	65	7.72926	30	29	3.20273	16	18	1.27625	4.06941		0.0733388
AM747720	BCAL0459	putative patatin-like phospholipase	506286	507152	+	867		596	526	26.4774	686	618	33.066	1078	1000	36.4367	31.9934		231	200	10.1709	120	96	5.47719	132	106	4.17321	6.6071		0.206515
AM747720	BCAL0460	D-isomer specific 2-hydroxyacid dehydrogenase	507201	508214	-	1014		1328	1280	52.6225	1516	1475	64.8488	1270	1295	38.4558	51.9757		38	42	1.61419	280	243	11.3393	595	519	16.7017	9.88506		0.190186
AM747720	BCAL0461	LysR family regulatory protein	508642	509691	+	1050		30123	29867	1168.94	38541	38050	1603.66	34033	33805	982.192	1251.6		449	441	17.3421	101	93	4.06196	94	91	2.67852	8.02753		0.00641384
AM747720	BCAL0462	putative DNA topoisomerase III	509823	512420	-	2598		5417	5359	84.8633	5216	5151	87.7278	5613	5602	65.6256	79.4056		200	199	3.14221	574	540	9.42691	758	727	8.68961	7.08624		0.0892411
AM747720	BCAL0463	putative thioredoxin	512613	512993	-	381		446	447	47.9543	521	524	60.2996	475	477	37.9861	48.7467		146	130	14.8213	169	168	19.4459	255	267	20.8285	18.3652		0.376748
AM747720	BCAL0464	SMF family protein	513030	514343	-	1314		71	69	2.17989	42	46	1.47235	76	87	1.88584	1.84603		23	24	0.73182	136	129	4.43378	284	263	6.32856	3.83139		2.07548
AM747720	BCAL0465	peptide deformylase	514529	515032	+	504		2751	2671	220.105	3636	3550	313.458	3838	3775	229.635	254.4		19	18	1.50201	38	38	3.31517	20	20	1.20654	2.00791		0.00789273
AM747720	BCAL0466	methionyl-tRNA formyltransferase	515067	516059	+	993		1228	1012	46.153	2017	1754	83.4893	2855	2563	82.9474	70.8632		9	15	0.494497	28	30	1.28411	36	47	1.2707	1.01643		0.0143436
AM747720	BCAL0467	putative LysE type translocator protein	516180	516821	+	642		1241	1336	82.126	1273	1276	87.2887	1832	1804	86.0997	85.1715		26	25	1.62531	18	24	1.43826	16	19	0.828793	1.29745		0.0152334
AM747720	BCAL0468	metallo peptidase, subfamily M48B	516921	517778	+	858		4197	4044	196.514	4847	4767	246.343	4116	4013	144.033	195.63		29	26	1.31153	37	35	1.84488	42	40	1.45291	1.53644		0.0078538
AM747720	BCAL0469	ribosomal RNA small subunit methyltransferase B	517999	519390	+	1392		891	1004	27.853	951	1021	31.1452	1927	2131	44.3186	34.4389		52	49	1.48451	34	30	1.0108	36	42	0.85186	1.11572		0.0323972
AM747720	BCAL0470	putative exported protein	519387	519977	+	591		1435	1357	96.6561	1471	1402	106.874	2601	2525	131.857	111.796		85	87	5.95446	50	50	3.71994	39	41	2.05786	3.91075		0.0349812
AM747720	BCAL0471	two-component regulatory system, sensor kinase protein	520018	522381	+	2364		4329	4513	76.5252	3685	3812	69.721	7648	7801	99.3495	81.8652		5	15	0.173095	87	92	1.66467	128	144	1.74918	1.19565		0.0146051
AM747720	BCAL0472	two-component regulatory system, response regulator protein	522382	523083	+	702		2123	1751	112.908	1951	1713	114.747	3363	2998	137.753	121.803		0	0	0	19	22	1.28401	20	28	1.03948	0.774499		0.00635864
AM747720	BCALr0472	tRNA-Phe	523144	523219	+	76		174	108	75.9166	180	159	98.064	410	390	160.026	111.335		9	8	4.57654	0	1	0.289274	0	0	0	1.62194		0.014568
AM747720	BCAL0473	putative putative transcriptional regulator	523571	524305	+	735		996	988	55.2276	856	892	52.285	1634	1646	67.8421	58.4516		6	6	0.334038	12	9	0.628138	11	12	0.475722	0.479299		0.00819994
AM747720	BCAL0474	conserved hypothetical protein	524381	525013	+	633		682	680	44.0225	682	670	46.9566	939	901	44.1903	45.0565		6	6	0.387864	4	3	0.243118	8	13	0.504346	0.378443		0.0083993
AM747720	BCAL0475	putative 6-pyruvoyl tetrahydropterin synthase	525032	525484	+	453		617	548	52.6174	593	561	56.0055	628	622	41.9493	50.1907		11	15	1.17429	10	9	0.922102	10	5	0.503392	0.866596		0.017266
AM747720	BCAL0476	HpcH/HpaI aldolase/citrate lyase family protein	525811	526596	+	786		371	255	16.295	405	268	18.8242	397	282	13.1329	16.084		15	14	0.754878	3	9	0.335646	6	8	0.270781	0.453769		0.0282124
AM747720	BCAL0477	conserved hypothetical protein	526593	527345	+	753		208	200	11.0858	158	157	9.19685	178	171	7.04601	9.10955		47	41	2.39105	14	14	0.817497	40	40	1.61513	1.60789		0.176506
AM747720	BCAL0478	rod shape-determining protein	527424	528572	-	1149		1018	968	35.3639	726	702	27.3232	1499	1466	39.2299	33.9724		37	38	1.3355	76	72	2.83182	101	92	2.55358	2.2403		0.0659448
AM747720	BCAL0479	penicillin-binding protein	528584	530716	-	2133		1669	1671	32.0374	1324	1329	27.3445	2592	2612	37.0902	32.1574		7	8	0.14388	37	35	0.742104	67	73	0.997815	0.627933		0.0195269
AM747720	BCAL0480	putative rod shape-determining protein	530818	531330	-	513		415	419	33.2621	400	389	33.8129	474	473	28.0637	31.7129		19	23	1.67507	9	14	0.985675	8	10	0.533418	1.06472		0.0335737
AM747720	BCAL0481	putative rod shape-determining protein	531327	532391	-	1065		760	722	28.4708	867	826	34.9487	1374	1212	36.9141	33.4445		41	48	1.70979	23	26	1.01151	35	40	1.07059	1.26396		0.0377928
AM747720	BCAL0482	putative rod shape-determining protein	532530	533573	-	1044		4741	4552	182.12	4705	4520	194.263	8105	7947	233.745	203.376		5	5	0.195975	48	47	2.00054	40	41	1.1795	1.12534		0.00553329
AM747720	BCAL0483	glutamyl-tRNA amidotransferase subunit C	533941	534240	+	300		1633	1363	204.325	1588	1382	217.65	2000	1764	190.74	204.238		16	20	2.45518	11	9	1.46566	3	9	0.608097	1.50964		0.00739158
AM747720	BCAL0484	glutamyl-tRNA amidotransferase subunit A	534310	535800	+	1491		3801	3683	102.697	3523	3394	101.991	5747	5586	115.553	106.747		23	24	0.644944	19	28	0.693016	33	40	0.744317	0.694092		0.00650222
AM747720	BCAL0485	glutamyl-tRNA amidotransferase subunit B	535805	537280	+	1476		7081	7085	196.364	5766	5811	172.438	9616	9689	198.837	189.213		8	9	0.235648	44	43	1.29585	38	36	0.762181	0.764561		0.00404075
AM747720	BCAL0486	putative polyphosphate kinase	537399	538238	+	840		2576	2435	122.052	2344	2214	119.294	3527	3349	124.443	121.93		3	3	0.146141	26	30	1.46566	18	21	0.705827	0.772541		0.00633596
AM747720	BCAL0487	endonuclease/exonuclease/phosphatase family protein	538279	539052	+	774		2577	2379	131.006	2396	2273	132.619	2726	2515	102.94	122.189		46	40	2.27331	8	9	0.482871	19	20	0.766014	1.17407		0.00960863
AM747720	BCAL0488	putative alcohol dehydrogenase	539160	540212	-	1053		220	210	8.35491	147	139	5.97119	381	348	10.5248	8.28362		196	155	6.81994	69	54	2.56803	143	133	3.98468	4.45755		0.538116
AM747720	BCAL0489	AraC family regulatory protein	540439	541383	+	945		252	249	10.8469	245	239	11.26	271	284	8.92841	10.3451		57	56	2.44652	256	200	10.6086	1100	935	32.7375	15.2642		1.4755
AM747720	BCAL0490	peptidase, family M48	541406	542446	-	1041		836	797	32.095	866	837	35.9656	2654	2570	76.2896	48.1167		36	40	1.4937	58	50	2.28085	123	121	3.5633	2.44595		0.0508337
AM747720	BCAL0491	Major Facilitator Superfamily protein	542436	543857	-	1422		2286	1925	60.5881	2363	1986	67.2377	6929	5956	137.752	88.5259		20	19	0.561134	35	43	1.20592	46	49	1.01563	0.927562		0.0104779
AM747720	BCAL0492	methionine biosynthesis protein MetW	543974	544582	-	609		193	328	17.5034	199	310	18.3749	399	771	29.2066	21.695		28	31	1.98215	21	22	1.5523	16	12	0.698962	1.41114		0.0650444
AM747720	BCAL0493	putative homoserine O-acetyltransferase	544579	545724	-	1146		910	593	26.8334	1241	849	40.0945	2888	2252	68.1854	45.0378		18	19	0.66057	30	32	1.18941	26	27	0.703079	0.851018		0.0188957
AM747720	BCAL0494	TetR family regulatory protein	545991	546656	-	666		712	707	43.5923	956	932	62.3234	1897	1793	84.2297	63.3818		50	52	3.13348	22	24	1.51847	21	26	1.07284	1.90827		0.0301075
AM747720	BCAL0495	haloacid dehalogenase-like hydrolase	546623	547414	-	792		737	696	37.0188	986	928	53.13	1823	1824	70.0041	53.3843		23	26	1.26582	57	57	3.16448	64	71	2.59132	2.34054		0.0438433
AM747720	BCAL0496	putative acetylglutamate kinase	547411	548310	-	900		4731	4696	214.305	5904	5883	287.928	6698	6728	226.786	243.007		21	27	1.09119	46	46	2.24734	58	62	2.02699	1.78851		0.00735991
AM747720	BCAL0497	two-component regulatory system, sensor kinase protein	548921	550351	+	1431		1923	1935	55.16	1821	1803	55.6765	3905	3942	83.3637	64.7334		35	35	1.00083	26	22	0.737437	37	43	0.849891	0.862719		0.0133273
AM747720	BCAL0499	two-component regulatory system, response regulator protein	550365	550907	+	543		1696	1823	132.593	1610	1754	136.201	2980	3252	174.478	147.757		741	570	49.3974	68	58	5.10145	139	121	7.27925	20.5927		0.139369
AM747720	BCAL0500	ATP-dependent protease ATP-binding subunit HslU	550975	552318	-	1344		5454	5238	162.765	14346	13926	462.467	15698	15272	350.312	325.181		43	42	1.29396	864	718	25.878	2291	1973	48.2315	25.1345		0.0772938
AM747720	BCAL0501	ATP-dependent protease HslV	552328	552864	-	537		1958	2087	154.115	5253	5583	443.627	5606	5936	326.753	308.165		140	1003	43.5485	56	57	4.62623	161	147	8.71945	18.9647		0.0615408
AM747720	BCAL0502	DksA/TraR C4-type zinc finger family protein	553101	553517	-	417		7951	6977	732.432	7775	7161	787.447	5681	5249	398.471	639.45		416	387	39.3986	85	274	18.927	106	376	17.5721	25.2992		0.0395641
AM747720	BCAL0503	putative cobalamin synthesis protein	554012	555091	-	1080		5555	5598	211.285	5213	5236	212.703	7042	7175	200.123	208.037		83	64	2.78481	201	198	8.12218	594	545	16.0329	8.97997		0.0431652
AM747720	BCAL0504	conserved hypothetical protein	555284	556498	-	1215		286	290	9.69946	368	355	13.0823	1315	1321	32.9824	18.5881		13	13	0.437823	82	68	2.71418	108	109	2.71517	1.95572		0.105214
AM747720	BCAL0505	tyrosine recombinase XerC	556575	557495	-	921		410	376	17.4608	474	446	21.961	1072	1049	35.0101	24.8106		6	9	0.333222	18	16	0.811601	18	22	0.660257	0.601693		0.0242514
AM747720	BCAL0506	conserved hypothetical protein	557509	558258	-	750		664	654	35.9547	701	673	40.2762	1345	1323	54.0801	43.437		9	12	0.572875	8	9	0.498323	18	26	0.891876	0.654358		0.0150645
AM747720	BCAL0507	diaminopimelate epimerase	558272	559201	-	930		1106	1142	49.4555	1310	1323	62.2431	2379	2457	79.0526	63.5837		206	295	11.0219	18	17	0.827386	30	34	1.04619	4.29849		0.0676036
AM747720	BCAL0508	putative lipid A biosynthesis acyltransferase	559498	560382	-	885		621	664	29.7072	764	797	38.7778	1269	1357	45.1091	37.8647		48	47	2.19625	197	252	11.1539	278	396	11.5779	8.30934		0.219448
AM747720	BCAL0509	S-adenosylmethionine synthetase	560648	561835	+	1188		10255	8604	324.791	11562	10099	400.853	27786	24942	674.742	466.795		2	4	0.103332	66	67	2.46127	91	93	2.35458	1.63973		0.00351273
AM747720	BCAL0510	conserved hypothetical protein	561947	562288	-	342		391	209	35.8944	656	358	65.1831	370	262	28.0934	43.057		96	88	11.0076	13	14	1.73565	38	30	3.0227	5.25532		0.122055
AM747720	BCAL0511	putative deoxygenases	562641	563414	+	774		2722	2788	145.651	2390	2459	137.732	2429	2470	96.2231	126.535		341	365	18.6623	131	119	7.10105	216	197	8.11189	11.2917		0.089238
AM747720	BCAL0512	putative membrane protein	563575	563781	-	207		115	138	25.0064	188	210	42.2704	142	172	23.0607	30.1125		118	63	17.89	313	326	67.8662	493	560	77.3341	54.3634		1.80534
AM747720	BCAL0513	aldo/keto reductase family protein	563975	565018	+	1044		2674	2699	105.297	2494	2535	105.902	3805	3872	111.79	107.663		314	230	10.661	80	63	3.01133	92	78	2.47549	5.38262		0.049995
AM747720	BCAL0514	putative membrane protein	565125	565310	-	186		2883	1579	490.815	859	510	161.813	897	515	115.408	256.012		48	43	10.0099	366	257	73.6374	524	403	75.7669	53.1381		0.207561
AM747720	BCAL0515	putative membrane protein	565664	566551	-	888		49	18	1.5437	99	55	3.81269	181	132	5.35851	3.57163		11	9	0.460806	55	52	2.64907	146	141	4.9134	2.67443		0.748796
AM747720	BCAL0516	conserved hypothetical protein	567360	567572	+	213		5890	4940	1040.28	5288	4622	1022.86	9134	7912	1216.62	1093.26		146	81	21.8046	19	20	4.02539	36	36	5.13885	10.3229		0.00944239
AM747720	BCAL0517	phosphotransferase enzyme family protein	567629	568651	+	1023		3063	1883	98.9191	3018	1906	105.82	6158	4350	156.156	120.298		112	75	3.73996	166	106	5.84543	311	242	8.21793	5.93444		0.0493312
AM747720	BCAL0518	putative coniferyl aldehyde dehydrogenase	568718	570160	-	1443		1714	1654	47.7537	1620	1562	48.4794	2027	1949	41.8883	46.0405		20	18	0.538789	184	132	4.81442	569	444	10.6722	5.34182		0.116024
AM747720	BCAL0519	putative GMC oxidoreductase	570887	572527	+	1641		888	870	21.9185	655	652	17.5102	569	572	10.5704	16.6664		77	64	1.75797	113	112	3.01437	413	406	7.58732	4.11989		0.247198
AM747720	BCAL0520	putative flagellar hook-length control protein FliK	572557	573915	-	1359		42	52	1.41517	501	454	15.4492	907	836	19.498	12.1208		16	21	0.557037	79	82	2.60453	151	126	3.09865	2.08674		0.172162
AM747720	BCAL0521	flagellar FliJ protein	573947	574405	-	459		29	26	2.45161	396	347	35.5877	673	611	42.527	26.8554		29	27	2.49619	23	23	2.20327	32	43	2.48406	2.39451		0.0891628
AM747720	BCAL0522	flagellum-specific ATP synthase FliI	574411	575916	-	1506		68	72	1.90197	752	761	22.087	1326	1350	27.0131	17.0007		1	1	0.0271711	22	23	0.656918	36	35	0.716715	0.466934		0.0274656
AM747720	BCAL0523	flagellar assembly protein FliH	575949	576632	-	684		53	47	2.9912	429	367	25.5847	592	530	24.9373	17.8377		16	16	0.957184	0	4	0.128566	5	7	0.266709	0.45082		0.0252734
AM747720	BCAL0524	flagellar motor switch protein FliG	576625	577620	-	996		389	376	15.7146	1881	1803	81.3174	2120	2037	63.4503	53.4941		49	51	2.0542	23	24	1.03744	18	22	0.610539	1.23406		0.023069
AM747720	BCAL0525	flagellar M-ring protein FliF	577610	579373	-	1764		295	312	7.04031	1341	1419	34.3981	1418	1507	25.2081	22.2155		1	0	0.0115985	41	43	1.0469	45	52	0.835961	0.631486		0.0284255
AM747720	BCAL0526	flagellar hook-basal body complex protein FliE	579622	579966	+	345		133	140	16.1899	482	492	62.0673	400	441	37.0587	38.4386		8	6	0.830253	6	8	0.892138	6	6	0.52878	0.75039		0.0195218
AM747720	BCAL0527	flagellar protein FliS	580206	580640	+	435		78	76	7.24324	296	296	29.9196	350	334	23.9045	20.3558		6	4	0.47034	5	5	0.505399	9	11	0.698962	0.558234		0.0274238
AM747720	BCAL0528	conserved hypothetical protein	580637	580969	+	333		46	47	5.714	231	221	29.8413	305	292	27.2548	20.9367		3	5	0.491527	3	5	0.528164	0	1	0.0456529	0.355115		0.0169614
AM747720	BCAL0529	conserved hypothetical protein	581102	582454	+	1353		12	13	0.378045	109	61	2.76232	168	130	3.34835	2.16291		27	23	0.75609	3	11	0.227485	13	24	0.415735	0.466437		0.215653
AM747720	BCAL0530	putative export system protein	582451	582768	+	318		6	6	0.772068	24	32	3.87154	42	47	4.25477	2.96613		28	17	2.89526	14	10	1.65923	25	18	2.05567	2.20339		0.74285
AM747720	BCAL0531	putative membrane protein	583038	583772	+	735		735	744	41.1701	571	575	34.2784	1011	1025	42.1118	39.1868		134	111	6.81994	32	27	1.76477	71	69	2.8957	3.8268		0.0976555
AM747720	BCAL0532	conserved hypothetical protein	583830	584855	-	1026		280	297	11.5061	360	355	15.3208	531	529	15.7062	14.1777		20	21	0.817595	150	129	5.97833	275	247	7.73457	4.8435		0.341627
AM747720	BCAL0533	putative amino-acid transporter transmembrane protein	585107	586513	-	1407		699	713	20.5325	1077	1083	33.7507	3202	3311	70.372	41.5517		11	12	0.334453	16	20	0.562512	48	48	1.03727	0.644744		0.0155166
AM747720	BCAL0534	two-component regulatory system, response regulator protein	586729	587385	-	657		1282	1206	77.4794	1342	1293	88.1736	1404	1354	63.8178	76.4903		7	6	0.404836	20	19	1.30504	26	26	1.20324	0.971036		0.0126949
AM747720	BCAL0535	sensor kinase protein	587393	588208	-	816		2234	1674	97.9864	2539	1872	118.842	2682	2093	88.9603	101.93		314	307	15.5705	8	6	0.377191	12	14	0.484391	5.47737		0.0537368
AM747720	BCAL0536	ferredoxin--NADP reductase	588624	589394	-	771		9849	8689	491.938	10060	8915	541.067	14289	12625	530.685	521.23		64	56	3.18441	244	238	13.7441	262	250	10.0955	9.008		0.0172822
AM747720	BCAL0537	endonuclease/exonuclease/phosphatase family protein	589703	590518	-	816		870	790	41.6217	1124	1038	58.2491	1479	1356	52.8172	50.896		21	22	1.07815	76	73	4.01439	95	99	3.6143	2.90228		0.0570238
AM747720	BCAL0538	putative exported protein	590524	591012	-	489		1473	1484	123.721	2034	2049	183.567	2078	2098	129.827	145.705		10	10	0.836802	30	28	2.60761	49	49	3.0467	2.1637		0.0148499
AM747720	BCAL0539	putative nitroreductase/p-nitrobenzoate reductase	591159	591887	-	729		1383	1407	78.303	1103	1104	66.5577	1998	2019	83.7697	76.2101		9	12	0.589377	28	32	1.80945	25	26	1.06354	1.15412		0.015144
AM747720	BCAL0540	putative ATPase	592137	593117	+	981		12427	12669	523.404	3720	3768	167.811	3348	3486	105.906	265.707		16	19	0.729962	15	14	0.649909	8	9	0.263447	0.547773		0.00206157
AM747720	BCAL0541	putative FAD dependent oxidoreductase	593294	594403	+	1110		3154	2869	111.017	1804	1722	69.8365	2542	2457	68.4657	83.1066		3	6	0.16589	16	20	0.713022	13	20	0.451964	0.443625		0.00533803
AM747720	BCAL0542	putative iron-sulfur protein	594564	594875	+	312		3400	3382	444.738	3172	3147	445.263	3529	3547	344.783	411.595		29	29	3.80343	10	9	1.33882	12	14	1.26687	2.13637		0.00519047
AM747720	BCAL0543	Major Facilitator Superfamily protein	595067	596374	+	1308		3314	3443	105.693	2155	2203	73.2492	1816	1843	42.5273	73.8233		24	33	0.891597	30	31	1.02529	43	44	1.01117	0.976018		0.013221
AM747720	BCAL0544	putative periplasmic dipeptide transport protein	596696	598324	+	1629		7669	7530	190.895	7111	7042	191.008	9331	9295	173.825	185.243		29	32	0.766144	33	36	0.931218	33	38	0.662598	0.786653		0.00424661
AM747720	BCAL0545	putative dipeptide transport system permease protein	598435	599445	+	1011		865	824	34.1806	951	886	39.9467	1617	1557	47.7275	40.6183		6	7	0.263084	45	51	2.08758	33	35	1.02252	1.12439		0.027682
AM747720	BCAL0546	putative dipeptide transport system permease protein	599450	600367	+	918		609	612	27.2129	584	569	27.6128	1229	1240	40.8876	31.9044		40	40	1.78299	13	9	0.52687	25	26	0.844579	1.05148		0.0329572
AM747720	BCAL0547	putative dipeptide ABC transporter ATP-binding protein	600406	601368	+	963		1152	1203	50.0341	1026	1052	47.4398	1940	2002	62.2305	53.2348		7	14	0.446164	51	54	2.3971	78	81	2.51006	1.78444		0.0335202
AM747720	BCAL0548	putative dipeptide ABC transporter ATP-binding protein	601365	602378	+	1014		1677	1514	64.3858	1406	1322	59.1466	2696	2543	78.5459	67.3594		65	57	2.46163	11	13	0.520351	24	33	0.854574	1.27885		0.0189855
AM747720	BCAL0549	putative exported protein	602608	603516	+	909		188	188	8.46302	272	270	13.1087	601	566	19.5173	13.6963		31	26	1.28296	83	77	3.86972	105	93	3.31142	2.82137		0.205994
AM747720	BCAL0550	LamB/YcsF family protein	604075	604893	-	819		871	741	40.2701	861	798	44.5334	1274	1205	46.0156	43.6064		8	9	0.424685	60	55	3.087	69	62	2.43165	1.98111		0.0454317
AM747720	BCAL0551	allophanate hydrolase subunit 2	604896	605963	-	1068		827	826	31.6667	942	918	38.2882	1835	1685	50.1054	40.0201		0	1	0.0191571	9	10	0.391116	12	13	0.355862	0.255378		0.00638125
AM747720	BCAL0552	allophanate hydrolase subunit 1	605960	606616	-	657		1122	992	65.8326	1356	1238	86.8016	3106	2928	139.622	97.4186		863	972	57.1442	6	10	0.535399	4	9	0.300809	19.3268		0.198389
AM747720	BCAL0553	MarR family regulatory protein	606763	607275	+	513		1544	1547	123.277	1810	1813	155.265	2639	2693	158.01	145.518		180	164	13.7196	599	644	53.2693	988	1043	60.1874	42.3921		0.291319
AM747720	BCAL0554	5-formyltetrahydrofolate cyclo-ligase family protein	607351	607947	-	597		809	817	55.7247	928	927	68.3114	1432	1446	73.2874	65.7745		23	26	1.67928	283	253	19.7385	709	653	34.6829	18.7002		0.284308
AM747720	BCAL0555	putative transglycosylase	607968	609920	+	1953		3675	3691	77.1669	4107	4065	91.9919	6842	6848	106.565	91.9079		4	9	0.136189	28	29	0.641647	53	53	0.825119	0.534318		0.00581363
AM747720	BCAL0556	NAD dependent epimerase/dehydratase family protein	609971	610930	+	960		713	598	27.9404	679	584	28.9238	1156	972	33.6987	30.1876		8	7	0.319684	9	8	0.389315	19	20	0.617599	0.442199		0.0146484
AM747720	BCAL0557	putative glutathione S-transferase	610993	611640	+	648		533	511	32.963	568	561	38.3038	747	738	34.8389	35.3686		37	26	1.98915	12	11	0.780326	9	10	0.44575	1.07174		0.0303021
AM747720	BCAL0558	tRNA nucleotidyltransferase	611637	612878	+	1242		763	711	24.2816	837	806	29.083	1323	1280	31.8614	28.4087		122	104	3.72296	81	59	2.47816	84	72	1.90948	2.70354		0.0951658
AM747720	BCAL0559	putative DNA-binding protein	612918	613700	-	783		342	326	17.4549	443	434	24.6241	416	398	15.8043	19.2944		13	13	0.679381	171	141	8.76024	354	321	13.1055	7.51505		0.389493
AM747720	BCAL0560	subfamily M24B unassigned peptidase	614076	615926	+	1851		531	530	11.7276	813	797	19.1224	1040	1039	17.075	15.975		31	35	0.729523	48	51	1.17585	76	75	1.24018	1.04852		0.0656348
AM747720	BCAL0561	flagella synthesis protein FlgN	615976	616416	-	441		160	105	12.2944	730	475	60.072	410	300	24.4756	32.2807		17	15	1.48461	51	49	4.98522	84	92	6.06718	4.17901		0.129459
AM747720	BCAL0562	negative regulator of flagellin synthesis (anti-sigma-28 factor)	616495	616821	-	327		202	256	28.6562	1086	1334	162.701	563	664	57.044	82.8005		43	42	5.3183	22	21	2.89097	78	66	6.69465	4.96797		0.0599993
AM747720	BCAL0563	putative flagellar basal body P-ring formation protein FlgA	616939	618150	-	1212		35	42	1.29984	213	228	7.99943	216	243	5.75735	5.01888		12	13	0.422026	49	53	1.85021	109	104	2.67171	1.64798		0.328357
AM747720	BCAL0564	flagellar basal-body rod protein FlgB (putative proximal rod protein)	618355	618843	+	489		199	237	18.2423	1049	1225	102.236	863	1009	58.1982	59.5589		22	19	1.71544	5	11	0.71934	11	13	0.746131	1.06031		0.0178026
AM747720	BCAL0565	flagellar basal-body rod protein FlgC (putative proximal rod protein)	618882	619307	+	426		270	260	25.4547	1416	1404	145.533	1235	1260	89.0377	86.6753		8	14	1.05661	23	19	2.16752	16	19	1.24903	1.49105		0.0172027
AM747720	BCAL0566	basal-body rod modification protein FlgD	619405	620109	+	705		346	374	20.8951	2152	2226	136.524	2247	2315	98.3737	85.2644		41	41	2.37972	15	22	1.15381	21	22	0.92724	1.48693		0.017439
AM747720	BCAL0567	flagellar hook protein 1 FlgE1	620137	621378	+	1242		1155	1164	38.2015	7259	7220	256.295	6569	6592	161.094	151.864		14	15	0.477725	66	62	2.26575	50	58	1.32195	1.35514		0.00892341
AM747720	BCAL0568	flagellar basal-body rod protein FlgF (putative proximal rod protein)	621398	622156	+	759		500	486	26.5789	3515	3390	200.007	3453	3346	136.181	120.922		52	50	2.74954	35	37	2.08552	29	31	1.20177	2.01228		0.0166411
AM747720	BCAL0569	flagellar basal-body rod protein FlgG (distal rod protein)	622191	622979	+	789		343	333	17.5296	3065	3044	170.222	3404	3448	132.024	106.592		39	45	2.17823	46	42	2.45205	29	25	1.04047	1.89025		0.0177335
AM747720	BCAL0570	flagellar L-ring protein precursor (basal body L-ring protein)	623000	623689	+	690		219	193	12.2166	2194	1949	132.005	2646	2366	110.427	84.8827		7	10	0.504082	54	64	3.75973	47	50	2.13715	2.13365		0.0251365
AM747720	BCAL0571	flagellar P-ring protein precursor (basal body P-ring protein)	623683	624879	+	1197		126	110	4.03385	1416	1290	49.7001	1998	1869	49.1126	34.2822		16	16	0.546962	26	32	1.06526	29	33	0.787427	0.799884		0.0233324
AM747720	BCAL0572	peptidoglycan hydrolase FlgJ (muramidase FlgJ)	624880	625857	+	978		105	91	4.10033	1067	928	44.8464	1371	1257	40.8507	29.9325		22998	22522	952.281	33	30	1.4162	40	37	1.19692	318.298		10.6339
AM747720	BCAL0573	putative transposase (pseudogene)	625970	626787	-	818		4442	3616	201.547	6477	5437	320.205	8814	7681	306.557	276.103		10	16	0.650312	34163	34067	1833.77	36662	36065	1351.62	1062.01		3.84645
AM747720	BCAL0575	YcgR family protein	626995	627750	+	756		24	22	1.24491	116	90	5.99058	165	143	6.19358	4.47636		46	51	2.62513	11	14	0.727012	12	16	0.563053	1.30507		0.291547
AM747720	BCAL0576	flagellar hook-associated protein 1 (HAP1)	627932	629863	+	1932		131	135	2.81693	889	909	20.46	455	484	7.38876	10.2219		50	56	1.12254	62	59	1.3769	68	74	1.11736	1.2056		0.117943
AM747720	BCAL0577	flagellar hook-associated protein 3 (HAP3)	629881	631116	+	1236		76	74	2.48299	585	531	19.8504	350	335	8.42529	10.2529		59	55	1.88707	51	64	2.04552	60	67	1.56206	1.83155		0.178637
AM747720	BCAL0578	putative permease	631395	632702	+	1308		125	143	4.19207	164	183	5.83237	195	219	4.81178	4.94541		40	30	1.09494	137	122	4.35327	226	207	5.03261	3.49361		0.706435
AM747720	BCAL0579	LysR family regulatory protein	632766	633650	-	885		290	297	13.5705	480	471	23.6244	427	439	14.876	17.357		32	37	1.59517	43	49	2.28543	52	51	1.76932	1.88331		0.108504
AM747720	BCAL0580	putative chromate transport protein	633735	634406	+	672		32	35	2.03989	45	47	3.00983	53	65	2.66947	2.57306		45	36	2.46614	52	55	3.50056	68	77	3.28029	3.08233		1.19792
AM747720	BCAL0581	putative chromate transporter	634403	634930	+	528		25	28	2.05373	29	34	2.62319	49	53	2.93683	2.53792		11	13	0.929991	68	54	5.07983	120	93	6.1328	4.04754		1.59483
AM747720	BCAL0582	putative membrane protein	634977	635315	-	339		129	88	13.0967	174	119	19.0016	202	175	16.9065	16.335		5	8	0.784594	20	21	2.65893	13	13	1.16597	1.5365		0.094062
AM747720	BCAL0583	putative membrane protein	635603	636349	+	747		98	98	5.3683	110	109	6.44536	193	194	7.87596	6.5632		24	24	1.31469	5	6	0.323739	10	9	0.386675	0.675033		0.102851
AM747720	BCAL0584	putative outer membrane porin protein	636694	637815	+	1122		633	616	22.7757	975	959	37.8954	877	869	23.6572	28.1095		10	8	0.328232	23	20	0.842556	34	32	0.89426	0.68835		0.0244882
AM747720	BCAL0585	conserved hypothetical protein	638184	638414	+	231		475	419	79.1821	436	437	83.0856	519	524	68.6413	76.9696		31	28	5.22566	12	8	1.90345	12	10	1.44785	2.85899		0.0371444
AM747720	BCAL0586	glutathione reductase	638655	640010	+	1356		471	490	14.4999	539	554	17.7208	743	768	16.9402	16.387		3	3	0.0905301	57	52	1.76722	70	57	1.42383	1.09386		0.0667517
AM747720	BCAL0587	putative lipoprotein	640537	641214	+	678		287	278	17.0498	187	171	11.6085	326	314	14.3504	14.3362		9	5	0.422474	4	4	0.259408	10	12	0.493294	0.391725		0.0273241
AM747720	BCAL0588	putative lipoprotein	641272	641703	+	432		135	129	12.5032	81	86	8.49877	168	151	11.2259	10.7426		67	44	5.25703	10	4	0.712472	25	20	1.58359	2.5177		0.234365
AM747720	BCAL0589	putative lipoprotein	641714	642388	+	675		231	215	13.5186	125	118	7.91454	218	200	9.41424	10.2825		252	213	14.0945	80	61	4.59239	210	177	8.71606	9.13433		0.88834
AM747720	BCAL0590	putative integrase	642473	643309	-	837		2129	1947	99.6346	1987	1831	100.284	3061	2916	108.56	102.826		107	75	4.44885	1278	1039	60.8589	642	553	21.7048	29.0042		0.282069
AM747720	BCAL0591	putative transposase	643309	643836	-	528		878	973	71.7256	968	1025	82.9844	1275	1334	75.1196	76.6099		8	9	0.658744	169	152	13.3658	142	128	7.77397	7.26617		0.0948463
AM747720	BCAL0592	putative oxidoreductase	643932	645233	-	1302		138	136	4.30567	121	117	4.01873	206	202	4.76389	4.36277		10	13	0.361425	9	9	0.303938	14	17	0.361963	0.342442		0.0784919
AM747720	BCAL0593	putative oxidoreductase	645259	646563	-	1305		84	80	2.57119	115	104	3.68941	202	176	4.40346	3.55469		11	14	0.39195	18	20	0.640172	10	23	0.384429	0.472184		0.132834
AM747720	BCAL0594	putative exported protein	646661	648250	-	1590		392	399	10.1784	422	431	11.7944	484	526	9.65689	10.5432		14	14	0.360298	18	19	0.511597	20	26	0.439819	0.437238		0.041471
AM747720	BCAL0595	putrescine transport system permease protein	648366	649205	-	840		18	24	1.02299	25	25	1.30862	34	34	1.23067	1.18743		23	24	1.14477	20	21	1.07307	19	21	0.723925	0.98059		0.82581
AM747720	BCAL0596	putrescine ABC transport system, permease protein	649202	650155	-	954		12	14	0.557605	15	19	0.783527	25	28	0.844579	0.72857		17	20	0.793514	35	33	1.56705	34	33	1.06768	1.14275		1.56848
AM747720	BCAL0597	putrescine ABC transporter ATP-binding protein	650199	651353	-	1155		19	23	0.743993	21	21	0.799449	24	30	0.710763	0.751401		28	33	1.08056	24	26	0.951725	15	17	0.421193	0.817826		1.0884
AM747720	BCAL0598	putrescine ABC transport system, binding exported protein	651542	652702	-	1161		184	184	6.48511	207	211	7.9153	277	293	7.46372	7.28804		60	59	2.09709	30	33	1.19298	25	29	0.70709	1.33238		0.182818
AM747720	BCAL0599	putative aminotransferase	652721	654163	-	1443		145	155	4.2536	176	208	5.85044	403	459	9.08142	6.39515		19	20	0.552968	73	74	2.23962	127	129	2.69703	1.82987		0.286135
AM747720	BCAL0600	putative glutamine synthetase	654198	655535	-	1338		81	84	2.52307	98	108	3.38481	168	186	4.02217	3.31002		9	8	0.259953	34	36	1.15018	40	45	0.965774	0.791969		0.239264
AM747720	BCAL0601	putative gamma-glutamyl-gamma-aminobutyrate hydrolase	655564	656349	-	786		3	6	0.234273	18	21	1.09085	34	32	1.27654	0.867221		3	4	0.182212	15	11	0.727234	11	15	0.502879	0.470775		0.542855
AM747720	BCAL0602	MerR family regulatory protein	657253	657822	+	570		707	718	51.1495	668	676	51.8379	655	669	35.3123	46.0999		402	234	22.8288	8	9	0.655688	4	4	0.213367	7.8993		0.171352
AM747720	BCAL0603	gamma-glutamyl-gamma-aminobutyraldehyde dehydrogenase	657911	659401	+	1491		368	358	9.96232	402	414	12.0319	685	704	14.1624	12.0522		48	35	1.13894	1641	1083	40.1655	1530	1084	26.6527	22.6524		1.87952
AM747720	BCAL0604	putative cheavy metal binding protein	659460	659660	-	201		775	828	163.169	2579	2937	603.325	1763	2079	290.586	352.36		27	29	5.70024	62	41	11.2659	92	66	11.9502	9.63876		0.0273548
AM747720	BCAL0605	putative exported protein	659991	660323	+	333		424	444	53.3307	451	458	60.0127	464	515	44.6942	52.6792		57	52	6.69705	34	38	4.75348	28	33	2.78483	4.74512		0.0900758
AM747720	BCAL0606	putative transport related, membrane protein	660336	661172	+	837		434	345	19.042	433	330	20.0411	661	556	22.1044	20.3958		16	13	0.708882	104	100	5.35831	192	179	6.73847	4.26856		0.209285
AM747720	BCAL0607	conserved hypothetical protein	661298	661516	-	219		664	558	114.164	671	590	126.589	1021	904	133.629	124.794		25	22	4.39092	18	18	3.61395	43	31	5.13689	4.38059		0.0351026
AM747720	BCAL0608	putative exported protein	661516	661986	-	471		904	829	75.2799	1067	987	95.8744	1572	1489	98.7996	89.9847		127	138	11.5114	32	36	3.17403	60	62	3.93778	6.20772		0.0689865
AM747720	BCAL0609	putative DNA-binding protein, antitoxin	662057	662377	-	321		2636	2343	317.35	2645	2467	350.114	3534	3329	325.029	330.831		70	54	7.90348	163	172	22.9437	130	133	12.4556	14.4342		0.0436303
AM747720	BCAL0610	conserved hypothetical protein, toxin	662370	662735	-	366		3096	3149	349.102	3141	3272	385.215	4010	4101	336.904	357.074		36	31	3.74537	109	92	12.0736	103	88	7.93351	7.91751		0.0221733
AM747720	BCAL0611	glucosamine--fructose-6-phosphate aminotransferase [isomerizing] 1	662866	664683	-	1818		5022	4910	111.775	5534	5426	132.538	9366	9052	154.014	132.776		25	28	0.596463	51	44	1.14882	70	64	1.12053	0.955272		0.00719463
AM747720	BCAL0612	bifunctional glmU protein (includes: UDP-N-acetylglucosamine pyrophosphorylase; glucosamine-1-phosphate N-acetyltransferase)	664734	666095	-	1362		3854	3957	117.336	4735	4897	155.476	10614	10856	239.645	170.819		71	66	2.058	52	53	1.69487	63	63	1.40639	1.71975		0.0100677
AM747720	BCAL0613	conserved hypothetical protein	666231	667196	-	966		1987	1923	82.8135	1881	1841	84.7076	3339	3348	105.237	90.9193		38	33	1.50377	107	102	4.75655	92	90	2.86423	3.04152		0.033453
AM747720	BCAL0614	conserved hypothetical protein	667208	667612	-	405		551	600	58.1463	533	556	59.1148	1000	1053	77.0632	64.7747		4	2	0.303108	29	21	2.71418	31	31	2.32728	1.78152		0.0275034
AM747720	BCAL0615	conserved hypothetical protein (fragment)	667688	668224	-	537		152	176	12.4969	234	260	20.2244	491	540	29.1875	20.6363		435	389	31.3946	3	3	0.245641	9	11	0.566198	10.7355		0.520223
AM747720	BCAL0616	conserved hypothetical protein	668301	669491	+	1191		654	678	22.882	759	762	28.0764	1321	1344	34.0172	28.3252		960	542	25.8024	353	333	12.663	722	685	17.9595	18.8083		0.664013
AM747720	BCAL0616a	putative membrane protein	669505	669699	+	195		198	146	36.0932	177	131	34.7248	389	320	55.2745	42.0308		78	61	14.5842	683	391	121.086	889	565	113.356	83.0085		1.97494
AM747720	BCAL0617	conserved hypothetical protein	669754	669975	-	222		1585	2068	336.665	1143	1418	253.618	1471	1837	226.53	272.271		10	6	1.47458	104	87	18.9149	211	180	26.7754	15.7216		0.0577426
AM747720	BCAL0618	PfkB family carbohydrate kinase	670085	670993	-	909		243	233	10.7138	247	216	11.198	855	816	27.9464	16.6194		39	42	1.82315	32	22	1.30603	104	67	2.85986	1.99635		0.120122
AM747720	BCAL0619	putative N-acylglucosamine 2-epimerase	670990	672264	-	1275		1329	1303	42.2355	1193	1143	40.2797	2864	2833	67.928	50.1477		14	14	0.449313	52	57	1.87949	81	86	1.99122	1.44001		0.0287153
AM747720	BCAL0620	LacI family regulatory protein	672267	673286	-	1020		817	797	32.3746	906	911	39.1632	1446	1525	44.2808	38.6062		94	104	3.97161	11	13	0.51729	17	20	0.551461	1.68012		0.0435194
AM747720	BCAL0621	putative cyclic-di-GMP signaling protein	673669	675513	-	1845		22	26	0.532288	39	48	1.03668	116	117	1.91987	1.16295		33	29	0.687538	78	74	1.81122	85	92	1.45844	1.31907		1.13424
AM747720	BCAL0622	putative sodium bile acid symporter family protein	675720	676751	-	1032		191	201	7.77155	327	338	14.1666	402	429	12.2415	11.3932		17	20	0.73354	50	48	2.08771	58	58	1.7088	1.51002		0.132536
AM747720	BCAL0623	putative exported protein	677107	677589	+	483		185	158	14.5294	284	278	25.5807	240	229	14.7618	18.2906		126	121	10.4629	13	15	1.27448	34	36	2.20325	4.64687		0.254057
AM747720	BCAL0624	putative outer membrane porin protein precursor	677935	679011	+	1077		175	175	6.64896	303	298	12.2682	247	238	6.84603	8.58774		26	25	0.968849	133	125	5.26656	140	134	3.86766	3.36769		0.392151
AM747720	BCAL0625	LysR family regulatory protein	679195	680157	+	963		16664	16624	707.234	14632	14528	665.709	11162	11237	353.602	575.515		935	746	35.7144	47	50	2.21446	37	40	1.21556	13.0481		0.0226721
AM747720	BCAL0626	putative 2-nitropropane dioxygenase	680273	681232	-	960		5483	5432	232.624	3645	3629	166.581	3972	3933	125.182	174.796		75	77	3.23947	504	426	21.2978	2288	2088	69.2977	31.2783		0.178942
AM747720	BCAL0627	putative hydrolase	681472	682368	+	897		1362	1299	60.6951	1478	1424	71.126	1202	1133	39.5738	57.1316		125	124	5.67948	85	92	4.33815	114	124	4.03364	4.68376		0.0819818
AM747720	BCAL0628	AsnC family regulatory protein	682430	682921	-	492		271	283	23.0381	283	284	25.3362	294	292	18.107	22.1604		30	25	2.28717	217	203	18.7675	320	324	19.8991	13.6513		0.616021
AM747720	BCAL0629	putative membrane protein	683034	683936	+	903		172	187	8.13408	272	280	13.4392	456	458	15.3876	12.3203		4	5	0.203918	33	34	1.63121	215	196	6.91938	2.91817		0.236858
AM747720	BCAL0629a	conserved hypothetical protein	684189	684395	-	207		103	86	18.6807	125	104	24.3214	316	297	45.0197	29.3406		17	15	3.16287	6	8	1.4869	19	20	2.86423	2.50466		0.0853651
AM747720	BCAL0630	conserved hypothetical protein	684392	684898	-	507		366	277	25.948	477	387	37.4653	886	780	49.9551	37.7895		12	11	0.928157	21	23	1.90795	32	34	1.97901	1.60504		0.0424732
AM747720	BCAL0631	putative hydroxymethylglutaryl-CoA lyase	684925	685857	-	933		928	899	40.0644	983	944	45.4071	1956	1919	63.1398	49.5371		11	10	0.46051	16	17	0.777599	25	28	0.863589	0.700566		0.0141423
AM747720	BCAL0632	putative dehydrogenase	685890	686831	-	942		554	466	22.1539	692	542	28.7997	1284	1106	38.5709	29.8415		20	20	0.868782	12	14	0.6068	12	18	0.484154	0.653245		0.0218905
AM747720	BCAL0633	putative hydrolase	687178	687801	+	624		92	91	6.00023	344	340	24.0988	128	135	6.40743	12.1688		6	8	0.459034	12	13	0.880803	29	26	1.33996	0.893265		0.0734061
AM747720	BCAL0634	putative lipoprotein	688044	688328	-	285		21	18	2.79976	35	32	5.16837	50	47	5.17416	4.38076		4	5	0.646099	34	37	5.47693	26	26	2.77378	2.9656		0.67696
AM747720	BCAL0635	putative xanthine dehydrogenase iron-sulfur binding subunit	688966	689640	+	675		1	6	0.212176	11	8	0.618833	9	8	0.382876	0.404628		4	5	0.272797	3	6	0.293131	3	10	0.292787	0.286239		0.707412
AM747720	BCAL0636	putative xanthine dehydrogenase, fad binding subunit	689659	690660	+	1002		13	19	0.653407	9	17	0.570465	7	16	0.348958	0.524277		91	84	3.57332	8	10	0.394937	7	11	0.273097	1.41378		2.69664
AM747720	BCAL0637	putative xanthine dehydrogenase, molybdenum binding subunit	690657	692882	+	2226		16	22	0.349269	28	32	0.592583	24	31	0.375621	0.439158		9	9	0.165443	175	163	3.33822	240	216	3.11424	2.20597		5.02318
AM747720	BCAL0638	LysR family regulatory protein	692892	693812	-	921		242	237	10.6409	414	416	19.8126	391	402	13.0896	14.5144		0	0	0	5	6	0.262577	9	13	0.363142	0.208573		0.0143701
AM747720	BCAL0639	putative glutathione S-transferase	693925	694563	+	639		35	38	2.33735	27	26	1.82347	42	46	2.0936	2.08481		10	13	0.736425	4	4	0.275241	9	10	0.452028	0.487898		0.234025
AM747720	BCAL0640	Major Facilitator Superfamily protein	694620	695891	-	1272		14	19	0.530797	12	15	0.466659	14	22	0.430257	0.475905		49	47	1.54414	8	6	0.241972	28	33	0.729047	0.838385		1.76167
AM747720	BCAL0641	LysR family regulatory protein	695989	697050	+	1062		112	124	4.54662	196	200	8.19774	163	174	4.82412	5.85616		97	83	3.46776	56	53	2.25645	148	147	4.2229	3.3157		0.56619
AM747720	BCAL0641A	conserved hypothetical protein	697374	697754	+	381		301	259	30.0722	248	205	26.1395	189	149	13.4867	23.2328		102	79	9.71975	117	109	13.0409	197	183	15.1625	12.6411		0.544105
AM747720	BCAL0644	dihydrodipicolinate synthetase family protein	697811	698704	-	894		234	175	9.36025	456	311	18.8617	638	511	19.5387	15.9202		16	16	0.732342	118	102	5.41014	130	119	4.23423	3.4589		0.217265
AM747720	BCAL0645	sulfate-binding protein precursor	699156	700175	+	1020		543	535	21.6232	1992	1983	85.6762	1183	1180	35.219	47.5061		136	125	5.2353	41	38	1.70275	49	34	1.23706	2.72504		0.0573618
AM747720	BCAL0646	putative inward rectifier potassium channel protein	700302	701309	+	1008		219	224	8.99176	281	272	12.0611	412	409	12.3821	11.145		69	81	3.04461	142	128	5.8888	253	244	7.49564	5.47635		0.491373
AM747720	BCAL0647	putative glutathione S-transferase	701342	701956	-	615		453	456	30.2406	416	406	29.3846	449	454	22.3216	27.3156		9	9	0.598824	84	82	5.93412	181	178	8.87426	5.13573		0.188015
AM747720	BCAL0648	putative transferase (pseudogene)	702318	702874	+	557		89	83	6.31793	89	86	6.90727	179	165	9.38893	7.53804		30	41	2.60798	37	35	2.84185	27	29	1.52843	2.32609		0.30858
AM747720	BCAL0650	putative pyruvate-flavodoxin oxidoreductase	704600	708172	+	3573		994	1004	11.441	9676	9541	118.243	4979	4975	42.3523	57.3455		138	154	1.67206	57	61	0.72606	72	75	0.625457	1.00786		0.0175752
AM747720	BCAL0651	sodium/hydrogen exchanger family protein	708265	710034	-	1770		230	233	5.35192	245	246	6.09862	436	450	7.6098	6.35345		10	13	0.265862	185	169	4.39697	192	212	3.46993	2.71092		0.426685
AM747720	BCAL0652	putative diguanylate phosphodiesterase	710241	711527	+	1287		124	115	3.79945	118	102	3.75809	185	179	4.29968	3.95241		9	11	0.317946	11	9	0.341645	21	20	0.484304	0.381298		0.0964724
AM747720	BCAL0653	putative membrane protein	711684	712070	+	387		389	423	42.9286	313	338	36.9823	294	325	24.316	34.7423		12	12	1.26883	14	10	1.3634	19	21	1.57131	1.40118		0.0403306
AM747720	BCAL0654	putative membrane protein	712067	712471	+	405		134	106	12.1243	123	106	12.4309	152	123	10.3226	11.626		2	4	0.303108	11	14	1.35709	15	20	1.31379	0.991329		0.0852685
AM747720	BCAL0655	CutC family protein	712581	713306	+	726		123	122	6.90448	169	160	9.96283	195	192	8.10377	8.32369		2	2	0.112726	5	6	0.333104	2	9	0.23034	0.22539		0.0270781
AM747720	BCAL0656	putative aminotransferase/butyrosin synthesis protein	713368	714456	+	1089		123	120	4.56541	197	197	7.95411	201	206	5.68171	6.06708		53	52	1.97271	5	7	0.242257	6	8	0.19544	0.803469		0.132431
AM747720	BCAL0657	putative membrane protein	714481	715836	-	1356		11	13	0.36212	16	15	0.502603	35	44	0.885687	0.58347		7	9	0.241414	95	92	3.03183	173	167	3.81182	2.36169		4.04766
AM747720	BCAL0658	allophanate hydrolase subunit 2	716058	717053	-	996		59	59	2.42395	80	76	3.44341	115	112	3.46481	3.11072		25	27	1.06818	11	17	0.618048	24	28	0.793701	0.826644		0.26574
AM747720	BCAL0659	allophanate hydrolase subunit 1	717043	717918	-	876		49	52	2.35895	74	75	3.73943	111	116	3.93944	3.34594		11	13	0.560543	22	24	1.15446	35	34	1.19745	0.970816		0.290148
AM747720	BCAL0660	biotin carboxylase	717915	719372	-	1458		48	45	1.30505	55	45	1.50788	89	94	1.90812	1.57368		1	1	0.0280656	9	15	0.36189	16	21	0.385795	0.258584		0.164318
AM747720	BCAL0661	putative biotin-binding protein	719377	719619	-	243		28	18	3.87305	16	15	2.80465	31	23	3.37832	3.35201		3	6	0.757771	2	3	0.452363	1	4	0.312807	0.507647		0.151446
AM747720	BCAL0662	LamB/YcsF family protein	719642	720424	-	783		74	77	3.94563	55	64	3.34125	103	110	4.13553	3.80747		5	6	0.28743	10	12	0.617709	11	12	0.446559	0.450566		0.118337
AM747720	BCAL0663	LysR family regulatory protein	720684	721601	+	918		359	330	15.356	409	391	19.1589	410	403	13.4636	15.9928		16	16	0.713196	5	3	0.191589	8	7	0.248406	0.384397		0.0240356
AM747720	BCAL0664	biotin synthase	721681	722700	-	1020		98	96	3.89137	113	114	4.8927	240	230	7.00504	5.26304		3	4	0.14041	22	20	0.905258	40	41	1.20725	0.750973		0.142688
AM747720	BCAL0665	dethiobiotin synthetase	722742	723461	-	720		28	28	1.59132	43	49	2.80917	110	114	4.72964	3.04338		3	7	0.284164	6	9	0.458018	4	8	0.253374	0.331852		0.109041
AM747720	BCAL0666	8-amino-7-oxononanoate synthase	723458	724642	-	1185		45	49	1.62297	57	63	2.22631	120	131	3.22009	2.35646		6	8	0.241719	6	6	0.222631	8	17	0.320726	0.261692		0.111053
AM747720	BCAL0667	putative adenosylmethionine-8-amino-7-oxononanoate aminotransferase	724639	725985	-	1347		81	78	2.41508	122	122	3.98241	175	173	3.92758	3.44169		9	10	0.288594	6	8	0.228499	5	5	0.112861	0.209985		0.0610122
AM747720	BCAL0668	serine peptidase, family S9 unassigned	726465	727736	-	1272		1253	1232	39.9706	1403	1370	47.9276	1572	1515	36.8946	41.5976		13	15	0.450373	11	12	0.397525	6	13	0.22708	0.358326		0.0086141
AM747720	BCAL0669	conserved hypothetical protein	727843	728277	-	435		262	223	22.8115	288	235	26.4323	521	502	35.7519	28.3319		21	21	1.97543	7	8	0.758098	22	24	1.60761	1.44705		0.0510748
AM747720	BCAL0670	putative short chain dehydrogenase	728316	728993	-	678		524	500	30.9009	586	570	37.4845	1081	1073	48.298	38.8945		10	18	0.844948	34	36	2.26982	37	37	1.65926	1.59134		0.0409144
AM747720	BCAL0671	putative carbonic anhydrase	729105	729872	-	768		1371	1313	71.5028	1169	1136	65.9831	1907	1876	74.8838	70.7899		88	96	4.90183	14	15	0.830157	18	21	0.771998	2.16799		0.0306258
AM747720	BCAL0672	putative isocitrate dehydrogenase kinase/phosphatase	729929	731788	-	1860		4776	4786	105.181	3455	3455	81.6749	3800	3834	62.3953	83.0837		49	51	1.09999	87	94	2.13939	79	85	1.34043	1.5266		0.0183742
AM747720	BCAL0673	metallo-beta-lactamase superfamily protein	732051	733130	+	1080		748	770	28.7574	673	684	27.6235	1251	1274	35.5427	30.6412		137	129	5.03917	49	51	2.03563	86	87	2.4352	3.17		0.103456
AM747720	BCAL0674	ABC transporter ATP-binding protein	733150	734793	-	1644		252	183	5.41363	313	261	7.67597	699	593	11.9474	8.34567		68	68	1.69254	137	123	3.47692	340	314	6.04768	3.73905		0.448022
AM747720	BCAL0675	extracellular solute-binding protein	734986	736581	-	1596		5833	6071	152.602	5593	5775	156.594	8689	8956	168.074	159.09		17	17	0.435861	69	62	1.80452	109	95	1.94317	1.39452		0.00876557
AM747720	BCAL0676	putative short chain dehydrogenase	736933	737706	-	774		2048	1396	91.0382	2767	1877	131.909	3118	2450	109.363	110.77		13	16	0.766582	18	18	1.02255	24	32	1.09992	0.963017		0.00869383
AM747720	BCAL0677	thiol:disulfide interchange protein	737726	738364	-	639		6307	6225	401.256	7141	7150	491.683	6293	6265	298.767	397.235		69	70	4.45057	25	27	1.78906	26	31	1.35608	2.53191		0.00637382
AM747720	BCAL0678	putative membrane protein	738435	739262	-	828		2667	2973	139.364	3046	3333	169.374	4225	4391	158.193	155.644		14	16	0.741297	101	102	5.39	136	144	5.14092	3.75741		0.0241411
AM747720	BCAL0679	putative arginyl-tRNA synthetase	739433	741214	-	1782		3719	3936	87.8899	3909	4011	97.7104	6713	6922	116.322	100.641		46	30	0.872584	30	33	0.777242	45	44	0.759268	0.803031		0.0079792
AM747720	BCAL0680	conserved hypothetical protein	741415	741738	+	324		2880	2866	362.846	3890	3936	531.029	4044	4049	379.732	424.536		190	176	23.112	59	54	7.66755	87	79	7.7889	12.8562		0.0302829
AM747720	BCAL0681	putative 5-methyltetrahydrofolate--homocysteine methyltransferase	741851	744568	-	2718		6744	6533	99.9429	6282	6097	100.129	11947	11589	131.642	110.571		110	112	1.67111	380	358	5.96939	417	398	4.55849	4.06633		0.0367756
AM747720	BCAL0682	putative 5-methyltetrahydrofolate--homocysteine methyltransferase	744611	745678	-	1068		3070	3107	118.334	3641	3520	147.41	6373	6377	181.49	149.078		32	28	1.14943	112	114	4.65222	220	220	6.26317	4.02161		0.0269766
AM747720	BCAL0683	conserved hypothetical protein	745881	746138	-	258		36040	33073	5480.77	61212	59344	10272.9	39967	39485	4681.64	6811.77		59	64	9.75409	151	143	25.0525	66	64	7.66014	14.1556		0.00207811
AM747720	BCAL0684	putative exported protein	746397	747698	-	1302		482	485	15.1956	624	618	20.9717	781	778	18.2032	18.1235		10	9	0.298569	80	76	2.63413	108	113	2.58044	1.83771		0.101399
AM747720	BCAL0685	IclR family regulatory protein	747762	748628	-	867		1331	1330	62.7953	977	988	49.8272	1144	1187	40.873	51.1652		18	20	0.896739	15	14	0.735364	43	40	1.45536	1.02916		0.0201144
AM747720	BCAL0686	fumarylacetoacetate (FAA) hydrolase family protein	748757	749749	+	993		1324	1408	56.2902	1642	1714	74.3012	2453	2566	76.8388	69.1434		25	29	1.11262	33	35	1.50551	38	41	1.20946	1.27586		0.0184524
AM747720	BCAL0687	enoyl-CoA hydratase/isomerase family protein	749882	750709	+	828		1160	1045	54.4854	1202	1079	60.5645	1731	1594	61.0484	58.6994		10	14	0.593038	23	23	1.22138	36	38	1.35867	1.0577		0.0180189
AM747720	BCAL0688	conserved hypothetical protein	750791	751534	+	744		1092	1009	57.777	1014	951	58.0648	1476	1420	59.175	58.3389		46	50	2.63997	20	32	1.53657	25	30	1.12384	1.7668		0.030285
AM747720	BCAL0689	putative patatin-like phospholipase	751559	752785	+	1227		506	519	17.0915	579	584	20.8381	1134	1140	28.1747	22.0348		90	84	2.90139	77	84	2.88473	75	87	2.00717	2.59776		0.117894
AM747720	BCAL0690	conserved hypothetical protein	753251	754129	+	879		23129	22173	1054.46	18800	18805	940.546	24657	24641	852.616	949.207		64	59	2.86298	137	121	6.45289	187	172	6.20895	5.17494		0.00545185
AM747720	BCAL0691	putative cytidylyltransferase	754291	754776	+	486		453	421	36.794	682	585	57.3144	1184	1020	68.9427	54.3503		120	96	9.09325	94	84	8.05206	328	295	19.4879	12.2111		0.224673
AM747720	BCAL0692	putative exported protein	754793	755035	-	243		60	49	9.17744	107	82	17.0993	268	244	32.0314	19.4361		7	7	1.17875	153	122	24.88	295	242	33.5955	19.8847		1.02308
AM747720	BCAL0693	Bordetella pertussis Bvg accessory factor family protein	755233	756033	-	801		210	194	10.3193	296	286	15.974	785	765	29.4179	18.5704		13	19	0.817371	14	12	0.713615	88	72	3.03669	1.52256		0.0819884
AM747720	BCAL0694	putative biotin ligase	756030	756950	-	921		281	299	12.8846	417	432	20.2662	913	973	31.1311	21.4273		13	12	0.555369	7	10	0.405801	30	35	1.07292	0.678029		0.0316433
AM747720	BCAL0695	putative membrane protein	757231	758076	-	846		1	7	0.193473	4	6	0.259868	6	16	0.395335	0.282892		23	26	1.18502	26	30	1.45526	36	35	1.27585	1.30538		4.61441
AM747720	BCAL0696	putative 2',3'-cyclic-nucleotide 2'-phosphodiesterase precursor	758085	760154	-	2070		46	50	0.948861	48	54	1.08331	50	64	0.837235	0.956469		19	21	0.395359	29	30	0.626621	40	46	0.631598	0.551193		0.576279
AM747720	BCAL0697	putative membrane protein	760525	761649	+	1125		971	1045	36.664	1201	1286	48.6012	1693	1817	47.4316	44.2322		27	28	1.00026	27	21	0.93802	44	38	1.10809	1.01545		0.0229574
AM747720	BCAL0698	ABC transporter ATP-binding protein	761646	762560	+	915		551	490	23.2772	661	603	30.3703	1165	1108	37.7651	30.4709		24	29	1.1851	28	28	1.34552	50	41	1.51194	1.34752		0.0442232
AM747720	BCAL0699	mce related protein	762578	763507	+	930		731	723	31.9877	982	959	45.8845	1567	1567	51.2305	43.0342		5	8	0.285997	41	38	1.86753	66	73	2.27219	1.47524		0.0342806
AM747720	BCAL0700	putative lipoprotein	763591	764214	+	624		273	255	17.3121	364	331	24.4863	781	699	36.057	25.9518		78	77	5.08216	23	21	1.55021	24	21	1.09633	2.57624		0.0992699
AM747720	BCAL0701	putative membrane protein	764234	765385	+	1152		145	143	5.11495	220	215	8.30157	507	494	13.2097	8.87542		28	28	0.994574	67	71	2.6336	146	149	3.89298	2.50705		0.282471
AM747720	BCAL0702	putative ferredoxin	765540	765857	+	318		1216	1274	160.204	1336	1419	190.466	2049	2202	203.225	184.632		74	56	8.36407	43	43	5.94559	45	41	4.11135	6.14034		0.0332572
AM747720	BCAL0703	serine peptidase, family S9 unassigned	765871	766515	+	645		1105	912	63.9805	1304	1119	82.588	2319	2090	103.919	83.4957		168	176	10.9119	97	82	6.10122	99	92	4.5018	7.17164		0.0858923
AM747720	BCAL0704	D-alanyl-D-alanine carboxypeptidase (penicillin-binding protein precursor)	767024	768334	+	1311		4847	5142	155.891	5127	5293	174.738	11496	11558	267.335	199.322		334	294	9.80073	133	140	4.57808	142	139	3.25849	5.8791		0.0294956
AM747720	BCAL0705	putative D-amino acid aminotransferase	768383	769309	+	927		8986	9621	410.675	11031	12181	550.499	14715	15611	497.334	486.169		267	185	9.97609	247	219	11.0517	336	302	10.4629	10.4969		0.0215911
AM747720	BCAL0706	conserved hypothetical protein	769309	769617	+	309		7805	6964	977.899	10023	9482	1387.75	11177	10688	1075.73	1147.13		2654	1231	257.237	238	185	30.0958	229	186	20.4175	102.584		0.0894265
AM747720	BCAL0707	LysR family regulatory protein	769641	770630	-	990		783	826	33.2524	680	723	31.1563	667	697	20.9456	28.4514		22	23	0.929991	3506	1733	116.342	5772	3765	146.45	87.9073		3.08974
AM747720	BCAL0708	conserved hypothetical protein	770733	771059	+	327		311	369	42.5464	397	429	55.5336	416	441	39.8424	45.9741		23	20	2.69043	24	27	3.42883	25	28	2.464	2.86109		0.0622326
AM747720	BCAL0709	putative lipoate-protein ligase B	771238	771900	+	663		2723	3337	187.008	3047	3557	218.986	4492	5562	230.536	212.177		22	24	1.41953	20	22	1.3927	31	27	1.32993	1.38072		0.00650741
AM747720	BCAL0710	lipoic acid synthetase	771893	772885	+	993		6301	5710	247.475	5622	5007	235.324	11721	10659	342.629	275.143		2	5	0.144228	34	33	1.48337	35	41	1.16353	0.930375		0.00338143
AM747720	BCAL0711	periplasmic component of taurine ABC transporter	773146	774162	+	1017		31	31	1.2473	157	178	7.24181	141	142	4.23037	4.23983		30	23	1.06624	11	10	0.453964	12	14	0.388656	0.636288		0.150074
AM747720	BCAL0712	taurine ABC transporter ATP-binding protein	774201	774998	+	798		27	30	1.46141	100	89	5.20694	78	73	2.87665	3.18167		228	187	10.6401	49	45	2.58969	88	80	3.20051	5.47678		1.72135
AM747720	BCAL0713	permease component of taurine ABC transporter	775070	775960	+	891		41	40	1.85998	99	111	5.18161	82	92	2.96882	3.33681		14	15	0.66592	283	241	12.9294	366	333	11.9265	8.50725		2.54952
AM747720	BCAL0714	threonine peptidase, family T3	776017	777891	-	1875		536	577	12.1449	514	555	12.5343	524	565	8.82957	11.1696		8	9	0.185502	62	48	1.28978	52	50	0.827012	0.767431		0.0687071
AM747720	BCAL0715	LysR family regulatory protein	777975	778937	-	963		218	223	9.36944	309	320	14.3598	256	269	8.28793	10.6724		12	12	0.509902	13	16	0.662056	14	15	0.457809	0.543256		0.050903
AM747720	BCAL0716	putative trifunctional protein (includes: enoyl-CoA hydratase; 3,2-trans-enoyl-CoA isomerase; 3-hydroxyacyl-CoA dehydrogenase)	779097	781220	+	2124		164	169	3.20768	600	599	12.4105	740	756	10.7075	8.77523		14	16	0.28898	16	16	0.331222	9	20	0.207566	0.275923		0.0314434
AM747720	BCAL0717	putative acyl-CoA dehydrogenase	781250	782446	+	1197		129	127	4.3757	445	440	16.2545	694	664	17.2472	12.6258		11	11	0.376037	33	34	1.23056	23	25	0.609621	0.73874		0.0585105
AM747720	BCAL0718	putative acyl-CoA dehydrogenase	782461	783603	+	1143		78	77	2.77451	259	258	9.94415	431	427	11.4118	8.04349		7	10	0.304302	15	20	0.673202	19	29	0.638422	0.538642		0.0669662
AM747720	BCAL0719	CAIB/BAIF family protein	783633	784838	+	1206		111	106	3.68141	265	244	9.27884	546	521	13.4502	8.8035		5	5	0.16965	17	20	0.674493	29	31	0.75634	0.533494		0.0606003
AM747720	BCAL0720	putative membrane protein	784934	785239	+	306		27	27	3.61055	49	56	7.54382	124	123	12.2712	7.80854		97	77	11.634	5	5	0.718459	6	4	0.496811	4.28309		0.548514
AM747720	BCAL0721	sodium:solute symporter family protein	785251	786936	+	1686		74	72	1.77173	96	99	2.54273	252	248	4.50843	2.94096		44	41	1.03148	103	91	2.52969	119	113	2.09191	1.88436		0.64073
AM747720	BCAL0722	C4-dicarboxylate transport protein	787317	788582	+	1266		554	533	17.567	491	470	16.6883	750	734	17.8202	17.3585		13	18	0.50099	46	50	1.6671	63	61	1.48902	1.21904		0.070227
AM747720	BCAL0723	two-component regulatory system, sensor kinase protein	788587	790596	+	2010		663	693	13.8027	580	604	12.9503	1205	1249	18.5606	15.1045		55	44	1.00772	15	28	0.470322	37	54	0.688269	0.722104		0.0478072
AM747720	BCAL0724	C4-dicarboxylate transport transcriptional regulatory protein	790684	792036	+	1353		507	487	15.0311	473	467	15.274	1004	982	22.3149	17.54		99	87	2.81266	98	83	2.94106	168	163	3.71914	3.15762		0.180024
AM747720	BCAL0725	putative thiol-disulfide oxidoreductase	792136	792672	-	537		2223	2225	169.47	2494	2486	203.882	1143	1148	64.858	146.07		21	16	1.40971	84	66	6.14102	219	192	11.6354	6.39537		0.0437829
AM747720	BCAL0726	putative lipoprotein	792854	793402	+	549		171	163	12.4473	173	182	14.2161	426	423	23.5098	16.7244		14	20	1.26709	21	23	1.76199	41	38	2.1876	1.73889		0.103974
AM747720	BCAL0727	putative magnesium chelatase subunit	793735	795339	-	1605		120	91	2.68973	198	142	4.65722	536	430	9.14987	5.49894		5	4	0.114728	40	42	1.12321	84	73	1.48709	0.908344		0.165185
AM747720	BCAL0728	conserved hypothetical protein	795604	795855	-	252		5319	4422	790.869	4952	4289	806.198	5147	4459	579.502	725.523		2	4	0.487138	18	18	3.14069	10	11	1.26687	1.63157		0.00224881
AM747720	BCAL0729	nitrogen regulatory protein P-II 1	796211	796549	+	339		83	82	9.95831	65	67	8.56047	92	93	8.29631	8.93836		109	57	10.0187	7	5	0.778224	8	10	0.807208	3.86803		0.432745
AM747720	BCAL0730	ammonium transporter family protein	796614	798098	+	1485		125	122	3.40308	117	121	3.5235	183	203	3.95161	3.62606		155	165	4.40885	109	69	2.63522	144	110	2.60028	3.21478		0.886577
AM747720	BCAL0731	glutamate--cysteine ligase	798342	799631	+	1290		7637	8050	248.801	9382	9562	322.853	12201	12635	292.688	288.114		23	22	0.713714	160	165	5.53882	122	125	2.91085	3.05446		0.0106016
AM747720	BCAL0732	glutathione synthetase	799657	800613	+	957		3349	3141	138.75	3574	3410	160.441	6033	5879	189.228	162.807		58	54	2.39446	33	31	1.47025	43	41	1.33438	1.73303		0.0106447
AM747720	BCAL0734	sugar transport PTS system IIa component	800851	801321	+	471		2293	1864	180.576	2660	2100	222.182	4177	3385	244.078	215.612		23	27	2.17195	42	40	3.82751	68	63	4.22828	3.40925		0.0158119
AM747720	BCAL0735	phosphocarrier protein HPr	801395	801664	+	270		1638	1528	239.91	1384	1272	216.266	2392	2177	257.259	237.812		149	125	20.7629	18	17	2.84989	21	30	2.87157	8.82812		0.0371223
AM747720	BCAL0736	putative phosphoenolpyruvate-protein phosphotransferase	801866	803638	+	1773		4368	4316	100.21	4855	4802	119.745	3906	3904	66.9661	95.6404		106	85	2.20407	200	148	4.31513	547	469	8.7116	5.07693		0.0530835
AM747720	BCAL0737	putative molybdopterin biosynthesis protein	803706	804458	-	753		426	426	23.1497	422	419	24.5541	819	790	32.4843	26.7294		85	88	4.70059	184	146	9.63479	382	307	13.9103	9.41523		0.352243
AM747720	BCAL0738	C-terminal processing protease-3	804563	806116	-	1554		19540	19183	509.823	17458	17144	489.523	31912	31721	622.507	540.618		38	43	1.06644	132	134	3.76317	144	138	2.75874	2.52945		0.00467881
AM747720	BCAL0739	phosphoglycerate mutase	806373	807119	-	747		4647	4606	253.433	4983	4954	292.454	6453	6451	262.613	269.5		11	11	0.602565	34	38	2.11902	36	38	1.506	1.40919		0.00522892
AM747720	BCAL0740	putative exported protein	807256	807678	+	423		1703	2000	179.108	1985	2375	226.605	4438	5244	347.967	251.227		49	21	3.38578	15	19	1.7671	38	32	2.51577	2.55622		0.010175
AM747720	BCAL0741	glutaredoxin 3	807675	807935	+	261		2167	2245	345.857	2416	2575	420.407	4866	5018	575.712	447.325		15	42	4.46823	41	26	5.64362	41	33	4.31027	4.80737		0.0107469
AM747720	BCAL0742	protein-export protein SecB	808043	808534	+	492		6404	5890	511.246	7461	6878	640.733	11055	10071	652.777	601.585		24	25	2.03766	36	55	4.0663	29	48	2.37924	2.82774		0.00470047
AM747720	BCAL0743	putative glycerol-3-phosphate dehydrogenase (NAD(P)+)	808560	809558	+	999		1558	1021	52.8187	1940	1342	72.2265	3404	2681	92.5994	72.5482		190	128	6.51273	29	29	1.2764	63	57	1.82612	3.20508		0.0441787
AM747720	BCAL0744	Appr-1-p processing enzyme family protein	809651	810175	+	525		300	308	23.6944	298	289	24.5811	755	762	43.9278	30.7344		245	261	19.7194	167	125	12.2278	232	195	12.3646	14.7706		0.480587
AM747720	BCAL0745	SpoU rRNA methylase family protein	810203	810673	-	471		708	720	62.031	678	653	62.127	633	632	40.8303	54.9961		84	40	5.38645	212	230	20.6312	515	531	33.7616	19.9264		0.362324
AM747720	BCAL0746	conserved hypothetical protein	810776	811546	-	771		159	158	8.41214	210	207	11.8906	313	314	12.3631	10.8886		30	24	1.43298	95	46	4.02057	205	144	6.88151	4.11169		0.377614
AM747720	BCAL0747	putative methyltransferase	811655	812620	+	966		1039	1052	44.2872	1090	1100	49.8414	2179	2194	68.8201	54.3162		12	16	0.593038	42	35	1.75241	67	59	1.98293	1.44279		0.0265628
AM747720	BCAL0748	putative membrane protein	812855	813340	+	486		5874	5743	489.057	5347	5184	476.383	5147	4955	315.998	427.146		140	131	11.4087	23	19	1.89992	16	18	1.06354	4.79071		0.0112156
AM747720	BCAL0749	putative cytochrome c oxidase	813421	814995	+	1575		11851	11953	309.222	10986	11158	309.1	13611	14061	267.099	295.141		147	153	3.89711	197	189	5.38803	224	214	4.22772	4.50429		0.0152615
AM747720	BCAL0750	cytochrome c oxidase polypeptide I	815039	816646	+	1608		15324	15095	387.044	13303	12888	358.088	17874	17472	334.17	359.767		2	0	0.0254475	177	179	4.86729	127	135	2.47701	2.45658		0.00682826
AM747720	BCAL0751	putative membrane protein	816727	816867	+	141		1143	801	282.084	905	631	239.494	1245	865	227.497	249.692		19	19	5.51399	3	3	0.935525	7	7	1.50946	2.65299		0.0106251
AM747720	BCAL0752	putative cytochrome c oxidase assembly protein	816903	817514	+	612		5608	5488	370.951	4562	4546	327.186	7138	7141	354.698	350.945		23	22	1.5044	23	23	1.65246	42	38	1.98725	1.7147		0.00488595
AM747720	BCAL0753	putative membrane protein	817531	817731	+	201		1249	757	204.191	965	636	175.113	1676	1175	215.632	198.312		186	137	32.8782	22	23	4.92198	31	30	4.61367	14.1379		0.0712914
AM747720	BCAL0754	putative cytochrome c oxidase subunit III	817890	818747	+	858		6861	6595	320.871	5870	5621	294.438	7669	7337	265.883	293.731		152	173	7.74993	282	213	12.6836	406	327	12.9876	11.1404		0.0379272
AM747720	BCAL0755	putative membrane protein	818922	819131	-	210		1257	1273	246.492	1193	1200	250.522	1356	1381	198.138	231.718		14	10	2.33826	190	213	42.19	261	295	40.2502	28.2595		0.121957
AM747720	BCAL0756	putative membrane protein	819216	819926	+	711		2020	1967	114.73	2146	2073	130.456	2603	2546	110.095	118.427		87	82	4.86316	19	22	1.26776	23	29	1.11185	2.41426		0.0203861
AM747720	BCAL0757	putative membrane protein	819987	820613	+	627		684	702	45.2269	882	896	62.343	1350	1369	65.9257	57.8319		183	201	12.5304	88	82	5.9608	100	98	4.80077	7.76399		0.134251
AM747720	BCAL0758	putative cytochrome oxidase assembly protein	820639	821751	+	1113		909	1010	35.2762	1128	1221	46.3993	1889	2091	54.3627	45.346		46	43	1.63605	202	213	8.1974	241	260	6.84314	5.55886		0.122588
AM747720	BCAL0759	UbiA prenyltransferase family protein	821760	822662	+	903		3480	3520	158.603	3587	3533	173.347	6552	6484	219.467	183.806		77	71	3.35332	45	43	2.14249	63	60	2.07076	2.52219		0.0137221
AM747720	BCAL0760	probable lipoprotein	822681	823298	+	618		1960	1503	114.648	2084	1682	133.972	3791	3336	175.32	141.313		23	21	1.45669	95	84	6.36778	215	197	10.135	5.98647		0.0423631
AM747720	BCAL0761	conserved hypothetical protein	823451	823741	-	291		208	210	29.389	220	217	33.015	296	296	30.9273	31.1104		20	17	2.60142	39	34	5.5151	204	211	21.6804	9.93232		0.31926
AM747720	BCAL0762	putative methyl-accepting chemotaxis protein	823973	825610	+	1638		108	111	2.73547	224	225	6.02637	326	331	6.09768	4.95317		22	22	0.549592	25	21	0.617401	30	28	0.538303	0.568432		0.114761
AM747720	BCAL0763	putative exported protein	825837	826652	+	816		1179	1164	58.7467	2261	2249	121.509	1583	1565	58.6486	79.6349		2	1	0.0752199	41	41	2.20926	34	28	1.15509	1.14652		0.0143972
AM747720	BCAL0764	putative exported protein	826739	827056	-	318		249	186	27.9875	237	194	29.7971	212	171	18.3098	25.3648		31	25	3.60298	22	13	2.41972	23	15	1.81664	2.61311		0.103021
AM747720	BCAL0765	putative exported protein	827389	828354	+	966		3042	2876	125.343	3388	3463	155.919	9129	9377	291.238	190.833		15	17	0.677758	43	37	1.82069	39	36	1.18031	1.22625		0.00642578
AM747720	BCAL0766	putative branched-chain amino acid transport system permease protein	828494	829390	+	897		1201	1030	50.8872	1303	1093	58.7243	3826	3094	117.281	75.6307		22	18	0.912366	17	21	0.931353	31	31	1.05078	0.964833		0.0127572
AM747720	BCAL0767	ABC transporter ATP-binding protein	829392	830186	+	795		873	804	43.1586	905	856	48.6985	2126	2024	79.3586	57.0719		1	2	0.0772068	31	24	1.52096	47	47	1.79752	1.1319		0.0198328
AM747720	BCAL0768	conserved hypothetical protein	830346	831053	+	708		248	228	13.7555	243	224	14.5013	646	574	26.1963	18.151		10	10	0.577961	1	2	0.0931561	1	2	0.0644171	0.245178		0.0135077
AM747720	BCAL0769	conserved hypothetical protein	830986	832482	+	1497		300	314	8.39166	268	267	7.85697	487	494	9.96231	8.73698		286	216	6.86094	11	12	0.337776	24	30	0.548384	2.58237		0.295567
AM747720	BCAL0770	putative error-prone DNA polymerase III alpha subunit	832492	835704	+	3213		811	776	10.1057	756	735	10.2021	1098	1085	10.3289	10.2123		75	62	0.872391	259	213	3.22964	411	374	3.71426	2.60543		0.255128
AM747720	BCAL0771	non-heme chloroperoxidase	835988	836818	-	831		1909	1906	93.928	1483	1488	78.6004	1765	1751	64.3222	78.9502		22	24	1.13255	65	54	3.14825	159	141	5.48824	3.25635		0.0412456
AM747720	BCAL0772	AraC family regulatory protein	837182	838189	+	1008		2716	2684	109.606	1857	1831	80.4366	1963	1953	59.0602	83.0343		862	767	33.0645	28	30	1.265	42	45	1.31211	11.8805		0.14308
AM747720	BCAL0773	putative short-chain fatty acids transporter	838315	839766	-	1452		55	59	1.60635	57	60	1.77151	94	89	1.91601	1.76462		14	11	0.352269	826	767	24.1197	1142	1058	23.034	15.8353		8.97378
AM747720	BCAL0774	putative ornithine cyclodeaminase	839792	840727	-	936		32	30	1.35524	32	34	1.55021	58	64	1.98151	1.62899		27	30	1.24595	23	22	1.05696	20	19	0.633434	0.978783		0.600852
AM747720	BCAL0775	putative molybdopterin oxidoreductase/DMSO reductase protein	840752	844198	-	3447		217	218	2.58196	183	188	2.36622	250	263	2.2625	2.40356		184	152	1.99434	37	43	0.510237	48	46	0.414571	0.97305		0.404837
AM747720	BCAL0776	LysR family regulatory protein	844382	845293	+	912		994	959	43.8136	674	656	32.0612	954	919	31.2216	35.6988		13	53	1.48064	132	99	5.56853	182	164	5.76759	4.27225		0.119675
AM747720	BCAL0777	GntR family regulatory protein	845595	846329	+	735		1383	1539	81.3382	826	890	51.3279	1443	1594	62.816	65.1607		14	19	0.918604	11	27	1.13663	17	32	1.0135	1.02291		0.0156983
AM747720	BCAL0778	putative N-acetylglucosamine-6-phosphate deacetylase	846416	847519	+	1104		4318	4322	160.12	1434	1398	56.3959	2933	2888	80.157	98.891		5	7	0.222389	19	23	0.83638	18	26	0.605894	0.554888		0.0056111
AM747720	BCAL0779	putative phosphosugar-binding protein	847503	848543	+	1041		4070	4066	159.905	1500	1514	63.6526	3252	3341	96.282	106.613		34	36	1.37578	8	13	0.443498	10	15	0.365092	0.728123		0.00682958
AM747720	BCAL0780	putative multiphosphoryl transfer protein	848559	851141	+	2583		7721	7443	120.113	2905	2848	48.9659	6844	6642	79.3728	82.8173		40	51	0.720806	34	38	0.612818	57	66	0.723925	0.68585		0.00828148
AM747720	BCAL0781	phosphotransferase system, IIbc component	851228	852994	+	1767		5810	5418	130.007	2772	2586	66.6637	5020	4752	84.0736	93.5815		49	49	1.13473	40	45	1.05756	48	50	0.843145	1.01181		0.0108121
AM747720	BCAL0782	putative chitobiase	853175	855661	-	2487		505	494	8.21847	181	183	3.21773	356	359	4.37062	5.26894		16	7	0.189214	45	44	0.786751	48	46	0.574599	0.516855		0.0980947
AM747720	BCAL0783	putative membrane protein	856232	856354	-	123		261	121	63.5418	418	279	124.581	382	251	78.2369	88.7865		42	39	13.4735	23	13	6.43459	15	12	3.33712	7.74841		0.0872702
AM747720	BCAL0784	cytochrome d ubiquinol oxidase subunit II	856417	857553	-	1137		1712	1647	60.4437	2128	2124	82.216	2267	2228	60.1011	67.5869		40	42	1.47555	55	48	1.99159	51	52	1.37718	1.61477		0.0238918
AM747720	BCAL0785	cytochrome d ubiquinol oxidase subunit I	857585	859165	-	1581		4271	4125	108.653	4867	4704	133.091	4204	4068	79.5411	107.095		39	46	1.09999	34	36	0.973396	39	46	0.817335	0.963573		0.00899736
AM747720	BCAL0786	putative membrane protein	859155	859421	-	267		1141	1442	197.931	1244	1496	225.612	981	1221	125.377	182.974		132	114	18.8506	18	18	2.96425	46	47	5.29523	9.03669		0.049388
AM747720	BCAL0787	RNA polymerase sigma-32 factor	859788	860723	-	936		10619	10079	452.433	14717	14196	679.111	13039	12632	416.946	516.163		332	294	13.6836	155	144	7.02294	175	171	5.6197	8.77541		0.0170012
AM747720	BCAL0788	putative exported protein	861084	861653	+	570		1388	1773	113.462	1098	1313	92.992	1204	1421	70.0112	92.1551		219	195	14.8603	361	317	26.1504	478	433	24.2972	21.7693		0.236224
AM747720	BCAL0789	conserved hypothetical protein	861699	862082	+	384		2120	2021	220.636	1587	1538	178.913	1303	1233	100.399	166.649		127	99	12.0414	280	240	29.7711	436	390	32.701	24.8379		0.149043
AM747720	BCAL0790	hydroxymethylglutaryl-CoA lyase-like protein	862226	863872	-	1647		1418	1274	33.4413	1829	1686	46.9197	2284	2074	40.226	40.1956		27	29	0.695658	147	129	3.68416	189	171	3.32293	2.56759		0.0638772
AM747720	BCAL0791	glycosyl transferase family protein	864241	865215	-	975		680	673	28.3919	710	696	31.7033	1440	1420	44.5938	34.8963		20	16	0.755439	26	31	1.28527	27	37	0.997903	1.01287		0.0290251
AM747720	BCAL0792	putative maleylacetoacetate isomerase	865395	866039	+	645		760	801	49.5159	799	826	55.3882	895	943	43.321	49.4084		223	167	12.371	40	39	2.69272	35	34	1.62631	5.56336		0.112599
AM747720	BCAL0793	putative cell division protein	866125	867285	-	1161		1178	1172	41.413	1453	1436	54.7065	2163	2164	56.6588	50.9261		15	13	0.493432	254	207	8.72955	330	276	7.93512	5.71937		0.112307
AM747720	BCAL0794	conserved hypothetical protein	867502	868116	+	615		365	420	26.1154	382	424	28.8127	440	485	22.8654	25.9312		47	42	2.96085	22	22	1.5729	34	38	1.7798	2.10452		0.0811578
AM747720	BCAL0795	phosphopantetheine adenylyltransferase	868228	868725	+	498		2329	2557	200.736	1874	2053	173.362	1635	1816	105.349	159.816		90	65	6.36801	60	50	4.85609	165	140	9.31072	6.84494		0.0428302
AM747720	BCAL0796	4Fe-4S ferredoxin	868785	869051	+	267		1129	824	149.655	953	714	137.261	858	664	86.6595	124.525		142	69	16.1686	125	94	18.0325	321	252	32.6254	22.2755		0.178883
AM747720	BCAL0797	putative histidinol-phosphate aminotransferase	869129	870196	-	1068		782	779	29.9043	1013	1015	41.7465	1847	1836	52.4256	41.3588		27	26	1.01533	180	89	5.53738	250	160	5.83614	4.12961		0.0998486
AM747720	BCAL0798	peptidyl-tRNA hydrolase	870313	870912	-	600		576	495	36.5208	489	428	33.6002	1208	1077	57.8959	42.6723		96	90	6.34254	22	22	1.61222	45	40	2.15368	3.36948		0.0789618
AM747720	BCAL0799	ribosomal L25p family protein	871033	871650	-	618		29945	26067	1854.36	22512	20490	1529.76	35279	31867	1651.75	1678.62		25	29	1.78775	133	133	9.46273	138	137	6.76483	6.0051		0.0035774
AM747720	BCAL0800	ribose-phosphate pyrophosphokinase	871800	872735	-	936		25118	23754	1068.28	28508	26377	1289.14	51729	48945	1635.14	1330.85		0	0	0	57	58	2.70113	32	33	1.05572	1.25228		0.000940963
AM747720	BCALr0800	tRNA-Gln	872807	872883	-	77		9362	6399	4187.88	11929	9051	5990.16	17918	14198	6340.79	5506.28		250	245	131.527	3	8	3.14069	12	13	4.93585	46.5346		0.00845119
AM747720	BCAL0802	putative 4-diphosphocytidyl-2-C-methyl-D-erythritol kinase	872939	873820	-	882		22038	24610	1082.1	28490	31399	1492.8	44068	48170	1589.84	1388.25		18	15	0.765503	156	154	7.7271	154	158	5.37773	4.62344		0.00333042
AM747720	BCAL0803	putative lipoprotein	873848	874462	-	615		1143	939	69.2639	1276	1113	85.4013	2919	2822	141.914	98.8597		44	48	3.06065	17	20	1.32267	20	27	1.16181	1.84838		0.018697
AM747720	BCAL0804	putative membrane protein	874468	876291	-	1824		7930	7830	176.78	6951	6842	166.248	11092	10996	184.096	175.708		21	24	0.504765	48	53	1.21736	54	56	0.916813	0.879647		0.0050063
AM747720	BCAL0805	putative formamidopyrimidine-DNA glycosylase	876539	877366	+	828		566	525	26.9585	564	536	29.2069	1065	1007	38.0428	31.4027		89	55	3.55823	34	37	1.88517	58	58	2.12981	2.5244		0.080388
AM747720	BCAL0806	putative A/G-specific adenine glycosylase	877391	878497	+	1107		377	364	13.6953	381	362	14.7559	872	833	23.4148	17.2886		129	134	4.86082	152	113	5.26286	307	244	7.56688	5.89685		0.341082
AM747720	BCAL0807	ATP-dependent protease	878615	879250	-	636		1751	1504	104.712	1609	1382	103.391	1859	1603	82.7528	96.9518		87	93	5.79051	140	136	9.54059	413	406	19.5767	11.6359		0.120018
AM747720	BCAL0808	P-loop ATPase protein family protein	879277	880185	-	909		5337	5436	242.479	4394	4422	213.222	5140	5182	172.629	209.443		74	63	3.0836	96	96	4.64366	174	169	5.73645	4.4879		0.0214278
AM747720	BCAL0809	putative HPr(Ser) kinase/phosphatase	880260	881228	-	969		1788	1715	73.9636	1563	1499	69.4712	2523	2429	77.6908	73.7085		10	12	0.464516	60	54	2.58645	89	77	2.60434	1.8851		0.0255751
AM747720	BCAL0810	putative PTS system, EIIA 2 component (pseudogene)	881358	881813	-	456		3750	2971	301.558	4458	3599	388.447	6994	5924	430.669	373.558		64	81	6.50586	22	27	2.36241	14	14	0.933482	3.26725		0.0087463
AM747720	BCAL0812	sigma-54 modulation protein	882066	882425	-	360		29427	23495	3007.71	22180	18456	2481.6	22204	18599	1723.07	2404.12		184	178	20.5735	136	148	17.3436	75	91	7.01001	14.9757		0.00622917
AM747720	BCAL0813	putative RNA polymerase sigma-54 factor	882584	884089	-	1506		28403	31726	816.884	19013	20834	581.693	25992	27957	544.592	647.723		70	66	1.84763	191	195	5.63489	249	239	4.92615	4.13623		0.00638579
AM747720	BCAL0814	ABC transporter ATP-binding protein	884262	885038	-	777		2136	1920	106.802	2540	2298	136.889	5741	5305	216.121	153.271		53	56	2.87017	73	73	4.131	76	81	3.07179	3.35765		0.0219067
AM747720	BCAL0815	OstA-like protein	885035	885724	-	690		2600	2209	142.596	3045	2690	182.729	6492	6089	277.191	200.839		18	17	1.03782	62	57	3.79159	59	46	2.31341	2.38094		0.011855
AM747720	BCAL0816	putative exported protein	885721	886335	-	615		1582	1613	106.291	1803	1842	130.3	3707	3831	186.335	140.975		9	10	0.632092	45	42	3.11005	58	57	2.84273	2.19496		0.0155698
AM747720	BCAL0817	putative 3-deoxy-D-manno-octulosonate 8-phosphate phosphatase	886339	886875	-	537		757	699	55.4739	1020	923	79.5466	2561	2366	139.483	91.5012		5	6	0.419102	11	12	0.941623	23	24	1.33057	0.897097		0.00980421
AM747720	BCAL0818	putative arabinose 5-phosphate isomerase	886875	887858	-	984		993	1039	42.2503	1583	1651	72.2551	4029	4184	126.888	80.4644		36	41	1.60102	22	24	1.02775	24	25	0.757031	1.1286		0.0140261
AM747720	BCAL0819	sodium/hydrogen exchanger family protein	887984	889987	+	2004		1110	1098	22.5425	1078	1030	23.1258	1820	1823	27.6359	24.4348		22	25	0.479846	45	52	1.06414	79	82	1.22135	0.921778		0.0377241
AM747720	BCAL0820	putative adenine phosphoribosyltransferase	890026	890631	+	606		376	389	25.828	392	413	29.2043	891	912	45.231	33.4211		5	6	0.371383	32	33	2.35811	36	38	1.8564	1.52863		0.0457385
AM747720	BCAL0821	LysE type translocator	890707	891321	+	615		418	386	26.7475	402	357	27.1325	750	659	34.8296	29.5699		9	9	0.598824	10	9	0.679206	20	22	1.03821	0.772081		0.0261104
AM747720	BCAL0822	NUDIX hydrolase	891327	892193	+	867		616	599	28.672	621	610	31.2149	1234	1247	43.5031	34.4634		39	34	1.72268	24	24	1.21715	19	25	0.771519	1.23712		0.0358966
AM747720	BCAL0823	putative formyltetrahydrofolate deformylase	892267	893151	+	885		1448	1387	65.5407	1423	1363	69.2088	2404	2276	80.3925	71.714		89	90	4.1382	66	58	3.08036	131	114	4.20858	3.80905		0.0531144
AM747720	BCAL0824	putative membrane protein	893245	894327	-	1083		2248	2223	84.4652	2115	2067	84.8944	3363	3283	93.2921	87.5505		289	322	11.5429	71	67	2.80139	117	111	3.20051	5.84826		0.0667987
AM747720	BCAL0825	excinuclease ABC subunit A	894548	897433	-	2886		3556	3534	50.2633	4247	4217	64.4767	8427	8434	88.8178	67.8526		46	51	0.687665	408	446	6.50556	213	219	2.27562	3.15628		0.0465168
AM747720	BCAL0826	Major Facilitator Superfamily protein	897698	898885	+	1188		1735	1860	61.9133	1944	1893	71.0066	3988	3888	100.786	77.9021		1	3	0.0688882	85	86	3.16448	108	119	2.90484	2.04607		0.0262646
AM747720	BCAL0827	single-strand binding protein	898985	899542	+	558		2211	1911	151.139	2271	2011	168.708	3451	3140	179.568	166.472		7	8	0.549995	13	14	1.06378	10	13	0.626623	0.7468		0.00448605
AM747720	BCAL0828	putative G/U mismatch-specific DNA glycosylase	899665	900195	+	531		195	145	13.1004	244	216	19.0452	562	484	29.9468	20.6975		9	10	0.732083	8	7	0.621041	10	13	0.658485	0.670537		0.032397
AM747720	BCAL0829	putative 3-methyladenine DNA glycosylase	900200	900805	+	606		99	87	6.27974	139	120	9.39616	376	347	18.1375	11.2712		52	45	3.27492	12	13	0.906965	10	11	0.526817	1.56957		0.139255
AM747720	BCAL0830	putative ParA family protein	900856	901671	+	816		72	66	3.46011	114	108	5.98117	234	213	8.3278	5.92303		4	6	0.250733	29	32	1.64347	33	30	1.17372	1.02264		0.172655
AM747720	BCAL0831	putative storage protein	902169	902753	+	585		3449	3475	242.16	1080	1069	80.7614	2306	2351	121.022	147.981		57	58	4.02201	5	4	0.338228	15	12	0.70165	1.6873		0.0114021
AM747720	BCAL0832	putative poly-beta-hydroxy-butyrate storage protein phaA	903042	904235	+	1194		9747	9642	332.241	6161	6220	227.968	10260	10506	264.4	274.87		36	29	1.11381	78	74	2.79874	109	103	2.69926	2.20394		0.00801811
AM747720	BCAL0833	putative Acetoacetyl-CoA reductase phbB	904446	905189	+	744		311	324	17.4623	138	155	8.65801	253	285	10.9932	12.3712		28	26	1.48499	42	34	2.24576	110	77	3.82104	2.51726		0.203478
AM747720	BCAL0834	putative membrane protein	905295	905501	+	207		56	22	7.70949	27	18	4.77931	57	37	6.90352	6.46411		29	30	5.83154	31	22	5.62897	69	79	10.8694	7.44329		1.15148
AM747720	BCAL0835	putative exported protein	905603	905932	-	330		127	121	15.3759	139	141	18.6538	237	229	21.4677	18.4991		15	16	1.92198	25	21	3.06455	40	38	3.5933	2.85995		0.154599
AM747720	BCAL0836	conserved hypothetical protein	905929	906432	-	504		113	126	9.70217	112	106	9.50932	199	224	12.7592	10.6569		4	9	0.527733	12	10	0.959656	26	25	1.53834	1.00858		0.0946408
AM747720	BCAL0837	conserved hypothetical protein	906429	907247	-	819		153	170	8.06901	179	174	9.47576	303	313	11.4343	9.65969		10	12	0.549592	1	3	0.107374	13	10	0.42693	0.361299		0.0374027
AM747720	BCAL0838	putative beta-ketoacyl synthase	907256	908479	-	1224		275	290	9.44427	325	337	11.8905	498	511	12.5321	11.2889		3	3	0.100293	8	13	0.377191	5	8	0.161464	0.212983		0.0188665
AM747720	BCAL0839	putative polysaccharide deacetylase	908543	909436	-	894		37	41	1.78508	37	35	1.77059	115	124	4.06418	2.53995		4	12	0.366171	5	4	0.221324	7	15	0.374109	0.320535		0.126197
AM747720	BCAL0840	MMPL family membrane protein	909433	911901	-	2469		93	94	1.54961	102	106	1.8521	285	282	3.4912	2.29764		30	31	0.505487	11	16	0.240417	10	22	0.197034	0.314313		0.136798
AM747720	BCAL0841	putative membrane protein	911901	912545	-	645		82	82	5.20218	87	85	5.86262	228	223	10.6299	7.23157		11	13	0.761295	33	34	2.2837	47	54	2.38053	1.80851		0.250085
AM747720	BCAL0842	putative membrane protein	912542	913525	-	984		58	53	2.30797	63	70	2.97153	160	158	4.91298	3.39749		13	16	0.602982	10	15	0.558558	18	19	0.571636	0.577725		0.170045
AM747720	BCAL0843	AMP-binding enzyme family protein	913522	915279	-	1758		107	107	2.49056	109	117	2.82627	253	262	4.4535	3.25677		15	9	0.279315	5	5	0.125056	7	15	0.190247	0.198206		0.0608595
AM747720	BCAL0844	putative membrane protein	915339	915992	-	654		26	28	1.68934	51	57	3.63052	94	95	4.39336	3.23774		1	1	0.0625682	7	10	0.571471	14	13	0.627623	0.420554		0.129891
AM747720	BCAL0845	acyl carrier protein	916559	916822	+	264		313	265	44.7946	447	367	67.7866	354	321	38.8698	50.4837		5	5	0.774993	1	1	0.166552	2	2	0.23034	0.390628		0.00773771
AM747720	BCAL0846	putative acyl-carrier protein reductase	916892	917608	+	717		178	141	9.10276	255	221	14.5952	214	189	8.54474	10.7476		18	16	0.9702	5	7	0.367947	5	5	0.212028	0.516725		0.0480783
AM747720	BCAL0847	putative dioxygenase	917646	918950	+	1305		67	57	1.94407	121	114	3.95896	114	120	2.72595	2.87633		56	48	1.63051	21	23	0.741251	30	40	0.815456	1.06241		0.369362
AM747720	BCAL0848	putative glycosyltransferase	919076	919858	+	783		82	78	4.1808	120	110	6.45787	132	130	5.08689	5.24186		19	26	1.17585	65	56	3.3974	75	73	2.87351	2.48225		0.473545
AM747720	BCAL0849	metallo peptidase, subfamily M48B	920061	920822	+	762		699	790	39.9799	974	1068	58.9148	997	1118	42.1957	47.0301		51	53	2.79241	19	21	1.15406	47	44	1.81551	1.92066		0.040839
AM747720	BCAL0850	glycolate permease	920934	922634	-	1701		20	25	0.541265	85	92	2.28766	52	55	0.956296	1.26174		24	22	0.553293	68	66	1.7319	90	87	1.58191	1.28904		1.02163
AM747720	BCAL0851	putative iron-sulphur cluster containing protein	922683	924128	-	1446		50	48	1.38663	73	73	2.21977	34	33	0.7044	1.43693		1	6	0.0990447	29	40	1.04907	35	38	0.767481	0.638532		0.444371
AM747720	BCAL0852	conserved hypothetical protein	924125	924850	-	726		14	19	0.929991	15	18	0.999311	12	16	0.586319	0.838541		4	5	0.253634	7	9	0.484514	7	11	0.37692	0.371689		0.443257
AM747720	BCAL0853	conserved hypothetical protein	924847	925644	-	798		66	66	3.38433	56	59	3.16824	24	26	0.952533	2.5017		3	6	0.23075	4	7	0.303049	13	16	0.552469	0.362089		0.144737
AM747720	BCAL0854	GntR family regulatory protein	925773	926489	+	717		38	35	2.08308	42	45	2.66762	69	67	2.88358	2.54476		55	52	3.05328	8	7	0.459934	8	13	0.445259	1.31949		0.518513
AM747720	BCAL0855	putative exported protein	926692	928314	+	1623		536	531	13.4508	506	504	13.6813	557	567	10.5284	12.5535		166	108	3.45409	66	61	1.72032	106	107	1.99514	2.38985		0.190374
AM747720	BCAL0856	putative aldolase	928558	929331	+	774		341	339	17.975	257	255	14.5429	393	381	15.2024	15.9068		145	136	7.42791	172	128	8.52126	239	179	8.2101	8.05309		0.506267
AM747720	BCAL0857	putative exported protein	929362	930363	-	1002		872	908	36.3458	986	993	43.4212	1042	1080	32.1952	37.3207		40	46	1.75603	133	129	5.74853	260	238	7.5557	5.02009		0.134512
AM747720	BCAL0858	putative exported protein	930854	931288	+	435		620	712	62.6493	595	668	63.8318	550	636	41.4485	55.9765		680	344	48.1629	34	37	3.58833	90	93	6.3955	19.3822		0.346256
AM747720	BCAL0859	putative hydrolase	931378	932340	+	963		608	500	23.5405	681	581	28.8109	799	731	24.1534	25.5016		146	120	5.65141	779	406	27.053	1445	1053	39.4347	24.0464		0.942937
AM747720	BCAL0860	putative protease	932310	933152	-	843		2968	2957	143.801	3133	3183	164.717	3320	3415	121.457	143.325		58	61	2.88816	181	158	8.84088	255	222	8.60208	6.77704		0.0472844
AM747720	BCAL0861	Major Facilitator Superfamily protein	933259	934854	+	1596		5035	5166	130.771	5975	6052	165.671	14931	15036	285.446	193.963		342	234	7.38399	89	86	2.41062	162	162	3.08621	4.29361		0.0221362
AM747720	BCAL0862	MarR family regulatory protein	934913	935359	+	447		1178	1088	103.718	1089	996	102.547	2405	2259	158.622	121.629		325	251	26.3643	320	243	27.6901	307	241	18.6374	24.2306		0.199217
AM747720	BCAL0863	cysteine peptidase, family C56	935427	936008	-	582		1453	1469	102.721	1319	1328	99.9895	1397	1381	72.5642	91.7582		55	47	3.58574	313	264	21.796	1052	945	52.1636	25.8485		0.281702
AM747720	BCAL0864	conserved hypothetical protein	936166	937464	-	1299		629	650	20.1448	743	761	25.4544	1368	1416	32.5816	26.0603		8	10	0.283508	83	74	2.65714	310	247	6.51867	3.1531		0.120993
AM747720	BCAL0865	RpiR family regulatory protein	937677	938504	+	828		158	157	7.78362	185	178	9.63828	233	243	8.73956	8.72049		11	13	0.593038	13	13	0.690345	16	19	0.642615	0.641999		0.0736197
AM747720	BCAL0866	D-aminoacylase	938507	939988	+	1482		438	425	11.9142	420	416	12.4017	742	761	15.4178	13.2446		11	11	0.303722	20	22	0.623052	73	75	1.51819	0.814988		0.0615337
AM747720	BCAL0867	YjgF family protein	940067	940453	+	387		313	289	31.8264	309	296	34.3691	438	407	33.1939	33.1298		81	82	8.61744	20	19	2.21553	53	55	4.24254	5.02517		0.151681
AM747720	BCAL0868	putative GTP cyclohydrolase I	940536	941366	-	831		1718	1511	79.5003	1636	1441	81.4048	2871	2531	98.8249	86.5766		64	66	3.20069	80	87	4.41813	137	133	4.93942	4.18608		0.0483512
AM747720	BCAL0869	threonine dehydratase biosynthetic	941379	942902	-	1524		3507	3585	95.2106	3947	3972	114.238	7040	7122	141.271	116.906		311	290	8.06847	100	97	2.84187	110	106	2.15467	4.355		0.0372521
AM747720	BCAL0870	putative oxidoreductase	943488	947513	+	4026		19884	19785	201.595	11162	11050	121.293	25928	25725	195.045	172.644		286	308	3.01866	324	315	3.4894	485	439	3.48908	3.33238		0.019302
AM747720	BCAL0871	conserved hypothetical protein	947598	948041	+	444		1966	1855	176.074	1210	1176	118.144	2420	2270	160.584	151.601		12	12	1.10594	269	282	27.283	390	424	27.8711	18.7533		0.123702
AM747720	BCAL0872	conserved hypothetical protein	948038	948451	+	414		1608	1455	151.373	1033	950	105.304	1824	1681	128.707	128.461		564	553	55.2019	26	28	2.86759	38	32	2.57046	20.2133		0.15735
AM747720	BCAL0873	ubiquinone/menaquinone biosynthesis methyltransferase	948504	949235	+	732		2999	3407	179.051	1972	2507	134.522	3551	4372	164.548	159.374		153	158	8.69262	511	502	30.4244	827	807	33.9355	24.3508		0.152791
AM747720	BCAL0874	putative membrane protein	949277	950308	+	1032		10407	10319	410.901	10621	10778	455.866	17126	17507	510.18	458.982		5	5	0.198254	122	118	5.11275	195	191	5.68618	3.66573		0.00798665
AM747720	BCAL0875	conserved hypothetical protein	950473	951099	+	627		1448	1490	95.8707	1367	1379	96.2845	2446	2489	119.655	103.937		29	29	1.89261	5	7	0.420763	11	12	0.557665	0.957014		0.00920764
AM747720	BCAL0876	putative ubiquinone biosynthesis protein	951112	952689	+	1578		3194	3126	81.9429	2566	2498	70.5521	4766	4688	91.0797	81.1916		38	42	1.03725	34	29	0.877722	46	45	0.876692	0.930556		0.0114612
AM747720	BCAL0877	putative methyltransferase	952707	953333	+	627		827	801	53.1237	747	728	51.7187	1422	1411	68.6897	57.8441		4	3	0.228419	45	44	3.12066	37	37	1.79423	1.71443		0.0296389
AM747720	BCAL0878	conserved hypothetical protein	953429	953782	+	354		717	739	84.1511	878	971	114.83	2026	2213	182.043	127.008		49	45	5.43283	8	5	0.807353	6	5	0.472392	2.23752		0.0176172
AM747720	BCAL0879	putative membrane protein	953847	954494	+	648		2161	2105	134.694	2268	2193	151.349	4511	4338	207.602	164.548		57	53	3.47312	40	39	2.68025	34	41	1.75954	2.63764		0.0160295
AM747720	BCAL0880	aspartyl-tRNA synthetase	954561	956363	+	1803		9820	9538	219.668	8693	8519	209.874	13120	12778	218.365	215.969		20	21	0.465253	58	58	1.41444	55	56	0.935923	0.93854		0.00434572
AM747720	BCAL0881	putative dATP pyrophosphohydrolase	956523	957017	+	495		823	834	68.4887	939	934	83.1871	1143	1138	70.054	73.9099		73	57	5.37328	21	24	1.99862	14	14	0.859935	2.74395		0.0371255
AM747720	BCAL0882	putative phospholipase D	957014	958288	+	1275		730	907	26.2688	640	706	23.2091	1056	1167	26.5059	25.3279		217	168	6.17806	63	61	2.13813	101	97	2.36085	3.55901		0.140517
AM747720	BCAL0883	TetR family regulatory protein	958489	959088	+	600		8419	9137	598.654	6305	6907	484.106	3759	4041	197.632	426.797		338	367	24.0403	147	101	9.08707	238	178	10.5403	14.5559		0.0341049
AM747720	BCAL0884	putative acyl-CoA dehydrogenase oxidoreductase protein	959147	960934	+	1788		11462	10957	256.537	15302	14912	371.504	9325	9297	158.333	262.125		17	17	0.389057	369	378	9.18494	328	366	5.90072	5.15824		0.0196786
AM747720	BCAL0885	putative 3-hydroxyacyl-CoA dehydrogenase oxidoreductase	961048	963483	+	2436		8642	8503	144	13497	13216	241.084	15973	16090	200.097	195.06		7	10	0.142782	41	45	0.776148	30	37	0.418129	0.445686		0.00228487
AM747720	BCAL0886	putative 3-ketoacyl-CoA thiolase	963554	964753	+	1200		2862	2629	93.6207	4392	4140	156.312	7643	7240	188.548	146.16		49	30	1.34694	23	27	0.916035	33	34	0.848802	1.03726		0.00709671
AM747720	BCAL0887	enoyl-CoA hydratase/isomerase family protein	964845	965612	+	768		557	540	29.2245	1072	1046	60.6301	1346	1298	52.3375	47.3974		184	147	8.81796	79	56	3.86452	150	105	5.04768	5.91006		0.124692
AM747720	BCAL0888	FdhD/NarQ family protein	965664	966500	-	837		427	403	20.2887	482	467	24.9267	839	770	29.2243	24.8132		309	265	14.031	413	320	19.2532	677	594	23.0852	18.7898		0.757249
AM747720	BCAL0889	conserved hypothetical protein	966621	967103	+	483		1316	1368	113.694	1063	1074	97.2704	929	964	59.5822	90.1821		368	340	29.9908	370	291	30.0869	895	781	52.7521	37.6099		0.417044
AM747720	BCAL0890	thioesterase superfamily protein	967140	967550	-	411		775	809	78.8524	830	832	88.9022	1366	1447	104.05	90.6014		96	92	9.35874	357	314	35.8925	382	369	27.7786	24.3433		0.268686
AM747720	BCAL0891	ABC transporter ATP-binding membrane protein	967711	969582	+	1872		1176	1174	25.6841	1324	1303	30.8516	2143	2118	34.6034	30.3797		79	73	1.66127	182	169	4.12216	607	531	9.24165	5.00836		0.164859
AM747720	BCAL0892	putative nucleotidyl transferase	969788	970510	-	723		718	598	37.2408	776	660	43.6656	2607	2353	104.293	61.7332		59	53	3.16943	105	90	5.92952	242	212	9.5462	6.21505		0.100676
AM747720	BCAL0893	phosphotransferase enzyme family protein	970533	971582	-	1050		2781	2841	109.548	2833	2843	118.844	6865	7055	201.541	143.311		149	153	5.88463	59	55	2.38693	98	88	2.693	3.65485		0.025503
AM747720	BCAL0894	putative exported protein	971807	974167	+	2361		9882	9506	168.011	8049	7746	147.078	15512	15109	197.168	170.752		15	16	0.268638	173	187	3.3522	163	165	2.11198	1.91094		0.0111913
AM747720	BCAL0895	putative peptidyl-prolyl cis-trans isomerase	974249	975577	+	1329		5790	5741	177.518	5065	5016	166.764	11453	11284	260.088	201.457		17	14	0.477242	29	35	1.05871	29	35	0.732096	0.756017		0.00375275
AM747720	BCAL0896	4-hydroxythreonine-4-phosphate dehydrogenase	975589	976578	+	990		1773	1375	65.058	1863	1494	74.5486	4036	3472	115.293	84.9665		113	101	4.42262	24	26	1.11035	43	41	1.2899	2.27429		0.0267669
AM747720	BCAL0897	dimethyladenosine transferase	976626	977453	+	828		965	880	45.5898	934	843	47.1824	1943	1778	68.3191	53.6971		67	69	3.36055	140	127	7.08931	256	224	8.813	6.42095		0.119577
AM747720	BCAL0898	putative membrane protein	977539	978474	-	936		196	189	8.41563	278	222	11.744	456	417	14.1792	11.4463		41	49	1.96729	41	41	1.92602	125	124	4.04423	2.64585		0.231154
AM747720	BCAL0899	lactoylglutathione lyase	978859	979242	+	384		1326	1315	140.714	1693	1697	194.085	812	803	63.9373	132.912		30	30	3.19684	69	54	7.04202	173	165	13.3813	7.87339		0.0592375
AM747720	BCAL0900	conserved hypothetical protein	979351	980238	-	888		1546	1191	63.0614	1601	1325	72.441	2058	1764	65.4321	66.9782		18	19	0.852492	38	35	1.80731	42	43	1.45519	1.37166		0.0204793
AM747720	BCAL0901	putative acyltransferase	980284	981048	-	765		2086	2087	111.606	1977	1925	112.137	3517	3330	136.067	119.937		29	30	1.57795	23	27	1.43692	32	35	1.33145	1.44877		0.0120795
AM747720	BCAL0902	putative hydrolase/phosphatase protein	981092	981655	-	564		1261	1120	86.3738	1287	1156	95.2287	2895	2609	148.358	109.987		32	37	2.50306	19	26	1.75411	30	30	1.61728	1.95815		0.0178035
AM747720	BCAL0903	putative glycyl-tRNA synthetase beta chain	981666	983765	-	2100		4838	4665	92.5855	4846	4622	99.1202	9816	9470	139.616	110.441		25	24	0.477395	49	53	1.06784	25	32	0.412637	0.652623		0.00590926
AM747720	BCAL0904	putative glycyl-tRNA synthetase alpha chain	983788	984792	-	1005		3700	3757	151.81	4226	4288	186.248	7386	7484	224.935	187.664		36	29	1.32327	39	43	1.79379	42	44	1.3009	1.47265		0.00784728
AM747720	BCAL0905	conserved hypothetical protein	985076	986722	+	1647		540	581	13.9256	616	638	16.7389	825	874	15.6824	15.449		255	195	5.59011	87	61	1.97557	438	363	7.39353	4.9864		0.322766
AM747720	BCAL0906	putative apolipoprotein N-acyltransferase	986795	988495	-	1701		349	258	7.30106	804	664	18.9734	3028	2636	50.6211	25.6319		39	40	0.95022	257	211	6.04874	492	432	8.25811	5.08569		0.198413
AM747720	BCAL0907	putative cation transporter efflux protein	988548	989435	-	888		3806	3517	168.724	4684	4428	225.592	9431	9296	320.603	238.307		11	13	0.552968	53	56	2.69859	35	40	1.28399	1.51185		0.00634413
AM747720	BCAL0908	ChaC-like protein	989923	990555	-	633		1450	1279	88.2066	1840	1615	119.996	4326	3889	197.295	135.166		3	6	0.290898	11	12	0.798817	15	17	0.768527	0.619414		0.00458261
AM747720	BCAL0909	conserved hypothetical protein	990568	991344	-	777		3274	3412	176.054	4015	4153	231.11	8049	8439	322.597	243.254		11	15	0.684627	10	14	0.679068	14	12	0.508704	0.624133		0.00256577
AM747720	BCAL0910	putative PhoH-family protein	991496	992542	-	1047		1416	1204	51.1984	1934	1753	77.4194	3837	3533	107.012	78.5434		31	34	1.27019	19	19	0.797922	16	17	0.47916	0.84909		0.0108105
AM747720	BCAL0911	putative tRNA thiotransferase protein MiaB	992572	993945	-	1374		2876	2919	86.2915	3509	3525	112.548	7543	7544	166.928	121.923		39	34	1.08702	46	45	1.45606	48	56	1.15069	1.23126		0.0100987
AM747720	BCAL0912	LysR family regulatory protein	994159	995091	-	933		871	870	38.1785	1108	1108	52.2169	1164	1163	37.9164	42.7706		11	19	0.657872	40	33	1.72014	39	34	1.18947	1.18916		0.0278032
AM747720	BCAL0913	Major Facilitator Superfamily protein	995239	996414	+	1176		37	49	1.49621	46	51	1.81338	40	65	1.35736	1.55565		9	10	0.330558	12	17	0.542143	52	63	1.48663	0.786444		0.505541
AM747720	BCAL0914	putative DNA binding protein	996634	997323	+	690		167	161	9.72582	734	776	48.1118	390	407	17.5599	25.1325		21	16	1.09712	17	15	1.01959	80	74	3.39301	1.83657		0.0730755
AM747720	BCALr0914	misc_RNA, FMN riboswitch	997511	997659	+	149		1334	1440	380.909	2150	2324	660.135	1798	1959	383.326	474.79		207	153	49.4331	23	21	6.49217	131	100	23.5689	26.498		0.05581
AM747720	BCAL0915	putative 3,4-dihydroxy-2-butanone 4-phosphate synthase	997850	998488	+	639		363	288	20.844	583	476	36.435	936	806	41.4439	32.9076		138	125	8.42086	219	149	12.6611	789	638	33.9497	18.3439		0.557436
AM747720	BCAL0916	putative hydrolase protein	998559	999290	-	732		1070	1079	60.0657	1132	1153	68.6275	2065	2163	87.8085	72.1673		49	42	2.5435	223	195	12.5542	368	359	15.0986	10.0654		0.139474
AM747720	BCAL0917	putative oxidoreductase	999434	1000420	-	987		302	305	12.5827	36	41	1.71513	73	75	2.27959	5.5258		8	9	0.352398	92	89	4.03167	131	106	3.65043	2.67817		0.484666
AM747720	BCAL0918	conserved hypothetical protein	1000459	1001286	-	828		282	294	14.2329	20	26	1.22138	58	63	2.22161	5.89197		21	23	1.08724	25	26	1.35414	19	16	0.642615	1.028		0.174474
AM747720	BCAL0919	conserved hypothetical protein	1001327	1002352	-	1026		327	334	13.1812	63	54	2.50704	117	97	3.17088	6.28638		13	15	0.558357	24	26	1.07139	30	37	0.992751	0.874165		0.139057
AM747720	BCAL0920	LacI family regulatory protein	1002496	1003560	-	1065		121	140	5.01409	174	190	7.51407	179	223	5.73838	6.08885		24	25	0.941343	22	16	0.784436	29	33	0.885024	0.870268		0.142928
AM747720	BCAL0921	fatty acid desaturase	1003735	1004817	+	1083		293	305	11.2973	18	21	0.791698	35	38	1.02472	4.37124		2	3	0.0944589	17	21	0.771398	22	28	0.701866	0.522574		0.119548
AM747720	BCAL0922	2Fe-2S ferredoxin	1004854	1005162	+	309		88	75	10.7927	7	5	0.85378	15	15	1.47596	4.37415		10	9	1.25805	0	0	0	1	2	0.147596	0.468548		0.107117
AM747720	BCAL0923	putative oxidoreductases	1005167	1006417	+	1251		106	95	3.28731	18	28	0.808395	18	29	0.571154	1.55562		46	34	1.30838	16	10	0.456919	29	23	0.631915	0.799072		0.513668
AM747720	BCAL0924	putative glycerol uptake facilitator protein	1006478	1007194	-	717		189	172	10.3012	198	188	11.8356	237	235	10.0077	10.7149		34	40	2.11161	16	13	0.889206	14	14	0.593679	1.19817		0.111823
AM747720	BCAL0925	putative glycerol kinase	1007276	1008787	-	1512		1489	1414	39.2823	803	789	23.1481	804	797	16.0973	26.1759		25	30	0.744239	35	40	1.09052	67	72	1.39758	1.07744		0.0411617
AM747720	BCAL0926	putative glycerol-3-phosphate dehydrogenase	1008883	1010406	-	1524		2721	2764	73.6365	850	863	24.7113	786	794	15.761	38.0363		186	71	3.45024	34	33	0.966525	32	30	0.618471	1.67841		0.0441266
AM747720	BCAL0927	putative exported protein	1010569	1010937	+	369		260	318	32.0482	157	171	19.5421	164	205	15.2024	22.2642		216	157	20.6816	79	38	6.9708	70	30	4.1199	10.5908		0.475685
AM747720	BCAL0928	conserved hypothetical protein	1011032	1011229	-	198		1607	1172	287.161	528	395	102.485	370	302	51.5961	147.081		131	115	25.4198	154	131	31.6448	143	115	19.8092	25.6246		0.174222
AM747720	BCAL0929	putative DeoR family glycerol-3-phosphate regulon repressor	1011530	1012309	-	780		1110	1117	58.4154	1159	1132	64.5734	1159	1173	45.4514	56.1467		96	68	4.30181	118	104	6.25722	150	129	5.43779	5.33227		0.0949704
AM747720	BCAL0930	putative gamma-glutamyltransferase precursor	1012522	1014162	+	1641		666	649	16.3953	1775	1750	47.2252	1605	1587	29.5711	31.0639		55	60	1.43381	140	114	3.40289	205	187	3.63154	2.82275		0.0908691
AM747720	BCAL0931	conserved hypothetical protein	1014490	1015317	+	828		6831	6558	330.841	6117	5632	311.956	5045	4860	181.86	274.886		48	45	2.29802	85	83	4.46069	174	172	6.3527	4.37047		0.0158992
AM747720	BCAL0932	conserved hypothetical protein	1015388	1015894	+	507		1127	635	71.1049	1202	768	85.4243	1320	935	67.6163	74.7152		210	175	15.5365	47	47	4.07608	232	231	13.8831	11.1652		0.149437
AM747720	BCAL0933	putative ATP-dependent RNA helicase 1	1015888	1017321	-	1434		1349	1337	38.3229	989	989	30.325	3128	3143	66.4815	45.0431		134	130	3.76666	291	256	8.38613	507	451	10.1562	7.43631		0.165093
AM747720	BCAL0934	putative periplasmic cytochrome c containing protein	1017459	1018757	-	1299		9039	8699	279.381	7301	6947	241.139	9675	9307	222.15	247.557		29	34	0.992277	150	142	4.94194	218	209	4.99726	3.64382		0.0147191
AM747720	BCAL0935	putative periplasmic cytochrome c protein	1018777	1019541	-	765		4291	4394	232.279	4788	4811	275.859	6701	6844	269.172	259.104		31	29	1.60469	31	34	1.86799	61	61	2.42444	1.96571		0.00758657
AM747720	BCAL0936	putative transmembrane transporter protein	1019872	1020849	+	978		314	278	12.3847	392	367	17.0619	380	378	11.7827	13.7431		116	106	4.64425	31	29	1.34876	51	52	1.60107	2.53136		0.184192
AM747720	BCAL0937	putative galactonate dehydratase protein	1021014	1022162	-	1149		1032	1026	36.646	939	921	35.589	1389	1378	36.6102	36.2818		72	51	2.19021	209	187	7.57702	424	414	11.0876	6.95161		0.191601
AM747720	BCAL0938	GntR family regulatory protein (fragment)	1022289	1022984	+	696		1199	1206	70.698	1102	1105	69.7134	1573	1564	68.5201	69.6439		82	88	4.99737	121	98	6.91764	146	124	5.89749	5.9375		0.0852552
AM747720	BCAL0938a	conserved hypothetical protein	1023019	1023264	-	246		106	106	17.632	127	137	23.5935	173	178	21.6913	20.9723		42	47	7.40212	126	120	21.9848	137	135	16.8092	15.3987		0.734242
AM747720	BCAL0939	conserved hypothetical protein	1023413	1023760	+	348		264	240	29.6314	321	284	38.2208	260	224	21.1436	29.6653		159	146	17.9317	77	86	10.2975	110	128	10.3971	12.8754		0.434024
AM747720	BCAL0940	putative transglycosylase	1023800	1026907	-	3108		2273	2264	29.8668	2151	2143	30.3742	1590	1609	15.6475	25.2962		67	69	0.895281	243	225	3.31046	237	229	2.27939	2.16171		0.0854559
AM747720	BCAL0941	LysR family regulatory protein	1027154	1028041	-	888		113	100	4.90759	123	116	5.91709	145	132	4.7422	5.18896		14	10	0.552968	71	72	3.54035	84	86	2.91037	2.33456		0.44991
AM747720	BCAL0942	conserved hypothetical protein	1028626	1028910	+	285		452	465	65.8303	518	547	82.1539	687	765	77.4524	75.1455		17	18	2.51261	27	23	3.85699	26	23	2.61375	2.99445		0.0398487
AM747720	BCAL0944	DJ-1/PfpI family protein	1029319	1030002	-	684		60	61	3.61935	59	66	4.0177	108	109	4.82299	4.15335		94	82	5.26451	28	27	1.76779	97	88	4.11177	3.71469		0.894384
AM747720	BCAL0945	AraC family regulatory protein	1030077	1031093	+	1017		185	195	7.64477	285	288	12.3867	209	206	6.20355	8.74502		81	69	3.01767	108	96	4.40994	161	145	4.57418	4.0006		0.457472
AM747720	BCAL0946	LysR family regulatory protein	1031258	1032232	+	975		290	275	11.8562	317	307	14.0703	364	334	10.8834	12.27		80	79	3.33652	114	106	4.96068	147	132	4.35023	4.21581		0.343588
AM747720	BCAL0947a	putative membrane protein	1033185	1033448	-	264		8	6	1.08499	15	9	1.99862	16	14	1.72755	1.60372		38	44	6.35494	22	22	3.66414	51	54	6.04642	5.35517		3.33922
AM747720	BCAL0948	putative plasmid-related recombination enzyme	1033718	1034815	-	1098		178	179	6.65223	87	85	3.44389	156	152	4.26443	4.78685		620	617	23.0499	22	28	1.00113	27	26	0.733815	8.26161		1.7259
AM747720	BCAL0949	putative phage-related integrase	1035090	1036460	-	1371		3804	3625	110.865	4438	4128	137.361	7901	7551	171.341	139.856		17	10	0.402928	390	394	12.5719	417	418	9.25895	7.41127		0.0529923
AM747720	BCALr0949	tRNA Met	1036538	1036614	-	77		362	384	198.221	260	538	227.843	431	737	230.603	218.889		117	93	55.7995	10	14	6.85242	10	10	3.94868	22.2002		0.101422
AM747720	BCAL0950	Major Facilitator Superfamily protein	1036776	1038434	-	1659		8743	9061	219.57	2044	2091	54.7965	3015	3117	56.1912	110.186		70	74	1.7759	116	105	2.92866	155	148	2.77657	2.49371		0.0226319
AM747720	BCAL0951	two-component regulatory system, sensor kinase protein	1038662	1040209	-	1548		204	214	5.52468	181	182	5.15536	478	493	9.53589	6.73864		37	171	2.74912	73	68	2.0025	126	123	2.44535	2.39899		0.356005
AM747720	BCAL0952	two-component regulatory system, response regulator protein	1040227	1040955	-	729		2062	1533	100.896	2129	1670	114.568	2820	2432	109.524	108.329		62	46	3.03108	71	152	6.72513	124	244	7.6742	5.81014		0.053634
AM747720	BCAL0953	putative recombinase A	1041169	1042212	+	1044		18929	19054	744.372	20901	21179	886.132	31293	32020	921.946	850.817		66	64	2.54768	122	110	4.88552	83	73	2.27163	3.23494		0.00380216
AM747720	BCAL0954	RecX family regulatory protein	1042212	1043075	+	864		2613	1713	102.441	3247	2337	142.087	5276	3982	162.898	135.809		30	32	1.46818	81	79	4.07127	89	85	3.0616	2.86702		0.0211107
AM747720	BCAL0955	conserved hypothetical protein	1043231	1043821	+	591		10883	11477	774.08	12796	13240	968.523	22459	23230	1175.27	972.624		54	58	3.87732	34	34	2.52956	55	47	2.62377	3.01022		0.00309494
AM747720	BCAL0956	succinyl-CoA synthetase beta chain	1043890	1045056	+	1167		20474	20336	715.48	22479	22276	843.129	33918	33666	880.412	813.007		26	27	0.929194	89	90	3.37214	88	102	2.47512	2.25882		0.00277835
AM747720	BCAL0957	succinyl-CoA ligase alpha-chain	1045121	1046002	+	882		13152	12048	584.566	13832	13014	669.167	22222	21141	747.418	667.05		34	28	1.43822	54	54	2.69202	34	30	1.10312	1.74445		0.00261518
AM747720	BCAL0958	putative membrane protein	1046160	1046864	+	705		1140	1115	65.4424	1242	1212	76.526	1542	1512	65.8556	69.2746		34	37	2.06049	44	45	2.77539	38	33	1.53102	2.1223		0.0306361
AM747720	BCAL0959	putative type IV pilin protein	1046962	1047558	+	597		15	14	0.99386	21	18	1.4362	59	46	2.67379	1.70128		63	63	4.31815	29	33	2.28318	42	48	2.29182	2.96439		1.74244
AM747720	BCAL0960	O-antigen polymerase family protein	1047684	1049492	+	1809		310	317	7.09138	310	319	7.64426	376	392	6.4541	7.06324		59	41	1.131	65	61	1.53128	99	97	1.64714	1.43647		0.203373
AM747720	BCAL0961	putative lipoprotein	1049944	1050294	+	351		1744	1482	188.044	1662	1323	186.965	1190	1042	96.6718	157.227		241	184	24.7733	61	67	8.01726	97	99	8.4891	13.7599		0.0875161
AM747720	BCAL0962	molybdenum cofactor biosynthesis protein c	1050644	1051132	-	489		401	411	33.9742	441	467	40.8226	470	486	29.7209	34.8392		80	66	6.10865	122	93	9.66614	465	419	27.4825	14.4191		0.413876
AM747720	BCAL0963	metallo peptidase, subfamily M48B	1051360	1053096	+	1737		405	419	9.70575	380	395	9.80901	775	794	13.7321	11.0823		97	95	2.26153	69	73	1.79726	232	204	3.81592	2.62491		0.236856
AM747720	BCAL0964	conserved hypothetical protein	1053136	1053723	-	588		479	368	29.4719	380	290	25.0508	637	538	30.379	28.3005		99	93	6.68075	136	126	9.79597	216	199	10.7296	9.06877		0.320445
AM747720	BCAL0965	putative hydrolase	1053716	1054753	-	1038		3149	2573	112.785	2644	2224	103.104	3650	3156	99.6799	105.19		47	51	1.93166	104	98	4.27836	140	139	4.0862	3.43207		0.0326274
AM747720	BCAL0966	conserved hypothetical protein	1054787	1055233	-	447		5207	4456	442.289	4087	3615	378.808	6060	5119	380.197	400.431		133	126	11.8548	51	53	5.11504	56	60	3.94515	6.97166		0.0174104
AM747720	BCAL0967	putative ADP-heptose-LPS heptosyltransferase II	1055349	1056386	-	1038		897	2088	58.8367	774	1547	49.1588	1642	2982	67.7226	58.5727		17	11	0.551902	119	113	4.91376	107	100	3.0317	2.83245		0.0483579
AM747720	BCAL0968	conserved hypothetical protein	1056526	1056720	-	195		118	133	26.3354	131	147	31.3425	363	415	60.6538	39.4439		18	26	4.61657	11	7	2.02937	8	5	1.0135	2.55315		0.0647285
AM747720	BCAL0969	AraC family regulatory protein	1056864	1057769	-	906		1121	977	47.3782	1225	1052	55.2533	2634	2379	84.1167	62.2494		33	31	1.44528	49	53	2.47511	39	42	1.35916	1.75985		0.028271
AM747720	BCAL0970	CreA protein 2	1057790	1058275	-	486		1421	1542	124.737	1718	1699	154.572	2740	2853	174.953	151.421		3	6	0.378885	31	29	2.71418	37	40	2.40861	1.83389		0.0121112
AM747720	BCALr0970a	tRNA-Asn	1058403	1058478	-	76		6677	2388	2440.37	8110	3463	3347.77	11244	5115	3272.32	3020.15		3	6	2.42287	3	8	3.18202	6	10	3.20051	2.93513		0.000971849
AM747720	BCALr0970b	tRNA-Asn	1058552	1058627	-	76		7660	10679	4937	10454	13077	6806.91	13568	17799	6274.4	6006.11		23	25	12.922	15	14	8.38895	25	21	9.20147	10.1708		0.00169341
AM747720	BCAL0971	4Fe-4S ferredoxin	1058730	1059053	-	324		3288	3771	445.759	5265	5954	761.259	2824	3222	283.685	496.901		231	233	29.3005	34	37	4.81767	24	27	2.39297	12.1704		0.0244926
AM747720	BCAL0972	nicotinate phosphoribosyltransferase	1059323	1060522	+	1200		19857	20449	687.211	15528	16063	578.769	22125	22930	570.788	612.256		8	11	0.323947	391	403	14.5466	188	200	4.91545	6.59534		0.0107722
AM747720	BCAL0973	conserved hypothetical protein	1060610	1061272	+	663		4065	3168	223.206	4182	3359	250.057	7575	6394	320.306	264.523		65	63	3.95001	15	18	1.09427	24	24	1.10063	2.0483		0.00774338
AM747720	BCAL0974	putative membrane protein	1061316	1062746	+	1431		2145	2148	61.3794	2104	2104	64.6486	6301	6317	134.049	86.6924		17	21	0.543307	71	72	2.19695	97	94	2.02911	1.58979		0.0183383
AM747720	BCAL0975	putative 2-ketogluconate reductase	1062828	1063817	+	990		2069	1908	82.1906	2284	2141	98.2656	4744	4428	140.845	107.1		43	36	1.63265	25	33	1.288	32	38	1.07492	1.33186		0.0124356
AM747720	BCAL0976	RmuC family protein	1063820	1065289	+	1470		1850	1792	50.6902	2120	2076	62.754	4431	4324	90.5423	67.9955		38	36	1.02995	98	80	2.66211	138	116	2.62681	2.10629		0.0309769
AM747720	BCAL0977	acetyltransferase (GNAT) family protein	1065380	1065865	-	486		489	471	40.4144	1004	911	86.6275	704	670	42.9797	56.6739		27	27	2.27331	60	58	5.33788	201	182	11.9805	6.53057		0.115231
AM747720	BCAL0978	putative membrane protein	1065862	1066137	-	276		425	456	65.3083	704	791	119.085	461	509	53.4288	79.2739		59	53	8.30253	31	30	4.85897	91	87	9.80446	7.65532		0.096568
AM747720	BCAL0979	molybdopterin biosynthesis protein MoeA 2	1066177	1067442	-	1266		947	806	28.3302	1774	1430	55.6394	1326	1171	29.9846	37.9847		24	28	0.840371	75	71	2.53538	122	114	2.83394	2.0699		0.0544929
AM747720	BCAL0980	molybdopterin-guanine dinucleotide biosynthesis protein A 2	1067554	1068171	-	618		439	564	33.2058	550	897	51.4758	910	929	45.2383	43.3066		57	54	3.67482	22	26	1.70756	31	29	1.47596	2.28611		0.052789
AM747720	BCAL0981	molybdenum cofactor biosynthesis protein A 2	1068194	1069306	-	1113		4840	4822	177.612	4630	4653	183.365	6360	6400	174.288	178.422		412	437	15.6068	68	68	2.68638	68	62	1.77567	6.68962		0.0374932
AM747720	BCAL0982	putative ribonuclease E	1069437	1072601	-	3165		33509	31629	421.078	32538	30842	440.253	71118	68256	669.454	510.261		127	124	1.62256	388	414	5.57088	865	892	8.43939	5.21094		0.0102123
AM747720	BCAL0983	ribosomal large subunit pseudouridine synthase C 2	1073321	1074325	+	1005		4680	4921	195.457	6409	6677	286.262	8993	9293	276.609	252.776		49	62	2.25974	123	121	5.33761	147	143	4.38677	3.99471		0.0158033
AM747720	BCAL0984	haloacid dehalogenase-like hydrolase	1074331	1074990	+	660		2945	2264	161.477	3934	3167	236.537	3839	3143	160.823	186.279		17	16	1.02299	40	48	2.93131	47	58	2.41857	2.12429		0.0114038
AM747720	BCAL0985	Rieske iron-sulphur protein	1074987	1075388	+	402		640	821	74.3577	921	1034	106.916	1563	1814	127.708	102.994		128	115	12.3675	25	22	2.57037	49	42	3.44134	6.1264		0.0594831
AM747720	BCAL0986	serine peptidase, family S49	1075401	1076393	+	993		4602	4642	190.464	5506	5506	243.804	9426	9384	287.973	240.747		919	544	30.1437	162	155	7.01832	366	344	10.8698	16.0106		0.0665039
AM747720	BCAL0987	putative tetrapyrrole methylase	1076462	1077184	-	723		342	328	18.96	296	277	17.4237	473	451	19.4288	18.6042		171	154	9.19701	1192	803	60.6636	2646	1972	97.1021	55.6542		2.99149
AM747720	BCAL0988	Maf-like protein	1077181	1077813	-	633		402	367	24.8556	372	324	24.1729	642	574	29.204	26.0775		520	530	33.9381	314	286	20.8387	1007	928	46.4719	33.7495		1.2942
AM747720	BCAL0989	conserved hypothetical protein	1078044	1078679	+	636		30712	33975	2080.95	25475	27271	1823.29	33103	35761	1646.07	1850.1		48	41	2.86309	553	566	38.6809	713	732	34.5401	25.3614		0.0137081
AM747720	BCAL0990	50S ribosomal protein L32 2	1078778	1078957	+	180		47670	44778	10508.2	52040	51553	12652.6	66727	67084	11301.4	11487.4		383	391	87.9772	186	174	43.9697	149	156	25.7597	52.5688		0.00457622
AM747720	BCAL0991	fatty acid/phospholipid synthesis protein PlsX 2	1079087	1080193	+	1107		9955	8589	342.734	13710	11900	508.61	26230	23002	676.103	509.149		78	85	3.0126	366	378	14.7757	288	289	7.92394	8.57075		0.0168335
AM747720	BCAL0992	3-oxoacyl-[acyl-carrier-protein] synthase III 2	1080194	1081183	+	990		6166	5619	243.554	8111	7313	342.519	14393	13809	433.069	339.714		46	48	1.94265	59	60	2.64262	51	50	1.55095	2.04541		0.00602096
AM747720	BCAL0993	malonyl CoA-acyl carrier protein transacylase 2	1081268	1082200	+	933		2807	2739	121.619	4059	4045	190.959	10655	10462	344.083	218.887		82	79	3.53058	72	65	3.22821	61	64	2.03677	2.93185		0.0133944
AM747720	BCAL0994	3-oxoacyl-[acyl-carrier protein] reductase 2	1082237	1082986	+	750		3207	3296	177.4	4269	4162	247.139	10020	9764	401.02	275.186		164	171	9.13871	71	73	4.22109	73	74	2.97968	5.44649		0.019792
AM747720	BCAL0995	acyl carrier protein (ACP) 2	1083131	1083370	+	240		26108	27631	4581.21	32217	34055	6070.75	33294	35018	4327.12	4993.02		69	70	11.8496	334	324	60.2751	308	303	38.7028	36.9425		0.00739883
AM747720	BCAL0996	3-oxoacyl-[acyl-carrier-protein] synthase II 2	1083535	1084767	+	1233		16611	15279	529.167	22470	21120	777.226	31539	30051	759.381	688.591		72	68	2.32309	120	114	4.17231	122	123	3.02076	3.17205		0.00460658
AM747720	BCAL0997	putative membrane protein	1084779	1085243	+	465		1923	1001	128.655	2564	1529	193.514	4379	3211	248.143	190.104		48	50	4.31196	112	119	10.9215	98	101	6.50598	7.24648		0.0381185
AM747720	BCAL0998	RNA polymerase sigma-E factor (sigma-24) 2	1085335	1085934	+	600		22315	23821	1573.22	26446	28246	2003.99	21207	22150	1098.55	1558.59		23	27	1.70498	92	88	6.59545	56	53	2.76177	3.6874		0.00236586
AM747720	BCAL0999	sigma-E factor negative regulatory protein 2	1086009	1086638	+	630		17961	17114	1139.09	24753	24777	1728.43	17432	17961	854.063	1240.53		479	470	30.8196	65	64	4.50166	72	66	3.33006	12.8838		0.0103857
AM747720	BCAL1000	sigma-E factor regulatory protein RseB precursor 2	1086644	1087696	+	1053		13943	11750	499.215	21902	19652	867.577	22260	21026	624.931	663.908		190	184	7.26683	557	523	22.5486	868	861	24.962	18.2591		0.0275025
AM747720	BCAL1001	serine protease MucD 2	1087713	1089197	+	1485		9629	9233	259.874	16471	15579	474.488	26524	25885	536.528	423.63		157	116	3.7613	294	262	8.23136	320	301	6.35738	6.11668		0.0144387
AM747720	BCAL1002	serine peptidase, family S33	1089205	1089441	+	237		946	878	157.463	1532	1390	271.054	3238	3277	417.906	282.141		204	207	35.4809	164	138	28.0144	202	163	23.413	28.9695		0.102677
AM747720	BCAL1003	GTP-binding protein LepA 2	1089631	1091424	+	1794		24332	24628	558.368	21579	21786	531.423	40583	40962	691.015	593.602		208	187	4.50481	253	251	6.17634	254	261	4.36413	5.01509		0.00844858
AM747720	BCAL1004	signal peptidase I 2 (leader peptidase Lep 2)	1091441	1092334	+	894		13774	13237	618.165	10505	10090	506.463	20220	19746	679.62	601.416		134	142	6.31645	152	144	7.2791	155	153	5.23752	6.27769		0.0104382
AM747720	BCAL1005	ribonuclease III 2	1092488	1093717	+	1230		6918	6760	227.52	6734	6532	237.115	10931	10526	265.202	243.279		24	23	0.781797	121	134	4.55783	247	244	6.06861	3.80275		0.0156312
AM747720	BCAL1006	GTP-binding protein Era 2	1093778	1094677	+	900		5890	5874	267.432	4825	4787	234.798	10395	10431	351.784	284.672		36	35	1.61405	38	37	1.83207	30	33	1.06417	1.50343		0.00528128
AM747720	BCAL1007	DNA repair protein RecO 2	1094664	1095500	+	837		2559	2331	119.532	2324	2127	116.911	5887	5670	209.91	148.784		13	13	0.63555	40	39	2.07503	36	40	1.38039	1.36366		0.00916533
AM747720	BCAL1008	pyridoxal phosphate biosynthetic protein PdxJ 2	1095497	1096273	+	777		2544	2345	128.736	2358	2215	129.391	5152	4830	195.303	151.143		8	7	0.394977	19	22	1.16008	20	22	0.821753	0.792268		0.00524183
AM747720	BCAL1009	holo-[acyl-carrier-protein] synthase 2	1096355	1096789	+	435		726	729	68.4345	762	727	75.2539	2103	2016	143.951	95.8799		55	47	4.79747	9	9	0.909718	17	14	1.08339	2.26353		0.0236079
AM747720	BCAL1010	beta-hexosaminidase 2	1096806	1097834	+	1029		1446	1322	55.0367	1764	1651	72.9623	3565	3253	100.729	76.2427		155	145	5.96496	65	52	2.49973	107	96	2.99912	3.82127		0.0501198
AM747720	BCAL1011	sigma-54 interacting response regulator protein	1098008	1099393	-	1386		3691	3557	106.993	3717	3568	115.555	5726	5534	123.506	115.352		115	111	3.33616	215	204	6.64621	398	389	8.63226	6.20488		0.053791
AM747720	BCAL1012	elongation factor P (EF-P) 2	1099661	1100218	-	558		50090	46240	3532.07	44865	42580	3445.28	86873	82483	4614.02	3863.79		74	74	5.42662	240	235	18.7147	225	219	12.0966	12.0793		0.00312628
AM747720	BCAL1013	conserved hypothetical protein	1100356	1101549	-	1194		650	662	22.4818	713	710	26.2014	909	949	23.6567	24.1133		86	94	3.08439	73	72	2.66985	99	102	2.5592	2.77115		0.114922
AM747720	BCAL1014-1	UvrABC system protein C 2 (pseudogene)	1101626	1102002	+	377		1217	1460	145.281	1298	1488	162.466	1436	1652	124.523	144.09		9614	9222	1022.23	71	78	8.68897	91	85	7.09715	346.006		2.40132
AM747720	BCAL1017	transposase	1102202	1103167	+	966		17414	15122	689.11	15124	12949	638.903	15460	13226	451.446	593.153		34	54	1.86383	11166	10815	500.258	12347	12033	383.68	295.267		0.497793
AM747720	BCAL1014-2	UvrABC system protein C 2 (pseudogene)	1103189	1104842	+	1654		1356	1216	31.8154	1160	1093	29.9467	2340	2270	42.3719	34.7113		38	38	0.940112	41	39	1.06335	48	63	1.02024	1.0079		0.0290366
AM747720	BCAL1019	putative CDP-diacylglycerol--glycerol-3-phosphate 3-phosphatidyltransferase 2	1104933	1105520	+	588		1388	1445	98.5759	1324	1332	99.3057	1576	1529	80.2781	92.7199		9	11	0.695912	58	65	4.59887	56	54	2.84399	2.71292		0.0292594
AM747720	BCALr1019a	tRNA-Gly	1105662	1105737	+	76		8992	12079	5672.48	9534	12418	6350.15	9178	11845	4205.27	5409.3		1	5	1.61525	34	30	18.5136	57	57	22.8036	14.3108		0.00264559
AM747720	BCALr1019b	tRNA-Gly	1105790	1105865	+	76		11660	7670	5203.79	11636	8812	5915.08	11642	9227	4174.47	5097.78		3	4	1.88446	10	12	6.36403	16	20	7.20115	5.14988		0.00101022
AM747720	BCALr1019c	tRNA-Gly	1105917	1105992	+	76		5764	3220	2418.56	6227	4412	3077.59	6370	4482	2170.75	2555.63		28	12	10.7683	6	5	3.18202	14	12	5.20083	6.38372		0.0024979
AM747720	BCALr1019d	tRNA-Cys	1106092	1106165	+	74		1195	381	435.739	1988	892	855.626	1875	867	563.311	618.225		215	198	114.188	46	30	22.579	56	42	20.1329	52.2999		0.0845969
AM747720	BCAL1020	putative diguanylate cyclase	1106809	1108287	+	1479		2788	2735	76.4026	2108	2066	62.0451	2451	2379	49.6469	62.6982		628	632	17.4303	287	262	8.1607	319	281	6.16731	10.5861		0.168842
AM747720	BCAL1021	putative hydrolase	1108472	1109404	+	933		1154	1111	49.6693	909	896	42.5323	1068	1061	34.6902	42.2973		146	117	5.76734	704	687	32.777	890	888	28.971	22.5051		0.53207
AM747720	BCAL1022	acetyltransferase (GNAT) family protein	1109499	1110047	-	549		226	201	15.9132	359	350	28.3921	335	320	18.1377	20.8143		43	56	3.68947	142	110	10.0914	323	291	17.0023	10.2611		0.492982
AM747720	BCAL1023	putative DNA-binding protein	1110098	1110718	-	621		303	324	20.6575	562	594	40.9251	628	651	31.3106	30.9644		25	17	1.38375	55	53	3.82345	119	124	5.94878	3.71866		0.120095
AM747720	BCAL1024	conserved hypothetical protein	1110866	1111102	+	237		2767	3395	531.955	1957	2356	400.087	4857	5861	687.509	539.85		77	66	12.3449	53	41	8.71973	45	32	4.93918	8.66795		0.0160562
AM747720	BCAL1025	putative methionine aminopeptidase	1111102	1111908	+	807		7252	6819	356.741	6052	5825	323.561	14285	13674	526.697	402.333		521	295	20.688	126	127	6.8924	168	161	6.19777	11.2594		0.0279852
AM747720	BCAL1026	conserved hypothetical protein	1112029	1112532	-	504		944	876	73.8826	845	804	71.9306	1004	976	59.7238	68.5123		6912	6640	550.141	539	292	36.2488	1185	745	58.2156	214.869		3.1362
AM747720	BCAL1028	putative transposase (pseudogene)	1112833	1113799	+	967		11950	10630	477.748	10374	8911	438.446	10405	9164	307.649	407.948		163	93	5.41645	7889	7683	354.031	8455	8197	261.79	207.079		0.507612
AM747720	BCAL1029	LysR family regulatory protein	1113816	1114733	-	918		419	471	19.8358	556	591	27.4691	673	711	22.9196	23.4081		21	17	0.84692	158	124	6.75351	194	169	6.01142	4.53728		0.193834
AM747720	BCAL1030	Pirin-like protein	1114845	1115711	+	867		367	371	17.4156	397	398	20.1591	436	448	15.5005	17.6917		62	59	2.85541	50	46	2.43431	92	74	2.91073	2.73348		0.154506
AM747720	BCAL1031	aetyltransferase (GNAT) family protein	1115853	1116344	+	492		432	430	35.8462	471	476	42.3164	527	525	32.506	36.8895		188	188	15.6359	86	87	7.73044	133	140	8.43549	10.6006		0.287361
AM747720	BCAL1032	putative membrane protein	1116367	1117236	-	870		664	540	28.3145	821	674	37.7785	489	440	16.2334	27.4421		73	64	3.22183	272	262	13.4941	412	417	14.486	10.4007		0.379003
AM747720	BCAL1033	putative exported protein	1117247	1117693	-	447		787	761	70.8541	979	984	96.5464	407	409	27.7521	65.0509		31	33	2.92937	108	90	9.73825	187	169	12.1075	8.25838		0.126953
AM747720	BCAL1034	SCO1/SenC family protein	1117702	1118337	-	636		825	925	56.2966	862	904	61.046	361	386	17.8557	45.0661		19	23	1.35112	52	46	3.3876	94	80	4.15915	2.96596		0.0658135
AM747720	BCAL1035	putative trehalose-phosphatase	1118616	1119368	+	753		1718	1760	94.5009	1885	1886	110.099	2262	2328	92.6682	99.0895		49	45	2.55408	16	22	1.10946	24	23	0.94889	1.53748		0.015516
AM747720	BCAL1036	alpha,alpha-trehalose-phosphate synthase	1119365	1120750	+	1386		1310	1230	37.4949	1628	1532	50.1242	2387	2273	51.1135	46.2442		420	391	11.9718	51	49	1.58621	68	70	1.51366	5.02389		0.108638
AM747720	BCAL1037	putative transposase	1120837	1121361	+	525		4497	5039	371.628	3468	3767	302.972	4521	4912	273.151	315.917		2473	2208	182.424	630	603	51.633	917	880	52.0357	95.3641		0.301864
AM747720	BCAL1038	putative transposase	1121361	1122197	+	837		7435	6971	352.143	6010	5647	306.186	7784	7667	280.636	312.988		328	219	13.371	2457	2243	123.451	4193	3791	145.013	93.9452		0.300156
AM747720	BCAL1039	ABC transporter ATP-binding membrane protein	1122276	1124102	-	1827		1600	1579	35.6003	1776	1714	41.9962	3014	2978	49.8593	42.4853		26	24	0.559929	390	265	7.88181	488	394	7.3391	5.26028		0.123814
AM747720	BCAL1040	glycosyl transferases group 1 protein	1124667	1125731	+	1065		10082	9247	371.331	9295	8443	366.166	16202	15043	446.009	394.502		8	7	0.288166	39	39	1.61016	40	30	0.99922	0.965848		0.00244827
AM747720	BCAL1041	putative membrane protein	1125967	1126770	+	804		436	425	21.9103	692	677	37.4344	965	957	36.3421	31.8956		34	23	1.45051	5	6	0.300788	22	18	0.75634	0.835879		0.0262067
AM747720	BCAL1042	putative membrane protein	1126810	1127274	+	465		394	373	33.7477	553	490	49.3122	675	583	41.1283	41.3961		161	125	12.5839	30	18	2.2694	106	69	5.72134	6.85821		0.165673
AM747720	BCAL1043	glucarate dehydratase	1127396	1128748	-	1353		430	413	12.7477	358	350	11.5043	1184	1123	25.9217	16.7245		31	31	0.937552	274	227	8.14073	491	415	10.1799	6.41939		0.383831
AM747720	BCAL1044	GntR family regulatory protein	1129107	1129856	+	750		5235	4890	276.207	4083	3889	233.684	13131	13081	531.315	347.069		266	169	11.8667	39	38	2.25711	66	68	2.71617	5.61332		0.0161735
AM747720	BCAL1045	periplasmic ligand binding lipoprotein	1129995	1131143	-	1149		121	114	4.18456	112	107	4.19032	126	126	3.33421	3.90303		20	26	0.819104	491	312	15.3645	1705	1156	37.8539	18.0125		4.61501
AM747720	BCAL1046	putative non-hemolytic phospholipase C	1131515	1133659	-	2145		452	427	8.38423	549	533	11.0898	673	654	9.40495	9.62632		23	26	0.46738	64	68	1.35291	68	72	0.992233	0.937509		0.0973901
AM747720	BCAL1047	pyridoxamine kinase	1133937	1134797	-	861		1696	1669	79.962	1811	1797	92.127	1766	1756	62.1869	78.0919		212	188	9.50514	36	38	1.88952	28	32	1.0594	4.15135		0.0531598
AM747720	BCAL1048	putative hydrolase	1134982	1136169	+	1188		360	370	12.5721	461	462	17.0808	724	753	18.9007	16.1845		198	184	6.57883	174	150	5.99587	342	316	8.4202	6.9983		0.432407
AM747720	BCAL1049	luciferase-like monooxygenase	1136078	1137076	-	999		555	563	22.897	417	413	18.2657	488	481	14.7459	18.6362		23	21	0.901133	190	168	7.87845	474	443	13.9546	7.57805		0.406631
AM747720	BCAL1050	putative glycosyltransferase	1137709	1138890	+	1182		430	353	13.5533	447	390	15.5679	567	521	13.9934	14.3716		37	41	1.35014	37	39	1.41358	42	47	1.14468	1.3028		0.0906512
AM747720	BCAL1051	radical SAM superfamily protein	1139046	1140467	+	1422		2480	2442	70.818	2330	2305	71.6595	3057	3030	65.0754	69.1843		6	11	0.244597	40	41	1.2523	37	38	0.801816	0.766238		0.0110753
AM747720	BCAL1052	conserved hypothetical protein	1140471	1141355	+	885		433	296	16.8533	438	336	19.2274	731	601	22.8809	19.6539		13	12	0.577961	21	13	0.844615	26	19	0.773005	0.73186		0.0372374
AM747720	BCAL1053	putative membrane protein	1141352	1142401	+	1050		283	277	10.9119	349	348	14.5937	671	686	19.6473	15.051		7	7	0.272797	24	26	1.0469	27	29	0.810796	0.710164		0.0471838
AM747720	BCAL1054	putative lipoprotein	1142523	1143044	+	522		552	575	44.1728	721	732	61.1954	545	549	31.861	45.7431		122	120	9.4852	15	14	1.22138	20	25	1.31055	4.00571		0.0875698
AM747720	BCAL1055	histidine transport system permease protein	1143412	1144101	+	690		273	274	16.2196	2081	2189	136.051	326	325	14.3432	55.538		29	31	1.77911	112	111	7.10525	115	116	5.08951	4.65796		0.0838698
AM747720	BCAL1056	histidine transport system permease protein	1144098	1144811	+	714		195	273	13.4106	2326	2656	153.401	468	601	22.7611	63.191		7	11	0.515793	25	19	1.35481	26	30	1.19235	1.02098		0.0161571
AM747720	BCAL1057	histidine ABC transporter ATP-binding protein	1144832	1145632	+	801		1154	1126	58.2376	9214	9005	500.052	2404	2411	91.3854	216.558		33	33	1.68583	29	30	1.61936	14	15	0.5504	1.28519		0.00593463
AM747720	BCAL1058	AraC family regulatory protein	1145664	1146695	+	1032		1004	910	37.9458	7991	7092	321.315	2472	2270	69.8546	143.039		14	19	0.654238	65	65	2.76941	77	77	2.26858	1.89741		0.013265
AM747720	BCAL1059	succinylornithine transaminase	1147734	1148927	+	1194		3865	3875	132.629	14940	15184	554.666	5542	5580	141.609	276.301		1	4	0.0856776	67	67	2.46731	32	36	0.8658	1.1396		0.00412447
AM747720	BCAL1060	putative arginine N-succinyltransferase, alpha chain	1148958	1150025	+	1068		1308	1156	47.2031	8722	8094	346.158	2937	2752	80.98	158.114		34	32	1.26437	11	11	0.452871	18	23	0.583614	0.766952		0.00485063
AM747720	BCAL1061	putative arginine N-succinyltransferase, beta chain	1150022	1151053	+	1032		948	927	37.1726	8328	8171	351.481	2756	2752	81.1385	156.597		10	12	0.436159	44	56	2.13031	44	48	1.35525	1.30724		0.0083478
AM747720	BCAL1062	succinylglutamic semialdehyde dehydrogenase	1151061	1152524	+	1464		955	940	26.4831	10218	10206	306.707	4291	4343	89.6569	140.949		7	9	0.223604	31	31	0.931052	16	18	0.353062	0.502573		0.00356564
AM747720	BCAL1063	succinylarginine dihydrolase	1152539	1153879	+	1341		975	930	29.0648	9099	8580	289.836	4921	4697	109.036	142.646		16	17	0.503485	26	28	0.885296	14	19	0.374109	0.58763		0.00411951
AM747720	BCAL1064	putative succinylglutamate desuccinylase	1153887	1154930	+	1044		280	230	9.99473	2309	1977	90.2558	1709	1515	46.947	49.0658		53	39	1.80297	15	19	0.715981	30	38	0.990196	1.16972		0.0238397
AM747720	BCAL1065	periplasmic solute-binding protein	1155286	1156080	+	795		2559	2500	130.196	10921	10909	603.684	4908	4836	186.33	306.737		277	244	13.4082	106	86	5.30955	206	157	6.94148	8.55309		0.0278841
AM747720	BCAL1066	putative integrase	1156157	1156993	-	837		2132	1945	99.6591	1970	1833	99.8905	3093	2917	109.16	102.903		123	104	5.54884	1433	1231	69.9733	685	618	23.6664	33.0628		0.321301
AM747720	BCAL1067	putative transposase	1156993	1157520	-	528		1070	1102	84.1642	1211	1208	100.722	1475	1503	85.744	90.2101		4	8	0.464996	236	220	18.9869	176	167	9.87582	9.77591		0.108368
AM747720	BCAL1068	conserved hypothetical protein	1157624	1159135	-	1512		763	717	20.0268	753	708	21.2433	1088	1026	21.2552	20.8418		330	407	9.9728	43	38	1.17776	43	42	0.854634	4.00173		0.192005
AM747720	BCAL1069	putative cyclic-di-GMP signaling protein	1159161	1160903	-	1743		1430	1293	31.9633	1473	1308	35.0774	1519	1418	25.6165	30.8857		219	154	4.37837	277	348	7.88326	426	503	8.10273	6.78812		0.219782
AM747720	BCAL1070	putative redoxin protein	1161182	1161730	+	549		1413	1341	102.634	994	971	78.6889	1590	1553	87.0332	89.4522		448	401	31.64	394	298	27.7113	452	396	23.4821	27.6111		0.308669
AM747720	BCAL1071	NAD dependent epimerase/dehydratase family protein	1161816	1162445	-	630		2804	2818	182.579	3479	3532	244.66	2326	2370	113.318	180.186		57	58	3.73473	363	326	24.0437	822	769	38.3922	22.0569		0.122412
AM747720	BCAL1072	conserved hypothetical protein	1162714	1164189	+	1476		1498	1457	40.9612	1479	1464	43.8356	1967	1960	40.4471	41.748		227	225	6.26547	70	72	2.11507	119	125	2.51314	3.63123		0.0869797
AM747720	BCAL1073	glyoxalase/bleomycin resistance protein/dioxygenase superfamily protein	1164290	1164673	-	384		273	259	28.3454	224	226	25.7635	268	261	20.9429	25.0173		1	1	0.106561	239	226	26.6223	534	541	42.5589	23.0959		0.923199
AM747720	BCAL1074	isoquinoline 1-oxidoreductase alpha subunit	1164925	1165365	+	441		64	48	5.19614	71	52	6.13183	182	147	11.3415	7.55649		26	30	2.59807	2	1	0.149557	2	3	0.172363	0.97333		0.128807
AM747720	BCAL1075	putative isoquinoline 1-oxidoreductase beta subunit	1165349	1167553	+	2205		47	53	0.927882	71	73	1.43574	123	120	1.67537	1.34633		4	6	0.0927882	18	19	0.368907	22	28	0.344726	0.268807		0.199659
AM747720	BCAL1076	putative exported protein	1167642	1168730	+	1089		57	68	2.34846	80	91	3.45217	64	80	2.01024	2.60362		5	7	0.225452	13	14	0.545079	21	21	0.586319	0.452284		0.173713
AM747720	BCAL1077	AraC family regulatory protein	1168762	1169724	+	963		110	100	4.46164	120	98	4.97684	151	131	4.4518	4.63009		10	9	0.403672	3	2	0.114148	20	19	0.615675	0.377831		0.0816034
AM747720	BCAL1078	conserved hypothetical protein	1169702	1170397	+	696		45	38	2.43989	31	27	1.83207	65	69	2.9269	2.39962		117	124	7.0845	14	13	0.85286	65	64	2.81769	3.58502		1.49399
AM747720	BCAL1079	multidrug resistance protein MdtC	1170559	1173867	-	3309		884	882	10.9193	834	811	10.9293	2297	2255	20.9131	14.2539		70	75	0.896546	165	169	2.21908	223	225	2.05823	1.72462		0.120993
AM747720	BCAL1080	multidrug resistance protein MdtB	1173871	1176990	-	3120		1054	1056	13.8366	1011	1003	14.1915	2573	2589	25.1522	17.7268		17	23	0.262305	87	94	1.2754	92	96	0.916044	0.817917		0.0461402
AM747720	BCAL1081	multidrug resistance protein MdtA precursor	1177006	1178379	-	1374		454	449	13.4463	509	494	16.0486	1218	1192	26.6651	18.72		43	49	1.36994	35	35	1.12004	31	35	0.730247	1.07341		0.0573403
AM747720	BCAL1082	IclR family regulatory protein (pseudogene)	1178635	1179459	-	825		2293	1949	105.201	2260	2024	114.161	3403	3061	119.113	112.825		175	168	8.50632	43	47	2.39835	36	39	1.38204	4.09557		0.0363002
AM747720	BCAL1083	putative exported alkaline phosphatase	1180100	1182064	-	1965		83	82	1.718	77	89	1.85724	133	143	2.1353	1.90351		32	30	0.645551	311	299	6.82481	2533	2324	37.5767	15.0157		7.8884
AM747720	BCAL1084	putative ammonium transporter protein	1182224	1183417	-	1194		14	17	0.531201	26	26	0.957464	34	45	1.00586	0.831507		5	8	0.222762	46	49	1.74921	79	65	1.83346	1.26848		1.52552
AM747720	BCAL1085	putative membrane protein	1183671	1184006	-	336		4	4	0.487138	8	10	1.17776	6	11	0.76917	0.811356		5	5	0.608923	3	3	0.392586	7	8	0.67868	0.560063		0.69028
AM747720	BCAL1086	putative lipoprotein	1184196	1184624	+	429		391	465	40.8242	486	555	53.3478	602	705	46.316	46.8294		69	44	5.38918	4	3	0.358727	9	12	0.744175	2.16403		0.0462109
AM747720	BCAL1087	putative transcriptional regulator	1184715	1185170	+	456		427	351	34.9073	495	419	44.0661	846	767	53.7752	44.2496		35	24	2.64721	63	40	4.96587	106	71	5.90094	4.50468		0.101802
AM747720	BCAL1088	putative exported protein	1185328	1185969	+	642		66	67	4.23856	61	58	4.07507	145	139	6.72506	5.0129		42	41	2.64512	41	32	2.49983	86	75	3.81245	2.9858		0.595623
AM747720	BCAL1089	AnsC family regulatory protein	1186216	1186686	+	471		207	204	17.8535	166	163	15.3567	139	141	9.03754	14.0826		45	46	3.95296	60	59	5.55456	90	90	5.80984	5.10579		0.362561
AM747720	BCAL1090	ABC transporter ATP-binding protein	1186717	1187490	-	774		59	54	2.98703	73	76	4.23222	191	183	7.34587	4.85504		32	33	1.7182	65	68	3.77776	92	99	3.7515	3.08249		0.634904
AM747720	BCAL1091	ABC transporter membrane protein	1187495	1189195	-	1701		87	80	2.00869	114	92	2.66248	325	288	5.47859	3.38326		15	16	0.372871	44	43	1.12445	72	70	1.2691	0.92214		0.27256
AM747720	BCAL1092	ABC transporter extracellular solute-binding protein	1189185	1190228	-	1044		273	269	10.6219	337	329	14.0248	852	859	24.9151	16.5206		3	5	0.15678	18	19	0.779156	17	19	0.524222	0.486719		0.0294614
AM747720	BCAL1093	putative membrane protein	1190473	1190634	+	162		192	212	51.0232	221	248	63.6475	109	131	22.5221	45.7309		105	95	25.259	21	16	5.02123	31	26	5.349	11.8764		0.259702
AM747720	BCAL1094	putative amino acid transport system, membrane protein	1190783	1192150	-	1368		163	170	4.98035	728	738	23.5598	1128	1159	25.4152	17.9851		114	122	3.52962	200	184	6.17118	245	221	5.1786	4.9598		0.275773
AM747720	BCAL1095	putative membrane protein	1192450	1194741	-	2292		1136	1124	20.1742	1202	1159	22.6467	1738	1709	22.8633	21.8947		54	64	1.05334	110	109	2.10065	117	126	1.61178	1.58859		0.0725557
AM747720	BCAL1096	putative exodeoxyribonuclease V gamma chain	1194899	1198261	+	3363		1659	1728	20.6058	1732	1770	22.8935	2639	2733	24.2841	22.5945		42	48	0.547542	84	88	1.12441	105	115	0.994509	0.88882		0.0393379
AM747720	BCAL1097	putative exodeoxyribonuclease V beta chain	1198258	1201965	+	3708		1735	1647	18.661	1810	1741	21.054	4247	4107	34.2506	24.6552		14	21	0.193121	73	72	0.859709	73	71	0.590385	0.547739		0.022216
AM747720	BCAL1098	putative exodeoxyribonuclease V alpha chain	1201962	1204271	+	2310		649	634	11.3636	667	640	12.439	1809	1753	23.442	15.7482		19	15	0.30114	25	29	0.513931	49	54	0.677857	0.497643		0.0315999
AM747720	BCAL1099	putative release factor	1204268	1204672	+	405		266	307	28.9468	261	314	31.213	685	761	54.2783	38.1461		476	447	46.6281	34	22	3.03988	125	93	8.18303	19.2837		0.505522
AM747720	BCAL1100	putative diguanylate phosphodiesterase	1204733	1206076	-	1344		490	496	15.0099	572	563	18.5661	1104	1099	24.9189	19.4983		52	51	1.56798	439	426	14.1495	1267	1176	27.6336	14.4503		0.741108
AM747720	BCAL1101	putative membrane protein	1206520	1207446	-	927		386	372	16.7298	509	472	23.2655	546	544	17.8756	19.2903		14	8	0.485562	47	45	2.18188	117	109	3.70631	2.12458		0.110137
AM747720	BCAL1102	putative lipoprotein	1207594	1207914	-	321		336	360	44.3614	291	301	40.5453	342	355	33.0096	39.3054		7	6	0.82859	9	10	1.30128	27	25	2.4627	1.53086		0.0389477
AM747720	BCAL1103	putative OsmB-like lipoprotein	1208065	1208277	-	213		279	281	53.791	357	355	73.4892	372	384	53.9579	60.4127		66	57	11.8148	8	7	1.54823	14	11	1.78432	5.04912		0.0835771
AM747720	BCAL1104	thiamine biosynthesis protein	1208523	1210454	-	1932		3916	3718	80.8438	3336	3102	73.26	3853	3718	59.5743	71.226		3	3	0.0635398	77	63	1.5931	95	88	1.43998	1.03221		0.014492
AM747720	BCALr1104	misc_RNA, TPP riboswitch	1210530	1210646	-	117		256	454	124.158	476	691	219.285	287	432	93.4234	145.622		19	18	6.47019	5	5	1.87905	7	8	1.94903	3.43276		0.0235731
AM747720	BCAL1105	putative exported protein	1210916	1211173	+	258		1229	1311	201.426	497	530	87.5133	689	757	85.2043	124.715		14	16	2.37905	12	11	1.95989	10	10	1.17848	1.83914		0.0147468
AM747720	BCAL1106	cytochrome b561 family protein	1211250	1211882	+	633		668	461	36.4915	310	214	18.1991	407	289	16.7155	23.802		88	79	5.39777	9	10	0.659893	24	19	1.03271	2.36346		0.0992964
AM747720	BCAL1107	putative oxidoreductase	1211912	1212700	+	789		417	384	20.771	153	154	8.5543	232	232	8.94034	12.7552		89	68	4.07122	102	85	5.2106	111	96	3.98847	4.42343		0.346794
AM747720	BCAL1108	putative DNA-binding protein, antitoxin	1212735	1213016	-	282		98	75	12.5516	99	81	14.0329	139	112	13.5312	13.3719		35	28	4.57081	41	32	5.69111	71	66	7.38558	5.8825		0.439915
AM747720	BCAL1109	phage derived protein, Gp49-like, toxin	1213013	1213366	-	354		130	135	15.316	116	128	15.1534	154	157	13.3558	14.6084		21	29	2.8898	14	11	1.5526	32	32	2.74846	2.39696		0.164081
AM747720	BCAL1110	putative membrane protein	1213859	1215034	+	1176		59	43	1.77457	129	87	4.03803	129	101	2.97326	2.92862		9	9	0.31316	40	43	1.55165	130	133	3.39986	1.75489		0.59922
AM747720	BCAL1111	Major Facilitator Superfamily protein	1215056	1216255	-	1200		62	60	2.08008	110	103	3.90231	226	208	5.49821	3.82687		21	31	0.886592	13	13	0.476338	26	27	0.67144	0.678123		0.177201
AM747720	BCAL1112	putative phosphodiesterase	1216430	1217254	-	825		134	145	6.91913	140	149	7.70136	180	212	7.22346	7.28132		51	49	2.47998	35	42	2.05192	37	41	1.43732	1.98974		0.273266
AM747720	BCAL1113	ABC transporter ATP-binding protein	1217339	1218370	-	1032		12	13	0.495635	8	5	0.276941	20	23	0.633434	0.46867		22	23	0.892143	41	36	1.64034	48	48	1.41418	1.31555		2.807
AM747720	BCAL1114	putative ABC transport system, membrane protein	1218384	1219232	-	849		4	4	0.19279	8	9	0.440215	9	20	0.519282	0.384095		19	20	0.93985	16	20	0.932219	30	29	1.05647	0.97618		2.5415
AM747720	BCAL1115	putative ABC transport system, membrane protein	1219297	1220121	-	825		7	7	0.347197	17	20	0.985987	12	13	0.46068	0.597954		11	11	0.545595	25	26	1.35906	28	33	1.12406	1.00957		1.68838
AM747720	BCAL1116	extracellular solute-binding protein	1220139	1221167	-	1029		16	16	0.636262	29	33	1.32465	46	46	1.35921	1.1067		16	19	0.695912	15	18	0.705053	33	34	0.989857	0.796941		0.720102
AM747720	BCAL1117	LacI family regulatory protein	1221242	1222267	-	1026		148	80	4.54662	232	148	8.14253	268	192	6.8159	6.50169		19	20	0.777712	11	13	0.514265	12	15	0.400064	0.564014		0.0867488
AM747720	BCALr1117	misc_RNA, Group I catalytic intron	1222597	1222888	+	292		3820	3782	532.656	3880	3843	581.469	3459	3440	359.183	491.103		137	134	18.9884	30	30	4.51743	42	36	4.06092	9.18891		0.0187108
AM747720	BCAL1118	putative integrase	1223099	1224301	+	1203		2160	1983	70.4613	3904	3624	137.574	3909	3690	96.0293	101.355		356	358	12.1432	155	145	5.4825	146	131	3.50048	7.04207		0.0694793
AM747720	BCAL1119	conserved hypothetical protein	1224368	1225225	+	858		721	642	32.502	980	891	47.9413	1237	1152	42.3294	40.9242		7	15	0.52461	407	398	20.6268	404	406	14.3519	11.8345		0.28918
AM747720	BCAL1120	conserved hypothetical protein	1225499	1225702	+	204		195	186	38.2117	127	126	27.2655	167	156	24.0705	29.8492		23	16	3.91143	8	9	1.83207	14	17	2.31017	2.68456		0.0899373
AM747720	BCAL1121	hypothetical protein	1225706	1226032	+	327		326	283	38.104	181	152	22.3882	241	212	21.0602	27.1842		162	155	19.8341	19	16	2.35312	13	7	0.929812	7.70568		0.283462
AM747720	BCAL1122	conserved hypothetical protein	1226078	1227535	+	1458		626	610	17.3445	460	456	13.8121	535	529	11.0942	14.0836		26	24	0.701639	158	156	4.73473	123	120	2.53374	2.6567		0.188638
AM747720	BCAL1123	putative exported protein	1227532	1227840	+	309		13	5	1.19183	16	10	1.84986	16	11	1.32837	1.45669		65	63	8.47526	17	18	2.49019	7	8	0.737982	3.90114		2.6781
AM747720	BCAL1124	conserved hypothetical protein	1228249	1229448	+	1200		226	233	7.82588	127	142	4.92827	140	156	3.74993	5.50136		58	64	2.08008	91	82	3.16948	133	113	3.1165	2.78869		0.506909
AM747720	BCAL1124a-1	conserved hypothetical protein (pseudogene)	1229910	1230077	-	168		134	118	30.6897	415	405	107.307	623	604	111.032	83.0096		23012	22550	5548.75	43	36	10.3381	41	50	8.23465	1855.77		22.3561
AM747720	BCAL1125	putative transposase	1230090	1230907	-	818		4498	3671	204.323	6674	5604	329.988	9116	7938	316.946	283.752		84	136	5.50264	34157	34079	1833.93	36640	36068	1351.27	1063.57		3.74823
AM747720	BCAL1124a-2	conserved hypothetical protein (pseudogene)	1230995	1231777	-	783		4241	4437	226.756	8396	8861	484.537	11414	11996	454.52	388.604		402	393	20.7734	132	212	9.65873	113	224	6.54306	12.3251		0.0317162
AM747720	BCAL1127	conserved hypothetical protein, toxin	1231981	1232850	-	870		1773	1464	76.1246	1775	1593	85.1091	1526	1394	51.0242	70.7527		37	29	1.55212	438	434	22.0354	639	643	22.4017	15.3297		0.216667
AM747720	BCAL1128	putative DNA-binding protein, antitoxin	1232843	1233166	-	324		1739	1881	228.594	1313	1418	185.31	1326	1407	128.235	180.713		823	954	112.213	47	40	5.90334	47	37	3.94137	40.686		0.225141
AM747720	BCAL1129	hypothetical protein	1233202	1233489	-	288		75	200	19.5363	78	123	15.3436	86	135	11.6657	15.5152		426	437	61.3084	1163	1286	186.947	1386	1562	155.614	134.623		8.67686
AM747720	BCAL1130	conserved hypothetical protein	1233593	1234837	+	1245		2904	2812	93.9343	3462	3361	120.484	4097	3985	98.6875	104.369		12	16	0.46014	408	420	14.6212	339	360	8.53534	7.87224		0.0754273
AM747720	BCAL1131	conserved hypothetical protein	1234838	1235308	+	471		733	710	62.6826	915	859	82.8049	983	927	61.6489	69.0455		27	26	2.30227	18	18	1.68037	18	12	0.968307	1.65032		0.0239019
AM747720	BCAL1132-1	conserved hypothetical protein (pseudogene)	1235376	1235658	+	283		432	456	64.199	479	471	73.8007	429	482	48.9378	62.3125		23098	22708	3311.6	39	41	6.2148	51	47	5.26444	1107.69		17.7764
AM747720	BCAL1133	putative transposase (pseudogene)	1235668	1236485	-	818		4424	3617	201.121	6465	5447	320.151	8803	7686	306.446	275.906		335	314	16.2328	34272	34232	1841.14	36737	36278	1356.97	1071.45		3.88338
AM747720	BCAL1132-2	conserved hypothetical protein (pseudogene)	1236576	1237057	+	482		97	79	7.4708	165	148	14.2765	150	139	9.11515	10.2875		113	100	9.04137	283	277	25.5426	280	262	17.0948	17.2263		1.67449
AM747720	BCAL1138	conserved hypothetical protein	1237519	1238112	-	594		667	677	46.2929	711	728	53.2596	631	648	32.7338	44.0954		87	84	5.88994	89	80	6.25495	95	89	4.70917	5.61802		0.127406
AM747720	BCAL1139	putative hydrolase	1238251	1239141	-	891		191	186	8.65695	158	159	7.82177	267	254	8.88941	8.45604		240	246	11.1599	73	77	3.70115	72	75	2.50814	5.78973		0.684685
AM747720	BCAL1140	AraC family regulatory protein (fragment)	1239202	1240122	-	921		68	73	3.13228	77	76	3.6522	89	92	2.98766	3.25738		42	35	1.71054	178	178	8.49794	187	190	6.22293	5.47713		1.68145
AM747720	BCAL1141	putative transposase	1240206	1240472	+	267		205	194	30.5748	176	169	28.4074	236	220	25.9637	28.3153		315	282	45.7472	38	29	5.5168	61	51	6.37705	19.2137		0.678562
AM747720	BCAL1142	putative transposase	1240505	1241335	+	831		1158	1676	69.7751	852	1192	54.0758	1168	1601	50.6565	58.1691		393	393	19.3519	283	275	14.7624	354	341	12.7144	15.6096		0.268348
AM747720	BCAL1143	putative transposase (fragment)	1241383	1241745	+	363		942	710	93.1118	643	501	69.2856	868	697	65.5421	75.9798		49	54	5.8054	170	168	20.4707	242	241	20.228	15.5014		0.20402
AM747720	BCAL1143a	putative dehydrogenase (fragment)	1242408	1242523	+	116		398	306	124.17	294	232	99.6899	518	422	123.192	115.684		74	79	26.9858	27	31	10.9924	36	40	9.96021	15.9795		0.13813
AM747720	BCAL1144	hypothetical protein	1242681	1243580	+	900		1704	1634	75.8831	1307	1240	62.2171	1456	1362	47.6005	61.9002		440	401	19.1186	107	108	5.25193	133	142	4.64519	9.67189		0.15625
AM747720	BCAL1145	putative membrane protein	1243658	1245031	+	1374		692	673	20.3258	501	477	15.6486	681	680	15.0586	17.011		121	119	3.57377	451	417	13.8885	480	454	10.3341	9.26547		0.544675
AM747720	BCAL1146	AraC family regulatory protein	1245111	1246493	-	1383		2073	1868	58.3023	1248	1146	38.0562	1263	1152	26.5465	40.9683		62	76	2.04154	142	137	4.43512	135	130	2.91297	3.12988		0.0763975
AM747720	BCAL1147	glycosyltransferase	1246928	1248049	+	1122		309	316	11.397	232	245	9.3465	228	263	6.65275	9.13207		23	23	0.838816	44	48	1.80268	44	59	1.39559	1.34569		0.147359
AM747720	BCAL1148	putative polysaccharide deacetylase	1248046	1248807	+	762		181	192	10.0151	145	151	8.54004	225	226	8.99776	9.1843		39	43	2.20171	18	14	0.923248	29	30	1.17709	1.43402		0.156138
AM747720	BCAL1149	putative membrane protein	1248804	1250606	+	1803		268	267	6.07099	220	229	5.47487	336	334	5.64927	5.73171		34	37	0.805683	54	53	1.3047	64	67	1.10456	1.07165		0.186968
AM747720	BCAL1150	AraC family regulatory protein	1250917	1252008	+	1092		324	316	11.9911	274	267	10.8918	316	318	8.82632	10.5697		342	324	12.4782	44	34	1.57035	51	49	1.39216	5.14691		0.486949
AM747720	BCAL1151	putative short-chain dehydrogenase	1252017	1252754	-	738		62	67	3.57631	52	50	3.03856	63	66	2.65733	3.09073		189	180	10.2299	355	346	20.8826	512	516	21.1763	17.4296		5.63931
AM747720	BCAL1152	putative exported protein	1252797	1253699	-	903		27	31	1.31414	34	36	1.70425	60	57	1.96975	1.66271		155	157	7.06917	198	199	9.66554	315	294	10.2528	8.99584		5.41033
AM747720	BCAL1153	putative salicylaldehdye/benzaldehyde dehydrogenase	1253723	1255252	-	1530		113	114	3.03554	79	83	2.32781	96	105	1.99718	2.45351		141	127	3.58381	138	140	3.99463	148	146	2.92125	3.4999		1.42649
AM747720	BCAL1154	putative outer membrane porin	1255534	1256628	-	1095		77	77	2.87745	82	86	3.37302	81	87	2.33243	2.86097		56	59	2.14875	185	172	7.16766	169	165	4.63709	4.65116		1.62573
AM747720	BCAL1155	putative maleate cis-trans isomerase	1256839	1257591	-	753		17	17	0.923816	25	26	1.48901	29	31	1.21135	1.20806		16	17	0.896645	52	55	3.12401	58	62	2.4227	2.14778		1.77788
AM747720	BCAL1156	putative 4-hydroxybenzoate transporter	1257623	1258993	-	1371		14	21	0.522315	12	19	0.497104	23	31	0.598783	0.5394		18	21	0.582008	27	30	0.914031	31	30	0.676403	0.724147		1.3425
AM747720	BCAL1157	putative monooxygenase	1259005	1260144	-	1140		20	18	0.681994	14	11	0.482124	28	27	0.73345	0.632523		3	3	0.107683	19	19	0.732828	15	16	0.413399	0.41797		0.660799
AM747720	BCAL1158	putative thioesterase	1260156	1260638	-	483		28	25	2.24507	23	23	2.09379	34	33	2.10883	2.14923		19	19	1.60967	2	3	0.227586	2	4	0.18885	0.67537		0.314238
AM747720	BCAL1159	putative 2,3-dihydroxybenzoate-AMP ligase	1260635	1262302	-	1668		43	54	1.18981	45	49	1.23895	82	86	1.53118	1.31998		6	10	0.196257	21	24	0.593116	17	17	0.309882	0.366418		0.277594
AM747720	BCAL1160	glyoxalase/bleomycin resistance protein/dioxygenase superfamily protein	1262324	1263205	-	882		35	34	1.6006	39	37	1.89439	67	65	2.27519	1.92339		44	45	2.06454	5	5	0.249261	4	9	0.224072	0.845957		0.439826
AM747720	BCAL1161	conserved hypothetical protein	1263269	1264552	-	1284		155	152	4.89187	156	147	5.18801	279	269	6.48826	5.52271		5	11	0.254951	36	39	1.28416	27	29	0.663034	0.734049		0.132914
AM747720	BCAL1162	TetR family regulatory protein	1264682	1265407	-	726		395	389	22.0943	478	469	28.6772	430	433	18.0712	22.9476		10	10	0.563631	8	8	0.484514	13	11	0.50256	0.516902		0.0225253
AM747720	BCAL1162a	putative transposase	1267171	1267554	+	384		654	745	74.5398	629	728	77.6912	810	937	69.1631	73.798		20	17	1.97139	23	17	2.29009	28	24	2.05866	2.10671		0.028547
AM747720	BCAL1163	putative transposase	1267551	1267889	+	339		468	383	51.3608	441	374	52.8544	664	577	55.6525	53.2892		1172	1000	131.088	35	31	4.28023	49	45	4.21542	46.5278		0.873117
AM747720	BCAL1164	putative transposase	1267953	1269506	+	1554		3322	3307	87.2767	2741	2691	76.8479	2596	2569	50.528	71.5509		292	293	7.70205	1480	1333	39.7962	2266	2043	42.154	29.8841		0.417662
AM747720	BCAL1165	conserved hypothetical protein	1270536	1273043	+	2508		5764	5767	94.0678	2919	2918	51.1665	3409	3437	41.4975	62.2439		155	149	2.47998	294	304	5.242	453	457	5.51603	4.41267		0.0708932
AM747720	BCAL1166	conserved hypothetical protein	1273104	1275986	+	2883		3343	3251	46.7957	2356	2283	35.3755	3808	3785	40.0389	40.7367		60	63	0.872895	128	119	1.88354	191	181	1.9616	1.57268		0.038606
AM747720	BCAL1167	putative exported protein	1275996	1276532	+	537		506	528	39.3956	322	336	26.9386	526	535	30.0368	32.1237		38	29	2.55271	36	35	2.90675	49	50	2.80268	2.75405		0.0857327
AM747720	BCAL1168	conserved hypothetical protein	1276545	1276796	+	252		315	351	54.0723	266	269	46.6742	362	384	45.004	48.5835		131	118	20.2162	51	39	7.85173	62	44	6.39467	11.4875		0.23645
AM747720	BCAL1169-1	conserved hypothetical protein (pseudogene)	1276865	1277061	+	197		475	415	92.4326	334	302	70.9764	415	388	61.9672	75.1254		972	755	179.361	100	92	21.4269	123	120	18.7522	73.18		0.974104
AM747720	BCAL1170	transposase	1277109	1277972	-	864		9476	8206	418.716	9660	8680	466.669	11519	10343	384.671	423.352		38	47	2.01283	1296	1114	61.3235	2042	1786	67.3552	43.5638		0.102902
AM747720	BCAL1171	transposase	1277966	1278229	-	264		7031	7431	1120.79	6415	7069	1122.89	7483	8057	894.87	1046.19		63	65	9.91991	123	126	20.7357	119	131	14.3962	15.0173		0.0143543
AM747720	BCAL1169-2	conserved hypothetical protein (pseudogene)	1278302	1278581	+	280		211	194	29.5936	248	224	37.0602	405	360	41.5352	36.063		1231	1235	180.192	81	87	13.1909	116	130	13.3564	68.9133		1.91091
AM747720	BCAL1172	conserved hypothetical protein	1278691	1280463	+	1773		996	1021	23.2755	738	767	18.6617	886	912	15.4168	19.118		491	418	10.4895	1006	992	24.7748	1369	1365	23.4424	19.5689		1.02359
AM747720	BCAL1173	putative transposase	1280799	1282370	-	1572		10230	9975	262.971	8002	7804	221.051	7024	6901	134.665	206.229		22	24	0.598697	518	461	13.6916	1049	925	19.0901	11.1268		0.0539535
AM747720	BCAL1174	putative transposase	1282422	1282769	-	348		1132	1047	128.109	786	671	92.0457	1217	1056	99.2963	106.484		1280	1502	163.561	44	43	5.49621	37	36	3.18901	57.4154		0.539194
AM747720	BCAL1175	putative transposase	1282766	1283161	-	396		1588	1632	166.365	1282	1257	140.958	2075	2047	158.243	155.189		74	66	7.23326	1407	1606	167.274	1024	1178	84.5347	86.3472		0.5564
AM747720	BCAL1176	putative fusaric acid resistance transport protein	1283421	1284362	-	942		483	486	21.0462	385	406	18.4607	609	624	19.8987	19.8019		17	20	0.803623	66	56	2.84729	109	94	3.27611	2.30901		0.116605
AM747720	BCAL1176a	hypothetical protein	1284365	1284568	-	204		86	70	15.6457	71	73	15.5187	124	116	17.8852	16.3499		373	375	75.0193	14	19	3.55637	12	15	2.01209	26.8626		1.64298
AM747720	BCAL1177	putative fusaric acid resistance transporter protein	1284579	1286774	-	2196		608	611	11.3572	507	508	10.1615	779	783	10.8134	10.7774		513	504	9.47524	335	330	6.65752	411	412	5.69745	7.27674		0.675187
AM747720	BCAL1178	putative fusaric acid resistance outer membrane efflux protein	1286844	1288304	-	1461		163	153	4.42526	124	116	3.61147	140	140	2.91354	3.65009		74	88	2.26864	320	323	9.67574	398	390	8.19953	6.71464		1.83958
AM747720	BCAL1179	LysR family regulatory protein	1288301	1289314	-	1014		652	630	25.8673	513	475	21.4211	571	521	16.3718	21.2201		491	459	19.1685	90	89	3.88095	112	123	3.52324	8.85755		0.417413
AM747720	BCAL1180	LysR family regulatory protein	1289489	1290394	-	906		254	257	11.5397	391	387	18.8788	760	724	24.9011	18.4399		386	373	17.1402	524	509	25.0666	572	567	19.1121	20.4396		1.10845
AM747720	BCAL1181	putative glycerate kinase	1290608	1291765	-	1158		862	812	29.5766	1375	1265	50.1209	3791	3386	94.2209	57.9728		54	56	1.9435	355	337	13.1377	451	458	11.9335	9.00492		0.15533
AM747720	BCAL1182	TetR family regulatory protein	1291883	1292545	-	663		10673	9425	620.213	10934	9711	684.581	33672	30143	1463.26	922.685		30	30	1.85157	86	88	5.76978	142	149	6.67256	4.76463		0.00516388
AM747720	BCAL1183	aldehyde dehydrogenase family protein	1292889	1294247	+	1359		2126	2146	64.3152	1784	1816	58.238	2647	2715	59.9819	60.845		52	48	1.5055	46	38	1.35889	57	59	1.29763	1.38734		0.0228012
AM747720	BCAL1184	conserved hypothetical protein	1294340	1294714	+	375		602	575	64.2165	557	515	62.8473	832	789	65.715	64.2596		936	934	102.026	61	68	7.56279	89	89	7.21608	38.935		0.605902
AM747720	BCAL1185	putative oxidoreductase	1294755	1296593	+	1839		1742	1671	37.9714	1555	1540	37	2219	2168	36.2659	37.0791		286	284	6.34154	655	636	15.4336	710	697	11.6312	11.1355		0.300316
AM747720	BCAL1186	putative oxidoreductase	1297008	1298159	+	1152		1601	1644	57.632	1550	1551	59.1797	1928	1950	51.1762	55.996		145	136	4.99063	535	527	20.2673	450	460	12.0089	12.4223		0.221842
AM747720	BCAL1187	conserved hypothetical protein	1298163	1299326	+	1164		2234	2179	77.568	1994	1963	74.7371	2459	2453	64.1532	72.1528		341	354	12.2161	155	162	5.98728	165	166	4.32303	7.50881		0.104068
AM747720	BCAL1188	putative 3-dehydroshikimate dehydratase	1299326	1300171	+	846		1062	1050	51.077	1062	1018	54.0526	1262	1240	44.9604	50.03		225	228	10.9554	281	283	14.6566	358	375	13.1718	12.9279		0.258404
AM747720	BCAL1189	putative exported protein	1300375	1300725	-	351		104	108	12.3575	68	65	8.33044	79	88	7.23306	9.307		275	297	33.3419	194	202	24.8034	245	251	21.4826	26.5426		2.8519
AM747720	BCAL1190	putative lipoprotein	1300822	1301139	-	318		26	32	3.73166	16	24	2.76539	25	29	2.58154	3.0262		455	376	53.4657	266	294	38.7154	302	298	28.6838	40.2883		13.3132
AM747720	BCAL1191	putative O-antigen acetylase	1301322	1303331	-	2010		38	38	0.773605	39	46	0.929707	57	63	0.907607	0.870306		11	5	0.162864	406	358	8.35643	503	465	7.32137	5.28022		6.06708
AM747720	BCAL1192	putative DNA-binding protein	1303456	1303824	+	369		812	942	97.2534	712	804	90.3225	509	570	44.4537	77.3432		885	878	97.7524	9	7	0.953272	19	15	1.40077	33.3688		0.431438
AM747720	BCAL1193	conserved hypothetical protein	1303821	1304171	-	351		15	16	1.80699	15	15	1.87905	24	25	2.12228	1.9361		632	583	70.8224	811	797	100.717	631	644	55.2225	75.5873		39.0409
AM747720	BCAL1194	putative membrane protein	1304173	1304472	-	300		2	4	0.409196	1	1	0.146566	8	5	0.658772	0.404844		712	667	94.0469	566	503	78.3393	475	446	46.6714	73.0192		180.364
AM747720	BCAL1195	conserved hypothetical protein	1304575	1305381	-	807		34	34	1.724	23	20	1.17144	41	42	1.56357	1.48633		458	427	22.4373	670	643	35.7696	652	632	24.1882	27.4651		18.4784
AM747720	BCAL1196	putative membrane protein	1305448	1306539	-	1092		96	82	3.33502	106	94	4.02653	110	107	3.02099	3.46085		130	143	5.11495	527	496	20.5957	541	512	14.6595	13.4567		3.88827
AM747720	BCAL1197	conserved hypothetical protein	1306536	1307450	-	915		118	129	5.52303	83	93	4.22878	104	113	3.60538	4.4524		90	94	4.11432	157	150	7.37633	148	139	4.76841	5.41969		1.21725
AM747720	BCAL1198	conserved hypothetical protein	1307501	1307716	-	216		5	4	0.852492	2	1	0.305345	4	6	0.703816	0.620551		589	549	107.793	58	64	12.4174	46	54	7.03816	42.4161		68.3524
AM747720	BCAL1199	putative phage-related protein	1307728	1308723	-	996		16	15	0.636801	19	19	0.838779	30	26	0.854755	0.776778		43	43	1.76661	464	456	20.3073	562	554	17.034	13.036		16.7821
AM747720	BCAL1200	hypothetical protein	1308794	1308994	-	201		70	64	13.6399	88	75	17.8285	77	67	10.8913	14.1199		177	174	35.7283	47	48	10.3908	59	69	9.68115	18.6001		1.3173
AM747720	BCAL1201	conserved hypothetical protein	1308991	1309959	-	969		104	129	4.91964	107	130	5.3771	129	139	4.20459	4.83378		110	109	4.62404	176	169	7.82742	238	228	7.31097	6.58748		1.3628
AM747720	BCAL1202	putative membrane protein	1310052	1310483	-	432		57	50	5.06759	43	36	4.02038	73	68	4.9619	4.68329		86	109	9.23533	105	96	10.2291	113	117	8.09388	9.18609		1.96146
AM747720	BCAL1202A	hypothetical protein	1310476	1310670	-	195		29	28	5.98056	36	29	7.32828	34	38	5.6132	6.30735		200	169	38.7162	84	106	21.4211	95	117	16.5278	25.555		4.05163
AM747720	BCAL1203	conserved hypothetical protein	1310718	1311389	-	672		24	27	1.55275	31	36	2.19194	32	38	1.58359	1.77609		153	145	9.07295	209	169	12.3665	218	188	9.1848	10.2081		5.74749
AM747720	BCAL1204	putative helicase	1311831	1314635	+	2805		1988	1987	28.9938	1389	1422	22.0319	1489	1519	16.3026	22.4428		332	283	4.48584	169	158	2.56294	232	218	2.43889	3.16256		0.140916
AM747720	BCAL1205	short chain dehydrogenase	1315386	1316372	-	987		20	30	1.03646	24	29	1.18054	27	30	0.877952	1.03165		21	20	0.849901	299	267	12.6073	632	564	18.4216	10.6263		10.3002
AM747720	BCAL1207	dehydrogenase	1316527	1317531	-	1005		15	20	0.712531	8	14	0.48126	21	34	0.831974	0.675255		45	46	1.85258	25	30	1.20315	72	77	2.25389	1.76987		2.62105
AM747720	BCAL1208	putative membrane protein	1317635	1318063	-	429		1	5	0.286151	14	11	1.28117	9	12	0.744175	0.770498		22	23	2.14613	30	32	3.1773	54	56	3.89806	3.07383		3.98941
AM747720	BCAL1209	flavin oxidoreductase/NADH oxidase family protein	1318121	1319242	-	1122		65	66	2.3888	110	110	4.31075	111	110	2.99442	3.23132		20	24	0.802345	21	25	0.901339	49	53	1.38204	1.02857		0.318314
AM747720	BCAL1210	LysR family regulatory protein	1319399	1320298	+	900		1091	1115	50.1493	2343	2430	116.593	2284	2351	78.2925	81.6782		13	16	0.65926	25	23	1.17252	27	23	0.844579	0.892121		0.0109224
AM747720	BCAL1211	conserved hypothetical protein	1320448	1321074	+	627		674	635	42.7143	867	764	57.1886	1445	1355	67.8896	55.9309		63	50	3.68733	16	20	1.26229	11	18	0.703142	1.88425		0.033689
AM747720	BCAL1212	2-oxoisovalerate dehydrogenase alpha subunit	1321481	1322713	+	1233		3522	3511	116.702	3179	3168	113.169	3840	3880	95.1847	108.352		107	112	3.63398	58	52	1.96134	79	63	1.75081	2.44871		0.0225996
AM747720	BCAL1213	2-oxoisovalerate dehydrogenase beta subunit	1322752	1323756	+	1005		3071	2910	121.761	2924	2827	125.806	4565	4527	137.533	128.367		13	19	0.651456	107	108	4.70322	122	131	3.82708	3.06059		0.0238425
AM747720	BCAL1214	lipoamide acyltransferase component of branched-chain alpha-keto acid dehydrogenase complex	1323758	1325071	+	1314		2732	2485	81.232	2862	2698	93.0257	5083	4829	114.678	96.3118		11	15	0.404836	23	21	0.736174	28	42	0.80987	0.650294		0.00675197
AM747720	BCAL1215	dihydrolipoamide dehydrogenase	1325076	1326467	+	1392		1680	1537	47.2839	1817	1716	55.7992	4158	4000	89.0958	64.0596		34	31	0.955379	24	28	0.821273	24	30	0.589749	0.7888		0.0123135
AM747720	BCAL1216	conserved hypothetical protein	1326784	1327413	+	630		455	455	29.5531	567	552	39.0493	1046	959	48.3823	38.9949		185	166	11.399	103	71	6.072	127	104	5.57422	7.68175		0.196994
AM747720	BCAL1217	LysR family regulatory protein	1327441	1328358	-	918		308	311	13.7959	611	612	29.2892	470	475	15.6496	19.5782		51	49	2.22874	244	209	10.8487	449	391	13.9107	8.99606		0.459494
AM747720	BCAL1218	putative agmatinase	1328487	1329455	+	969		105	116	4.66627	192	193	8.73495	230	244	7.43648	6.9459		44	45	1.87918	60	54	2.58645	72	71	2.2435	2.23637		0.32197
AM747720	BCAL1219	putative acetyltransferase	1329448	1329912	+	465		100	109	9.19591	128	121	11.7725	155	154	10.1023	10.3569		34	31	2.85997	62	58	5.67351	51	52	3.36742	3.96697		0.383026
AM747720	BCAL1220	putative transport-related, membrane protein	1330415	1331845	+	1431		183	185	5.2615	576	565	17.5295	764	746	16.0417	12.9442		91	83	2.48778	36	35	1.09079	35	34	0.733031	1.4372		0.11103
AM747720	BCAL1221	putative porin	1331993	1333072	+	1080		10	15	0.473607	11	11	0.447839	17	22	0.548976	0.490141		2	3	0.0947213	205	181	7.85755	297	275	8.05165	5.33464		10.8839
AM747720	BCAL1222	LysR family regulatory protein	1333131	1334087	-	957		619	622	26.5315	989	998	45.6467	1157	1169	36.9497	36.3759		14	21	0.748269	2	2	0.0918907	8	11	0.301825	0.380661		0.0104646
AM747720	BCAL1223	Major Facilitator Superfamily protein	1334278	1335588	+	1311		75	80	2.41897	114	109	3.7396	147	152	3.46722	3.2086		3	7	0.156063	6	9	0.251543	24	33	0.660975	0.356193		0.111012
AM747720	BCAL1224	metallo peptidase, family M20 unassigned	1335614	1336891	+	1278		40	42	1.31276	65	69	2.30514	116	134	2.97387	2.19726		2	5	0.112065	3	4	0.120418	9	13	0.261701	0.164728		0.0749697
AM747720	BCAL1225	putative aminohydrolase	1336915	1337937	+	1023		43	44	1.73998	70	71	3.03017	117	111	3.38822	2.71946		9	16	0.499995	8	11	0.408321	16	20	0.534983	0.4811		0.17691
AM747720	BCAL1226	Major Facilitator Superfamily protein	1338044	1339249	-	1206		47	51	1.66257	80	76	2.84381	83	85	2.11775	2.20804		25	26	0.865216	26	30	1.02085	38	46	1.05888	0.981649		0.444578
AM747720	BCAL1227	LysR family regulatory protein	1340003	1340914	-	912		125	128	5.6758	183	187	8.91929	277	279	9.26815	7.95441		4	9	0.291642	33	35	1.63922	30	28	0.966821	0.965894		0.121429
AM747720	BCAL1228	putative L-serine dehydratase	1341075	1341995	+	921		63	70	2.95456	60	60	2.86447	73	83	2.575	2.79801		31	33	1.42175	19	13	0.76386	82	72	2.54199	1.57587		0.563208
AM747720	BCAL1229	putative lipoprotein	1342245	1343435	-	1191		393	411	13.8117	519	517	19.1237	689	720	17.9851	16.9735		31	33	1.09944	41	38	1.45827	70	63	1.69767	1.41846		0.0835692
AM747720	BCAL1230	LysR family regulatory protein	1343553	1344407	-	855		195	192	9.26075	287	293	14.9137	370	376	13.2643	12.4796		31	34	1.55542	52	53	2.69989	63	64	2.25814	2.17115		0.173976
AM747720	BCAL1231	putative membrane protein	1344556	1345311	+	756		100	101	5.43971	146	151	8.6369	173	183	7.15881	7.07848		90	67	4.24893	108	107	6.2523	172	171	6.8974	5.79954		0.819321
AM747720	BCAL1232	conserved hypothetical protein	1345402	1345704	+	303		76	72	9.99357	69	65	9.72267	103	97	10.0346	9.91695		5	7	0.810289	440	312	54.563	445	343	39.5363	31.6366		3.19015
AM747720	BCAL1233	putative heat shock Hsp20-related protein	1345815	1346225	-	411		2906	2432	265.729	10044	8564	995.362	7432	6535	516.624	592.571		4	10	0.696928	55	76	7.00733	21	24	1.6645	3.12292		0.00527012
AM747720	BCAL1234	putative heat shock protein	1346242	1346679	-	438		3662	3112	316.426	10839	10138	1052.91	7665	7146	514.071	627.804		259	243	23.4494	24	26	2.50969	8	9	0.590048	8.8497		0.0140963
AM747720	BCAL1235	putative 3-hydroxyacyl-CoA dehydrogenase	1346926	1347843	+	918		623	631	27.9484	805	819	38.8926	1190	1233	40.1258	35.6556		188	146	7.44398	568	542	26.583	690	638	21.9922	18.673		0.523706
AM747720	BCAL1236	putative exported protein	1347857	1348138	-	282		129	125	18.4283	239	255	38.5125	419	429	45.7151	34.2186		112	97	15.1635	193	156	27.2082	332	288	33.4238	25.2651		0.738345
AM747720	BCAL1237	LysR family regulatory protein	1348300	1349148	-	849		847	756	38.6302	786	720	38.9978	978	941	34.3621	37.3301		6	8	0.337382	169	140	8.00155	422	355	13.9132	7.41737		0.198697
AM747720	BCAL1238	putative malonate transport-related system membrane protein	1349477	1349872	+	396		31	17	2.47998	36	25	3.38655	57	50	4.10773	3.32475		24	21	2.32498	19	20	2.16517	9	10	0.729409	1.73985		0.523303
AM747720	BCAL1239	putative malonate transport-related system membrane protein	1349893	1350651	+	759		30	30	1.61738	49	49	2.83862	83	85	3.36496	2.60699		7	10	0.458257	19	21	1.15862	17	18	0.701034	0.772637		0.296372
AM747720	BCAL1240	putative malonate decarboxylase alpha-subunit	1350785	1352431	+	1647		628	632	15.6523	774	772	20.6367	1077	1092	20.0207	18.7699		0	0	0	12	14	0.347059	14	18	0.295372	0.214144		0.0114089
AM747720	BCAL1241	putative malonate decarboxylase delta-subunit	1352442	1352756	+	315		135	144	18.1215	142	163	21.2869	255	272	25.4339	21.6141		6	6	0.779421	1	0	0.0697931	4	5	0.434355	0.427856		0.0197952
AM747720	BCAL1242	putative malonate decarboxylase beta-subunit	1352753	1353688	+	936		393	357	16.3941	428	389	19.1898	742	704	23.4858	19.6899		0	4	0.0874351	4	7	0.258369	5	6	0.178661	0.174822		0.00887876
AM747720	BCAL1243	putative malonate decarboxylase gamma-subunit	1353675	1354382	+	708		235	201	12.5995	263	233	15.4018	416	371	16.8987	14.9667		1	1	0.0577961	1	5	0.186312	2	9	0.236196	0.160101		0.0106972
AM747720	BCAL1244	putative malonate decarboxylase	1354369	1355037	+	669		50	77	3.884	89	111	6.57245	165	212	8.56699	6.34114		3	6	0.275244	2	3	0.164311	4	6	0.227241	0.222265		0.0350513
AM747720	BCAL1245	putative coenzyme-A synthase	1355034	1355900	+	867		75	75	3.53976	94	98	4.86862	214	216	7.53984	5.31607		16	16	0.755149	3	6	0.228216	3	11	0.245483	0.409616		0.0770524
AM747720	BCAL1246	putative malonyl CoA-acyl carrier protein transacylase	1355897	1356829	+	933		44	55	2.17098	76	79	3.65236	171	189	5.86589	3.89641		32	27	1.29381	28	24	1.22531	33	29	1.01024	1.17645		0.301933
AM747720	BCAL1247	putative exported protein	1356958	1357467	+	510		18	11	1.1634	30	27	2.45713	68	47	3.428	2.34951		117	101	8.74556	29	27	2.41402	63	61	3.69628	4.95195		2.10765
AM747720	BCAL1248	putative phosphoribosyl transferase protein	1357593	1358240	+	648		93	101	6.12531	58	60	4.00341	59	71	3.04987	4.39286		40	40	2.5259	89	78	5.66585	154	151	7.15546	5.11574		1.16456
AM747720	BCAL1249	putative PHB depolymerase	1358248	1359465	-	1218		660	660	22.1732	639	646	23.1942	752	754	18.7971	21.3882		24	22	0.772702	42	40	1.4801	58	61	1.48529	1.24603		0.058258
AM747720	BCAL1250	putative glutathione S-transferase	1359638	1360267	+	630		553	598	37.3797	523	538	37.0253	519	546	25.6993	33.3681		6	7	0.422186	33	43	2.65214	123	116	5.76727	2.9472		0.0883238
AM747720	BCAL1251	conserved hypothetical protein	1360452	1360646	+	195		174	120	30.8471	170	132	34.0483	146	110	19.9581	28.2845		347	320	69.983	13	7	2.25486	76	62	10.7586	27.6655		0.978116
AM747720	BCAL1252	putative membrane protein	1360757	1362247	-	1491		3226	3024	85.7638	5217	4858	148.556	20719	19509	410.17	214.83		105	76	2.48372	377	314	10.1888	841	732	16.0385	9.57035		0.0445485
AM747720	BCAL1253	hypothetical protein	1362722	1363120	+	399		33	38	3.64072	56	58	6.28138	87	100	7.12495	5.68235		89	91	9.22999	139	89	12.5628	293	207	19.0507	13.6145		2.39592
AM747720	BCAL1254	DNA polymerase III, epsilon chain	1363148	1363882	-	735		1249	1091	65.1373	1144	1005	64.2795	1920	1747	75.8467	68.4212		38	38	2.11557	101	107	6.22156	169	178	7.1772	5.17144		0.0755825
AM747720	BCAL1255	ribonuclease HI	1363923	1364366	-	444		1239	1186	111.746	992	985	97.892	1719	1704	117.202	108.947		82	85	7.69547	48	43	4.5059	95	85	6.16315	6.1215		0.0561881
AM747720	BCAL1256	putative methyltransferase	1364363	1365175	-	813		2314	1943	107.131	2455	2044	121.66	3184	2856	112.943	113.911		218	196	10.4186	79	67	3.94808	133	125	4.82439	6.39704		0.056158
AM747720	BCAL1257	putative gultathione hydrolase	1365335	1366015	+	681		1788	1486	98.3633	1711	1443	101.821	2639	2336	111.06	103.748		130	145	8.26204	153	144	9.5881	258	243	11.1842	9.6781		0.0932845
AM747720	BCAL1258	putative exported transglycosylase protein	1366167	1367753	+	1587		3812	3600	95.5564	4098	3870	110.381	7498	7172	140.529	115.489		51	52	1.32789	119	126	3.39401	168	185	3.38151	2.70113		0.0233887
AM747720	BCAL1259	Major Facilitator Superfamily protein	1367849	1369126	+	1278		156	154	4.96286	262	263	9.03133	439	436	10.4085	8.13425		62	64	2.01716	54	72	2.16752	59	73	1.5702	1.9183		0.23583
AM747720	BCAL1260	carbamoyl-phosphate synthase small chain	1369492	1370637	+	1146		4563	4548	162.661	4626	4488	174.843	11251	11021	295.452	210.985		32	35	1.19617	81	86	3.20372	60	68	1.698	2.03263		0.00963399
AM747720	BCAL1261	putative transport-related membrane protein	1370674	1371333	+	660		1677	1425	96.1611	1610	1418	100.864	3474	2975	148.546	115.19		103	106	6.47894	27	31	1.932	29	31	1.38204	3.26433		0.0283385
AM747720	BCAL1262	carbamoyl-phosphate synthase large chain	1371383	1374637	+	3255		14389	14200	179.701	11506	11366	154.482	18972	18797	176.4	170.194		35	30	0.408568	114	121	1.58723	161	172	1.55527	1.18369		0.00695495
AM747720	BCAL1263	transcription elongation factor	1374756	1375232	+	477		3574	3534	304.881	3382	3337	309.677	4339	4265	274.217	296.259		222	121	14.7122	42	39	3.73327	109	101	6.69289	8.37945		0.0282842
AM747720	BCAL1264	putative membrane protein	1375247	1375705	+	459		1309	1289	115.805	1410	1380	133.633	2002	2029	133.51	127.649		577	440	45.3325	265	143	19.5421	643	374	33.6838	32.8528		0.257367
AM747720	BCAL1265	conserved hypothetical protein	1375774	1376301	-	528		1213	1159	91.9141	1265	1188	102.138	2030	2062	117.819	103.957		629	685	50.917	625	451	44.8024	1358	1101	70.8007	55.5067		0.533939
AM747720	BCAL1266	putative ribosomal RNA large subunit methyltransferase	1376495	1377157	+	663		5396	6438	365.191	7818	9431	571.971	9816	11319	484.62	473.927		135	143	8.57892	458	492	31.5017	626	688	30.1297	23.4034		0.0493819
AM747720	BCAL1267	FtsH endopeptidase	1377324	1379222	+	1899		55437	54560	1185.11	61060	59570	1396.54	74714	73863	1189.43	1257.03		17	25	0.452508	257	268	6.07796	257	273	4.24291	3.59112		0.00285684
AM747720	BCAL1268	dihydropteroate synthase	1379314	1380192	+	879		642	555	27.8616	976	804	44.5199	2612	2268	84.4003	52.2606		127	117	5.6794	21	21	1.05047	36	46	1.4182	2.71602		0.0519708
AM747720	BCAL1269	putative phosphoglucomutase	1380220	1381575	+	1356		995	973	29.6939	1425	1428	46.2557	3382	3288	74.7789	50.2428		30	32	0.935478	96	84	2.91834	169	140	3.46427	2.43936		0.0485515
AM747720	BCAL1270	phosphate transport system, substrate-binding exported periplasmic protein	1382015	1383049	+	1035		3026	3205	123.174	3589	3745	155.784	4362	4559	131.035	136.664		59	60	2.35238	37	30	1.42317	30	36	0.96943	1.58166		0.0115733
AM747720	BCAL1271	phosphate transport system permease protein	1383144	1384130	+	987		1018	863	38.9918	1074	919	44.3929	1533	1326	44.0362	42.4736		32	35	1.38886	49	59	2.40564	56	54	1.69429	1.8296		0.0430761
AM747720	BCAL1272	phosphate transport system permease protein	1384169	1385020	+	852		722	751	35.3724	735	766	38.7315	917	948	33.2776	35.7938		30	30	1.44083	27	27	1.39341	28	32	1.07059	1.30161		0.0363641
AM747720	BCAL1273	phosphate ABC transporter ATP-binding protein	1385036	1385884	+	849		1304	1297	62.6807	1380	1364	71.0558	1480	1483	53.0563	62.2643		25	23	1.15674	48	51	2.5636	24	32	1.00275	1.57436		0.0252852
AM747720	BCAL1274	phosphate transport system-related protein	1385903	1386607	+	705		1150	1113	65.6745	1217	1225	76.1517	1449	1462	62.772	68.1994		13	13	0.754546	14	12	0.810788	21	20	0.884113	0.816482		0.011972
AM747720	BCAL1275	phosphate regulon two-component regulatory system, response regulator protein	1386639	1387340	+	702		856	780	47.6813	921	860	55.7764	1253	1173	52.5372	51.9983		59	60	3.46826	10	14	0.751619	16	15	0.671332	1.6304		0.031355
AM747720	BCAL1276	putative phosphate regulon two-component regulatory system, sensor kinase protein	1387398	1388717	+	1320		828	783	24.9703	720	662	23.0175	1005	920	22.1702	23.386		406	614	15.8098	52	55	1.7821	79	76	1.78513	6.45903		0.276192
AM747720	BCAL1277	polyphosphate kinase	1388805	1390997	-	2193		4080	4022	75.5884	3398	3356	67.7089	3897	3852	53.718	65.6718		225	176	3.74117	273	353	6.27565	349	477	5.72604	5.24762		0.0799068
AM747720	BCAL1278	putative exopolyphosphatase	1391148	1392662	+	1515		3454	3388	92.4	2477	2497	72.1799	3068	3118	62.0741	75.5513		780	584	18.4206	289	225	7.45888	517	409	9.29204	11.7238		0.155177
AM747720	BCAL1279	putative exported protein	1392769	1393209	-	441		1069	1139	102.438	1179	1226	119.895	1791	1858	125.791	116.041		41	41	3.80432	648	503	57.3799	1073	861	66.67	42.6181		0.367267
AM747720	BCALr1279	tRNA-Pro	1393432	1393508	-	77		36	40	20.1941	48	49	27.6952	51	59	21.7178	23.2023		86	88	46.2338	37	43	22.8414	88	83	33.7612	34.2788		1.47739
AM747720	BCAL1280	putative hydrolase	1393670	1394131	+	462		316	293	26.9697	278	265	25.8393	331	291	20.4673	24.4255		345	225	25.2426	90	88	8.47035	120	113	7.66702	13.7933		0.564711
AM747720	BCAL1281	conserved hypothetical protein	1394303	1395109	+	807		12080	11893	607.786	8367	8121	449.177	8028	7933	300.676	452.546		112	82	4.91847	218	190	11.115	473	358	15.6545	10.5627		0.0233405
AM747720	BCAL1282	putative membrane protein	1395317	1395487	-	171		4913	7605	1497.75	2720	3843	843.781	2027	3130	458.473	933.336		42	44	10.2897	111	97	26.7418	217	193	36.4503	24.4939		0.0262434
AM747720	BCAL1285	MATE family transporter protein	1395825	1397204	-	1380		283	212	7.33884	566	432	15.8992	1353	1190	28.0143	17.0841		0	1	0.0148259	67	66	2.11883	127	128	2.80914	1.6476		0.0964404
AM747720	BCAL1286	conserved hypothetical protein	1397215	1397538	-	324		654	666	83.3548	930	949	127.499	1062	1162	104.352	105.069		38	39	4.86236	1	2	0.203563	2	3	0.234605	1.76684		0.0168161
AM747720	BCAL1287	putative acetyl-CoA synthetase	1397611	1399230	-	1620		710	672	17.454	624	574	16.2579	1158	1080	21.0019	18.2379		730	550	16.1658	46	47	1.26209	37	39	0.7132	6.04702		0.331563
AM747720	BCAL1288	family M23 peptidase	1399599	1400291	-	693		1262	1149	71.1812	1269	1254	80.04	1964	1915	85.0941	78.7718		120	102	6.55422	634	487	35.5628	979	840	39.9036	27.3402		0.347081
AM747720	BCAL1289	aldose 1-epimerase	1400424	1401335	-	912		2669	2754	121.66	1875	1870	90.2777	2689	2737	90.4478	100.795		185	137	7.22375	133	109	5.8337	296	264	9.33482	7.46409		0.0740522
AM747720	BCAL1290	putative undecaprenol kinase	1401815	1402645	+	831		298	298	14.6739	317	317	16.773	278	290	10.3911	13.946		214	178	9.65132	174	151	8.59816	215	199	7.57377	8.60775		0.617219
AM747720	BCALr1290	tRNA-Arg	1402826	1402902	+	77		228	205	115.053	558	513	305.789	893	895	353.012	257.952		68	79	39.0596	158	140	85.0842	165	149	61.9943	62.046		0.240534
AM747720	BCAL1291	putative membrane protein	1403502	1403879	+	378		506	513	55.1549	356	360	41.6432	363	356	28.9168	41.905		142	92	12.6656	69	77	8.4915	79	82	6.47511	9.21073		0.219801
AM747720	BCAL1292	putative membrane protein	1403904	1404476	+	573		953	1182	76.2333	594	743	51.298	520	621	30.2722	52.6012		1926	1807	133.292	107	92	7.63522	167	135	8.01245	49.6466		0.943832
AM747720	BCAL1293	conserved hypothetical protein	1404478	1406355	-	1878		2015	1870	42.325	1221	1162	27.8966	1668	1562	26.1469	32.1228		306	436	8.08369	1573	1505	36.0327	1476	1424	23.4755	22.5306		0.70139
AM747720	BCAL1294	conserved hypothetical protein	1406501	1408606	+	2106		5026	5029	97.6844	3092	3127	64.921	2825	2844	40.9224	67.8426		123	119	2.35103	212	264	4.96903	256	320	4.15793	3.826		0.0563952
AM747720	BCAL1295	conserved hypothetical protein	1408618	1409910	+	1293		1244	1217	38.9417	905	895	30.6053	1081	1090	25.5255	31.6908		205	201	6.42435	110	102	3.60463	170	168	3.97403	4.66767		0.147288
AM747720	BCAL1296	conserved hypothetical protein	1409910	1411085	+	1176		1202	1215	42.0505	1046	1036	38.9221	1437	1455	37.3856	39.4527		117	118	4.08848	180	181	6.74875	242	245	6.29556	5.71093		0.144754
AM747720	BCAL1297	hypothetical protein	1411196	1411993	+	798		1024	1004	51.9956	701	682	38.1015	1001	982	37.7775	42.6249		135	153	7.38399	105	103	5.73038	172	158	6.28672	6.46703		0.15172
AM747720	BCAL1298	hypothetical protein	1412009	1413058	+	1050		1316	1710	58.9632	918	1221	44.7863	1328	1744	44.478	49.4091		33	35	1.32502	123	128	5.25542	206	220	6.16784	4.24943		0.0860049
AM747720	BCAL1299	conserved hypothetical protein	1413060	1413506	+	447		10561	11784	1022.76	6503	7247	676.267	8076	9003	580.855	759.961		44	40	3.8448	48	45	4.57403	92	88	6.12178	4.84687		0.00637778
AM747720	BCAL1300	conserved hypothetical protein	1413509	1413943	+	435		10114	9873	940.069	6188	6170	624.572	7380	7459	518.595	694.412		132	116	11.6644	81	70	7.63152	119	102	7.72353	9.0065		0.01297
AM747720	BCAL1301	putative membrane protein	1414675	1416678	+	2004		4343	4298	88.2201	3202	3220	70.4524	5121	5035	77.0438	78.5721		149	119	2.73614	200	161	3.96034	217	190	3.08752	3.26133		0.0415075
AM747720	BCAL1302-1	conserved hypothetical protein (pseudogene)	1416682	1417057	+	376		937	759	92.2868	859	755	94.3711	929	850	71.9285	86.1955		975	745	93.5927	184	168	20.5816	138	123	10.5527	41.5757		0.482342
AM747720	BCAL1303	transposase	1417105	1417968	-	864		9489	8192	418.692	9661	8686	466.847	11534	10341	384.899	423.479		38	47	2.01283	1316	1117	61.9087	2096	1803	68.6045	44.1753		0.104315
AM747720	BCAL1304	transposase	1417962	1418225	-	264		7026	7426	1120.02	6411	7064	1122.14	7488	8051	894.812	1045.66		33	30	4.88245	123	126	20.7357	121	132	14.569	13.3957		0.0128108
AM747720	BCAL1302-2	conserved hypothetical protein (pseudogene)	1418298	1418647	+	350		290	323	35.8339	161	182	21.5451	215	249	20.1541	25.8444		139	135	16.0171	38	30	4.27134	27	25	2.25865	7.5157		0.290806
AM747720	BCAL1305	conserved hypothetical protein	1418662	1420284	+	1623		521	473	12.5305	358	333	9.36015	420	392	7.6059	9.83219		866	790	20.8758	169	166	4.53784	106	96	1.89211	9.10192		0.925726
AM747720	BCAL1306	putative IstB-like ATP binding protein	1420374	1421147	-	774		1480	1469	77.9534	1520	1528	86.576	2475	2478	97.2837	87.271		663	663	35.0513	763	713	41.9246	942	899	36.1598	37.7119		0.432124
AM747720	BCAL1307	putative integrase	1421144	1422172	-	1029		5919	5085	218.795	5831	5149	234.59	8200	7439	231.05	228.145		1546	1319	56.9653	588	564	24.6128	755	745	22.161	34.5797		0.151569
AM747720	BCAL1308-1	putative SNF2-related helicase (pseudogene)	1422277	1423752	+	1476		332	332	9.20414	253	258	7.61128	268	274	5.58246	7.46596		290	268	7.7348	1237	1043	33.9603	1826	1576	35.0397	25.5783		3.42599
AM747720	BCAL1309	transposase	1423781	1424611	-	831		1151	1684	69.7997	897	1196	55.3722	1218	1603	51.6078	58.9265		44	35	1.94504	278	272	14.5507	349	336	12.5315	9.67575		0.1642
AM747720	BCAL1310	transposase	1424644	1424910	-	267		210	183	30.115	178	169	28.5721	238	220	26.0776	28.2549		190	185	28.7357	38	31	5.68148	60	51	6.32011	13.5791		0.480593
AM747720	BCAL1308-2	putative SNF2-related helicase (pseudogene)	1424993	1425606	+	614		237	250	16.2279	249	252	17.9388	223	233	11.2904	15.1524		917	731	54.9149	167	152	11.4221	192	193	9.53247	25.2898		1.66904
AM747720	BCAL1312	transposase	1425654	1426517	-	864		9489	8200	418.881	9677	8688	467.305	11532	10338	384.811	423.666		38	47	2.01283	1283	1093	60.4583	2042	1752	66.7569	43.076		0.101675
AM747720	BCAL1313	transposase	1426511	1426774	-	264		7095	7465	1128.39	6459	7110	1129.97	7538	8101	900.571	1052.98		272	243	39.9121	127	124	20.9023	121	131	14.5114	25.1086		0.0238453
AM747720	BCAL1308-3	putative SNF2-related helicase (pseudogene)	1426844	1428494	+	1651		96	102	2.45369	61	68	1.71777	66	64	1.19704	1.7895		5388	5409	133.8	284	263	7.28389	309	289	5.50639	48.8636		27.3057
AM747720	BCAL1315	conserved hypothetical protein	1428615	1433486	+	4872		2369	2428	20.1448	1865	1917	17.0662	2461	2489	15.4458	17.5523		1877	1824	15.5422	4293	4297	38.7623	6297	6318	39.3634	31.2226		1.77884
AM747720	BCAL1316	conserved hypothetical protein	1433479	1435032	+	1554		3146	3009	81.0361	2130	2072	59.4468	2387	2315	45.9986	62.1605		704	656	17.9056	2051	1990	57.1691	2681	2611	51.7704	42.2817		0.680202
AM747720	BCAL1317	putative phage integrase	1435511	1436902	-	1392		4038	4025	118.511	4448	4454	140.596	5181	5144	112.762	123.956		36	38	1.08766	543	479	16.1412	719	668	15.1478	10.7922		0.0870647
AM747720	BCAL1318	putative nitrate regulatory protein	1437976	1439331	+	1356		370	276	9.74708	482	382	14.008	525	435	10.7628	11.506		27	32	0.890213	40	37	1.2484	35	41	0.852053	0.996889		0.0866411
AM747720	BCAL1319	putative formate/nitrate transporter	1439665	1440507	+	843		164	182	8.3975	140	138	7.25004	184	198	6.88888	7.51214		10	10	0.485405	41	43	2.19066	32	39	1.28039	1.31882		0.175558
AM747720	BCAL1320	conserved hypothetical protein	1441107	1441667	+	561		19	19	1.38587	15	9	0.940528	16	13	0.785865	1.03742		26	27	1.93292	8	7	0.58783	14	8	0.596174	1.03898		1.0015
AM747720	BCAL1321	glucosamine--fructose-6-phosphate aminotransferase (isomerizing)	1441964	1443781	-	1818		88	93	2.03698	77	85	1.95905	106	111	1.81459	1.93687		7	7	0.157556	24	22	0.556272	27	32	0.493368	0.402399		0.207757
AM747720	BCAL1322	putative exported protein	1443831	1444919	-	1089		33	40	1.3715	19	20	0.787336	52	51	1.43788	1.19891		61	66	2.38604	18	18	0.726772	23	23	0.642159	1.25166		1.044
AM747720	BCAL1323	putative outer membrane protein	1445012	1447168	-	2157		31	32	0.597574	39	39	0.795001	47	54	0.711843	0.701473		99	89	1.78324	73	83	1.59	98	107	1.44483	1.60602		2.2895
AM747720	BCAL1324	putative membrane protein	1447484	1448254	-	771		9	11	0.530734	3	2	0.142574	12	11	0.453509	0.375606		99	100	5.28081	75	72	4.19166	104	106	4.14074	4.53774		12.0811
AM747720	BCAL1325	putative exported protein	1448268	1449281	-	1014		11	11	0.443901	13	13	0.563714	20	21	0.614694	0.54077		38	38	1.53348	111	117	4.94334	162	158	4.79761	3.75814		6.94962
AM747720	BCAL1326	conserved hypothetical protein	1449292	1450287	-	996		4	5	0.184878	5	9	0.309024	15	18	0.503695	0.332532		20	24	0.903847	58	56	2.51634	43	41	1.28213	1.56744		4.71365
AM747720	BCAL1327	putative glycosyltransferase	1450291	1451853	-	1563		9	12	0.274892	11	18	0.407908	23	27	0.486322	0.389707		32	32	0.837766	51	50	1.42065	58	60	1.14772	1.13538		2.91341
AM747720	BCAL1328	UDP-N-acetylglucosamine 2-epimerase	1453032	1454249	+	1218		43	45	1.47821	49	53	1.8411	48	54	1.27311	1.53081		7	6	0.218372	26	26	0.938597	32	31	0.786332	0.647767		0.423155
AM747720	BCAL1329	putative dehydrogenase	1454576	1455559	+	984		29	42	1.47627	35	34	1.54162	47	56	1.59131	1.5364		13	13	0.540605	8	7	0.335135	12	8	0.308992	0.394911		0.257036
AM747720	BCAL1330	2Fe-2S ferredoxin	1455911	1456372	+	462		474	389	38.2182	646	505	54.7718	799	656	47.8778	46.9559		26	34	2.65712	9	10	0.904138	14	15	0.954265	1.50517		0.032055
AM747720	BCAL1331	putative aldehyde dehydrogenase	1456369	1458693	+	2325		842	782	14.2911	906	860	16.699	1410	1336	17.9552	16.3151		16	15	0.272797	20	22	0.397146	19	27	0.300779	0.323574		0.0198328
AM747720	BCAL1332	putative aldolase	1458767	1459534	+	768		196	175	9.88358	219	202	12.0516	395	374	15.2222	12.3858		56	55	2.95708	20	13	0.944661	17	16	0.653229	1.51832		0.122586
AM747720	BCAL1333	putative Acyl-CoA dehydrogenase	1459644	1461473	+	1830		470	472	10.5318	515	502	12.2178	494	493	8.19934	10.3163		19	12	0.346587	48	57	1.26143	62	68	1.07995	0.895989		0.0868517
AM747720	BCAL1334	putative dehydrogenase	1461613	1462593	+	981		193	180	7.77931	227	230	10.2417	352	337	10.6773	9.56611		32	24	1.16794	31	28	1.32223	69	58	1.9681	1.48609		0.15535
AM747720	BCAL1335	PadR family regulatory protein	1462753	1463376	-	624		179	188	12.0333	170	177	12.2255	240	247	11.8647	12.0412		27	26	1.73777	52	32	2.9595	86	80	4.04423	2.91383		0.241989
AM747720	BCAL1336	putative 2,4-dienoyl-CoA reductase	1463507	1465510	+	2004		41	43	0.857597	36	43	0.866668	76	80	1.18342	0.969229		20	16	0.367541	48	45	1.02025	51	55	0.80412	0.730639		0.753835
AM747720	BCAL1337	putative membrane protein	1465558	1465998	+	441		10	10	0.927882	19	21	1.99409	14	22	1.24101	1.38766		10	10	0.927882	23	21	2.1935	39	34	2.5165	1.87929		1.35429
AM747720	BCAL1338	conserved hypothetical protein	1466024	1467091	-	1068		31	32	1.2069	30	33	1.29686	66	62	1.82201	1.44192		33	56	1.70498	14	14	0.576382	22	26	0.683255	0.988207		0.685339
AM747720	BCAL1339	aromatic hydrocarbon catabolic monooxygenase	1467105	1468763	-	1659		58	63	1.49225	78	76	2.04079	134	134	2.45585	1.99629		7	7	0.172657	46	66	1.48421	68	98	1.52116	1.05934		0.530654
AM747720	BCAL1340	putative maleylacetate reductase	1468815	1469882	-	1068		26	29	1.05364	38	40	1.60563	55	74	1.83625	1.49851		3	3	0.114943	14	13	0.555797	20	21	0.583614	0.418118		0.279023
AM747720	BCAL1341	conserved hypothetical protein	1469890	1470192	-	303		18	19	2.49839	27	26	3.84553	26	28	2.70934	3.01776		7	8	1.01286	5	5	0.725572	4	5	0.451557	0.729997		0.241901
AM747720	BCAL1342	putative hydroxyquinol 1,2-dioxygenase	1470189	1471070	-	882		111	114	5.21934	108	105	5.30926	99	102	3.4645	4.66437		61	69	3.01562	12	13	0.623153	14	16	0.517089	1.38529		0.296994
AM747720	BCAL1343	LysR family regulatory protein	1471190	1472113	+	924		227	226	10.0306	271	263	12.7055	291	289	9.54265	10.7596		244	247	10.872	72	79	3.59276	66	83	2.45147	5.63876		0.524068
AM747720	BCAL1344	conserved hypothetical protein	1472197	1473183	+	987		28	24	1.07792	17	17	0.75733	48	49	1.49406	1.10977		24	28	1.07792	463	458	20.5147	436	440	13.4927	11.6951		10.5383
AM747720	BCAL1345	putative TonB-dependent siderophore receptor	1473322	1475532	+	2211		155	154	2.85938	226	221	4.4447	383	382	5.26	4.18802		10	10	0.185073	24	28	0.517056	17	26	0.29566	0.332596		0.0794161
AM747720	BCAL1346	putative Fe uptake system ATP-binding protein	1475544	1476329	+	786		28	24	1.35357	46	40	2.40547	85	81	3.21069	2.32324		14	14	0.728848	12	15	0.755204	17	16	0.63827	0.707441		0.304506
AM747720	BCAL1347	putative Fe uptake system extracellular binding protein	1476335	1477315	+	981		36	31	1.39736	32	40	1.61357	105	106	3.26984	2.09359		52	46	2.04389	16	18	0.761962	30	27	0.883321	1.22973		0.587378
AM747720	BCAL1348	FecCD-family membrane transporter protein	1477312	1478352	+	1041		30	30	1.17924	32	32	1.35161	106	112	3.1836	1.90482		38	33	1.39543	53	37	1.90071	128	112	3.50488	2.26701		1.19014
AM747720	BCAL1349	two-component regulatory system, sensor kinase protein	1478399	1479790	-	1392		276	275	8.09867	284	280	8.90765	409	415	8.99914	8.66849		22	25	0.690812	52	48	1.57937	105	97	2.2061	1.49209		0.172129
AM747720	BCAL1350	two-component regulatory system, response regulator protein	1479791	1480516	-	726		394	315	19.9807	413	366	23.5898	498	425	19.3276	20.966		11	11	0.619994	20	21	1.24157	27	30	1.19358	1.01838		0.0485729
AM747720	BCAL1351	putative exported protein	1480759	1481505	+	747		56	47	2.8211	59	52	3.26682	68	64	2.68637	2.92476		10	7	0.465618	15	21	1.05951	25	28	1.07862	0.867916		0.296747
AM747720	BCAL1352	putative exported protein	1481779	1482114	+	336		340	307	39.3973	333	302	41.5487	373	328	31.717	37.5543		161	151	18.9984	21	15	2.35552	45	29	3.34815	8.23402		0.219256
AM747720	BCAL1353	putative membrane protein	1482337	1483734	-	1398		578	510	15.9229	550	526	16.9211	521	516	11.2768	14.7069		12	11	0.336606	264	243	7.97304	425	385	8.80827	5.70597		0.387979
AM747720	BCAL1354	conserved hypothetical protein	1483771	1484034	-	264		491	367	66.4944	393	265	54.7956	318	269	33.8024	51.6974		401	405	62.4644	20	17	3.08121	41	33	4.26129	23.269		0.450099
AM747720	BCAL1355	conserved hypothetical protein	1484514	1487309	+	2796		4470	3874	61.0574	2772	2479	41.2884	3836	3617	40.5235	47.6231		13	14	0.197573	410	413	6.47122	417	432	4.61619	3.76166		0.0789881
AM747720	BCAL1356	conserved hypothetical protein	1487312	1488166	+	855		852	801	39.5556	521	489	25.9704	1018	958	35.1345	33.5535		34	35	1.65114	8	10	0.462839	12	12	0.426735	0.846905		0.0252404
AM747720	BCAL1357	putative exported protein	1488251	1488859	+	609		996	1049	68.7033	576	612	42.8867	1309	1408	67.8243	59.8048		38	43	2.72125	33	31	2.31039	41	42	2.07192	2.36786		0.0395931
AM747720	BCAL1358	conserved hypothetical protein	1488856	1491255	+	2400		2700	2605	45.2247	1648	1583	29.5971	4011	3841	49.7373	41.5197		170	185	3.02635	30	34	0.586262	31	31	0.392729	1.33511		0.0321561
AM747720	BCAL1359	conserved hypothetical protein	1491317	1495018	+	3702		3531	3541	39.0847	2150	2135	25.4471	5310	5345	43.7552	36.0957		51	50	0.558196	237	237	2.81491	397	408	3.30577	2.22629		0.0616775
AM747720	BCAL1360	hypothetical protein	1495129	1495941	+	813		1609	1670	82.5187	990	1026	54.5159	2090	2219	80.5747	72.5364		27	33	1.50995	31	38	1.86587	44	45	1.66423	1.68002		0.023161
AM747720	BCAL1362	conserved hypothetical protein	1496284	1499088	+	2805		1380	1292	19.4897	1075	1042	16.5925	3260	3175	34.8762	23.6528		20	22	0.30635	38	41	0.619181	46	52	0.531136	0.485556		0.0205285
AM747720	BCAL1363	conserved hypothetical protein	1499094	1499984	+	891		848	909	40.3455	722	774	36.9128	1908	2016	66.9521	48.0702		3	7	0.229627	21	22	1.061	21	19	0.682488	0.657704		0.0136822
AM747720	BCAL1364	putative membrane protein	1499981	1500355	+	375		850	845	92.4783	554	523	63.1405	1330	1268	105.322	86.9804		5	3	0.436476	10	13	1.3484	3	6	0.364858	0.716579		0.0082384
AM747720	BCAL1365	putative lipoprotein	1500364	1500843	+	480		1103	1033	91.0461	632	603	56.5652	1742	1701	109.046	85.5523		295	264	23.8271	8	9	0.77863	11	12	0.72845	8.44474		0.0987085
AM747720	BCAL1366	conserved hypothetical protein	1500849	1502972	+	2124		3341	3306	64.0284	1911	1939	39.8501	5605	5662	80.643	61.5072		874	721	15.3641	315	286	6.22076	390	383	5.53271	9.0392		0.146962
AM747720	BCAL1367	puatative invasion protein	1503038	1504267	-	1230		552	591	19.0126	701	706	25.1485	591	608	14.8193	19.6601		221	175	6.58706	569	478	18.7139	1167	917	25.7576	17.0195		0.865687
AM747720	BCAL1368	putative porin	1504681	1505841	-	1161		759	756	26.6982	1550	1570	59.0807	795	815	21.0817	35.6202		0	1	0.0176226	250	207	8.65381	339	285	8.17081	5.61408		0.157609
AM747720	BCAL1369	putative RNA polymerase sigma factor FecI	1506330	1506839	+	510		177	152	13.1986	129	122	10.82	268	262	15.7986	13.2724		5	8	0.521524	3	6	0.387968	6	7	0.387513	0.432335		0.032574
AM747720	BCAL1370	iron uptake regulatory protein FecR	1506843	1507826	+	984		32	24	1.16438	62	57	2.65874	113	114	3.50706	2.44339		12	11	0.478227	13	14	0.603243	8	13	0.324442	0.468637		0.191798
AM747720	BCAL1371	putative TonB-dependent siderophore receptor	1507929	1510448	+	2520		81	82	1.32339	101	103	1.77973	126	130	1.54437	1.54916		17	17	0.276045	19	28	0.410035	27	29	0.337832	0.341304		0.220315
AM747720	BCAL1372	putative exported protein	1510485	1511234	+	750		25	26	1.39127	27	29	1.64153	35	46	1.64186	1.55822		13	15	0.763833	20	22	1.23115	33	33	1.33781	1.11093		0.712949
AM747720	BCAL1373	LysR family regulatory protein	1511250	1512140	-	891		57	61	2.7096	92	92	4.54008	127	135	4.4703	3.90666		3	2	0.114814	17	19	0.888276	38	41	1.34791	0.783668		0.200598
AM747720	BCAL1374	glyoxalase/bleomycin resistance protein/dioxygenase superfamily protein	1512253	1512678	+	426		118	138	12.2951	135	150	14.7082	110	125	8.38631	11.7965		49	51	4.80277	6	6	0.619291	8	7	0.535297	1.98579		0.168337
AM747720	BCAL1375	flavin reductase family protein	1512811	1513395	+	585		224	204	14.9689	288	274	21.1205	232	239	12.2399	16.1098		53	46	3.46243	47	45	3.45745	50	53	2.67667	3.19885		0.198566
AM747720	BCAL1376	LysR family regulatory protein	1513435	1514331	-	897		68	73	3.21609	90	89	4.38716	210	212	7.15209	4.91845		1	3	0.0912366	80	83	3.99502	114	114	3.86416	2.65014		0.538816
AM747720	BCAL1377	citrate transporter	1514429	1515727	+	1299		512	534	16.4749	829	835	28.1623	1392	1416	32.8625	25.8332		18	16	0.535515	13	14	0.45696	18	18	0.421314	0.471263		0.0182425
AM747720	BCAL1378	conserved hypothetical protein	1515767	1517125	+	1359		166	172	5.08861	213	218	6.97238	461	442	10.1014	7.38746		46	27	1.09902	22	22	0.711798	62	53	1.28645	1.03242		0.139753
AM747720	BCAL1379	conserved hypothetical protein	1517125	1517436	+	312		58	55	7.41012	63	63	8.87849	144	128	13.2534	9.84734		83	84	10.9512	36	28	4.50971	120	79	9.69642	8.38579		0.85158
AM747720	BCAL1380	(R)-stereoselective amidase	1517481	1518302	-	822		394	396	19.6633	433	427	23.0012	969	974	35.9347	26.1997		50	42	2.28991	116	108	5.991	221	218	8.11906	5.46665		0.208653
AM747720	BCAL1381	LuxR superfamily regulatory protein	1518690	1519487	-	798		118	129	6.3328	141	132	7.52113	173	164	6.42007	6.758		61	37	2.51261	50	44	2.58969	86	79	3.14336	2.74855		0.406711
AM747720	BCAL1382	putative exported protein	1519763	1520587	+	825		123	140	6.52234	145	147	7.7813	213	219	7.96054	7.42139		87	73	3.96796	44	32	2.02527	103	87	3.50116	3.1648		0.426443
AM747720	BCAL1383	cytidylyltransferase family protein	1520628	1521557	-	930		179	176	7.80993	167	164	7.82471	230	233	7.56852	7.73439		16	20	0.791992	57	49	2.5058	115	107	3.62897	2.30892		0.298527
AM747720	BCAL1384	putative acyltransferase	1521595	1522227	-	633		178	154	10.7309	212	178	13.5452	207	191	9.55855	11.2782		6	7	0.420186	16	17	1.14613	38	41	1.8973	1.15454		0.102369
AM747720	BCAL1385	putative CDP-alcohol phosphatidyltransferase	1522695	1523300	+	606		469	472	31.7701	549	544	39.6525	660	675	33.4905	34.971		41	44	2.86977	5	5	0.362786	15	10	0.627163	1.28657		0.0367897
AM747720	BCAL1386	putative hydrolase	1523379	1525148	+	1770		559	501	12.2528	349	291	7.94932	923	864	15.3484	11.8502		2	7	0.104033	24	30	0.670724	36	43	0.678526	0.484428		0.0408794
AM747720	BCAL1387	putative phosphatase	1525145	1526548	+	1404		168	167	4.88179	94	86	2.81857	322	311	6.85408	4.85148		9	8	0.247733	3	5	0.12527	4	6	0.108279	0.160427		0.0330677
AM747720	BCAL1388	putative membrane protein	1526548	1527000	+	453		40	60	4.51651	17	21	1.8442	101	130	7.75223	4.70432		19	26	2.03243	12	7	0.922102	32	27	1.98001	1.64485		0.349646
AM747720	BCAL1389	cyclic di-GMP binding protein	1527849	1530182	+	2334		1262	1199	21.5731	947	889	17.294	1677	1596	21.3186	20.0619		1	1	0.017532	20	24	0.414453	18	27	0.293106	0.241697		0.0120476
AM747720	BCAL1390	endoglucanase precursor	1530264	1531415	+	1152		370	382	13.3557	375	383	14.4657	723	751	19.4517	15.7577		33	48	1.43858	1	3	0.0763363	9	16	0.329914	0.614943		0.0390249
AM747720	BCAL1391	putative cellulose biosynthesis protein	1531568	1535305	+	3738		946	922	10.2244	732	710	8.48104	2003	1946	16.0606	11.5887		5	13	0.0985223	30	39	0.40582	42	47	0.361963	0.288768		0.0249181
AM747720	BCAL1392	conserved hypothetical protein	1535322	1537301	+	1980		277	235	5.29062	270	249	5.76269	719	644	10.4651	7.1728		0	2	0.0206665	5	14	0.210966	15	32	0.360866	0.197499		0.0275345
AM747720	BCAL1393	putative membrane protein	1537298	1537531	+	234		18	24	3.67227	31	30	5.73109	72	98	11.0445	6.81595		3	3	0.52461	0	3	0.281857	0	3	0.194903	0.33379		0.0489719
AM747720	BCAL1394	putative exported protein	1537528	1538307	+	780		80	84	4.30181	89	101	5.35528	375	408	15.2609	8.30599		19	24	1.12791	5	5	0.281857	3	7	0.194903	0.534891		0.0643982
AM747720	BCAL1395	putative cellulose synthase catalytic subunit (UDP-forming)	1538304	1540841	+	2538		558	556	8.98039	544	525	9.25997	1676	1620	19.7428	12.661		50	48	0.790016	41	40	0.701644	43	53	0.575033	0.688898		0.0544108
AM747720	BCAL1396	putative membrane protein	1540869	1542425	+	1557		382	422	10.565	299	316	8.6838	1002	1039	19.9282	13.059		14	9	0.302232	59	59	1.66616	112	100	2.06995	1.34611		0.10308
AM747720	BCAL1397	conserved hypothetical protein	1542407	1542604	+	198		153	128	29.0364	94	82	19.5421	276	253	40.6166	29.7317		62	46	11.1599	24	13	4.10828	56	29	6.52629	7.26482		0.244346
AM747720	BCAL1398	Pirin-like protein	1542660	1543544	-	885		263	226	11.3049	274	250	13.017	448	428	15.0478	13.1232		9	10	0.43925	53	44	2.40964	226	175	6.88833	3.24574		0.247327
AM747720	BCAL1399	OsmC-like protein	1543577	1543969	-	393		217	212	22.334	248	268	28.8656	359	379	28.5481	26.5825		19	21	2.08242	13	12	1.39853	44	45	3.44279	2.30791		0.0868206
AM747720	BCAL1400	sodium/hydrogen exchanger family protein	1544014	1545594	-	1581		288	271	7.23405	265	254	7.21704	404	392	7.6541	7.36839		1	1	0.0258821	19	20	0.542321	61	68	1.24043	0.602876		0.0818192
AM747720	BCAL1401	putative membrane protein	1545620	1545880	-	261		160	173	26.1039	176	179	29.9028	155	168	18.8137	24.9401		8	5	1.01907	1	2	0.252699	6	8	0.815456	0.695742		0.0278965
AM747720	BCAL1402	isochorismatase family protein	1546156	1546842	+	687		12	14	0.774316	12	11	0.736028	12	17	0.641733	0.717359		11	10	0.625409	5	9	0.448017	18	19	0.818762	0.630729		0.879238
AM747720	BCAL1403	LysR family regulatory protein	1546906	1547829	-	924		35	35	1.54999	17	20	0.880345	42	45	1.4314	1.28724		0	0	0	9	9	0.428276	9	10	0.312604	0.24696		0.191852
AM747720	BCAL1403A	putative membrane protein	1547928	1548095	+	168		3	4	0.852492	0	1	0.130862	4	3	0.633434	0.538929		11	13	2.92283	2	1	0.392586	6	3	0.814416	1.37661		2.55434
AM747720	BCAL1404	amidohydrolase family protein	1548114	1550003	+	1890		279	284	6.09464	222	232	5.28101	328	332	5.30878	5.56148		1	1	0.0216506	16	15	0.360598	24	25	0.394137	0.258795		0.0465335
AM747720	BCAL1405	putative membrane protein	1550005	1550466	+	462		47	44	4.02996	40	40	3.8069	73	74	4.83714	4.22467		7	7	0.619994	10	8	0.856552	10	9	0.625208	0.700585		0.165832
AM747720	BCAL1406	putative exported protein	1550493	1551407	+	915		111	108	4.89694	102	104	4.94959	159	166	5.39977	5.0821		0	4	0.0894418	9	13	0.528597	10	12	0.365523	0.327854		0.0645115
AM747720	BCAL1407	putative membrane protein	1551404	1552105	+	702		37	42	2.30246	42	41	2.59935	85	95	3.89806	2.93329		6	7	0.378885	3	5	0.25054	3	4	0.151591	0.260339		0.0887532
AM747720	BCAL1408	putative exported protein	1552102	1553607	+	1506		68	78	1.98349	82	81	2.3795	185	195	3.83594	2.73298		9	14	0.312467	7	9	0.233571	12	14	0.262459	0.269499		0.0986101
AM747720	BCAL1409	phosphoesterase family protein	1553717	1555303	-	1587		45	46	1.17318	38	36	1.02513	54	59	1.08247	1.09359		42	41	1.07005	9	15	0.332474	15	21	0.344857	0.582459		0.532611
AM747720	BCAL1410	Di-haem cytochrome c peroxidase	1555499	1556875	+	1377		119	126	3.64027	115	120	3.75195	140	147	3.16855	3.52026		58	55	1.67898	40	40	1.27726	58	57	1.26963	1.40862		0.400148
AM747720	BCAL1411	putative exported protein	1556985	1557371	+	387		3528	4022	399.151	2525	2854	305.572	3772	4287	316.58	340.434		63	46	5.76258	50	49	5.62403	106	103	8.2101	6.53224		0.0191879
AM747720	BCAL1412	NUDIX hydrolase	1557380	1557853	+	474		2895	2340	225.964	2081	1749	177.641	3463	3015	207.766	203.791		146	137	12.2155	65	52	5.42664	235	198	13.8874	10.5098		0.0515718
AM747720	BCAL1413	glutaminyl-tRNA synthetase	1557988	1559697	-	1710		15025	15032	359.626	14017	14019	360.449	23951	24126	427.419	382.498		18	17	0.418768	148	130	3.57414	318	309	5.57422	3.18904		0.00833742
AM747720	BCAL1413A	putative lipoprotein	1559951	1560160	+	210		602	647	121.687	799	869	174.622	1035	1140	157.454	151.254		122	144	25.9158	24	24	5.02511	59	52	8.03557	12.9921		0.085896
AM747720	BCAL1414	putative hydrolase	1560352	1560900	+	549		435	307	27.6524	832	575	56.3437	1443	1059	69.2832	51.0931		49	44	3.46587	104	107	8.44955	284	300	16.1716	9.36234		0.183241
AM747720	BCAL1415	putative lipid metabolism-related protein	1560934	1562154	-	1221		745	744	24.9506	714	720	25.82	1140	1156	28.587	26.4525		58	57	1.92701	101	93	3.49309	338	314	8.11792	4.51267		0.170595
AM747720	BCAL1416	alanyl-tRNA synthetase	1562398	1565022	+	2625		15396	14938	236.43	14333	13917	236.599	33026	32362	378.688	283.905		71	62	1.03663	99	90	1.58291	112	111	1.29148	1.30367		0.00459193
AM747720	BCAL1417	LysR family regulatory protein	1565163	1566077	-	915		653	644	29.0015	593	605	28.7845	655	663	21.8981	26.5614		6	9	0.335407	77	56	3.19561	250	202	7.50983	3.68028		0.138558
AM747720	BCAL1418	Major Facilitator Superfamily protein	1566203	1567474	+	1272		30	39	1.10985	33	39	1.24442	68	82	1.79274	1.38234		2	4	0.0965085	11	14	0.432092	11	17	0.334645	0.287748		0.208161
AM747720	BCAL1419	putative phosphatase	1567587	1568123	+	537		480	471	36.2333	485	482	39.5891	660	648	37.0294	37.6172		0	1	0.0381002	4	4	0.327521	6	10	0.452959	0.27286		0.00725359
AM747720	BCAL1420	putative thioesterase	1568209	1568724	+	516		170	175	13.6795	254	261	21.9422	436	450	26.1034	20.575		0	1	0.0396508	4	5	0.383457	1	1	0.0589241	0.160677		0.00780932
AM747720	BCAL1421	putative branched amino acid transport system, membrane protein	1568734	1569669	+	936		79	76	3.38811	138	123	6.13039	357	323	11.0445	6.85433		1	1	0.0437175	1	4	0.11744	1	4	0.0812095	0.0807892		0.0117866
AM747720	BCAL1422	branched-chain amino acid transport system family protein	1569662	1570891	+	1230		57	61	1.96281	83	94	3.16367	308	312	7.66301	4.26316		1	2	0.049902	2	3	0.0893693	4	4	0.0988776	0.0793829		0.0186207
AM747720	BCAL1423	ABC transporter ATP-binding protein	1570888	1571640	+	753		57	68	3.39638	92	88	5.25534	259	258	10.4378	6.36317		3	3	0.163026	1	2	0.087589	1	7	0.161513	0.137376		0.0215893
AM747720	BCAL1424	putative branched amino ABC transporter ATP-binding protein	1571637	1572341	+	705		52	55	3.10525	54	74	3.99157	211	230	9.5096	5.53547		62	47	3.16329	7	4	0.343026	10	9	0.409711	1.30534		0.235814
AM747720	BCAL1425	putative glucose 1-dehydrogenase	1572535	1573281	+	747		213	220	11.8596	213	217	12.6553	488	514	20.392	14.9689		50	42	2.51982	28	25	1.55983	75	73	3.01199	2.36388		0.157919
AM747720	BCAL1426	conserved hypothetical protein	1573328	1573822	-	495		111	78	7.81193	33	26	2.62042	81	70	4.63751	5.02328		36	36	2.97597	56	42	4.35255	147	126	8.38437	5.23763		1.04267
AM747720	BCAL1427	myo-inositol catabolism protein	1573945	1574763	-	819		578	529	27.6545	114	116	6.17401	365	336	13.0121	15.6135		12	13	0.624536	67	60	3.40913	132	120	4.67767	2.90378		0.185978
AM747720	BCAL1428	putative amine catabolism-related protein	1574820	1575749	-	930		1021	1010	44.6816	148	150	7.04461	431	433	14.1235	21.9499		14	20	0.747993	16	18	0.803747	43	36	1.29139	0.94771		0.043176
AM747720	BCAL1429	putative TPP-binding acetolactate synthase	1575809	1577692	-	1884		937	926	20.2318	132	125	2.99899	476	462	7.56894	10.2666		26	27	0.575568	15	21	0.420093	17	26	0.346977	0.447546		0.0435926
AM747720	BCAL1430	putative carbohydrate kinase	1577739	1579694	-	1956		911	910	19.0477	167	163	3.7091	380	382	5.92242	9.55974		46	54	1.046	20	30	0.561985	17	33	0.38861	0.665532		0.0696183
AM747720	BCAL1431	putative ribose ABC transport system, substrate-binding exported protein	1580012	1580938	+	927		2165	2201	96.3619	287	294	13.7791	739	751	24.4354	44.8588		85	95	3.97278	39	44	1.96844	50	49	1.62356	2.52159		0.0562118
AM747720	BCAL1432	putative sugar ABC transporter ATP-binding protein	1581005	1582588	+	1584		2506	2495	64.5956	276	274	7.63363	869	861	16.6037	29.611		4	4	0.103332	86	86	2.38724	82	97	1.71795	1.40284		0.0473757
AM747720	BCAL1433	putative sugar transport system permease protein	1582616	1583641	+	1026		1595	1478	61.2797	163	151	6.7283	628	611	18.3585	28.7888		5	7	0.239296	2	8	0.214277	1	4	0.0740859	0.175886		0.00610953
AM747720	BCAL1434	putative myo-inositol catabolism protein	1583685	1584596	+	912		1169	1122	51.3963	109	104	5.13462	507	487	16.5693	24.3667		7	7	0.314076	5	7	0.289274	2	4	0.100016	0.234455		0.00962194
AM747720	BCAL1435	inositol 2-dehydrogenase	1584671	1585684	+	1014		1176	1073	45.3788	140	141	6.09245	531	523	15.8021	22.4245		32	34	1.3317	5	8	0.281857	9	10	0.284858	0.632806		0.0282195
AM747720	BCAL1436	putative dehydratase	1585724	1586650	+	927		710	673	30.5242	82	81	3.86573	392	382	12.6933	15.6944		9	12	0.463491	28	27	1.30439	38	37	1.22997	0.999282		0.0636713
AM747720	BCAL1437	putative oxidoreductase	1586683	1587855	+	1173		715	717	24.9774	103	113	4.04836	360	355	9.26661	12.7641		64	46	1.91865	5	7	0.224909	6	12	0.233285	0.792282		0.0620711
AM747720	BCAL1438	putative transcriptional regulatory protein	1588075	1589034	+	960		388	391	16.6023	270	276	12.5039	355	363	11.3701	13.4921		92	76	3.58047	57	46	2.35879	94	84	2.81878	2.91935		0.216374
AM747720	BCAL1439	methylmalonic acid semialdehyde dehydrogenase	1589092	1590612	-	1521		260	284	7.31764	214	231	6.43212	350	372	7.2164	6.98872		1	1	0.0269031	88	76	2.37049	168	143	3.10845	1.83528		0.262606
AM747720	BCAL1440	LysR family regulatory protein	1590723	1591658	+	936		94	94	4.10945	150	147	6.97596	165	170	5.44104	5.50882		11	8	0.415317	5	9	0.328833	8	12	0.324838	0.356329		0.0646835
AM747720	BCAL1441	SirA-like protein	1591776	1592003	+	228		1052	1183	200.56	1283	1428	261.407	1620	1859	231.97	231.313		60	56	10.4094	6	6	1.1571	8	7	1.00016	4.18888		0.0181092
AM747720	BCAL1442	conserved hypothetical protein	1592287	1592721	+	435		12300	12857	1183.24	7422	7569	757.643	9048	9318	641.857	860.912		8	9	0.799579	63	63	6.36802	80	82	5.66159	4.2764		0.00496729
AM747720	BCAL1443	two-component regulatory system, response regulator protein	1592977	1593693	+	717		11990	10188	632.856	7651	6880	445.553	13522	12311	547.733	542.047		1	5	0.171212	12	12	0.735894	17	20	0.784505	0.56387		0.00104026
AM747720	BCAL1444	putative exported protein	1593690	1595051	+	1362		4860	4334	138.111	3586	3314	111.377	8293	7874	180.453	143.314		20	26	0.691007	18	16	0.548814	20	17	0.412988	0.550936		0.00384426
AM747720	BCAL1445	two-component regulatory system, sensor kinase protein	1595062	1597449	+	2388		3048	2477	47.3369	2681	2314	45.9859	7232	6483	87.3121	60.2116		712	150	7.38541	44	47	0.837781	78	88	1.05678	3.09332		0.0513742
AM747720	BCAL1446	putative lipoprotein	1597487	1598101	+	615		468	363	27.6457	516	422	33.5314	1257	1086	57.9175	39.6982		327	308	21.1252	852	227	38.5718	1058	375	35.4229	31.7066		0.798692
AM747720	BCAL1447	UTP--glucose-1-phosphate uridylyltransferase	1598154	1599038	-	885		11821	11404	536.925	11541	11329	568.128	13588	13242	460.883	521.979		581	554	26.2394	364	318	16.942	1108	988	36.0048	26.3954		0.050568
AM747720	BCAL1448	putative valyl-tRNA synthetase	1599126	1601993	-	2868		17211	17523	247.786	16261	16440	250.672	25121	25477	268.205	255.554		63	72	0.963066	594	578	8.98404	766	734	7.95106	5.96606		0.0233455
AM747720	BCAL1449	putative helicase	1602125	1604581	+	2457		5023	5037	83.7711	5099	5127	91.5006	8759	8848	108.941	94.7377		12	17	0.241487	98	103	1.79852	106	111	1.34266	1.12756		0.0119019
AM747720	BCAL1450	putative nucleosidase	1604578	1605375	+	798		809	701	38.7147	842	750	43.8595	1991	1838	72.945	51.8397		64	50	2.92283	27	23	1.3775	66	49	2.19083	2.16372		0.0417386
AM747720	BCAL1451	putative fosmidomycin resistance protein	1605445	1606683	-	1239		769	761	25.2651	733	727	25.9063	1495	1516	36.9447	29.372		61	37	1.61829	99	80	3.17618	650	539	14.5889	6.46113		0.219976
AM747720	BCAL1452	putative methyl-accepting chemotaxis protein	1607219	1608763	+	1545		94	106	2.64852	115	124	3.40089	154	173	3.2176	3.089		27	28	0.728343	88	61	2.12022	210	183	3.86702	2.23853		0.724677
AM747720	BCAL1453	putative fusaric acid resistance transport protein	1608785	1609660	-	876		235	220	10.627	316	298	15.4095	523	507	17.875	14.6371		3	9	0.280271	62	56	2.96143	101	86	3.24527	2.16232		0.147728
AM747720	BCAL1454	putative membrane protein	1609673	1609876	-	204		85	87	17.2504	120	117	25.5412	202	208	30.5539	24.4485		44	44	8.8258	10	9	2.04761	21	22	3.20443	4.69261		0.191939
AM747720	BCAL1455	putative fusaric acid resistance transporter protein	1609873	1612077	-	2205		179	202	3.53523	423	408	8.28544	582	602	8.16312	6.66126		40	75	1.06706	58	63	1.20642	76	81	1.08244	1.11864		0.167933
AM747720	BCAL1456	putative fusaric acid resistance outer membrane efflux protein	1612092	1613657	-	1566		680	690	17.8991	1002	1019	28.3725	1126	1118	21.7843	22.6853		87	88	2.28638	44	50	1.31965	50	61	1.07757	1.5612		0.0688198
AM747720	BCAL1457	LysR family regulatory protein	1613815	1614756	+	942		820	807	35.3377	1112	1153	52.8616	1446	1479	47.205	45.1348		32	19	1.1077	74	72	3.40742	140	137	4.47035	2.99516		0.0663603
AM747720	BCAL1458	putative exported protein	1614874	1615026	+	153		1587	2107	493.977	1557	2081	522.751	931	1237	215.417	410.715		1778	1232	402.51	41	18	8.47781	139	63	20.0712	143.686		0.349844
AM747720	BCAL1459	calcineurin-like phosphoesterase	1615085	1615915	-	831		1041	859	46.7793	1017	854	49.499	1762	1524	60.1145	52.1309		82	71	3.76697	1994	1405	89.9236	1623	1277	53.053	48.9145		0.938301
AM747720	BCAL1460	putative FAD-binding reductase	1615941	1617362	-	1422		1965	1884	55.3796	1993	1902	60.2187	3381	3316	71.5968	62.3984		15	14	0.417253	115	108	3.44769	239	207	4.76813	2.87769		0.0461181
AM747720	BCAL1461	putative membrane protein	1617381	1617773	-	393		341	509	44.2515	362	468	46.4311	563	760	51.1776	47.2867		35	40	3.90454	9	10	1.06288	26	22	1.85678	2.27474		0.0481052
AM747720	BCAL1462	putative Trp repressor binding protein	1617770	1618390	-	621		544	538	35.6482	664	656	46.7311	1282	1293	63.0374	48.4722		477	360	27.5763	42	49	3.22161	45	50	2.32565	11.0412		0.227784
AM747720	BCAL1463	putative tRNA processing exoribonuclease	1618545	1619864	+	1320		1369	1370	42.4541	1330	1315	44.053	2118	2094	48.5096	45.0055		135	168	4.69646	473	384	14.2735	563	483	12.0468	10.3389		0.229725
AM747720	BCAL1464	putative membrane protein	1619880	1620197	-	318		1507	1524	195.012	1257	1268	174.565	1155	1195	112.345	160.641		15	16	1.99451	170	189	24.8194	342	402	35.5679	20.7939		0.129444
AM747720	BCAL1465	conserved hypothetical protein	1620355	1620810	+	456		13119	14110	1221.71	11270	12209	1131.98	12018	13417	847.969	1067.22		94	92	8.34545	50	53	4.96587	37	37	2.46706	5.25946		0.00492819
AM747720	BCAL1466	Major Facilitator Superfamily protein	1620950	1622884	+	1935		2596	2058	49.2093	2739	2208	56.2062	5966	5215	87.8441	64.4199		48	51	1.04678	97	97	2.20416	124	120	1.917	1.72265		0.0267409
AM747720	BCAL1467	chorismate synthase	1623173	1624273	+	1101		3773	3715	139.149	3310	3249	130.971	6623	6482	180.952	150.357		105	99	3.79092	65	69	2.67572	111	113	3.09295	3.18653		0.0211931
AM747720	BCAL1468	putative electron transport protein	1624424	1626097	-	1674		3608	3583	87.8892	3367	3365	88.4122	3403	3434	62.0902	79.4638		52	43	1.1611	138	130	3.51968	190	180	3.36015	2.68031		0.0337299
AM747720	BCAL1469	putative short chain dehydrogenase	1626277	1627059	+	783		3212	3200	167.546	2661	2608	147.941	2936	2975	114.766	143.418		86	71	4.10241	61	55	3.25701	81	79	3.1065	3.48864		0.0243251
AM747720	BCAL1470	putative thioesterase	1627137	1627541	+	405		2402	2084	226.624	2015	1772	205.572	2304	2122	166.138	199.445		186	117	15.307	91	84	9.49962	123	109	8.70855	11.1717		0.0560141
AM747720	BCAL1471	LuxR superfamily regulatory protein	1627670	1628215	-	546		672	678	50.5874	614	609	49.2444	602	613	33.8296	44.5538		47	53	3.74722	187	110	11.9588	420	327	20.7989	12.1683		0.273115
AM747720	BCAL1472	succinyl-CoA:3-ketoacid-coenzyme A transferase subunit A	1628436	1629140	+	705		4669	4966	279.617	4101	4308	262.228	4922	5316	220.769	254.205		20	16	1.04476	43	43	2.68184	59	51	2.37201	2.03287		0.00799697
AM747720	BCAL1473	succinyl-CoA:3-ketoacid-coenzyme A transferase subunit B	1629142	1629783	+	642		4794	4255	288.381	4052	3676	264.64	5480	5068	249.774	267.599		91	53	4.58912	50	44	3.21896	80	75	3.67037	3.82615		0.0142981
AM747720	BCAL1474	putative dehydrogenase	1629860	1630606	-	747		78	61	3.80711	66	65	3.85544	89	81	3.45972	3.70742		75	79	4.21795	124	96	6.47479	233	179	8.38474	6.35916		1.71525
AM747720	BCAL1475	putative polysaccharide deacetylase	1630611	1631621	-	1011		64	66	2.63084	47	57	2.26155	60	63	1.84955	2.24731		12	12	0.485693	119	120	5.19721	173	177	5.26296	3.64862		1.62355
AM747720	BCAL1476	putative exported protein	1631633	1632190	-	558		7	7	0.513328	15	15	1.18198	27	31	1.58018	1.09183		24	25	1.79665	22	20	1.65477	28	30	1.58018	1.6772		1.53614
AM747720	BCAL1477	LysR family regulatory protein	1632325	1633233	+	909		402	408	18.2315	670	695	33.0135	598	619	20.3535	23.8662		63	65	2.88103	32	34	1.59626	42	45	1.45502	1.97744		0.0828551
AM747720	BCAL1478	putative hydrolase	1633357	1634253	+	897		2999	3188	141.12	2906	3018	145.193	3704	3859	128.178	138.164		16	14	0.684274	80	85	4.04403	89	98	3.16929	2.63253		0.0190537
AM747720	BCAL1479	endoribonuclease L-PSP family protein	1634334	1634687	+	354		2429	2211	268.174	2347	2167	280.338	4273	4113	360.134	302.882		162	161	18.6681	17	16	2.04943	10	11	0.901839	7.20647		0.023793
AM747720	BCAL1480	GTP pyrophosphokinase	1634788	1636971	+	2184		3615	3589	67.4874	3658	3563	72.6889	5581	5519	77.2651	72.4804		5	7	0.112417	152	155	3.09036	152	159	2.16481	1.7892		0.0246852
AM747720	BCALr1480	tRNA-Val	1637057	1637133	+	77		3161	4465	2026.32	4019	5593	2744.39	8029	10794	3716.3	2829		224	219	117.71	18	16	9.70759	21	15	7.10763	44.8418		0.0158508
AM747720	BCAL1481	threonyl-tRNA synthetase	1637405	1639312	+	1908		41032	46197	935.371	29582	32156	711.373	48729	52122	803.553	816.766		143	137	3.00249	261	256	5.95711	269	267	4.2707	4.4101		0.00539947
AM747720	BCAL1482	translation initiation factor IF-3	1639350	1639886	+	537		59437	57163	4442.48	41022	40006	3317.3	66290	66630	3762.95	3840.91		31	28	2.24791	202	178	15.5572	154	147	8.52128	8.77548		0.00228474
AM747720	BCAL1483	50S ribosomal protein L35	1640077	1640274	+	198		57431	66394	12795.1	36147	40884	8553.1	58186	65911	9528.16	10292.1		58	86	14.8799	117	98	23.8724	75	65	10.7492	16.5005		0.00160321
AM747720	BCAL1484	50S ribosomal protein L20	1640305	1640664	+	360		80884	61122	8070.6	50203	38319	5405.95	76640	58859	5721.98	6399.51		90	91	10.2867	121	175	18.0764	64	89	6.46103	11.6081		0.0018139
AM747720	BCAL1485	phenylalanyl-tRNA synthetase alpha chain	1640813	1641826	+	1014		5405	4818	206.273	4390	3950	180.822	8918	8086	254.933	214.009		59	61	2.42128	61	62	2.6668	71	72	2.14393	2.41067		0.0112643
AM747720	BCAL1486	phenylalanyl-tRNA synthetase beta chain	1641924	1644353	+	2430		5282	5222	88.4402	4543	4450	81.362	8628	8454	106.867	92.2232		24	21	0.378885	77	79	1.41137	84	84	1.05103	0.947097		0.0102696
AM747720	BCAL1487	integration host factor alpha-subunit	1644417	1644812	+	396		1837	1614	178.3	1426	1368	155.115	2378	2224	176.671	170.029		157	84	12.4515	33	27	3.33104	49	42	3.49349	6.42536		0.0377899
AM747720	BCAL1488	MerR family regulatory protein	1644871	1645284	+	414		904	821	85.2492	969	869	97.6042	1527	1414	107.996	96.9498		9718	9292	939.471	119	100	11.6297	176	139	11.5671	320.889		3.30985
AM747720	BCAL1489	putative transposase	1645301	1646266	-	966		17336	15069	686.335	15066	12896	636.377	15425	13176	450.108	590.94		106	100	4.36306	11312	10926	506.107	12548	12225	389.865	300.112		0.507854
AM747720	BCAL1490	putative exported protein	1646546	1648720	-	2175		553	551	10.3851	363	367	7.37882	412	410	5.74547	7.83647		56	54	1.03475	88	89	1.78911	120	118	1.66353	1.4958		0.190876
AM747720	BCAL1491	putative tyrosine-protein phosphatase	1649051	1649929	-	879		12	12	0.55863	15	16	0.775347	12	14	0.449674	0.59455		23	20	1.00088	76	70	3.65163	89	86	3.02665	2.55972		4.30531
AM747720	BCAL1492	conserved hypothetical protein	1650249	1650962	+	714		1253	1278	72.5263	889	887	54.685	1036	1045	44.3085	57.1732		6	2	0.229242	23	20	1.32402	21	25	0.979428	0.844229		0.0147662
AM747720	BCALr1492	tRNA-Pro	1651094	1651170	+	77		73	133	54.7366	53	175	65.098	104	225	64.9558	61.5968		114	97	56.0652	5	3	2.28414	1	2	0.592302	19.6472		0.318965
AM747720	BCAL1493	putative exported protein	1651311	1652519	+	1209		11147	10967	374.233	10907	10728	393.418	16716	16581	418.689	395.447		1041	464	25.469	166	145	5.65532	268	216	6.086	12.4034		0.0313656
AM747720	BCAL1494	putative monooxygenase	1653053	1653343	+	291		340	457	56.036	342	398	55.9065	389	469	44.8236	52.2554		331	239	40.0759	992	536	115.439	1704	1152	149.203	101.573		1.94378
AM747720	BCAL1495	conserved hypothetical protein	1653391	1653648	-	258		3286	2640	469.941	3688	2911	562.318	3921	3319	426.611	486.29		319	293	48.5326	279	210	41.6689	403	345	44.0752	44.7589		0.0920416
AM747720	BCAL1496	putative exported protein	1653785	1654060	-	276		32658	32786	4851.35	32572	33173	5236.93	25466	26113	2841.04	4309.77		1772	2040	282.583	426	399	65.7156	395	369	42.0821	130.127		0.0301934
AM747720	BCAL1497	putative exported protein	1654270	1654986	-	717		1128	1499	74.9622	976	1179	66.0772	943	1160	44.5895	61.8763		189	175	10.3868	1544	1730	100.388	2277	2500	101.286	70.687		1.14239
AM747720	BCAL1498	conserved hypothetical protein	1655147	1655464	+	318		5669	4623	662.177	3879	3132	484.704	4867	3971	422.513	523.131		312	217	34.0353	252	239	33.9451	219	213	20.6524	29.5443		0.0564759
AM747720	BCAL1499	putative exported protein	1655659	1655910	-	252		497	506	81.4333	752	775	133.218	642	669	79.0888	97.9132		238	218	37.0225	247	180	37.2521	512	423	56.4058	43.5601		0.444885
AM747720	BCAL1500	conserved hypothetical protein	1656109	1656507	-	399		1199	861	105.632	1116	819	106.618	918	742	63.2482	91.8328		8	9	0.871721	283	267	30.3049	476	451	35.3199	22.1655		0.241368
AM747720	BCAL1501	LysR family regulatory protein	1656939	1657841	+	903		341	349	15.6337	443	450	21.7414	622	639	21.2295	19.5349		53	52	2.37905	13	11	0.584315	22	21	0.723925	1.2291		0.062918
AM747720	BCAL1502	putative aminotransferase	1657916	1659118	+	1203		730	707	24.4395	754	748	27.4491	1107	1101	27.9027	26.5971		56	58	1.93883	53	55	1.9737	86	87	2.18622	2.03292		0.0764338
AM747720	BCAL1503	putative transcriptional regulator protein	1659391	1660428	+	1038		16699	13251	590.338	16409	13655	636.756	23633	20808	650.878	625.99		55	60	2.26674	88	91	3.79122	104	107	3.09028	3.04941		0.00487134
AM747720	BCAL1504	RNA pseudouridylate synthase family protein	1660489	1662240	+	1752		7547	7140	171.514	7790	7386	190.435	18656	17917	317.351	226.433		43	52	1.10941	89	89	2.23362	122	128	2.1693	1.83744		0.00811471
AM747720	BCAL1505	conserved hypothetical protein	1662671	1663129	+	459		8974	6854	705.529	8605	6602	728.374	20300	15908	1199.24	877.713		158	150	13.729	41	47	4.21496	32	34	2.18597	6.70998		0.00764485
AM747720	BCAL1506	N utilization substance protein A	1663129	1664604	+	1476		22430	23337	634.406	22029	22867	668.72	47570	49134	996.027	766.385		553	564	15.4835	225	205	6.4048	300	259	5.75756	9.21528		0.0120243
AM747720	BCAL1507	translation initiation factor IF-2	1664696	1667611	+	2916		46339	44392	636.604	46247	44648	685.292	83093	80366	852.186	724.694		5	6	0.0771803	810	815	12.2515	1381	1453	14.7749	9.03453		0.0124667
AM747720	BCAL1508	putative ribosome-binding factor	1667727	1668125	+	399		2494	2119	236.544	1859	1636	192.574	3260	2827	231.923	220.347		15	15	1.53833	11	23	1.87339	11	16	1.02874	1.48015		0.00671738
AM747720	BCAL1509	tRNA pseudouridine synthase B	1668139	1669071	+	933		1350	1048	52.5859	1295	1010	54.3141	2080	1723	61.9666	56.2889		89	90	3.9253	12	12	0.565526	30	32	1.01024	1.83369		0.0325764
AM747720	BCAL1510	putative multidrug resistance transporter protein	1669180	1670739	-	1560		705	673	18.0728	421	422	11.8803	864	839	16.596	15.5164		23	26	0.642648	74	76	2.11393	85	89	1.69566	1.48408		0.0956459
AM747720	BCAL1511	putative multidrug resistance transport protein	1670768	1671982	-	1215		530	531	17.8665	328	335	11.9967	795	814	20.1323	16.6652		102	105	3.48574	23	22	0.814253	26	26	0.650639	1.65021		0.0990217
AM747720	BCAL1512	outer membrane efflux protein	1672035	1673531	-	1497		614	616	16.8107	366	349	10.5004	914	911	18.5334	15.2815		37	43	1.09338	111	116	3.33371	68	72	1.42174	1.94961		0.12758
AM747720	BCAL1513	MarR family regulatory protein	1673619	1674059	-	441		227	239	21.6197	252	259	25.4745	424	446	29.9912	25.6951		107	110	10.0675	33	34	3.3401	36	38	2.55097	5.31953		0.207025
AM747720	BCAL1514	GTP-binding protein	1674437	1676263	+	1827		11436	11243	253.973	9892	9698	235.732	34730	34235	573.856	354.52		99	104	2.27331	100	103	2.44276	114	115	1.9055	2.20719		0.00622585
AM747720	BCAL1515	2-oxoglutarate dehydrogenase E1 component	1676580	1679444	+	2865		49172	49215	702.61	45181	44777	690.301	48709	48999	518.464	637.125		33	40	0.521314	162	168	2.53229	142	146	1.5282	1.52727		0.00239712
AM747720	BCAL1516	dihydrolipoamide succinyltransferase component of 2-oxoglutarate dehydrogenase complex	1679581	1680858	+	1278		11871	11452	373.383	11381	11018	385.32	15504	15138	364.501	374.401		103	92	3.1218	67	67	2.30514	59	71	1.54641	2.32445		0.00620845
AM747720	BCAL1517	dihydrolipoamide dehydrogenase	1680940	1682370	+	1431		10058	9673	282.105	9703	9473	294.606	13970	13671	293.648	290.12		99	102	2.87381	174	159	5.11597	192	184	3.99449	3.99476		0.0137693
AM747720	BCAL1518	AFG1-like ATPase	1682469	1683566	+	1098		915	847	32.8326	980	862	36.8817	1207	1083	31.7063	33.8069		67	30	1.80747	99	98	3.94446	68	71	1.92453	2.55882		0.0756894
AM747720	BCAL1519	putative transposase	1683715	1684125	+	411		2233	2215	221.424	1489	1476	158.601	1402	1397	103.532	161.186		252	235	24.2431	110	68	9.52142	83	57	5.17844	12.981		0.0805345
AM747720	BCAL1520	putative lipoprotein	1684227	1684688	-	462		8601	8511	757.81	8392	8336	796.023	5942	5984	392.433	648.755		140	134	12.1342	243	214	21.7469	351	342	22.8036	18.8949		0.0291249
AM747720	BCAL1522	putative exported heme utilisation related protein	1684863	1686548	-	1686		1625	1468	37.5339	1116	1036	28.0613	1434	1330	24.9226	30.1726		32	34	0.800918	107	103	2.73833	257	239	4.47236	2.67054		0.0885086
AM747720	BCAL1523	putative lipoprotein	1686693	1688117	-	1425		549	643	17.1144	474	513	15.2274	679	726	14.9891	15.777		30	39	0.990685	34	35	1.06453	58	65	1.31221	1.12247		0.0711464
AM747720	BCAL1524	putative lipoprotein	1688158	1689831	-	1674		193	188	4.65662	149	151	3.93994	381	410	7.18346	5.26001		18	24	0.513328	28	29	0.748588	41	51	0.835498	0.699138		0.132916
AM747720	BCAL1525	flp type pilus subunit	1690509	1690679	+	171		19576	18233	4523.77	9069	8426	2249.27	8992	8605	1564.43	2779.16		7	5	1.43578	34	33	8.61394	31	31	5.51199	5.18724		0.00186648
AM747720	BCAL1525a	putative flp type pilus leader peptidase	1690767	1691261	+	495		7807	3211	455.406	3184	1453	205.947	3853	2132	183.811	281.721		38	40	3.22397	16	14	1.33241	10	9	0.583527	1.7133		0.00608155
AM747720	BCAL1526	putative flp type pilus assembly protein	1691258	1691752	+	495		2469	2463	203.854	991	990	87.9838	1670	1677	102.793	131.544		3	3	0.247998	40	43	3.68635	45	47	2.8255	2.25328		0.0171295
AM747720	BCAL1527	flp type pilus assembly protein	1691847	1692752	+	906		2320	2051	98.7084	1016	923	47.0514	2340	2244	76.9182	74.226		72	72	3.25189	4	5	0.218392	5	6	0.184577	1.21829		0.0164132
AM747720	BCAL1528	flp type pilus assembly protein	1692775	1694106	+	1332		3061	3126	95.0336	1576	1608	52.5524	4366	4532	101.555	83.047		8	8	0.245763	64	58	2.01363	78	81	1.8147	1.35803		0.0163526
AM747720	BCAL1529	flp pilus type assembly-related protein	1694182	1695420	+	1239		2192	2124	71.2708	1194	1149	41.5742	3723	3657	90.552	67.799		44	45	1.46967	16	17	0.585553	12	16	0.343558	0.799594		0.0117936
AM747720	BCAL1530	flp pilus type assembly protein	1695424	1696776	+	1353		2977	2980	90.0806	1876	1873	60.9173	5742	5638	127.867	92.9549		14	11	0.378045	50	54	1.68989	61	64	1.40451	1.15748		0.0124521
AM747720	BCAL1531	flp type pilus assembly protein	1696769	1697749	+	981		977	901	39.1677	744	701	32.3834	2123	2034	64.4205	45.3239		24	24	1.00109	19	20	0.874015	22	24	0.712856	0.862654		0.0190331
AM747720	BCAL1532	flp type pilus assembly protein	1697754	1698752	+	999		873	761	33.4648	653	567	26.8484	1897	1716	54.9813	38.4315		12	11	0.471047	28	31	1.2984	27	32	0.897841	0.889097		0.0231346
AM747720	BCAL1533	putative lipoprotein	1698749	1699609	+	861		693	631	31.462	502	481	25.1	1774	1716	61.6219	39.3946		16	14	0.712885	16	15	0.791556	15	14	0.512045	0.672162		0.0170623
AM747720	BCAL1534	putative exported protein	1699633	1699962	+	330		307	291	37.0756	273	247	34.6428	689	659	62.0996	44.606		92	95	11.5939	17	12	1.932	16	12	1.2899	4.9386		0.110716
AM747720	BCAL1535	putative membrane protein	1700038	1701786	+	1749		1929	1939	45.2479	1412	1392	35.2461	3831	3812	66.4335	48.9758		11	15	0.304148	97	107	2.56427	108	110	1.89487	1.58776		0.0324193
AM747720	BCAL1536	putative sigma-54 related transcriptional regulatory protein	1701800	1703191	+	1392		1517	1374	42.4923	1082	1019	33.1826	2628	2495	55.9497	43.8749		213	153	5.37952	21	15	0.568573	32	33	0.709883	2.21932		0.050583
AM747720	BCAL1537	putative exported protein	1703255	1703953	+	699		844	819	48.6762	733	709	45.3536	1076	1045	46.1292	46.7197		16	13	0.848833	237	138	11.7944	329	260	12.8101	8.48444		0.181603
AM747720	BCAL1538	Hfq protein	1704035	1704601	-	567		3295	2828	220.944	2632	2470	197.825	2880	2675	148.941	189.237		44	41	3.06717	34	26	2.32644	45	37	2.19859	2.53073		0.0133734
AM747720	BCAL1539	putative exported protein	1704897	1705181	+	285		143	144	20.6034	201	205	31.3188	327	364	36.8592	29.5938		136	119	18.3061	93	94	14.4251	192	178	19.7365	17.4893		0.590977
AM747720	BCAL1540	putative exported protein	1705209	1706114	-	906		174	176	7.9039	336	334	16.2581	541	556	18.4074	14.1898		40	41	1.82919	220	204	10.2887	480	466	15.8736	9.3305		0.657551
AM747720	BCAL1541	putative acyl-CoA synthetase	1706156	1707910	-	1755		1172	1135	26.895	1544	1482	37.9066	1890	1858	32.4665	32.4227		41	44	0.990931	71	74	1.81641	88	90	1.5419	1.44975		0.0447139
AM747720	BCAL1542	TetR family regulatory protein	1708068	1708889	-	822		3411	3450	170.772	2640	2669	141.992	1660	1713	62.3817	125.049		89	90	4.45536	32	28	1.60473	28	31	1.09117	2.38375		0.0190626
AM747720	BCAL1543	Major Facilitator Superfamily protein	1709105	1710367	-	1263		304	316	10.0436	201	218	7.29347	223	255	5.75357	7.69688		19	16	0.566978	79	74	2.66325	79	85	1.97403	1.73475		0.225384
AM747720	BCAL1544	putative acetyltransferase	1710631	1711149	+	519		386	392	30.67	376	367	31.4735	447	473	26.9484	29.6973		29	31	2.3653	18	13	1.31316	18	19	1.0838	1.58742		0.0534532
AM747720	BCAL1545	conserved hypothetical protein	1711275	1711901	+	627		600	601	39.1902	507	501	35.3441	427	422	20.5851	31.7064		30	31	1.99051	16	25	1.43761	15	20	0.84862	1.42558		0.0449618
AM747720	BCAL1546	putative sulfate transporter protein	1711927	1713657	+	1731		333	301	7.49365	243	231	6.02011	271	263	4.68983	6.06787		45	44	1.05195	71	70	1.79079	133	133	2.33613	1.72629		0.284497
AM747720	BCAL1547	carbohydrate kinase	1713691	1714626	-	936		71	69	3.06023	154	155	7.25782	215	205	6.8216	5.71321		40	39	1.72684	43	41	1.973	82	83	2.67991	2.12659		0.372222
AM747720	BCAL1548	putative sugar ABC transport system, lipoprotein	1714761	1715705	-	945		331	307	13.8131	829	794	37.7581	1063	1034	33.7349	28.4354		29	30	1.27738	40	44	1.95421	87	87	2.79918	2.01026		0.0706957
AM747720	BCAL1549	putative sugar ABC transport system, membrane protein	1715806	1716843	-	1038		429	417	16.6753	885	851	36.7685	999	998	29.2478	27.5639		24	27	1.00525	28	32	1.2708	48	51	1.44994	1.242		0.0450589
AM747720	BCAL1550	putative sugar ABC transporter ATP-binding protein	1716886	1718412	-	1527		667	666	17.8605	1152	1170	33.4308	1166	1207	23.625	24.9721		6	13	0.254575	19	22	0.590294	25	30	0.547566	0.464145		0.0185866
AM747720	BCAL1551	ROK family regulatory protein	1718426	1719673	-	1248		560	601	19.0335	1149	1189	41.1863	1012	1016	24.7039	28.3079		1	1	0.0327881	12	23	0.616562	15	28	0.523802	0.391051		0.0138142
AM747720	BCALr1551a	tRNA-Leu	1719966	1720052	-	87		72	129	47.2692	131	231	91.4772	252	349	105.019	81.2551		1	1	0.47034	0	1	0.252699	0	0	0	0.241013		0.00296613
AM747720	BCALr1551b	tRNA-Leu	1720299	1720385	-	87		146	238	90.3053	218	328	137.974	349	508	149.753	126.011		63	61	29.1611	1	3	1.0108	0	1	0.174741	10.1155		0.0802754
AM747720	BCAL1552	putative extracellular substrate-binding protein	1720497	1721486	-	990		136	116	5.20795	408	373	17.3436	533	470	15.4021	12.6512		0	0	0	58	57	2.55379	70	71	2.16519	1.573		0.124336
AM747720	BCALr1552	tRNA-Leu	1721674	1721760	-	87		78	105	43.0361	142	168	78.3368	134	187	56.0917	59.1549		245	245	115.233	1	2	0.758098	1	0	0.174741	38.7221		0.654588
AM747720	BCAL1553	putative ribonuclease	1722010	1724484	+	2475		8126	8091	134.059	8770	8761	155.724	20236	20253	248.699	179.494		4	6	0.0826659	224	238	4.10384	229	235	2.85007	2.34552		0.0130674
AM747720	BCAL1554	putative tRNA/rRNA methyltransferase	1724633	1725376	+	744		912	999	52.552	1028	1095	62.7336	2606	2805	110.565	75.2835		24	24	1.31999	10	11	0.62054	14	11	0.510834	0.81712		0.0108539
AM747720	BCAL1555	putative N-acetylmuramoyl-L-alanine amidase	1725486	1726358	+	873		462	315	18.2099	461	309	19.391	1479	1123	45.3112	27.6374		51	36	2.03895	25	23	1.20879	29	32	1.06225	1.43666		0.0519826
AM747720	BCAL1556	ribose 5-phosphate isomerase A	1726451	1727146	+	696		1737	1721	101.652	2009	1989	126.286	2866	2806	123.891	117.277		21	33	1.5874	48	42	2.84287	46	44	1.96583	2.13203		0.0181795
AM747720	BCAL1557	GntR family regulatory protein	1727429	1728145	+	717		437	396	23.7699	394	363	23.2113	491	474	20.4607	22.4807		94	84	5.07928	12	18	0.919868	39	48	1.84465	2.6146		0.116304
AM747720	BCAL1558-1	putative oxidoreductase (pseudogene)	1728250	1728918	+	669		143	145	8.80781	208	195	13.2435	311	287	13.589	11.8801		128	121	7.61508	86	68	5.06079	137	124	5.93099	6.20229		0.522074
AM747720	BCAL1559	hypothetical phage protein	1729077	1729787	-	711		481	493	28.0279	325	324	20.0677	342	353	14.8603	20.9853		248	242	14.1003	147	140	8.87433	199	191	8.33888	10.4378		0.497387
AM747720	BCAL1560	hypothetical phage protein	1729861	1732089	-	2229		298	317	5.64503	203	219	4.16223	274	290	3.84664	4.5513		124	119	2.23048	244	247	4.84278	270	268	3.66932	3.58086		0.786777
AM747720	BCAL1561	hypothetical phage protein	1732097	1733074	-	978		22	24	0.962322	15	14	0.651902	21	22	0.668409	0.760878		13	14	0.564841	158	161	7.17092	150	149	4.64778	4.12785		5.42511
AM747720	BCAL1562	hypothetical phage protein	1733074	1733673	-	600		14	13	0.920691	13	12	0.916035	10	12	0.557422	0.79805		36	36	2.45518	26	24	1.83207	24	27	1.29221	1.85982		2.33045
AM747720	BCAL1563	phage baseplate protein	1733676	1734797	-	1122		32	32	1.16705	22	21	0.842556	32	32	0.867162	0.958922		54	55	1.98763	28	31	1.15607	33	33	0.89426	1.34598		1.40364
AM747720	BCAL1564	hypothetical phage protein	1734794	1735375	-	582		27	18	1.58194	21	21	1.58653	48	43	2.37701	1.8485		48	42	3.16389	34	37	2.682	43	49	2.40313	2.74967		1.48752
AM747720	BCAL1565	hypothetical phage protein	1735460	1735981	-	522		103	105	8.15257	76	71	6.19113	109	108	6.31978	6.88783		14	13	1.05827	39	33	3.03239	85	77	4.71799	2.93622		0.426291
AM747720	BCAL1566	putative phage tail protein	1735981	1737138	-	1158		95	90	3.26862	84	80	3.11357	143	139	3.70214	3.36145		8	6	0.247355	11	11	0.417674	14	13	0.354461	0.33983		0.101096
AM747720	BCAL1567	putative phage tail protein	1737144	1738514	-	1371		139	133	4.05913	118	109	3.64009	180	180	3.99188	3.89703		75	77	2.26834	12	13	0.400891	8	10	0.199594	0.956274		0.245385
AM747720	BCAL1568	putative phage tail length determination protein	1738514	1740940	-	2427		279	262	4.56067	244	236	4.34805	324	332	4.1091	4.33928		11	11	0.185462	71	67	1.25007	49	50	0.620124	0.685217		0.15791
AM747720	BCAL1569	hypothetical phage protein	1740998	1741552	-	555		162	158	11.7966	101	97	7.84324	118	116	6.40967	8.68319		12	10	0.811019	10	11	0.831859	6	7	0.356093	0.666324		0.0767372
AM747720	BCAL1570	hypothetical phage protein	1741635	1742006	-	372		131	115	13.5299	107	96	11.9971	147	148	12.0557	12.5276		23	21	2.41998	8	10	1.06378	13	13	1.06254	1.51543		0.120968
AM747720	BCAL1571	putative prophage tail sheath protein	1742052	1743530	-	1479		266	278	7.52545	209	222	6.40667	275	291	5.81783	6.58332		3	9	0.166002	38	38	1.12971	33	37	0.71952	0.671746		0.102038
AM747720	BCAL1572	hypothetical phage protein	1743574	1743777	-	204		38	43	8.12375	31	24	5.92729	35	36	5.29104	6.44736		4	6	1.00293	3	8	1.18546	3	8	0.819739	1.00271		0.155522
AM747720	BCAL1573	hypothetical phage protein	1743836	1744438	-	603		65	73	4.68234	57	56	4.11988	59	56	2.8993	3.90051		2	2	0.13572	6	6	0.437509	10	11	0.529438	0.367556		0.0942328
AM747720	BCAL1574	hypothetical phage protein	1744438	1744869	-	432		39	45	3.9783	35	34	3.51147	44	35	2.78007	3.42328		1	1	0.0947213	8	8	0.814253	12	13	0.87977	0.596248		0.174175
AM747720	BCAL1575	hypothetical phage protein	1744866	1745369	-	504		22	27	1.98915	33	29	2.70448	40	43	2.50357	2.39907		0	1	0.0405949	4	4	0.348966	4	3	0.211145	0.200235		0.0834637
AM747720	BCAL1576	hypothetical phage protein	1745366	1745755	-	390		18	13	1.62629	23	20	2.42397	32	30	2.4168	2.15569		39	45	4.40673	3	3	0.338228	2	3	0.194903	1.64662		0.763849
AM747720	BCAL1577	hypothetical phage protein	1745830	1746777	-	948		66	64	2.80567	70	75	3.36266	99	100	3.19123	3.11985		40	41	1.74815	37	43	1.85526	47	52	1.5876	1.73033		0.554621
AM747720	BCAL1578	hypothetical phage protein	1746828	1747184	-	357		6	12	1.03159	14	13	1.66272	23	25	2.04402	1.57944		45	42	4.986	42	38	4.92658	39	42	3.44929	4.45396		2.81995
AM747720	BCAL1579	hypothetical phage protein	1747230	1748375	-	1146		17	19	0.642716	33	40	1.40043	58	59	1.55208	1.19841		11	11	0.392771	25	25	0.959199	56	57	1.49902	0.950329		0.792992
AM747720	BCAL1580	hypothetical phage protein	1748589	1748987	-	399		20	13	1.69216	21	20	2.25909	41	41	3.12431	2.35852		17	15	1.64089	18	19	2.03869	9	11	0.762026	1.48054		0.627739
AM747720	BCAL1581	hypothetical phage protein	1748984	1749424	-	441		63	62	5.79926	38	33	3.53951	66	65	4.51591	4.61823		4	3	0.324759	20	20	1.99409	14	12	0.896288	1.07171		0.232061
AM747720	BCAL1582	hypothetical phage protein	1749426	1749746	-	321		76	80	9.94308	36	41	5.27362	70	68	6.53562	7.25078		1	0	0.0637377	5	5	0.684886	7	8	0.710394	0.486339		0.0670741
AM747720	BCAL1583	hypothetical phage protein	1749746	1749913	-	168		21	26	5.72387	9	13	2.87897	22	25	4.25306	4.2853		9	9	2.19212	2	3	0.654311	2	1	0.271472	1.0393		0.242527
AM747720	BCAL1584	hypothetical phage protein	1749910	1750743	-	834		85	92	4.34219	75	76	3.98047	79	82	2.93476	3.75247		0	0	0	8	8	0.421772	5	6	0.200512	0.207428		0.0552776
AM747720	BCAL1585	histone-like DNA-binding phage protein	1750820	1751092	-	273		171	163	25.0314	117	109	18.1999	186	174	20.0472	21.0928		3	6	0.674499	3	3	0.483183	1	2	0.16706	0.441581		0.0209351
AM747720	BCAL1586	hypothetical phage protein	1751155	1751547	-	393		33	35	3.54012	17	18	1.95794	41	42	3.21069	2.90292		16	16	1.66594	8	8	0.895057	3	3	0.232098	0.931031		0.320723
AM747720	BCAL1587	hypothetical phage protein	1751558	1752184	-	627		42	43	2.77366	31	29	2.10381	58	60	2.86106	2.57951		12	9	0.685257	10	10	0.701271	6	8	0.339448	0.575325		0.223037
AM747720	BCAL1588	hypothetical phage protein	1752181	1752768	-	588		27	30	1.98335	14	16	1.12168	38	37	1.93908	1.68137		5	5	0.347956	8	8	0.598227	17	19	0.930761	0.625648		0.372106
AM747720	BCAL1589	hypothetical phage protein	1752755	1753060	-	306		15	11	1.73841	14	11	1.79615	13	12	1.24203	1.5922		1	2	0.200586	2	2	0.287384	6	7	0.645855	0.377942		0.237371
AM747720	BCAL1590	hypothetical phage protein	1753057	1753245	-	189		11	11	2.38156	11	15	3.02437	14	9	1.85003	2.41865		49	54	11.1501	3	3	0.697931	4	4	0.643489	4.16382		1.72155
AM747720	BCAL1591	putative phage DNA transposition protein	1753253	1754245	-	993		48	50	2.0192	49	45	2.08114	78	72	2.29644	2.13226		51	50	2.08101	66	68	2.96674	40	44	1.28601	2.11125		0.990147
AM747720	BCAL1592	putative phage transposition protein	1754255	1755880	-	1626		36	38	0.931135	38	44	1.10871	51	55	0.991056	1.0103		10	9	0.239075	63	57	1.6225	60	60	1.12195	0.994508		0.984369
AM747720	BCAL1593	hypothetical phage protein	1755920	1756972	-	1053		57	57	2.21502	77	63	2.92296	97	95	2.77195	2.63664		3	13	0.31088	13	12	0.521957	9	11	0.288745	0.373861		0.141794
AM747720	BCAL1594	hypothetical phage protein	1756969	1757184	-	216		25	28	5.02023	61	69	13.2316	42	60	7.17892	8.47692		17	13	2.84164	7	17	2.44276	7	21	1.97068	2.41836		0.285288
AM747720	BCAL1595	putative DNA-binding phage protein	1757242	1757712	+	471		975	1216	95.175	825	943	82.5248	806	932	56.0973	77.9324		15	15	1.30317	8	8	0.746831	13	11	0.774646	0.94155		0.0120816
AM747720	BCAL1596	hypothetical phage protein	1757767	1758300	+	534		1834	1673	134.368	1186	1159	96.5439	1307	1248	72.7382	101.217		40	39	3.02683	35	35	2.88191	37	33	1.99283	2.63385		0.0260219
AM747720	BCAL1597	hypothetical phage protein	1758293	1758901	+	609		2070	1968	135.66	1567	1520	111.44	1829	1816	90.9899	112.697		19	22	1.37743	40	37	2.77969	85	90	4.36851	2.84188		0.0252171
AM747720	BCAL1598	hypothetical phage protein	1759043	1759417	+	375		102	28	7.09273	107	53	9.3802	213	102	12.77	9.74766		10	9	1.03663	11	13	1.40703	15	17	1.29727	1.24698		0.127926
AM747720	BCAL1599	putative phage transglycosylase	1759414	1760085	+	672		8	7	0.456692	16	15	1.01418	26	26	1.17638	0.882417		13	12	0.761153	22	22	1.43948	14	14	0.633434	0.944691		1.07057
AM747720	BCAL1599a	hypothetical phage protein	1760082	1760543	+	462		4	3	0.309997	9	8	0.808966	12	13	0.822642	0.647202		3	3	0.265712	9	7	0.76138	14	13	0.888453	0.638515		0.986578
AM747720	BCAL1599b	hypothetical phage protein	1760648	1760872	+	225		5	7	1.09119	12	9	2.05192	14	17	2.09456	1.74589		0	1	0.0909325	7	8	1.46566	6	7	0.878362	0.81165		0.464892
AM747720	BCAL1601	hypothetical phage protein	1760869	1761159	+	291		19	19	2.67173	12	11	1.73763	16	15	1.6195	2.00962		18	17	2.4608	12	10	1.66208	4	2	0.313452	1.47878		0.73585
AM747720	BCAL1602	putative DNA-binding phage protein	1761163	1761660	+	498		34	35	2.83479	23	21	1.94244	27	29	1.70951	2.16225		219	219	17.9948	28	25	2.33975	15	11	0.793701	7.04274		3.25714
AM747720	BCAL1603	hypothetical phage protein	1761667	1763283	+	1617		156	183	4.28935	165	181	4.70424	129	145	2.57604	3.85654		80	83	2.06243	213	206	5.69675	202	200	3.77945	3.84621		0.997321
AM747720	BCAL1604	hypothetical phage protein	1763273	1764808	+	1536		483	500	13.0937	393	404	11.4075	343	351	6.8688	10.4567		17	16	0.439566	89	88	2.53341	74	73	1.45492	1.47597		0.14115
AM747720	BCAL1605	hypothetical phage protein	1764853	1765113	+	261		122	113	18.4217	141	118	21.8164	120	122	14.0957	18.1113		50	52	7.99579	29	28	4.80129	16	17	1.92215	4.90641		0.270904
AM747720	BCAL1606	hypothetical phage protein	1765114	1766346	+	1233		427	421	14.0713	371	358	12.9983	505	487	12.231	13.1002		62	31	1.5432	97	93	3.38777	180	143	3.98247	2.97114		0.226801
AM747720	BCAL1558-2	putative oxidoreductase (pseudogene)	1766561	1766875	+	315		23	24	3.05273	15	15	2.09379	39	32	3.42658	2.8577		19	17	2.33826	111	54	11.5159	178	124	14.575	9.47639		3.31609
AM747720	BCAL1609	binding-protein-dependent transport system inner membrane protein	1766927	1767619	-	693		392	388	23.0284	589	595	37.5614	700	662	29.8784	30.156		16	14	0.885706	19	21	1.26897	35	29	1.40398	1.18622		0.0393359
AM747720	BCAL1610	periplasmic cystine-binding protein	1767742	1768536	-	795		1892	1834	95.8909	2316	2231	125.742	5518	5366	208.13	143.254		24	35	1.5184	18	15	0.912578	16	15	0.592799	1.00793		0.00703592
AM747720	BCAL1611	dihydroorotate dehydrogenase	1768636	1769673	-	1038		1348	1308	52.3519	1759	1697	73.1981	4952	4932	144.76	90.1033		88	86	3.42968	19	20	0.82602	26	36	0.908045	1.72125		0.0191031
AM747720	BCAL1612	putative arginine-tRNA-protein transferase	1769772	1770602	-	831		4272	3459	190.343	3439	2758	163.947	4260	3384	139.84	164.71		80	91	4.21014	67	77	3.80965	93	89	3.32953	3.78311		0.0229683
AM747720	BCAL1613	putative leucyl/phenylalanyl-tRNA--protein transferase	1770636	1771400	-	765		2158	2372	121.154	2342	2346	134.725	4498	4283	174.5	143.46		42	37	2.11284	102	110	6.09253	82	92	3.45781	3.88773		0.0270998
AM747720	BCAL1614	NUDIX hydrolase	1771412	1771957	-	546		2836	2837	212.58	3079	3133	250.128	5797	5966	327.52	263.409		3	5	0.299777	47	39	3.46281	62	64	3.50825	2.42361		0.00920094
AM747720	BCALr1614	tRNA-Met	1772132	1772208	-	77		64	103	44.3739	88	183	77.3752	206	398	119.25	80.3331		5	9	3.71996	4	2	1.7131	3	4	1.38204	2.2717		0.0282785
AM747720	BCAL1615	conserved hypothetical protein	1772406	1772903	+	498		408	433	34.5516	578	601	52.0484	713	756	44.8441	43.8147		7	7	0.575175	6	5	0.485609	14	12	0.793701	0.618162		0.0141085
AM747720	BCAL1616	quaternary ammonium compound-resistance protein	1772907	1773245	+	339		306	285	35.6689	412	388	51.8816	539	505	46.8181	44.7895		20	19	2.35378	5	5	0.64852	14	13	1.21081	1.40437		0.0313549
AM747720	BCAL1617	putative hydratase	1773328	1774431	+	1104		751	707	27.0203	829	780	32.0413	1173	1110	31.4376	30.1664		40	36	1.40846	27	23	0.99569	79	75	2.12063	1.50826		0.049998
AM747720	BCAL1618	putative membrane protein	1774564	1774992	-	429		365	364	34.7674	462	451	46.7883	847	838	59.7112	47.0889		8	9	0.810762	69	55	6.35459	88	86	6.16602	4.44379		0.0943702
AM747720	BCAL1619	alkanesulfonate monooxygenase	1775334	1776491	+	1158		575	569	20.2125	4933	4750	183.834	3399	3400	89.2585	97.7681		12	13	0.441706	12	15	0.5126	9	14	0.301948	0.418751		0.0042831
AM747720	BCAL1620	aliphatic sulfonates transport permease protein	1776508	1777320	+	813		424	380	20.2333	3072	2816	159.221	2147	1941	76.4422	85.2989		15	21	0.905969	30	30	1.6225	27	29	1.04715	1.19187		0.0139729
AM747720	BCAL1621	aliphatic sulfonates ABC transporter ATP-binding protein	1777317	1778279	+	963		209	269	10.1555	1705	2024	85.1313	1005	1064	32.6623	42.6497		7	8	0.318689	19	20	0.890352	18	19	0.584101	0.597714		0.0140145
AM747720	BCAL1622	molybdenum-pterin binding protein II	1778337	1778552	+	216		310	292	57.0222	2278	2208	456.593	936	930	131.332	214.982		2	2	0.378885	8	9	1.73029	4	4	0.563053	0.890742		0.00414333
AM747720	BCAL1623	conserved hypothetical protein	1778697	1778894	+	198		1647	1926	369.206	1500	1462	328.884	1400	1480	221.126	306.406		5	5	1.03332	4	4	0.888276	6	7	0.998139	0.973246		0.00317633
AM747720	BCAL1624	conserved hypothetical protein	1778950	1779195	+	246		1001	705	141.888	788	638	127.441	846	671	93.7483	121.026		26	28	4.49118	4	3	0.625585	3	4	0.432589	1.84978		0.0152842
AM747720	BCAL1625	tRNA-dihydrouridine synthase A	1779248	1780309	+	1062		3428	3366	130.889	3576	3470	145.862	8070	7963	229.511	168.754		1	3	0.0770614	18	18	0.745249	27	28	0.78732	0.536543		0.00317944
AM747720	BCALr1625	tRNA-His	1780364	1780439	+	76		147	106	68.1096	201	193	113.974	464	416	176.028	119.371		42	32	19.9214	0	2	0.578548	0	0	0	6.83331		0.0572445
AM747720	BCAL1626	conserved hypothetical protein	1780659	1780907	+	249		220	211	35.4144	303	280	51.4745	796	782	96.3431	61.0773		327	269	48.9721	41	27	6.00389	38	29	4.09061	19.6889		0.322359
AM747720	BCAL1627	acetyltransferase (GNAT) family protein	1781429	1781944	+	516		922	1015	76.8036	657	724	58.8393	727	771	44.1342	59.9257		475	361	33.1481	297	251	23.3482	531	452	28.9612	28.4858		0.475353
AM747720	BCAL1628	conserved hypothetical protein	1782030	1782494	-	465		2154	2165	190.034	1316	1330	125.101	1890	1941	125.248	146.794		257	226	21.2518	324	265	27.8475	327	291	20.2045	23.1013		0.157371
AM747720	BCAL1629	hypothetical protein	1782796	1783191	+	396		393	386	40.248	294	285	32.1445	250	249	19.1566	30.5163		55	45	5.16662	197	191	21.5407	314	300	23.5714	16.7596		0.5492
AM747720	BCAL1630	conserved hypothetical protein	1783975	1784718	-	744		1834	1931	103.537	1612	1669	96.952	2087	2214	87.8839	96.1241		36	35	1.95248	76	62	4.07783	151	120	5.53744	3.85592		0.040114
AM747720	BCAL1631	conserved hypothetical protein	1784902	1785210	+	309		863	807	110.576	781	692	104.802	1147	1043	107.745	107.708		72	82	10.1968	35	34	4.90924	64	55	5.85466	6.9869		0.0648692
AM747720	BCAL1632	putative lipoprotein	1785251	1785499	+	249		479	312	64.9948	473	354	73.0179	752	567	80.5301	72.8476		26	48	6.08042	82	80	14.3034	127	131	15.7519	12.0452		0.165348
AM747720	BCAL1633	hypothetical protein (fragment)	1785512	1785736	+	225		163	116	25.3702	195	172	35.8597	307	262	38.4452	33.225		194	162	32.372	54	61	11.2367	106	112	14.7295	19.446		0.585283
AM747720	BCAL1634	glyoxalase/bleomycin resistance protein/dioxygenase superfamily protein	1785896	1786369	+	474		206	196	17.352	200	174	17.3467	336	303	20.4944	18.3977		128	122	10.791	191	173	16.8829	328	307	20.3661	16.0133		0.870399
AM747720	BCAL1635	putative cyclic-di-GMP signaling protein	1786447	1787418	-	972		2582	2556	108.151	2096	2072	94.2724	2854	2860	89.369	97.264		23	21	0.926164	115	110	5.08908	216	195	6.42819	4.14781		0.0426449
AM747720	BCAL1635a	putative exported protein	1787683	1787901	+	219		15	18	3.08298	26	33	5.92286	15	16	2.15194	3.71926		64	62	11.7714	49	50	9.93835	87	75	11.2456	10.9851		2.95358
AM747720	BCAL1636	putative exported endonuclease	1788062	1788685	-	624		173	175	11.4103	228	225	15.9601	372	378	18.2721	15.2142		17	12	0.950856	85	81	5.84853	78	74	3.70315	3.50085		0.230104
AM747720	BCAL1637	putative DNA-binding protein	1789029	1789517	-	489		155	157	13.0541	166	168	15.0162	152	162	9.76188	12.6107		5	5	0.418401	16	11	1.21389	22	22	1.36791	1.00007		0.0793026
AM747720	BCAL1638	thioesterase superfamily protein	1789705	1790142	+	438		53	68	5.65214	31	45	3.81472	44	54	3.40146	4.28944		7	9	0.74739	3	3	0.301162	10	12	0.763592	0.604048		0.140822
AM747720	BCAL1639	putative oxidoreductase	1790290	1791342	+	1053		765	763	29.6891	998	995	41.6104	1040	1073	30.5059	33.9351		137	113	4.8575	10	10	0.417566	6	9	0.216559	1.83054		0.0539424
AM747720	BCAL1640	Major Facilitator Superfamily protein	1791420	1792706	-	1287		105	103	3.30664	55	54	1.86196	101	98	2.35065	2.50642		21	23	0.699481	227	207	7.41369	406	372	9.18997	5.76771		2.30118
AM747720	BCAL1641	metallo peptidase, subfamily M20A	1792742	1794163	-	1422		52	56	1.55391	38	44	1.26776	93	109	2.15956	1.66041		31	30	0.877671	24	29	0.819407	72	65	1.46465	1.05391		0.634729
AM747720	BCAL1642	LysR family regulatory protein	1794305	1795279	+	975		110	108	4.5746	140	140	6.3136	149	148	4.63089	5.17303		6	12	0.377719	37	36	1.64604	55	53	1.68396	1.23591		0.238914
AM747720	BCAL1643	putative ATP/GTP binding protein	1795344	1796474	+	1131		1921	1969	70.3702	2052	2103	80.7666	5152	5298	140.464	97.2004		25	24	0.886411	16	18	0.660906	13	18	0.416689	0.654669		0.00673524
AM747720	BCAL1644	permease protein	1796471	1797529	+	1059		1334	1397	52.7627	1424	1459	59.8511	3243	3257	93.3104	68.6414		103	86	3.65147	27	25	1.07952	75	65	2.00976	2.24692		0.0327341
AM747720	BCAL1645	conserved hypothetical protein	1797631	1798053	+	423		1517	1453	143.654	1412	1430	147.709	2246	2261	161.98	151.114		570	306	42.3707	127	98	11.6941	187	161	12.507	22.1906		0.146846
AM747720	BCAL1646	putative oligosaccharide ABC transporter protein	1798091	1798924	-	834		265	267	13.0511	233	231	12.2314	252	258	9.29645	11.5263		78	77	3.80248	660	362	26.9407	1535	1120	48.3962	26.3798		2.28866
AM747720	BCAL1647	putative oligosaccharide ABC transporter ATP-binding protein	1798931	1799845	-	915		571	464	23.1431	658	548	28.9767	770	654	23.6593	25.2597		713	469	26.43	63	62	3.00339	220	196	6.9117	12.115		0.47962
AM747720	BCAL1648	putative stress-related protein	1800176	1800673	+	498		4095	4107	336.971	3079	3077	271.764	1729	1756	106.386	238.374		657	297	39.1941	881	595	65.1599	1980	1484	105.745	70.0331		0.293795
AM747720	BCAL1649	putative membrane protein	1800761	1801480	-	720		4684	4237	253.503	4978	4486	288.979	7281	6545	291.929	278.137		29	24	1.50607	664	414	32.9162	420	332	15.8781	16.7668		0.0602825
AM747720	BCAL1650	conserved hypothetical protein	1801510	1801845	-	336		3509	3181	407.369	4110	3678	509.577	6446	5799	554.029	490.325		43	46	5.41941	66	55	7.91716	73	59	5.97238	6.43632		0.0131266
AM747720	BCAL1651	LexA repressor	1801872	1802519	-	648		4681	5022	306.36	6068	6452	424.769	10291	10931	497.879	409.67		22	24	1.45239	59	58	3.96949	73	68	3.30794	2.90994		0.00710313
AM747720	BCAL1652	sulfate-binding protein precursor	1802784	1803821	+	1038		1503	1587	60.9064	11986	12572	520.138	5693	5938	170.346	250.464		1	4	0.098554	45	46	1.92738	37	39	1.11309	1.04634		0.00417761
AM747720	BCAL1653	sulfate transport system permease protein	1803945	1804838	+	894		539	440	22.4051	3635	2960	162.181	1910	1591	59.5343	81.3736		11	17	0.640799	8	14	0.541014	5	6	0.187054	0.456289		0.00560734
AM747720	BCAL1654	sulfate transport system permease protein	1804835	1805779	+	945		641	653	28.0159	3230	3166	148.799	2156	2185	69.8346	82.2165		16	19	0.757771	11	20	0.721196	17	21	0.611314	0.69676		0.0084747
AM747720	BCAL1655	sulfate ABC transporter ATP-binding protein	1805793	1806851	+	1059		872	856	33.3848	3356	3302	138.22	3300	3296	94.6886	88.7645		38	39	1.48763	14	14	0.58128	22	27	0.703417	0.924111		0.0104108
AM747720	BCAL1656	aliphatic sulfonate utilization regulatory protein SsuR	1806927	1807853	+	927		1969	1991	87.4011	6276	6416	301.005	4935	5021	163.274	183.893		14	16	0.66213	41	38	1.87357	46	40	1.41037	1.31536		0.00715281
AM747720	BCAL1657	putative ribose transport system, substrate-binding protein	1808581	1809531	+	951		5548	5336	234.158	3636	3500	164.967	5141	5019	162.415	187.18		5	7	0.258168	18	19	0.855351	20	23	0.687386	0.600302		0.00320708
AM747720	BCAL1658	putative ribose ABC transporter ATP-binding protein	1809677	1811290	+	1614		1415	1204	33.1996	1056	904	26.6978	1658	1410	28.8978	29.5984		11	10	0.266206	9	10	0.258805	11	19	0.282573	0.269195		0.0090949
AM747720	BCAL1659	putative ribose transport system, permease protein	1811287	1812306	+	1020		1577	1558	62.8838	1013	1024	43.905	1432	1430	42.6562	49.815		18	22	0.802345	16	18	0.732828	19	21	0.596174	0.710449		0.0142617
AM747720	BCAL1660	putative ribose operon repressor	1812341	1813372	+	1032		1979	1701	72.9574	1602	1419	64.3568	2076	1930	59.0125	65.4422		5	6	0.218079	18	22	0.852126	15	13	0.412469	0.494225		0.00755207
AM747720	BCAL1661	putative ribokinase	1813369	1814298	+	930		428	407	18.3698	374	339	16.855	629	620	20.417	18.5473		120	83	4.46596	7	10	0.401873	10	13	0.375974	1.74793		0.094242
AM747720	BCAL1662	putative methyl-accepting chemotaxis protein	1814587	1816356	+	1770		154	150	3.514	168	167	4.16097	384	356	6.35582	4.67693		100	100	2.31184	188	125	3.88771	237	173	3.52147	3.24034		0.692835
AM747720	BCAL1663	PrkA family serine protein kinase	1816908	1818830	+	1923		84386	85867	1811.41	60974	62026	1406.21	48190	49519	772.446	1330.02		157	166	3.43657	159	162	3.66986	126	126	1.99221	3.03288		0.00228032
AM747720	BCAL1664	conserved hypothetical protein	1818956	1820224	+	1269		17429	17072	556.252	14749	14877	513.257	13763	14059	333.303	467.604		99	104	3.27292	160	156	5.47455	147	143	3.47416	4.07388		0.00871224
AM747720	BCAL1665	SpoVR like protein	1820377	1821900	+	1524		15286	14057	393.932	13499	12521	375.358	16068	15279	312.697	360.662		48	35	1.11428	127	124	3.62086	88	84	1.71576	2.1503		0.00596209
AM747720	BCAL1666	alpha-ketoglutarate permease	1822133	1823437	+	1305		1053	1029	32.6416	1400	1387	46.9515	1890	1867	43.7667	41.1199		127	50	2.77501	118	81	3.35248	122	93	2.50461	2.87737		0.069975
AM747720	BCAL1667	hypothetical protein	1823560	1823637	+	78		4	4	2.09844	10	9	5.35528	25	15	7.79612	5.08328		33	34	17.5744	263	150	116.407	206	122	63.9281	65.9698		12.9778
AM747720	BCAL1668	periplasmic solute-binding protein	1823895	1824710	+	816		297	281	14.4924	2610	2433	135.87	928	907	34.1868	61.5162		7	8	0.376099	43	45	2.37091	44	46	1.67674	1.47458		0.0239706
AM747720	BCAL1669	putative amino acid transport system, membrane protein	1824784	1825527	+	744		32	22	1.48499	288	211	14.7452	134	92	4.61794	6.94938		104	73	4.86745	8	11	0.561441	50	49	2.0229	2.48393		0.357432
AM747720	BCAL1670	putative amino acid transport system, membrane protein	1825497	1826255	+	759		15	19	0.916513	156	140	8.5738	81	82	3.26482	4.25171		37	38	2.02172	99	75	5.04	439	381	16.4242	7.82865		1.84129
AM747720	BCAL1671	metallo peptidase, subfamily M23B	1826418	1827683	-	1266		2919	2622	89.548	2389	2107	78.0757	3803	3554	88.3446	85.3228		143	121	4.2665	80	69	2.58747	43	42	1.0207	2.62489		0.0307643
AM747720	BCAL1672	TetR family regulatory protein (pseudogene)	1828022	1828668	-	647		2049	2091	130.917	1865	1897	127.831	2390	2423	113.09	123.946		11	19	0.948677	202	186	13.1841	130	125	5.99168	6.70816		0.0541215
AM747720	BCAL1674	multidrug efflux system AmrA protein	1828787	1830022	+	1236		1024	1049	34.3149	1895	1929	68.0178	2067	2128	51.5972	51.31		20	22	0.695236	14	18	0.569187	15	20	0.430489	0.564971		0.0110109
AM747720	BCAL1675	multidrug efflux system transporter protein AmrB	1830038	1833178	+	3141		3063	3026	39.6625	4924	4773	67.8723	6438	6360	61.9423	56.4923		10	16	0.169358	36	40	0.531948	36	43	0.38236	0.361222		0.00639417
AM747720	BCAL1676	multidrug efflux system outer membrane protein	1833175	1834638	+	1464		923	930	25.8962	1370	1365	41.0714	2267	2276	47.1753	38.0476		12	9	0.293481	17	18	0.525594	20	27	0.488056	0.43571		0.0114517
AM747720	BCAL1677	putative type-1 fimbrial protein	1835501	1836013	+	513		255	261	20.5795	168	167	14.3566	214	222	12.9206	15.9522		33	43	3.03108	11	10	0.899964	17	18	1.0372	1.65608		0.103815
AM747720	BCAL1678	putative outer membrane usher protein precursor	1836103	1838589	+	2487		119	106	1.85101	62	57	1.05195	84	77	0.984154	1.2957		9	9	0.148081	48	55	0.91051	56	57	0.690741	0.583111		0.450034
AM747720	BCAL1679	putative fimbrial chaperone	1838605	1839351	+	747		17	16	0.903847	19	16	1.03008	29	31	1.22108	1.05167		70	70	3.8345	15	11	0.765202	27	26	1.07862	1.89277		1.79978
AM747720	BCAL1680	putative type-1 fimbrial protein	1839348	1840373	+	1026		60	61	2.4129	39	44	1.7785	79	86	2.44483	2.21208		12	9	0.418768	79	73	3.25701	61	61	1.8077	1.82783		0.826293
AM747720	BCAL1681	putative exported protein	1840458	1841807	+	1350		105	99	3.0917	82	82	2.67075	118	116	2.63509	2.79918		11	12	0.348574	10	8	0.293131	7	8	0.168916	0.270207		0.0965308
AM747720	BCAL1682	putative methyltransferase	1841986	1842750	-	765		23	25	1.28375	4	6	0.287384	17	20	0.735281	0.768806		0	1	0.0267448	4	7	0.316122	5	7	0.238469	0.193779		0.252052
AM747720	BCAL1683	hypothetical protein	1842793	1843320	-	528		10	17	1.04624	6	6	0.499655	4	18	0.633434	0.726443		1	4	0.193748	1	1	0.0832759	4	5	0.259132	0.178719		0.246019
AM747720	BCAL1684	two-component regulatory system, response regulator protein	1843614	1844279	+	666		446	365	24.9143	261	212	15.6139	501	430	21.2514	20.5932		10	8	0.552968	4	4	0.264082	5	6	0.251091	0.356047		0.0172896
AM747720	BCAL1685	two-component regulatory system, sensor kinase protein	1844276	1845655	+	1380		257	243	7.41297	195	193	6.18125	305	297	6.63178	6.742		35	23	0.859905	16	14	0.477931	29	31	0.660975	0.66627		0.0988238
AM747720	BCAL1686	putative exported protein	1845731	1845868	-	138		42	26	10.0816	81	59	22.3035	81	75	17.1854	16.5235		20	15	5.18908	27	16	6.85035	39	30	7.60121	6.54688		0.396217
AM747720	BCAL1687	putative exported protein	1845915	1846160	-	246		64	69	11.0616	116	127	21.7167	123	141	16.3148	16.3644		15	19	2.82778	33	31	5.71963	38	36	4.57309	4.3735		0.267257
AM747720	BCAL1688	putative RNA polymerase sigma factor	1846454	1847122	+	669		119	137	7.82916	149	161	10.1873	234	259	11.203	9.73981		0	4	0.122331	14	16	0.985867	17	20	0.840792	0.649663		0.0667018
AM747720	BCAL1689	MbtH-like protein	1847208	1847450	+	243		596	616	102.046	229	237	42.1602	604	639	77.7638	73.9902		5	14	1.59974	0	3	0.271418	1	6	0.43793	0.769695		0.0104027
AM747720	BCAL1690	putative dioxygenase	1847496	1848503	+	1008		1822	1794	73.3955	677	650	28.9423	1982	1897	58.5022	53.6133		2	4	0.121785	8	14	0.479828	7	12	0.286554	0.296055		0.00552205
AM747720	BCAL1691	putative iron transport-related ATP-binding protein	1848545	1849351	+	807		678	517	30.2967	263	224	13.2672	802	733	28.9166	24.1602		5	9	0.354941	3	4	0.190699	5	6	0.20722	0.250953		0.0103871
AM747720	BCAL1692	putative iron transport-related membrane protein	1849348	1851438	+	2091		440	448	8.68881	240	262	5.27804	946	940	13.712	9.22628		6	7	0.127201	10	10	0.210281	8	19	0.196301	0.177928		0.0192849
AM747720	BCAL1693	putative iron transport-related membrane protein	1851435	1852235	+	801		198	201	10.1916	101	101	5.54424	435	453	16.8536	10.8632		39	30	1.76246	5	8	0.356808	10	13	0.436524	0.851929		0.0784237
AM747720	BCAL1694	putative iron transport-related exported protein	1852367	1853260	+	894		324	363	15.7225	141	159	7.37746	597	656	21.3072	14.8024		67	55	2.79205	27	23	1.22958	85	71	2.65277	2.2248		0.1503
AM747720	BCAL1695	ornibactin biosynthesis ABC transport protein	1853452	1855197	-	1746		323	334	7.69879	149	150	3.76487	530	535	9.27296	6.91221		88	86	2.03895	51	53	1.30952	142	126	2.33348	1.89398		0.274005
AM747720	BCAL1696	ornibactin biosynthesis non-ribosomal peptide synthase	1855473	1865141	+	9669		3187	3190	13.4939	1173	1194	5.38195	5953	5938	18.696	12.524		19	36	0.116381	95	79	0.395632	95	111	0.323891	0.278635		0.0222481
AM747720	BCAL1697	ornibactin biosynthesis non-ribosomal peptide synthase	1865151	1870160	+	5010		1839	1836	15.0079	660	689	5.91967	3631	3662	22.13	14.3525		4	6	0.0408379	24	36	0.263292	26	47	0.221512	0.175214		0.0122079
AM747720	BCAL1698	ornibactin biosynthesis protein	1870150	1871187	+	1038		706	771	29.1128	166	194	7.6248	973	1009	29.0281	21.9219		12	13	0.49277	6	10	0.33888	6	12	0.263626	0.365092		0.0166542
AM747720	BCAL1699	putative L-ornithine 5-monooxygenase	1871220	1872596	+	1377		3006	2890	87.6042	710	694	22.4159	2808	2672	60.5006	56.8402		82	87	2.51104	13	16	0.463007	11	15	0.287047	1.08703		0.0191243
AM747720	BCAL1700	ornibactin receptor precursor	1872619	1874886	+	2268		4652	4448	82.0918	1333	1296	25.4842	5468	5436	73.0896	60.2219		19	18	0.33378	112	115	2.20042	133	135	1.79641	1.44354		0.0239703
AM747720	BCAL1701	ornibactin synthetase F	1874972	1875811	+	840		965	909	45.6449	318	307	16.3578	1391	1275	48.2496	36.7507		44	46	2.19212	16	17	0.86369	24	26	0.904906	1.32024		0.0359242
AM747720	BCAL1702	putative ornibactin biosynthesis protein	1875805	1876827	+	1023		1182	1051	44.6596	338	310	13.9259	1219	1089	34.2983	30.9613		36	32	1.35999	40	41	1.74074	60	65	1.85758	1.65277		0.0533818
AM747720	BCAL1703	metallo peptidase, subfamily M20D	1876985	1878148	+	1164		487	486	17.1026	254	253	9.57587	674	674	17.6056	14.7613		1740	1772	61.731	52	50	1.92651	92	82	2.27253	21.9767		1.4888
AM747720	BCAL1704	conserved hypothetical protein	1878261	1878860	-	600		154	150	10.3663	105	101	7.54813	226	213	11.1231	9.67918		366	223	20.0847	1276	1352	96.2936	1521	1546	77.7097	64.696		6.68404
AM747720	BCAL1705	cobyrinic acid A,C-diamide synthase	1878888	1880192	-	1305		241	233	7.43138	288	275	9.48465	507	490	11.6144	9.51015		12	14	0.407628	379	263	10.8155	576	422	11.6261	7.61641		0.800872
AM747720	BCAL1706	cobalamin adenosyltransferase	1880195	1880797	-	603		298	300	20.2902	273	287	20.4171	422	435	21.6061	20.7711		1	1	0.0678601	19	20	1.42191	18	16	0.857185	0.782317		0.0376637
AM747720	BCAL1707	putative cobalamin biosynthesis related protein	1880833	1881207	-	375		21	50	3.87372	34	60	5.51087	49	73	4.94586	4.77682		1	3	0.218238	3	2	0.293131	0	2	0.0810796	0.197483		0.041342
AM747720	BCAL1708	uroporphyrin-III C-methyltransferase	1881207	1881956	-	750		67	66	3.62821	104	89	5.65743	152	142	5.95935	5.08166		1	2	0.0818392	4	5	0.263818	3	5	0.162159	0.169272		0.0333104
AM747720	BCALr1708	misc_RNA, cobalamin riboswitch	1882125	1882362	-	238		109	124	20.03	238	308	50.4358	213	288	32.0017	34.1558		84	86	14.6141	1	3	0.369493	4	7	0.702633	5.22876		0.153085
AM747720	BCAL1709	TonB-dependent receptor	1882432	1884570	-	2139		41	48	0.851296	42	50	0.945585	62	66	0.909729	0.902203		6	1	0.0669559	76	82	1.62394	92	92	1.30774	0.999543		1.10789
AM747720	BCALr1709	misc_RNA, cobalamin riboswitch	1884723	1884989	+	267		201	216	31.9541	246	255	41.2525	237	249	27.6718	33.6261		10	13	1.76246	3	1	0.329361	4	4	0.455503	0.849106		0.0252514
AM747720	BCAL1710	putative cobalamin biosynthesis-related protein	1885314	1886402	+	1089		258	244	9.43143	313	285	12.0725	276	250	7.34295	9.61562		15	23	0.713933	10	11	0.42395	8	12	0.2792	0.472361		0.0491243
AM747720	BCAL1711	putative cobalamin biosynthesis-related protein	1886409	1890218	+	3810		496	495	5.3217	514	504	5.87416	775	787	6.2326	5.80949		6	9	0.0805504	15	18	0.19042	24	29	0.211477	0.160816		0.0276816
AM747720	BCAL1712	putative magnesium chelatase protein	1890215	1891300	+	1086		84	74	2.97666	115	109	4.53463	194	182	5.26345	4.25825		10	10	0.376792	13	14	0.546584	17	21	0.531945	0.485107		0.113922
AM747720	BCAL1713	conserved hypothetical protein	1891369	1891977	+	609		12	16	0.940681	15	14	1.0469	30	33	1.57266	1.18675		16	14	1.00787	12	19	1.1191	18	21	0.973554	1.03351		0.870874
AM747720	BCAL1714	conserved hypothetical protein	1892040	1892492	+	453		137	158	13.3237	200	223	20.5289	257	275	17.8536	17.2354		33	32	2.93573	20	21	1.9898	20	21	1.37594	2.10049		0.121871
AM747720	BCAL1715	conserved hypothetical protein	1892545	1893150	+	606		673	734	47.5032	627	657	46.5817	1117	1208	58.3261	50.8037		35	35	2.36334	44	40	3.0474	64	61	3.13581	2.84885		0.0560757
AM747720	BCAL1716	conserved hypothetical protein	1893176	1893502	+	327		364	303	41.733	367	328	46.7262	719	649	63.5991	50.6861		148	104	15.7672	45	40	5.71471	72	71	6.64816	9.37669		0.184995
AM747720	BCAL1717	NUDIX hydrolase	1893536	1893967	-	432		24	35	2.79428	50	57	5.44532	74	84	5.56015	4.59991		8	7	0.71041	173	123	15.0637	378	289	23.4723	13.0821		2.84399
AM747720	BCAL1717A	putative exported protein	1894111	1894371	-	261		38	41	6.19281	35	39	6.23325	34	48	4.77624	5.7341		29	27	4.38984	15	14	2.44276	51	42	5.41696	4.08319		0.712088
AM747720	BCAL1718	putative CoA-transferase	1894649	1895809	+	1161		283	278	9.88626	115	121	4.46893	326	335	8.6553	7.67016		31	27	1.02211	34	36	1.32553	85	86	2.23912	1.52892		0.199333
AM747720	BCAL1719	putative citrate transporter	1895936	1897237	+	1302		35	45	1.25713	24	23	0.793616	42	52	1.09756	1.04944		205	189	6.19137	32	33	1.09755	50	50	1.16762	2.81885		2.68606
AM747720	BCAL1720	putative acyl-CoA dehydrogenase	1897275	1898441	+	1167		194	285	8.39781	180	262	8.32674	162	245	5.30196	7.34217		417	425	14.7619	158	143	5.67047	304	273	7.51654	9.31631		1.26888
AM747720	BCAL1721	putative transcriptional regulator	1898502	1899245	+	744		453	305	20.8448	455	335	23.3441	449	349	16.3058	20.1649		54	51	2.88747	240	272	15.1294	525	550	21.9659	13.3276		0.660928
AM747720	BCAL1722	putative exported chitinase	1899348	1900703	-	1356		2879	2843	86.3356	1696	1668	54.5406	3144	3080	69.7787	70.2183		26	29	0.829859	90	86	2.85349	143	136	3.12793	2.27043		0.0323339
AM747720	BCAL1723	precorrin-3b C17-methyltransferase	1901035	1902747	-	1713		180	191	4.43117	171	177	4.46627	405	406	7.19741	5.36495		57	57	1.3616	19	24	0.551867	53	45	0.869724	0.92773		0.172924
AM747720	BCAL1724	precorrin-2 C20-methyltransferase	1902747	1903481	-	735		187	176	10.1046	140	149	8.64438	349	334	14.1269	10.9586		14	14	0.779421	66	67	3.97821	64	62	2.60613	2.45459		0.223987
AM747720	BCAL1725	precorrin-8X methylmutase	1903478	1904104	-	627		96	103	6.49362	97	100	6.90752	209	224	10.4986	7.96659		18	22	1.30525	3	4	0.245445	24	28	1.26081	0.937168		0.117637
AM747720	BCAL1726	putative oxidoreductase	1904097	1905458	-	1362		118	112	3.45503	182	151	5.37515	225	214	4.90005	4.57674		2	2	0.0600875	22	24	0.742513	44	47	1.01573	0.606109		0.132432
AM747720	BCALr1726	misc_RNA, cobalamin riboswitch	1905565	1905757	-	193		542	556	116.398	511	547	120.518	576	596	92.3173	109.745		1	5	0.636056	8	8	1.82258	12	11	1.81169	1.42344		0.0129705
AM747720	BCAL1727	precorrin-6Y C5,15-methyltransferase (decarboxylating)	1905858	1907222	+	1365		136	148	4.25684	178	193	5.97537	227	241	5.21226	5.14816		3	3	0.0899332	6	14	0.322122	6	10	0.178197	0.196751		0.0382177
AM747720	BCAL1728	putative cobalamin biosynthesis-related protein	1907222	1908310	+	1089		86	75	3.02482	138	129	5.39022	275	262	7.49651	5.30385		2	4	0.112726	7	10	0.343198	7	8	0.2094	0.221775		0.0418139
AM747720	BCAL1729	putative precorrin-6X reductase	1908307	1909038	+	732		37	42	2.20809	38	36	2.22251	118	114	4.81825	3.08295		9	9	0.50311	5	10	0.450509	2	4	0.12461	0.35941		0.11658
AM747720	BCAL1730	precorrin-4 C11-methyltransferase	1909081	1909809	+	729		32	35	1.88039	42	53	2.86497	132	131	5.48455	3.40997		35	36	1.99266	22	16	1.14599	24	25	1.02184	1.38683		0.406697
AM747720	BCAL1731	Major Facilitator Superfamily protein	1909933	1911111	-	1179		34	38	1.24945	141	146	5.3517	130	142	3.50726	3.36947		12	6	0.312363	48	39	1.62229	150	134	3.66199	1.86555		0.553662
AM747720	BCAL1732	MarR family regulatory protein	1911242	1911745	+	504		95	94	7.67243	103	112	9.37845	136	150	8.62677	8.55922		145	143	11.6913	35	21	2.44276	68	51	3.58946	5.90785		0.690232
AM747720	BCAL1733	putative glutathione S-transferase	1911834	1912604	-	771		1050	1044	55.5679	1252	1241	71.0872	1433	1414	56.1366	60.9305		33	27	1.5922	141	145	8.15521	173	165	6.66462	5.47068		0.0897854
AM747720	BCAL1734	putative porin protein	1912712	1913926	-	1215		25	29	0.909325	33	32	1.17614	102	102	2.55251	1.54599		16	27	0.724092	52	41	1.68279	63	55	1.47645	1.29444		0.83729
AM747720	BCAL1735	LuxR superfamily regulatory protein	1914069	1916762	-	2694		169	190	2.72646	104	125	1.86879	213	236	2.53374	2.37633		5	11	0.121513	9	14	0.187695	18	26	0.248295	0.185835		0.0782024
AM747720	BCAL1736	conserved hypothetical protein	1917004	1917936	+	933		18	25	0.942949	11	13	0.565526	21	25	0.74953	0.752669		8	9	0.372794	2	7	0.212072	8	11	0.309589	0.298152		0.396126
AM747720	BCAL1737	putative quinone oxidoreductase	1917940	1918935	+	996		47	46	1.9104	34	35	1.52305	57	63	1.83162	1.75502		4	3	0.143794	4	3	0.154512	4	8	0.183162	0.160489		0.0914457
AM747720	BCAL1738	alpha-ketoglutarate-dependent taurine dioxygenase	1918946	1919794	+	849		53	47	2.40987	36	36	1.86444	61	61	2.18457	2.15296		10	12	0.530172	5	7	0.31074	3	6	0.161156	0.334023		0.155146
AM747720	BCAL1739	conserved hypothetical protein	1919925	1920980	+	1056		28	41	1.33686	27	32	1.22832	48	56	1.49721	1.35413		13	11	0.464996	5	6	0.229009	11	13	0.34551	0.346505		0.255887
AM747720	BCAL1740	Major Facilitator Superfamily protein	1921136	1922464	+	1329		6	13	0.292503	10	21	0.512814	12	23	0.400365	0.401894		27	18	0.69277	24	24	0.794035	23	23	0.526194	0.671		1.66959
AM747720	BCAL1741	alpha/beta hydrolase family protein	1922496	1923071	+	576		5	11	0.568328	7	7	0.534354	15	14	0.7654	0.622694		27	28	1.95363	44	31	2.86261	43	29	1.9003	2.23885		3.59542
AM747720	BCAL1742	extracellular solute-binding protein	1923382	1924548	+	1167		746	767	26.5259	549	559	20.8734	856	895	22.8102	23.4031		5	6	0.192852	17	18	0.659357	18	16	0.442916	0.431708		0.0184466
AM747720	BCAL1743	ABC transporter ATP-binding protein	1924598	1925677	+	1080		289	232	9.86996	197	160	7.26721	311	254	7.95312	8.36343		4	5	0.170498	3	4	0.142494	7	9	0.225221	0.179405		0.0214511
AM747720	BCAL1744	binding-protein-dependent transport system inner membrane protein	1925727	1926608	+	882		94	93	4.33785	75	67	3.53951	149	162	5.36049	4.41262		8	8	0.371153	8	8	0.398818	11	12	0.396435	0.388802		0.0881114
AM747720	BCAL1745	binding-protein-dependent transport system inner membrane protein	1926698	1927531	+	834		64	62	3.09105	60	63	3.24237	149	140	5.26799	3.86714		19	12	0.760496	14	13	0.711739	9	15	0.43748	0.636572		0.164611
AM747720	BCAL1746	putative lipoprotein	1927653	1928096	+	444		73	75	6.81994	92	98	9.40793	108	106	7.32729	7.85172		3	6	0.414726	8	7	0.742731	20	18	1.30111	0.819522		0.104375
AM747720	BCAL1747A	putative exported protein	1928315	1928527	+	213		3343	4494	752.786	2842	3844	690.097	4436	5567	713.943	718.942		83	53	13.0635	7	7	1.44501	10	10	1.42746	5.312		0.00738864
AM747720	BCAL1748	glycerate dehydrogenase	1928729	1929694	-	966		13	17	0.635398	8	11	0.432414	24	22	0.723925	0.597246		13	15	0.593038	179	127	6.96414	154	127	4.42224	3.99314		6.68593
AM747720	BCAL1749	putative CoA-transferase	1929953	1931143	+	1191		26	27	0.91047	53	53	1.95667	22	30	0.66375	1.17696		41	44	1.46019	12	17	0.535315	10	16	0.331875	0.775793		0.659148
AM747720	BCAL1750	conserved hypothetical protein	1931165	1932127	+	963		59	71	2.76197	69	75	3.28745	80	82	2.55742	2.86895		13	13	0.552394	64	63	2.89935	54	56	1.73652	1.72942		0.602807
AM747720	BCAL1751	glyoxalase/bleomycin resistance protein/dioxygenase superfamily protein	1932162	1932545	+	384		107	90	10.4963	123	98	12.6527	130	101	9.14521	10.7647		22	22	2.34435	9	9	1.03054	10	10	0.791793	1.3889		0.129023
AM747720	BCAL1752	conserved hypothetical protein	1932749	1933576	+	828		550	578	27.8728	747	781	40.5711	904	974	34.4809	34.3082		332	196	13.0468	40	39	2.09759	53	60	2.07473	5.73972		0.167298
AM747720	BCAL1753	LysR family regulatory protein	1933609	1934565	+	957		1056	1037	44.7465	1081	1065	49.2993	1510	1488	47.6247	47.2235		175	148	6.90545	335	242	13.2552	432	306	11.7235	10.6281		0.225059
AM747720	BCAL1754	Major Facilitator Superfamily protein	1935016	1936347	-	1332		17	20	0.568328	15	17	0.528164	14	20	0.38805	0.494847		19	20	0.599048	224	192	6.86614	418	382	9.13059	5.53192		11.179
AM747720	BCAL1755	conserved hypothetical protein	1937298	1938167	+	870		37	37	1.74026	166	150	7.9853	34	39	1.27561	3.66705		30	21	1.19937	12	17	0.732828	16	13	0.506748	0.812981		0.221699
AM747720	BCAL1756	putative metal dependent phosphohydrolase	1938209	1939342	+	1134		94	98	3.46409	178	184	7.01809	117	116	3.1236	4.53526		53	54	1.93051	43	40	1.60912	110	99	2.80186	2.11383		0.466088
AM747720	BCAL1757	putative exported protein	1939405	1940088	-	684		82	69	4.51671	93	76	5.43193	201	174	8.33466	6.09443		132	144	8.25571	72	67	4.46768	108	108	4.80077	5.84139		0.958479
AM747720	BCAL1758	putative membrane protein	1940101	1940739	-	639		186	196	12.2311	211	221	14.863	303	313	14.6552	13.9164		8	11	0.608351	136	143	9.59902	155	164	7.58932	5.93223		0.426275
AM747720	BCAL1759	2-nitropropane dioxygenase family protein	1940920	1942023	+	1104		512	485	18.4768	414	420	16.6081	629	621	17.2129	17.4326		16	16	0.593038	28	27	1.09526	17	19	0.495731	0.728009		0.0417614
AM747720	BCAL1760	conserved hypothetical protein	1942139	1942510	+	372		126	118	13.4199	116	111	13.4155	188	177	14.9164	13.9172		57	43	5.49995	22	20	2.48216	36	32	2.77894	3.58702		0.257739
AM747720	BCAL1761	MarR family regulatory protein	1942746	1943201	+	456		1637	1660	147.93	2050	2072	198.731	2477	2528	166.86	171.174		166	122	12.922	55	44	4.77302	52	51	3.43388	7.04296		0.0411451
AM747720	BCAL1762	acetyltransferase (GNAT) family protein	1943254	1943970	-	717		114	128	6.90554	137	148	8.73874	111	119	4.87665	6.84031		8	7	0.428029	280	178	14.0433	406	286	14.6724	9.71457		1.42019
AM747720	BCAL1763	putative exported protein	1944139	1944465	-	327		31	30	3.81666	28	23	3.42883	33	26	2.74295	3.32948		12	14	1.62677	15	14	1.94973	28	25	2.464	2.0135		0.60475
AM747720	BCAL1764	putative exported protein	1944542	1944871	-	330		30	22	3.22397	53	45	6.52883	47	43	4.14612	4.63297		14	14	1.73598	24	24	3.1978	11	9	0.921359	1.95171		0.421266
AM747720	BCAL1765	putative exported protein	1944932	1945258	-	327		33	42	4.69262	59	55	7.66444	68	62	6.04378	6.13361		15	14	1.81448	10	9	1.27741	5	11	0.74385	1.27858		0.208454
AM747720	BCAL1766	OsmC-like protein	1945327	1945746	-	420		36	47	4.04325	103	126	11.987	61	77	4.99508	7.00843		138	139	13.4937	20	20	2.09379	18	18	1.30307	5.6302		0.803346
AM747720	BCAL1767	putative alpha-ketoglutarate permease	1946144	1947463	+	1320		23	26	0.759493	29	33	1.03262	36	38	0.852257	0.881457		24	22	0.712993	146	133	4.6468	199	190	4.48011	3.27997		3.72107
AM747720	BCAL1768	LysR family regulatory protein	1947520	1948407	-	888		183	193	8.66316	207	226	10.7201	266	278	9.3132	9.56548		66	50	2.67268	21	18	0.96555	27	29	0.958711	1.53231		0.160192
AM747720	BCAL1769	putative L(+)-mandelate dehydrogenase	1948577	1949743	+	1167		51	50	1.77073	55	57	2.10994	67	81	1.92799	1.93622		537	456	17.4092	87	72	2.99536	114	87	2.61841	7.67434		3.96357
AM747720	BCAL1770	dienelactone hydrolase family protein	1950198	1951424	-	1227		121	124	4.08529	110	105	3.85227	162	163	4.02672	3.9881		37	32	1.15055	417	371	14.119	625	565	14.744	10.0045		2.5086
AM747720	BCAL1771	short chain dehydrogenase	1951475	1952323	-	849		15	18	0.795257	16	17	0.854534	29	29	1.03856	0.896119		12	14	0.626566	48	46	2.43413	65	63	2.292	1.78423		1.99107
AM747720	BCAL1772	isochorismatase family protein	1952320	1952958	-	639		27	23	1.60092	20	17	1.27299	17	15	0.761311	1.21174		5	7	0.384222	7	9	0.550481	16	24	0.951639	0.62878		0.518907
AM747720	BCAL1773	small subunit of terminal oxygenase component	1952955	1953491	-	537		19	24	1.63831	15	13	1.14632	26	25	1.44381	1.40948		7	8	0.571503	8	11	0.777862	9	9	0.509578	0.619648		0.439629
AM747720	BCAL1774	large subunit of terminal oxygenase component	1953491	1954828	-	1338		38	39	1.17743	40	39	1.29806	53	52	1.19302	1.22284		17	21	0.581071	12	16	0.460071	13	16	0.329499	0.456881		0.373624
AM747720	BCAL1775	reductase component of dioxygenase system	1954851	1955810	-	960		13	18	0.660681	27	27	1.23665	40	35	1.18769	1.02834		10	11	0.447558	15	25	0.916035	16	24	0.633434	0.665676		0.647331
AM747720	BCAL1776	AraC family regulatory protein	1955913	1956896	-	984		317	319	13.224	316	312	14.031	408	412	12.6687	13.3079		286	270	11.5606	27	27	1.20649	30	28	0.896078	4.55439		0.342233
AM747720	BCAL1777	TonB-dependent receptor	1957571	1960291	-	2721		463	470	7.01543	548	537	8.76647	565	583	6.41396	7.39862		10	8	0.135346	348	329	5.46995	323	300	3.48075	3.02868		0.409358
AM747720	BCAL1777a	putative membrane protein	1960570	1960770	+	201		0	1	0.10179	2	2	0.437509	0	0	0	0.179766		15	19	3.46086	3	3	0.656264	3	2	0.37817	1.49843		8.33544
AM747720	BCAL1778	RND family efflux system transporter protein	1961119	1964292	-	3174		120	125	1.57929	105	114	1.51691	165	167	1.59017	1.56212		4	7	0.0709067	11	13	0.166237	23	27	0.239484	0.158876		0.101705
AM747720	BCAL1779	ABC transporter ATP-binding protein	1964405	1966027	-	1623		116	116	2.92463	91	92	2.47888	101	117	2.04198	2.48183		183	195	4.76513	7	6	0.176095	5	9	0.131136	1.69079		0.681266
AM747720	BCAL1780	putative binding-protein component of ABC transporter	1966039	1967142	-	1104		120	121	4.46632	73	69	2.82776	87	89	2.42358	3.23922		174	163	6.24543	135	142	5.51612	170	188	4.92977	5.56378		1.71763
AM747720	BCAL1781	putative permease component of ABC transporter protein	1967096	1968148	-	1053		80	79	3.08937	35	35	1.46148	64	66	1.87684	2.14257		57	88	2.81735	137	123	5.42836	207	190	5.73159	4.6591		2.17454
AM747720	BCAL1782	putative binding protein component of ABC transporter	1968161	1970035	-	1875		117	116	2.54247	66	67	1.55946	111	116	1.84051	1.98081		454	423	9.56973	82	99	2.12227	87	104	1.54862	4.41354		2.22815
AM747720	BCAL1783	TonB-dependent receptor (pseudogene)	1970276	1973101	-	2826		227	238	3.36653	199	201	3.1118	212	219	2.31856	2.93229		22	22	0.318553	467	443	7.07934	518	505	5.50321	4.30037		1.46655
AM747720	BCAL1785	putative DNA-binding protein	1973453	1974175	-	723		5	5	0.282985	2	1	0.0912234	4	5	0.189242	0.187817		10	10	0.56597	21	19	1.21631	43	43	1.80831	1.19686		6.37251
AM747720	BCAL1786	putative lipoprotein	1974331	1975521	-	1191		34	37	1.21969	38	37	1.38444	56	58	1.45514	1.35309		3	3	0.103072	14	13	0.498397	13	15	0.357404	0.319624		0.236218
AM747720	BCAL1787	putative iron-uptake protein	1975537	1975968	-	432		39	36	3.55205	36	35	3.61325	37	39	2.6745	3.27993		0	0	0	7	7	0.712472	3	3	0.211145	0.307872		0.0938654
AM747720	BCAL1788	putative iron-transport protein	1976067	1976489	-	423		22	22	2.12821	27	23	2.59868	43	39	2.94704	2.55798		5	8	0.628788	1	1	0.103947	0	0	0	0.244245		0.0954837
AM747720	BCAL1789	putative iron-transport protein	1976510	1977373	-	864		30	35	1.53922	21	27	1.22138	24	30	0.950152	1.23692		0	5	0.118402	5	6	0.2799	6	11	0.299122	0.232474		0.187946
AM747720	BCAL1790	putative iron-transport protein	1977502	1978209	-	708		7	7	0.404572	10	12	0.683145	11	11	0.472392	0.520036		36	36	2.08066	0	1	0.031052	0	5	0.107362	0.739691		1.42238
AM747720	BCAL1791	conserved hypothetical protein	1979055	1979543	-	489		809	819	68.1157	306	304	27.4249	288	261	17.0678	37.5361		288	213	20.9619	34	36	3.14711	33	37	2.17622	8.76174		0.233422
AM747720	BCAL1792	conserved hypothetical protein	1980001	1980294	+	294		418	462	61.2402	247	274	38.9595	332	360	35.7826	45.3274		522	366	61.797	282	231	38.3613	384	354	38.1612	46.1065		1.01719
AM747720	BCAL1793	putative metal ion transport protein	1980302	1981279	-	978		1974	2046	84.0986	1735	1815	79.8018	1928	1992	60.9341	74.9448		133	117	5.23001	352	277	14.1395	503	377	13.6791	11.0162		0.146991
AM747720	BCAL1794	putative membrane protein	1981480	1981626	+	147		639	927	217.96	380	552	139.387	291	441	75.7019	144.349		655	573	170.916	76	70	21.8353	346	294	66.1874	86.3129		0.597944
AM747720	BCAL1795	putative ATP-ase	1981623	1982240	+	618		1668	1438	102.829	1083	964	72.8203	994	939	47.5506	74.3999		114	96	6.95236	462	383	30.0602	1930	1686	88.9514	41.988		0.564355
AM747720	BCAL1796	putative saccharopine dehydrogenase	1982358	1983458	-	1101		7253	7414	272.556	6901	6984	277.257	23160	23478	643.97	397.927		25	21	0.854815	156	143	5.97045	358	320	9.36171	5.39566		0.0135594
AM747720	BCAL1797	AnsC family regulatory protein	1983956	1984420	-	465		211	211	18.5678	200	203	19.0535	233	222	14.8755	17.4989		33	41	3.25597	18	16	1.60749	24	22	1.5039	2.12245		0.12129
AM747720	BCAL1798	putative exported protein	1984671	1985234	+	564		885	892	64.4629	1258	1238	97.2946	1724	1737	93.2901	85.0159		137	117	9.21417	46	54	3.89802	123	131	6.84648	6.65289		0.0782547
AM747720	BCAL1799	conserved hypothetical protein	1985370	1985801	+	432		206	178	18.1865	260	255	26.2088	575	513	38.2876	27.561		35	19	2.55748	138	123	13.2825	259	230	17.2083	11.0161		0.399699
AM747720	BCAL1800	conserved hypothetical protein	1985835	1986197	-	363		198	191	21.9252	177	167	20.8341	288	281	23.8297	22.1964		8	11	1.0709	83	57	8.479	126	95	9.25547	6.26846		0.282409
AM747720	BCAL1801	putative membrane protein	1986211	1986999	-	789		357	350	18.3334	396	404	22.2913	609	617	23.6225	21.4158		14	21	0.907596	29	28	1.58826	68	63	2.5241	1.67332		0.0781349
AM747720	BCAL1802	LacI family regulatory protein	1987055	1988098	-	1044		530	488	19.9503	554	517	22.5534	602	574	17.1246	19.8761		6	6	0.23517	16	17	0.694923	27	30	0.830017	0.586704		0.0295181
AM747720	BCAL1803	2-ketogluconate reductase	1988431	1989396	-	966		488	450	19.8668	299	294	13.4959	464	436	14.1638	15.8421		15	17	0.677758	4	5	0.204828	9	9	0.283275	0.38862		0.0245308
AM747720	BCAL1804	Major Facilitator Superfamily protein	1989401	1990681	-	1281		1163	1122	36.4954	650	631	21.9848	847	806	19.6172	26.0325		19	24	0.686785	12	17	0.497705	9	14	0.272955	0.485815		0.0186619
AM747720	BCAL1805	putative sugar kinase	1990797	1991789	-	993		362	392	15.5354	224	236	10.1843	493	506	15.2943	13.6713		2	3	0.10302	12	15	0.597775	22	28	0.76548	0.488758		0.0357506
AM747720	BCAL1806	conserved hypothetical protein	1991818	1992582	-	765		286	292	15.4585	148	160	8.85141	338	343	13.5331	12.6144		9	10	0.508152	5	5	0.287384	4	8	0.238469	0.344668		0.0273235
AM747720	BCAL1807	LysR family regulatory protein	1992744	1993637	-	894		432	443	20.025	207	219	10.476	1089	1107	37.3429	22.6146		12	12	0.549257	6	6	0.295099	13	14	0.459134	0.434496		0.0192131
AM747720	BCAL1808	putative membrane protein	1993750	1994826	+	1077		451	471	17.5153	189	194	7.81819	300	310	8.61047	11.3146		128	120	4.71126	9	9	0.367435	8	8	0.225848	1.76818		0.156274
AM747720	BCAL1809	putative transport-related, membrane protein	1994894	1996663	+	1770		275	254	6.11482	251	240	6.09862	300	306	5.2049	5.80611		15	9	0.277421	164	147	3.86287	296	271	4.86993	3.00341		0.517284
AM747720	BCAL1810	TetR family regulatory protein	1996700	1997320	-	621		179	187	12.0584	188	206	13.9485	326	347	16.4754	14.1608		15	16	1.02134	16	14	1.06207	43	31	1.81156	1.29832		0.0916845
AM747720	BCAL1811	putative efflux system transport protein	1997510	1998619	+	1110		49	53	1.88009	72	81	3.03034	126	137	3.60202	2.83748		109	114	4.11039	15	11	0.51496	28	32	0.821753	1.8157		0.639899
AM747720	BCAL1812	RND family efflux system transporter protein	1998616	2001762	+	3147		174	175	2.26898	271	264	3.73749	523	503	4.95637	3.65428		238	132	2.40551	120	125	1.71156	111	116	1.09658	1.73788		0.475575
AM747720	BCAL1813	multidrug efflux system outer membrane protein	2001765	2003330	+	1566		49	58	1.39796	66	65	1.83909	120	126	2.38812	1.87506		99	185	3.71046	108	91	2.79373	232	181	4.00932	3.50451		1.86901
AM747720	BCAL1814	MerR family regulatory protein	2003455	2004483	+	1029		656	680	26.5639	586	602	25.3819	677	702	20.3733	24.1064		132	108	4.77197	48	78	2.69202	106	145	3.70827	3.72409		0.154485
AM747720	BCAL1814A	putative membrane protein	2004532	2005230	-	699		22	18	1.1708	60	56	3.64841	87	73	3.47981	2.76634		21	23	1.28788	108	84	6.03875	201	158	7.80783	5.04482		1.82364
AM747720	BCAL1815	putative transcriptional regulatory protein	2005205	2005429	-	225		30	23	4.81942	49	48	9.47791	106	98	13.7835	9.36029		45	47	8.36579	18	20	3.713	24	26	3.37832	5.15237		0.55045
AM747720	BCAL1816	putative membrane protein	2005438	2005998	-	561		75	85	5.83524	133	138	10.6201	215	239	12.3029	9.58607		15	17	1.16705	46	44	3.52698	68	65	3.60414	2.76606		0.288549
AM747720	BCAL1817	putative transcriptional regulatory protein	2006229	2007611	-	1383		376	375	11.1101	667	680	21.4126	578	594	12.883	15.1352		14	18	0.473401	12	17	0.460998	24	28	0.571602	0.502001		0.0331676
AM747720	BCAL1818	metallo-beta-lactamase superfamily protein	2007865	2008749	+	885		4332	4745	209.846	3200	3416	164.352	3069	3358	110.402	161.533		19	24	0.994092	22	22	1.09303	29	29	0.996317	1.02781		0.00636285
AM747720	BCAL1819	conserved hypothetical protein	2008778	2010448	+	1671		7376	7015	176.204	5656	5365	145	7266	7092	130.626	150.61		9	14	0.281613	31	43	0.973596	31	38	0.627748	0.627652		0.0041674
AM747720	BCAL1820	putative membrane protein	2010467	2011273	+	807		1454	979	61.6837	1280	930	60.2063	2247	1718	74.6935	65.5278		134	116	6.33823	11	19	0.81728	31	34	1.22448	2.79333		0.0426282
AM747720	BCAL1821	putrescine transport system permease protein	2011366	2012187	-	822		271	247	12.8932	330	305	16.9834	464	430	16.534	15.4702		64	65	3.21085	142	129	7.24804	256	218	8.76636	6.40842		0.414243
AM747720	BCAL1822	putrescine transport system permease protein	2012184	2013110	-	927		265	263	11.6535	388	391	18.4749	470	473	15.4648	15.1977		60	61	2.67059	55	56	2.63249	77	69	2.39434	2.56581		0.168828
AM747720	BCAL1823	putrescine ABC transporter ATP-binding protein	2013107	2014267	-	1161		398	377	13.6575	568	547	21.1138	438	455	11.6932	15.4881		26	27	0.933996	52	51	1.95042	55	60	1.50584	1.46342		0.0944864
AM747720	BCAL1824	putrescine-binding periplasmic protein precursor	2014354	2015448	-	1095		1634	1618	60.7628	2090	2066	83.442	1455	1447	40.2899	61.4982		19	18	0.691336	38	40	1.56604	27	26	0.735825	0.997735		0.0162238
AM747720	BCAL1825	conserved hypothetical protein	2015832	2016071	+	240		567	638	102.725	595	722	120.642	585	711	82.0931	101.82		11	12	1.96073	23	18	3.75574	19	17	2.28036	2.66561		0.0261796
AM747720	BCAL1826	putative exported protein	2016677	2017342	+	666		173	176	10.7214	170	171	11.2565	323	328	14.86	12.2793		22	25	1.44386	15	13	0.924288	24	19	0.981538	1.11656		0.0909303
AM747720	BCAL1827	putative fimbrial chaperone	2017433	2018194	+	762		20	14	0.912905	29	22	1.47143	61	42	2.05492	1.47975		49	49	2.63131	20	21	1.18291	15	25	0.798028	1.53742		1.03897
AM747720	BCAL1828	putative fimbrial usher protein	2018223	2020667	+	2445		13	17	0.251041	24	29	0.476563	38	58	0.596905	0.441503		30	34	0.535553	80	85	1.48364	80	94	1.08189	1.03369		2.34131
AM747720	BCAL1829	putative outer membrane protein	2020728	2021309	-	582		682	662	47.2474	804	796	60.4394	1129	1104	58.3282	55.3383		29	31	2.10926	21	22	1.62431	24	27	1.33217	1.68858		0.0305137
AM747720	BCAL1830	putative 2-nitropropane dioxygenase	2021432	2022622	-	1191		140	146	4.9131	196	190	7.12523	294	289	7.44166	6.49333		17	18	0.601254	36	38	1.36598	36	41	0.98286	0.983364		0.151442
AM747720	BCAL1831	putative betaine aldehyde dehydrogenase	2022746	2024182	-	1437		1271	1266	36.1215	1059	1053	32.3117	1462	1443	30.7328	33.0553		253	177	6.12228	28	30	0.887349	25	29	0.571281	2.52697		0.0764467
AM747720	BCAL1832	conserved hypothetical protein	2024467	2024832	+	366		1250	1295	142.268	847	860	102.536	851	899	72.6892	105.831		146	81	12.6896	184	143	19.6422	302	256	23.1775	18.5031		0.174836
AM747720	BCAL1833	putative exported protein	2024978	2025466	-	489		968	1135	87.9897	763	921	75.7106	701	828	47.5348	70.4117		44	42	3.59825	158	110	12.049	224	155	11.7827	9.14329		0.129855
AM747720	BCAL1834	putative exported protein	2025706	2026269	+	564		267	270	19.4803	214	212	16.6056	170	167	9.08372	15.0565		71	61	4.78847	54	49	4.01496	85	87	4.6362	4.47988		0.297537
AM747720	BCAL1835	putative polysaccharide deacetylase	2026286	2026882	+	597		70	53	4.21534	74	60	4.93462	103	92	4.96562	4.70519		22	18	1.37084	68	64	4.86097	151	138	7.3593	4.53037		0.962845
AM747720	BCAL1836	conserved hypothetical protein	2026879	2027727	-	849		150	148	7.18142	124	135	6.7068	250	250	8.95314	7.61378		157	169	7.85618	26	20	1.19117	77	72	2.66803	3.90513		0.512902
AM747720	BCAL1837	conserved hypothetical protein	2027873	2028562	+	690		350	365	21.2011	362	370	23.323	374	376	16.5244	20.3495		98	83	5.36699	201	211	13.1272	450	452	19.8733	12.7892		0.628475
AM747720	BCAL1838	UDP glycosyltransferase	2028519	2029727	-	1209		166	168	5.65225	205	225	7.81926	565	603	14.6869	9.38613		15	16	0.52461	103	89	3.49139	165	155	4.0238	2.67993		0.285521
AM747720	BCAL1839	putative asparagine synthase	2029735	2030805	-	1071		233	215	8.55835	260	271	10.9	667	660	18.8362	12.7649		14	15	0.554	16	16	0.656877	35	32	0.951039	0.720639		0.0564548
AM747720	BCAL1840	conserved hypothetical protein	2030802	2031680	-	879		405	393	18.5744	357	332	17.2327	589	600	20.5639	18.7904		21	19	0.931049	22	23	1.1255	20	20	0.691805	0.916119		0.0487548
AM747720	BCAL1841	conserved hypothetical protein	2031682	2032680	-	999		473	463	19.1695	491	474	21.2366	614	625	18.8547	19.7536		28	23	1.04449	16	19	0.77024	14	18	0.486965	0.767233		0.0388401
AM747720	BCAL1842	conserved hypothetical protein	2032681	2033430	-	750		561	566	30.7443	682	673	39.7193	598	605	24.3847	31.6161		77	73	4.09196	19	16	1.02596	19	15	0.689177	1.9357		0.0612251
AM747720	BCAL1843	ABC transporter ATP-binding protein	2033663	2035255	-	1593		5203	5126	132.661	5690	5628	156.199	11292	11247	215.096	167.985		548	433	12.5995	81	90	2.35995	96	100	1.87048	5.60999		0.0333958
AM747720	BCAL1844	conserved hypothetical protein	2035424	2035876	+	453		677	598	57.5855	569	502	51.9774	929	839	59.3331	56.2987		341	308	29.3122	375	303	32.9045	772	683	48.829	37.0152		0.657479
AM747720	BCAL1845	putative membrane protein	2035970	2038282	-	2313		8598	8705	153.055	6617	6680	126.387	8518	8627	112.687	130.71		33	31	0.566117	347	319	6.33027	753	693	9.50398	5.46679		0.0418239
AM747720	BCAL1846	ABC transporter ATP-binding protein	2038435	2039136	+	702		138	143	8.18975	157	165	10.0842	168	169	7.29803	8.524		123	112	6.84908	61	61	3.82073	90	85	3.78978	4.81986		0.565446
AM747720	BCAL1847	putative membrane protein	2039133	2039936	+	804		136	141	7.04896	144	147	7.9572	235	242	9.01935	8.0085		68	58	3.20639	163	156	8.72284	298	284	11.0047	7.64466		0.954567
AM747720	BCAL1848	putative exported protein	2039973	2040446	-	474		377	328	30.4307	407	369	35.9921	539	499	33.2914	33.2381		13	11	1.03594	53	46	4.59177	138	138	8.85204	4.82659		0.145213
AM747720	BCAL1849	putative exported protein	2040670	2041326	-	657		2110	2207	134.437	1660	1800	115.78	2068	2152	97.6472	115.955		24	25	1.52592	14	12	0.870024	57	46	2.38333	1.59309		0.0137389
AM747720	BCAL1850	putative dehydrogenase	2041380	2042396	-	1017		211	221	8.69089	201	209	8.86311	411	423	12.4669	10.007		27	24	1.02601	27	26	1.14572	44	48	1.37524	1.18232		0.11815
AM747720	BCAL1851	LysR family regulatory protein	2042521	2043459	+	939		127	128	5.55618	222	229	10.5593	150	155	4.93795	7.0178		127	104	5.03324	20	22	0.983348	105	100	3.31895	3.11185		0.443422
AM747720	BCAL1852	putative phosphoserine phosphatase	2043626	2044471	+	846		1133	1118	54.4386	1308	1291	67.5397	1514	1513	54.3945	58.7909		53	46	2.39423	128	108	6.13289	337	316	11.7343	6.75379		0.114878
AM747720	BCAL1853	putative cystathionine beta-lyase	2044559	2045740	-	1182		2219	2159	75.7809	1537	1512	56.7105	2681	2590	67.7936	66.7616		41	32	1.26359	73	60	2.47376	160	133	3.76845	2.50193		0.0374756
AM747720	BCAL1854	putative exported protein	2045854	2046393	-	540		729	664	52.7787	659	634	52.6415	1738	1656	95.5501	66.9901		5	8	0.492551	40	32	2.93131	40	38	2.19591	1.87326		0.0279632
AM747720	BCAL1855	putative fructokinase-like protein	2046512	2047438	-	927		1076	997	45.7532	949	868	43.0922	2542	2451	81.8832	56.9095		17	24	0.90491	7	9	0.379458	12	14	0.426389	0.570253		0.0100203
AM747720	BCAL1856	radical SAM superfamily protein	2047442	2048803	-	1362		3837	3891	116.089	3513	3572	114.363	7150	7303	161.322	130.591		145	108	3.80054	29	35	1.03306	17	15	0.357179	1.73026		0.0132494
AM747720	BCAL1857	putative membrane protein	2049368	2049628	+	261		554	453	78.9388	552	498	88.4448	811	719	89.1177	85.5004		303	273	45.1527	173	125	25.1015	292	228	30.2884	33.5142		0.391977
AM747720	BCAL1858	conserved hypothetical protein	2049704	2050027	+	324		999	1064	130.273	968	988	132.723	1041	1069	99.0034	120.667		435	314	47.2975	371	356	49.3302	501	500	46.968	47.8652		0.396673
AM747720	BCAL1859	putative dihydrofolate reductase	2050112	2050645	-	534		751	752	57.5863	946	898	75.9177	1103	1036	60.8951	64.7997		48	66	4.36782	480	378	35.324	668	554	34.7891	24.827		0.383134
AM747720	BCAL1860	putative polyhydroxyalkanoate (PHA) synthesis regulatory protein	2051302	2051868	-	567		5684	4779	377.55	4712	4140	343.227	7142	6170	356.922	359.233		124	84	7.50554	81	100	7.01809	96	123	5.87184	6.79849		0.018925
AM747720	BCAL1861	acetoacetyl-CoA reductase	2051988	2052728	-	741		13935	13775	765.103	10532	10619	627.532	16246	16623	674.343	688.993		71	70	3.89316	170	134	9.01942	211	165	7.71405	6.87554		0.00997912
AM747720	BCAL1862	acetyl-CoA acetyltransferase	2052850	2054031	-	1182		17773	18374	625.686	12301	12806	466.983	19879	20539	519.841	537.503		33	35	1.17704	109	101	3.90594	125	113	3.06106	2.71468		0.00505054
AM747720	BCAL1863	poly-beta-hydroxybutyrate polymerase	2054131	2055996	-	1866		8712	8627	190.114	6004	5865	139.838	9012	8948	146.321	158.758		36	22	0.635943	41	43	0.989671	51	59	0.896177	0.840597		0.00529484
AM747720	BCAL1864	conserved hypothetical protein	2056357	2057196	-	840		1102	1125	54.2428	1022	985	52.5281	1944	1857	68.791	58.5206		5	12	0.414067	47	30	2.01528	54	40	1.70122	1.37686		0.0235277
AM747720	BCAL1865	ribosomal large subunit pseudouridine synthase D	2057203	2058288	-	1086		1722	1723	64.9024	1791	1723	71.137	3757	3720	104.667	80.2355		476	742	22.9466	7	13	0.404877	11	17	0.391959	7.91449		0.0986407
AM747720	BCAL1866	putative lipoprotein	2058456	2059280	+	825		8079	8013	399.078	7537	7457	399.564	7103	7060	260.984	353.209		88	90	4.41436	423	614	27.6343	627	955	29.1518	20.4001		0.0577566
AM747720	BCAL1867	putative ATP-dependent DNA helicase-related protein	2059403	2061652	-	2250		6484	4161	96.7976	6377	4338	104.697	14160	11964	176.51	126.002		9	14	0.209145	122	119	2.35482	134	134	1.81078	1.45825		0.0115733
AM747720	BCAL1868	conserved hypothetical protein	2061708	2061923	-	216		8329	6727	1426.12	7362	6033	1363.37	9132	7550	1174.11	1321.2		261	242	47.6448	19	21	4.07127	8	7	1.05572	17.5906		0.0133141
AM747720	BCAL1869	putative exported protein	2062000	2062674	-	675		8014	9322	525.468	7593	8707	530.893	14244	15684	674.042	576.801		40	50	2.72797	252	238	15.9594	489	464	21.4636	13.3836		0.0232032
AM747720	BCAL1870	putative transcription accessory protein	2062917	2065241	+	2325		1346	1300	23.2846	1459	1439	27.403	1923	1873	24.8208	25.1695		44	46	0.791992	76	80	1.47511	70	89	1.03965	1.10225		0.0437932
AM747720	BCAL1871	kup system potassium uptake protein	2065350	2067203	-	1854		1839	1754	39.6505	2703	2599	62.8714	1690	1627	27.1987	43.2402		18	19	0.408313	30	31	0.723342	48	50	0.80358	0.645078		0.0149185
AM747720	BCAL1872	putative nucleotide phosphoribosyltransferase	2067541	2068101	-	561		6600	5456	439.685	6302	5305	454.863	11300	9658	567.937	487.495		62	70	4.81407	30	27	2.23375	18	21	1.05685	2.70156		0.00554172
AM747720	BCAL1873	adenylosuccinate synthetase	2068145	2069491	-	1347		22260	22318	677.103	20180	20420	662.646	38968	39437	884.889	741.546		75	79	2.33913	91	100	3.11738	97	117	2.41523	2.62391		0.00353844
AM747720	BCAL1874	putative ATP phosphoribosyltransferase	2069605	2070753	-	1149		2698	2391	90.6179	2024	1799	73.1489	5212	4463	128.01	97.2589		122	126	4.41604	48	52	1.91339	81	92	2.28896	2.8728		0.0295376
AM747720	BCAL1875	putative membrane protein	2070867	2071058	-	192		923	740	177.212	864	677	176.451	1948	1629	283.224	212.296		165	113	29.6241	78	95	19.8093	60	66	9.97659	19.8033		0.0932817
AM747720	BCAL1876	protein HflC	2071095	2071994	-	900		2215	2304	102.731	2341	2368	115.03	6059	6111	205.571	141.11		23	27	1.13666	150	115	6.47331	117	99	3.64858	3.75285		0.0265951
AM747720	BCAL1877	protein HflK	2072010	2073356	-	1347		4450	3570	121.817	5196	4483	157.974	12157	10875	259.942	179.911		134	139	4.14664	38	40	1.27306	32	34	0.744885	2.05486		0.0114215
AM747720	BCAL1878	putative GTP-binding protein	2073404	2074591	-	1188		16621	13165	512.976	16099	13571	549.066	27215	24178	657.658	573.234		44	43	1.49832	130	131	4.83	93	93	2.38018	2.90283		0.00506396
AM747720	BCAL1879	Hfq protein	2074649	2074888	-	240		22253	22042	3776.11	17866	17529	3242.31	19293	20005	2489.27	3169.23		327	321	55.2415	43	45	8.06111	32	34	4.18067	22.4944		0.00709776
AM747720	BCAL1880	GTP-binding protein EngA	2075030	2076367	-	1338		5473	8827	218.666	4134	6912	181.498	9555	11772	242.318	214.161		7	5	0.183496	330	322	10.7131	433	433	9.83954	6.91204		0.032275
AM747720	BCAL1881	putative lipoprotein	2076614	2077759	-	1146		5920	5773	208.758	5102	4944	192.722	9206	9047	242.138	214.539		7	8	0.267799	14	13	0.517967	13	12	0.331641	0.372469		0.00173613
AM747720	BCAL1882	putative membrane protein	2077801	2078430	-	630		4074	3854	257.469	3597	3441	245.602	6245	6009	295.699	266.257		34	40	2.40322	15	21	1.25628	14	17	0.748056	1.46918		0.00551792
AM747720	BCAL1883	histidyl-tRNA synthetase	2078486	2079826	-	1341		9202	8879	275.864	6879	6678	222.258	12629	12241	281.942	260.022		55	57	1.7088	38	43	1.32794	34	42	0.861584	1.29944		0.00499744
AM747720	BCAL1884	putative 1-hydroxy-2-methyl-2-(E)-butenyl 4-diphosphate synthase	2079847	2081151	-	1305		7681	7576	239.199	5800	5622	192.422	11769	11338	269.182	233.601		15	15	0.47034	79	79	2.66177	79	79	1.8406	1.65757		0.00709572
AM747720	BCAL1885	putative membrane protein	2081264	2082280	-	1017		3585	3296	138.431	3183	3212	138.243	7925	7816	235.301	170.658		73	76	2.99755	30	31	1.31866	28	31	0.88195	1.73272		0.0101532
AM747720	BCAL1886	radical SAM superfamily protein	2082444	2083583	-	1140		15574	12513	504.083	14917	12653	531.686	32599	27374	799.768	611.846		16	17	0.592258	79	79	3.04702	93	102	2.60041	2.0799		0.00339938
AM747720	BCAL1887	nucleoside diphosphate kinase	2083639	2084064	-	426		23192	24499	2290.49	20810	22099	2214.43	50926	54090	3747.65	2750.86		166	171	16.1853	69	68	7.07024	80	82	5.7812	9.67893		0.00351852
AM747720	BCAL1888	putative membrane protein	2084299	2085012	+	714		20498	18675	1122.51	19667	18134	1163.93	32765	28257	1299.28	1195.24		185	182	10.5165	158	160	9.79157	199	207	8.64452	9.65085		0.0080744
AM747720	BCAL1889	putative 23S rRNA (uracil-5-)-methyltransferase	2085076	2086473	-	1398		1330	1338	39.0463	1473	1472	46.3128	2169	2158	47.0536	44.1376		475	305	11.4153	242	242	7.61135	281	281	6.11142	8.37937		0.189847
AM747720	BCAL1890	endonuclease/exonuclease/phosphatase family protein	2086704	2087558	+	855		122	103	5.38416	114	107	5.68263	144	128	4.83633	5.30104		65	59	2.96727	614	447	27.2818	1595	1303	51.5282	27.2591		5.14222
AM747720	BCAL1891	conserved hypothetical protein	2087589	2088365	-	777		2310	2029	114.254	2415	2202	130.636	4588	4297	173.84	139.576		32	33	1.71157	66	67	3.76317	67	65	2.58265	2.6858		0.0192425
AM747720	BCAL1892	RNA polymerase sigma factor	2088369	2089457	-	1089		15140	13100	530.565	11834	10535	451.588	17241	15547	457.72	479.957		116	119	4.41511	75	82	3.16953	83	89	2.40112	3.32859		0.00693517
AM747720	BCAL1893	family M23 peptidase	2089469	2090368	-	900		3925	6509	237.197	3655	5239	217.259	6597	8701	258.407	237.621		36	30	1.50039	88	82	4.15269	127	116	4.10465	3.25258		0.0136881
AM747720	BCAL1894	putative L-isoaspartate O-methyltransferase	2090365	2091297	-	933		1783	1676	75.8526	1783	1758	83.4387	3870	3775	124.569	94.62		15	17	0.70173	23	21	1.0368	68	63	2.13453	1.29102		0.0136443
AM747720	BCAL1895	putative acid phosphatase	2091294	2092055	-	762		3672	3691	197.698	3591	3609	207.731	6195	6173	246.75	217.393		14	12	0.698104	14	17	0.894396	18	18	0.718225	0.770242		0.00354309
AM747720	BCAL1896	putative transferase	2092277	2093482	-	1206		2194	1789	67.5716	2030	1722	68.3973	4593	3889	106.921	80.9634		2	3	0.0848251	19	21	0.729182	19	24	0.542043	0.452017		0.00558298
AM747720	BCAL1897	recombination protein	2093531	2094127	-	597		4250	3631	270.09	4396	3826	302.78	9048	7970	433.358	335.409		3	3	0.205626	8	8	0.589208	14	15	0.738476	0.511104		0.00152382
AM747720	BCAL1898	conserved hypothetical protein	2094159	2094485	-	327		3964	4170	508.93	3775	4021	524.14	7971	8393	760.772	597.947		166	176	21.3983	12	10	1.4791	14	14	1.30174	8.05972		0.013479
AM747720	BCAL1899	DNA polymerase III subunit gamma	2094581	2096944	-	2364		8338	8385	144.733	9322	9103	171.35	19078	18551	241.985	186.023		2	1	0.0259642	162	177	3.15265	242	256	3.20254	2.12705		0.0114344
AM747720	BCALr1899	misc_RNA, bacterial signal recognition particle RNA	2097070	2097171	-	102		636	778	283.629	1192	1369	551.992	2385	3363	856.701	564.107		108	121	45.9343	5	4	1.93984	6	7	1.93756	16.6039		0.0294339
AM747720	BCAL1900	thioredoxin	2097562	2097888	+	327		15041	12653	1732.76	30344	26391	3814.4	23237	20639	2039.82	2529		25	28	3.31612	187	188	25.212	132	141	12.6919	13.74		0.00543299
AM747720	BCAL1900A	conserved hypothetical protein	2097908	2098018	+	111		1132	2433	657.11	2213	2978	1028.14	3259	5481	1197.02	960.756		114	117	42.5785	17	22	7.7244	21	23	6.02619	18.7764		0.0195433
AM747720	BCAL1901	transcription termination factor rho	2098084	2099346	+	1263		18649	18213	597.141	19320	18681	661.477	40516	39497	963.097	740.572		6	5	0.178193	152	156	5.36131	124	134	3.10548	2.88166		0.00389113
AM747720	BCAL1902	MerR family regulatory protein	2099503	2099976	+	474		46	42	3.79844	52	52	4.82368	90	90	5.77307	4.7984		60	56	5.00704	15	13	1.29868	13	15	0.898034	2.40125		0.500428
AM747720	BCAL1903	putative membrane protein	2100144	2101529	+	1386		124	126	3.69044	134	136	4.28276	175	182	3.91578	3.96299		82	76	2.33236	53	50	1.63379	51	55	1.16267	1.70961		0.431393
AM747720	BCAL1904	conserved hypothetical protein	2101568	2102401	+	834		279	275	13.5908	283	284	14.9465	260	256	9.40582	12.6477		22	56	1.91351	103	94	5.19306	96	91	3.4087	3.50509		0.277132
AM747720	BCAL1905	50S ribosomal protein L31 type B	2102558	2102818	+	261		24792	22410	3700.17	24382	21672	3879.27	24971	22502	2765.15	3448.2		39	34	5.72247	78	101	15.0777	49	58	6.23241	9.01087		0.00261321
AM747720	BCAL1906	putative membrane protein	2102949	2104781	+	1833		809	797	17.926	899	865	21.1573	2201	2137	35.9782	25.0205		106	108	2.38865	36	31	0.803592	40	41	0.671793	1.28801		0.0514782
AM747720	BCAL1907	putative multidrug resistance protein	2104784	2106139	+	1356		223	198	6.3522	255	238	7.99301	887	838	19.3394	11.2282		51	95	2.2029	50	51	1.63751	128	121	2.7916	2.21067		0.196886
AM747720	BCAL1908	lipoyl synthase	2106144	2107109	-	966		143	158	6.37516	15	36	1.16069	146	183	5.17764	4.23783		9	9	0.381239	63	73	3.09517	293	291	9.1907	4.22237		0.996353
AM747720	BCAL1909	dihydrolipoyllysine-residue acetyltransferase component of acetoin cleaving system	2107112	2108227	-	1116		216	205	7.71826	17	20	0.728888	251	248	6.7975	5.08155		21	21	0.769993	8	9	0.334895	85	82	2.27491	1.1266		0.221704
AM747720	BCAL1910	acetoin:2,6-dichlorophenolindophenol oxidoreductase beta subunit	2108232	2109236	-	1005		288	288	11.7262	32	31	1.37815	320	316	9.62064	7.575		10	17	0.549666	18	16	0.743766	52	48	1.51268	0.93537		0.123481
AM747720	BCAL1911	acetoin:2,6-dichlorophenolindophenol oxidoreductase alpha subunit	2109291	2110319	-	1029		356	359	14.2165	45	50	2.0297	394	395	11.6567	9.30095		7	5	0.238598	14	15	0.619592	30	30	0.886439	0.581543		0.0625251
AM747720	BCAL1912	putative acetoin(diacetyl) reductase	2110352	2111128	-	777		93	113	5.42435	9	16	0.707363	126	144	5.2827	3.8048		14	18	0.842617	4	4	0.226356	13	17	0.586966	0.55198		0.145075
AM747720	BCAL1913	putative acetoin catabolism protein	2111188	2112282	-	1095		128	133	4.87672	13	14	0.542092	180	179	4.98417	3.46766		29	33	1.15845	14	19	0.662557	25	31	0.777476	0.866162		0.249783
AM747720	BCAL1914	acetoin catabolism regulatory protein	2112783	2114702	+	1920		1452	1440	30.8176	540	555	12.5382	952	973	15.242	19.5326		65	66	1.39596	42	46	1.00764	74	80	1.21936	1.20765		0.0618275
AM747720	BCAL1915	putative decarboxylase	2114722	2115156	-	435		101	92	9.07757	118	100	11.0177	108	106	7.47889	9.19138		37	27	3.01018	37	39	3.84103	120	135	8.91177	5.25432		0.571658
AM747720	BCAL1916	MerR family regulatory protein	2115140	2115601	-	462		130	146	12.2227	138	153	13.8476	116	134	8.22642	11.4323		49	51	4.42853	26	22	2.28414	115	107	7.30506	4.67258		0.408719
AM747720	BCAL1917	putative exported protein	2115847	2116497	+	651		1941	2180	129.516	1793	1955	126.573	1524	1729	75.9654	110.685		24	20	1.38284	62	58	4.05251	100	84	4.29685	3.24406		0.029309
AM747720	BCAL1918	conserved hypothetical protein	2116586	2117017	+	432		2143	1762	184.943	1509	1237	139.746	2048	1750	133.655	152.781		77	79	7.38826	126	114	12.2138	143	142	10.0294	9.87715		0.0646489
AM747720	BCAL1919	ClpB heat-shock protein	2117147	2119744	-	2598		24284	24092	380.971	106426	105984	1797.46	132088	132246	1546.77	1241.73		11	12	0.18113	422	410	7.04056	321	338	3.8562	3.69263		0.00297377
AM747720	BCAL1920	putative DNA-binding protein	2119890	2120408	-	519		859	680	60.6698	823	664	62.9893	865	736	46.8961	56.8518		118	109	8.9487	16	18	1.44024	15	14	0.849461	3.74613		0.065893
AM747720	BCAL1921	conserved hypothetical protein	2120767	2121222	+	456		259	210	21.0431	309	223	25.649	338	273	20.3699	22.354		30	20	2.2434	143	140	13.6441	326	329	21.8368	12.5748		0.562529
AM747720	BCAL1922	molybdopterin converting factor subunit 2	2121285	2121761	-	477		460	414	37.4882	483	442	42.6331	705	645	43.0257	41.049		7	5	0.514712	48	38	3.96372	70	42	3.56954	2.68266		0.0653526
AM747720	BCAL1923	molybdopterin converting factor subunit 1	2121772	2122029	-	258		323	333	52.0218	347	350	59.3932	525	572	64.6398	58.6849		25	27	4.12368	11	8	1.61904	17	17	2.00342	2.58205		0.0439985
AM747720	BCAL1924	molybdopterin biosynthesis protein MoeA 3	2122049	2123296	-	1248		893	909	29.5421	1146	1153	40.4993	1856	1864	45.3149	38.4521		21	26	0.770522	43	47	1.58545	52	60	1.36432	1.2401		0.0322504
AM747720	BCAL1925	threonine synthase	2123544	2124995	-	1452		6350	5926	172.978	4413	4133	129.396	6653	6255	135.147	145.84		28	32	0.845447	33	35	1.02959	47	55	1.06794	0.980993		0.00672649
AM747720	BCAL1926	homoserine dehydrogenase	2125008	2126336	-	1329		4973	4483	145.574	3696	3466	118.477	5550	5257	123.621	129.224		86	89	2.69411	35	37	1.19105	43	50	1.06383	1.64966		0.0127659
AM747720	BCAL1927	putative aminotransferase	2126390	2127628	-	1239		7449	7245	242.644	5892	5661	204.997	7610	7491	185.288	210.976		27	26	0.875197	86	87	3.06972	97	102	2.44171	2.12888		0.0100906
AM747720	BCAL1928	conserved hypothetical protein	2127945	2128319	+	375		920	695	88.1136	1012	868	110.217	1786	1628	138.403	112.245		39	37	4.14652	53	47	5.86262	55	56	4.49992	4.83635		0.0430876
AM747720	BCAL1929	putative undecaprenyl phosphate-alpha-4-amino-4-deoxy-l-arabinose arabinosy transferase	2128443	2130119	+	1677		919	902	22.2166	1225	1182	31.5549	3615	3539	64.8528	39.5414		56	59	1.40303	70	66	1.78291	76	78	1.39605	1.52733		0.038626
AM747720	BCAL1930	SMR family transporter protein	2130133	2130504	+	372		673	665	73.5893	705	674	81.4976	1413	1281	110.095	88.394		71	77	8.13992	60	54	6.73729	45	49	3.84147	6.23956		0.0705881
AM747720	BCAL1931	putative UDP-4-amino-4-deoxy-l-arabinose--oxoglutarate aminotransferase	2130635	2131786	+	1152		1265	1269	45.0045	1159	1145	43.9697	2778	2760	73.0825	54.0189		70	71	2.50419	93	97	3.62597	128	125	3.33873	3.1563		0.0584295
AM747720	BCAL1932	putative undecaprenyl-phosphate 4-deoxy-4-formamido-l-arabinose transferase	2131793	2132830	+	1038		1309	1267	50.775	1124	1084	46.7654	2759	2684	79.7175	59.086		53	43	1.89224	88	91	3.79122	108	104	3.10493	2.92946		0.0495796
AM747720	BCAL1933	L-arabinose formyltransferase	2132827	2133774	+	948		1180	1623	60.4946	1207	1545	63.821	2848	3327	99.0242	74.4466		78	79	3.38839	53	50	2.38865	112	115	3.64024	3.13909		0.0421657
AM747720	BCAL1934	UDP-glucuronic acid decarboxylase	2133771	2134826	+	1056		9542	9618	371.221	8222	8241	342.743	13812	13982	400.129	371.364		115	112	4.39808	92	89	3.76824	92	95	2.6921	3.61947		0.00974641
AM747720	BCAL1935	polysaccharide deacetylase	2134840	2135736	+	897		3049	2667	130.377	3058	2754	142.448	6430	6062	211.715	161.514		17	17	0.775511	106	108	5.24499	140	139	4.72851	3.583		0.0221839
AM747720	BCAL1936	AhpC/TSA family protein	2135847	2136308	+	462		2868	3025	260.973	2848	3045	280.426	5537	5794	372.854	304.751		100	102	8.94563	19	19	1.80828	11	11	0.723925	3.82594		0.0125543
AM747720	BCAL1937	putative phosphorous metabolism-related protein	2136797	2138446	+	1650		12525	11788	301.478	12874	12191	333.97	21778	20624	390.675	342.041		31	34	0.805992	128	125	3.37101	158	167	2.99442	2.39047		0.00698885
AM747720	BCAL1938	cysteine peptidase, family C40	2138683	2139768	+	1086		5188	5080	193.445	2831	2741	112.799	5453	5336	151.03	152.425		302	267	10.7197	54	57	2.24707	63	73	1.9038	4.95687		0.0325201
AM747720	BCAL1939	putative integral membrane transport protein	2139918	2140928	-	1011		2101	1860	80.1595	2336	2092	96.2897	3084	2779	88.162	88.2038		95	87	3.68317	215	194	8.89397	1046	1004	30.8259	14.4677		0.164026
AM747720	BCAL1940	conserved hypothetical protein	2140939	2141565	-	627		1949	2018	129.448	2195	2272	156.629	2558	2683	127.075	137.717		190	176	11.943	88	85	6.06599	238	217	11.0321	9.68037		0.0702916
AM747720	BCAL1941	replicative DNA helicase	2141704	2143086	-	1383		3093	2999	90.1237	2795	2729	87.8122	4363	4104	93.0723	90.3361		44	41	1.25747	205	200	6.43808	310	301	6.71633	4.80396		0.0531788
AM747720	BCAL1942	50S ribosomal protein L9	2143227	2143679	-	453		40925	35093	3433.36	29379	26189	2696.81	44970	40614	2872.15	3000.77		17	20	1.67111	83	81	7.95919	57	56	3.79222	4.47417		0.00149101
AM747720	BCAL1943	30S ribosomal protein S18	2143707	2143982	-	276		33123	32941	4897.31	22896	22278	3598.34	39074	37029	4191.85	4229.17		27	31	4.29952	69	63	10.5145	19	21	2.20325	5.67242		0.00134126
AM747720	BCAL1944	putative primosomal replication protein	2143987	2144286	-	300		26303	26253	3584.29	19747	19189	2853.34	35760	34742	3572.67	3336.77		43	46	6.06974	62	53	8.42752	29	36	3.29386	5.93037		0.00177728
AM747720	BCAL1945	30S ribosomal protein S6	2144327	2144701	-	375		32947	35475	3733.07	24774	26266	2992.28	41748	44742	3506.29	3410.55		42	38	4.36476	106	110	12.6633	64	57	4.90532	7.31111		0.00214368
[truncated: 5,406 more rows]
[truncated: 1 more columns]
