# Supplementary material for: Genome-wide transcription start site profiling in biofilm-grown Burkholderia cenocepacia J2315
Source: BMC Genomics. 2015 Oct 13;16:775. doi: 10.1186/s12864-015-1993-3 (PMC4603805; doi:10.1186/s12864-015-1993-3)
Supplement: Additional file 11: Table S10. — Genes with antisense transcripts. (XLSX 20 kb) [file 12864_2015_1993_MOESM11_ESM.xlsx]

## Sheet: Sheet1
	Sass et al. 2015			Genome-wide transcription start site profiling in biofilm-grown Burkholderia cenocepacia J2315
Table S10: Genes with antisense transcripts.
Accession	TSS position	TSS category	Gene	Annotation	Position Start	Position End	Strand	RPKM sense	RPKM antisense
	Replicon1
AM747720	23906	orphan	BCAL0021	putative branched-chain amino acid ABC transporter permease	22845	23900	+	4.21601	35.8744
AM747720	33642	orphan	BCAL0029	putative ATP synthase protein I AtpI	33104	33628	+	228.129	446.147
AM747720	45756	orphan	BCAL0040	uroporphyrinogen decarboxylase	44321	45415	+	67.787	7.70469
AM747720	60762	orphan	BCAL0049	putative aminotransferase	59441	60595	+	18.2556	30.1093
AM747720	61105	internal antisense	BCAL0050	putative transposase	60764	61783	+	149.832	53.9918
AM747720	129157	internal sense, in upstream gene	BCAL0110	putative aminotransferase	129387	130529	-	50.8845	34.178
AM747720	150252	internal antisense, in upstream gene	BCAL0128	chemotaxis two-component response regulator CheY	149828	150205	+	28.9143	7.01487
AM747720	221314	orphan	BCAL0198	putative outer membrane protein	221419	222255	-	4.04483	41.7854
AM747720	315852	internal antisense	BCAL0287	putative outer membrane protein	315844	316575	-	219.279	945.03
AM747720	365165	orphan	BCAL0339	putative type VI secretion system protein TssJ	365246	365845	-	114.707	23.6295
AM747720	436033	internal antisense, in upstream gene	BCAL0402	conserved hypothetical protein	435477	435851	+	83.9606	86.3462
AM747720	845627	internal antisense, in upstream gene	BCAL0776	LysR family regulatory protein	844382	845293	+	35.6988	6.29131
AM747720	947843	internal antisense	BCAL0871	conserved hypothetical protein	947598	948041	+	151.601	27.5087
AM747720	949141	internal antisense	BCAL0873	ubiquinone/menaquinone biosynthesis methyltransferase	948504	949235	+	159.374	31.8602
AM747720	1109224	internal antisense	BCAL1021	putative hydrolase	1108472	1109404	+	42.2973	29.7928
AM747720	1366473	internal antisense, in upstream gene	BCAL1257	putative gultathione hydrolase	1365335	1366015	+	103.748	11.0701
AM747720	1473231	orphan	BCAL1344	conserved hypothetical protein	1472197	1473183	+	1.10977	14.7285
AM747720	1878245	orphan	BCAL1704	conserved hypothetical protein	1878261	1878860	-	9.67918	97.9205
AM747720	1934707	orphan	BCAL1753	LysR family regulatory protein	1933609	1934565	+	47.2235	12.089
AM747720	2150054	internal antisense	BCAL1950	hydroxypyruvate isomerase	2149529	2150338	+	4.50451	11.8963
AM747720	2169460	internal antisense	BCAL1972	hypothetical protein	2169244	2169987	-	34.1616	14.4403
AM747720	2292311	internal antisense	BCAL2084	protease EcfE	2292165	2293535	-	115.166	36.6823
AM747720	2452089	internal antisense	BCAL2218	putative transposase	2452071	2452457	-	157.658	131.978
AM747720	2559736	internal antisense	BCAL2309	putative copper-related MerR family regulatory protein	2559689	2560093	-	102.959	29.1581
AM747720	2859820	orphan	BCAL2601	ABC transporter ATP-binding protein (pseudogene)	2859924	2861214	-	168.211	23.06
AM747720	3129788	internal antisense	BCAL2851	putative hydrolase	3129608	3130540	-	42.2621	29.7959
AM747720	3184935	internal antisense	BCAL2905	hypothetical protein	3184464	3185009	+	6.1166	141.84
AM747720	3197898	internal antisense	BCAL2916	microcin-processing peptidase	3197086	3198456	-	146.074	16.9601
AM747720	3415851	internal antisense	BCAL3124	glycosyltransferase	3414875	3416842	-	89.9229	78.3778
AM747720	3426695	internal antisense	BCAL3135	dTDP-D-glucose 4,6-dehydratase	3426181	3427242	-	167.188	56.88
AM747720	3496546	internal antisense	BCAL3199	putative thioesterase	3496089	3496574	+	52.3015	19.2046
AM747720	3501722	internal antisense	BCAL3205C	hypothetical protein	3502484	3502879	+	8.67849	157.013
AM747720	3504008	internal antisense	BCAL3208	putative transposase	3503667	3504686	+	149.832	53.9918
AM747720	3505626	orphan	BCAL3209	conserved hypothetical protein, toxin	3505182	3505505	+	84.3254	206.977
AM747720	3511118	internal antisense	BCAL3216	adenylyl-sulfate kinase	3510685	3511248	+	259.71	50.2478
AM747720	3527858	internal antisense	BCAL3227	conserved hypothetical protein	3527662	3529458	-	37.4106	24.3053
AM747720	3531293	internal antisense	BCAL3229	conserved hypothetical protein	3531274	3533205	-	46.3587	11.3945
AM747720	3540649	internal antisense	BCAL3234	glycosyltransferase	3540104	3541036	+	65.7724	10.5493
AM747720	3560863	orphan	BCAL3248-2	putative transposase (pseudogene)	3560888	3561454	-	162.836	24.8574
AM747720	3581523	orphan	BCAL3273	putative heat shock protein	3581744	3582151	-	116.08	66.5934
AM747720	3608808	internal antisense	BCAL3293	putative transposase	3608431	3608826	+	155.34	131.845
AM747720	3671203	orphan	BCAL3352	family C44 non-peptidase homologue	3670053	3670949	+	161.445	20.9737
AM747720	3748772	internal antisense	BCAL3422	ribosomal protein L11 methyltransferase	3747877	3748779	+	98.6558	19.5868
AM747720	3821506	orphan	BCAL3484	putative transposase	3821521	3822338	-	275.847	1448.5
AM747720	3869940	orphan	BCAL3531	FAD dependent oxidoreductase	3867909	3869840	+	8.68479	73.1868
Replicon 2
AM747721	187652	internal antisense	BCAM0163	putative microcin immunity protein	187493	187867	-	13.0442	27.7135
AM747721	312511	orphan	BCAM0257	putative transcriptional regulator, antitoxin	312675	312956	-	271	134
AM747721	338636	internal antisense	BCAM0287	CRP family regulatory protein	338362	339135	-	101.685	19.3281
AM747721	340388	internal antisense	BCAM0289	two-component regulatory system, sensor kinase protein	340087	342084	-	30.3511	17.8313
AM747721	381122	internal antisense, in upstream gene	BCAM0326	putative type IV secretion system protein VirB3	380678	381016	+	2.99512	25.9691
AM747721	385950	internal antisense	BCAM0331	putative type IV secretion system protein VirB8	385554	386258	+	11.905	22.2414
AM747721	386771	internal antisense	BCAM0332	putative type IV secretion system protein VirB9	386255	387079	+	9.96213	15.4625
AM747721	388448	internal antisense, in upstream gene	BCAM0333	putative type IV secretion system protein VirB10	387072	388295	+	3.50638	16.204
AM747721	395153	internal antisense, in upstream gene	BCAM0339	conserved hypothetical protein	394458	394976	+	15.6896	20.3456
AM747721	402073	orphan	BCAM0348	putative methyltransferase	401231	401956	+	29.6582	38.2792
AM747721	402351	internal antisense	BCAM0348a	conserved hypothetical protein	402119	402583	-	52.7199	49.7162
AM747721	403485	internal antisense	BCAM0354	putative transcriptional regulator	403174	403554	+	68.8139	42.9795
AM747721	575122	internal antisense	BCAM0520-1	conserved hypothetical protein (pseudogene)	575080	576846	-	22.6518	28.6241
AM747721	576718	internal antisense	BCAM0521	putative IstB-like ATP binding protein	576917	577690	-	87.9763	41.6924
AM747721	853816	internal antisense	BCAM0771	putative transposase	852982	854007	+	17.4797	18.0684
AM747721	994612	orphan	BCAM0904	DNA polymerase I	991830	994583	+	132.406	64.6965
AM747721	1009337	orphan	BCAM0917	putative DNA primase	1007429	1009306	+	58.7938	14.4465
AM747721	1079246	orphan	BCAM0974	glyoxalase/bleomycin resistance protein/dioxygenase superfamily protein	1078848	1079237	+	27.999	24.7518
AM747721	1478920	internal antisense	BCAM1334	conserved hypothetical protein	1477268	1479079	+	3.91889	34.7389
AM747721	1635667	orphan	BCAM1470	putative FAD-binding oxidoreductase	1634168	1635478	+	1.83619	13.8997
AM747721	1714596	orphan	BCAM1543B	conserved hypothetical protein	1714200	1714577	+	5.45088	44.3258
AM747721	1722817	orphan	BCAM1551	putative dehydrogenase, cytochrome C subunit	1723142	1724401	-	3.46794	518.455
AM747721	2088012	orphan	BCAM1869	conserved hypothetical protein	2087530	2087973	+	60.6638	66.4911
AM747721	2210033	orphan	BCAM1994	hypothetical protein	2209821	2210027	+	0.917554	62.3202
AM747721	2351398	internal antisense	BCAM2113	Major Facilitator Superfamily protein	2350491	2351858	+	2.63683	93.7136
AM747721	2364248	internal antisense, in upstream gene	BCAM2126	putative outer membrane porin	2364418	2365509	-	9.35489	11.6639
AM747721	2367950	internal antisense	BCAM2129	2-amino-3-carboxymuconate 6-semialdehyde decarboxylase	2367648	2368682	-	7.43791	18.7566
AM747721	2466225	internal antisense	BCAM2203	putative membrane protein	2465598	2466503	+	2.30469	28.9047
AM747721	2555007	internal antisense, in upstream gene	BCAM2275	putative DNA-binding protein	2555012	2556184	-	140.36	61.6476
AM747721	2721469	orphan	BCAM2417	conserved hypothetical protein	2720435	2721337	+	139.127	14.4452
AM747721	2984778	internal antisense	BCAM2634a	putative chloramphenicol resistance-related protein	2984611	2985123	+	157.738	25.7448
AM747721	3070459	internal antisense	BCAM2714	putative transposase	3070213	3071232	-	145.583	53.0608
AM747721	3070891	internal antisense, in upstream gene	BCAM2715	putative sigma-54 dependent transcriptional regulator	3071407	3072894	-	22.3403	10.478
Replicon 3
AM747722	4460	orphan	BCAS0004	putative transposase	4783	5748	-	565.241	402.87
AM747722	264565	orphan	BCAS0238A	conserved hypothetical protein	264216	264431	+	101.652	44.5115
AM747722	286437	orphan	BCAS0257	putative acetyltransferase	286886	287350	-	148.371	75.4944
AM747722	288150	internal antisense	BCAS0258	GntR family regulatory protein	287501	288163	+	78.8713	10.7291
AM747722	504265	orphan	BCAS0436	AraC family regulatory protein	503268	504188	+	1.69208	20.6968
AM747722	708363	internal antisense	BCAS0646	LysR family regulatory protein (pseudogene)	707525	708413	+	11.7865	123.275
AM747722	711503	orphan	BCAS0650	putative integrase	711610	712497	-	52.6413	340.368
AM747722	714409	orphan	BCAS0652	putative transposase	713379	714404	+	110.566	21.6211
AM747722	715109	internal antisense	BCAS0653	putative transposase	714618	715646	+	228.68	24.3445
AM747722	717694	internal antisense, in upstream gene	BCAS0656	putative transposase	716687	717574	+	186.453	42.1067
AM747722	722466	orphan	BCAS0661B	conserved hypothetical protein	722533	723135	-	60.5643	18.0455
AM747722	728970	internal antisense	BCAS0664	conserved hypothetical protein	728626	729084	-	70.5015	15.4441
AM747722	738371	internal antisense	BCAS0671	putative membrane protein	738025	738756	-	159.151	227.698
AM747722	752751	internal antisense	BCAS0686	conserved hypothetical protein	752396	752794	+	163.329	22.2693
AM747722	774665	orphan	BCAS0710	LysR family regulatory protein	774710	775726	-	31.2673	32.9806
AM747722	786579	internal antisense	BCAS0717	hypothetical protein	785367	788087	+	225.387	26.7568
Plasmid
AM747723	6136	internal antisense	pBCA004	putative DNA polymerase alpha subunit	4209	7358	-	11.8314	18.4577
AM747723	11133	internal antisense	pBCA007	putative maturase-Group II intron	9881	11413	+	176.73	107.189
AM747723	14220	orphan	pBCA010	putative membrane protein	14316	15089	-	7.39058	25.5644
AM747723	21027	internal antisense, in upstream gene	pBCA013	putative exported protein	21075	21347	-	23.2416	20.5251
AM747723	28504	internal antisense	pBCA020	putative TraG conjugative transfer protein	26157	29195	-	15.7245	49.3467
AM747723	36400	internal antisense	pBCA028	hypothetical protein	35708	36754	-	26.1667	191.79
AM747723	36625	internal antisense, in upstream gene	pBCA029	putative membrane protein	36831	37163	-	7.94313	688.56
AM747723	47259	internal antisense	pBCA043	thiol:disulfide interchange protein DsbC precursor	47598	48392	-	1.61353	17.8554
AM747723	52993	orphan	pBCA050	hypothetical protein	53073	53345	-	323.628	347.44
AM747723	56414	internal antisense	pBCA054	LuxR family regulatory protein	55620	56648	-	117.687	28.9977
AM747723	56640	internal antisense, in upstream gene	pBCA055	putative membrane protein	56660	58906	-	102.45	23.9158
AM747723	85598	internal antisense	pBCA088	amidohydrolase family protein	84777	85931	+	97.4904	24.5356
